# Supplementary material for: Prognostic significance and multivariate modeling of COL4A family genes and HMGA2 in glioma
Source: Front Pharmacol. 2025 Apr 25;16:1591932. doi: 10.3389/fphar.2025.1591932 (PMC12062008; doi:10.3389/fphar.2025.1591932)
Supplement: Supplementary file 1 [file DataSheet3.zip]

Archive with 7 entries (7 files):
- Correlation analysis of hmga2.xlsx
- Correlation radar map.xlsx
- GBMLGG_rnaseq_clinical_raw.xlsx
- Multifactor Cox regression.xlsx
- Risk model.xlsx
- clinical RiskScore.xlsx
- COL14A1-6geneGSEA.xlsx
