# Supplementary material for: Prognostic significance and multivariate modeling of COL4A family genes and HMGA2 in glioma
Source: Front Pharmacol. 2025 Apr 25;16:1591932. doi: 10.3389/fphar.2025.1591932 (PMC12062008; doi:10.3389/fphar.2025.1591932)
Supplement: Supplementary file 1 [file DataSheet3.zip › Correlation analysis of hmga2.xlsx]

## Sheet: Sheet 1
gene_name	gene_id	gene_biotype	cor_pearson	p_pearson	cor_spearman	p_spearman
LINC02082	ENSG00000242268	lncRNA	0.0236078	0.533495	0.113909	0.00257957	0.0236078
AC090241.2	ENSG00000270112	lncRNA	0.100713	0.0077494	0.15344	4.68744e-05	0.100713
IGF2BP2	ENSG00000073792	protein_coding	0.655655	5.47239e-87	0.724147	2.01235e-114	0.655655
COL13A1	ENSG00000197467	protein_coding	0.610521	1.60839e-72	0.367692	9.08399e-24	0.610521
PLAG1	ENSG00000181690	protein_coding	0.58129	2.49354e-64	0.372562	2.09555e-24	0.58129
NUP210P2	ENSG00000225275	unprocessed_pseudogene	0.0781254	0.0390647	0.0481532	0.203853	0.0781254
COL5A1	ENSG00000130635	protein_coding	0.579826	6.10137e-64	0.700487	4.64268e-104	0.579826
TFPI2	ENSG00000105825	protein_coding	0.568651	4.874e-61	0.534342	8.69794e-53	0.568651
EHD4-AS1	ENSG00000259883	lncRNA	0.116299	0.00208728	0.281259	3.70931e-14	0.116299
RPL7L1P12	ENSG00000231981	processed_pseudogene	-0.0113091	0.765507	-0.00214546	0.954879	0.0113091
AC244102.2	ENSG00000269475	unprocessed_pseudogene	0.0431872	0.254503	-0.0840458	0.0263907	0.0431872
Y_RNA	ENSG00000201788	misc_RNA	0.00712517	0.850947	0.0365259	0.335249	0.00712517
MAPT	ENSG00000186868	protein_coding	-0.568134	6.60153e-61	-0.596089	2.26702e-68	0.568134
AC007114.2	ENSG00000263089	lncRNA	-0.0316297	0.404079	-0.0792918	0.0362236	0.0316297
MCTP2	ENSG00000140563	protein_coding	0.567175	1.15654e-60	0.395854	1.32258e-27	0.567175
PHYHIPL	ENSG00000165443	protein_coding	-0.556765	4.52502e-58	-0.621124	1.04572e-75	0.556765
AC092839.2	ENSG00000234943	lncRNA	-0.0318945	0.400153	-0.0720448	0.0571107	0.0318945
LINC00636	ENSG00000240423	lncRNA	0.0200629	0.596696	0.215412	9.0021e-09	0.0200629
IGF2BP1	ENSG00000159217	protein_coding	0.554533	1.58397e-57	0.596979	1.27532e-68	0.554533
AC055876.5	ENSG00000271616	processed_pseudogene	-0.0159274	0.674435	0.0673359	0.0754329	0.0159274
PIGFP2	ENSG00000234881	processed_pseudogene	0.0838608	0.0267251	0.0836106	0.0271833	0.0838608
CHIAP1	ENSG00000236040	unprocessed_pseudogene	-0.0497822	0.188951	0.011657	0.758514	0.0497822
ECE1-AS1	ENSG00000231105	lncRNA	0.29236	3.19375e-15	0.379986	2.13413e-25	0.29236
AC128716.1	ENSG00000243044	processed_pseudogene	-0.0124535	0.742579	0.00971043	0.797879	0.0124535
DCBLD2	ENSG00000057019	protein_coding	0.553266	3.21232e-57	0.578385	1.46545e-63	0.553266
LINC01224	ENSG00000269416	lncRNA	0.219983	4.26511e-09	0.4766	7.20725e-41	0.219983
AC127002.2	ENSG00000275265	lncRNA	-0.00601682	0.873922	0.0849482	0.0248105	0.00601682
PRAME	ENSG00000185686	protein_coding	0.547521	7.62729e-56	0.554827	1.34342e-57	0.547521
DNM3-IT1	ENSG00000233540	lncRNA	0.0566484	0.134875	0.0488501	0.197377	0.0566484
GABRR1	ENSG00000146276	protein_coding	0.545327	2.51669e-55	0.474471	1.79948e-40	0.545327
KRT8P47	ENSG00000271647	processed_pseudogene	0.130876	0.000527426	0.121552	0.00129288	0.130876
SHC1	ENSG00000160691	protein_coding	0.542676	1.05191e-54	0.658218	6.93805e-88	0.542676
AC006557.5	ENSG00000270469	processed_pseudogene	0.219049	4.97539e-09	0.200744	8.8621e-08	0.219049
NDRG2	ENSG00000165795	protein_coding	-0.542653	1.06514e-54	-0.609217	3.8923e-72	0.542653
AC007861.1	ENSG00000262950	lncRNA	0.0954818	0.0116078	0.129657	0.000595036	0.0954818
CASC23	ENSG00000255420	lncRNA	-0.0302927	0.424248	-0.0617595	0.103038	0.0302927
DNM1P41	ENSG00000280038	TEC	-0.0133813	0.724154	-0.0834555	0.0274707	0.0133813
AC005324.5	ENSG00000266261	lncRNA	-0.0482397	0.203041	-0.0643544	0.089331	0.0482397
COL6A2	ENSG00000142173	protein_coding	0.541054	2.50839e-54	0.670188	3.40846e-92	0.541054
AC092301.1	ENSG00000269148	lncRNA	0.172317	4.67907e-06	0.238284	1.8157e-10	0.172317
AL590730.2	ENSG00000274458	snoRNA	0.129513	0.000603528	0.0847303	0.0251843	0.129513
AC245008.1	ENSG00000273406	lncRNA	-0.0494022	0.192354	-0.0680098	0.0725489	0.0494022
SIX2	ENSG00000170577	protein_coding	0.540746	2.95639e-54	0.375157	9.49389e-25	0.540746
TTC41P	ENSG00000214198	transcribed_unitary_pseudogene	0.071079	0.0605327	0.0966334	0.0106362	0.071079
RNVU1-2A	ENSG00000278099	snRNA	-0.0305183	0.420804	-0.0319508	0.399321	0.0305183
P3H1	ENSG00000117385	protein_coding	0.536925	2.2436e-53	0.652027	9.84375e-86	0.536925
HOXB9	ENSG00000170689	protein_coding	0.536869	2.31017e-53	0.632667	2.55636e-79	0.536869
AL135937.1	ENSG00000234900	lncRNA	0.137074	0.000281102	0.173157	4.19755e-06	0.137074
LINC02292	ENSG00000258630	lncRNA	0.0722148	0.0565254	-0.0204941	0.588829	0.0722148
ALDOC	ENSG00000109107	protein_coding	-0.530788	5.50657e-52	-0.583973	4.78097e-65	0.530788
LINC00705	ENSG00000225269	lncRNA	0.0408411	0.281246	0.257553	4.87492e-12	0.0408411
RPL7P17	ENSG00000214062	processed_pseudogene	0.00164455	0.965406	0.0352835	0.351958	0.00164455
LOXL4	ENSG00000138131	protein_coding	0.529936	8.54076e-52	0.602516	3.418e-70	0.529936
AC025588.4	ENSG00000274219	unprocessed_pseudogene	-0.0205035	0.588658	0.0908689	0.0163326	0.0205035
AL606490.3	ENSG00000230100	lncRNA	-0.00169905	0.96426	0.0301501	0.426433	0.00169905
THRA	ENSG00000126351	protein_coding	-0.529463	1.08967e-51	-0.60726	1.45449e-71	0.529463
AL671277.1	ENSG00000227766	unprocessed_pseudogene	0.180528	1.58317e-06	0.362048	4.81756e-23	0.180528
POSTN	ENSG00000133110	protein_coding	0.527953	2.36305e-51	0.691631	1.93605e-100	0.527953
AC116351.1	ENSG00000215246	lncRNA	0.221067	3.56439e-09	0.24801	3.03882e-11	0.221067
AC103810.5	ENSG00000266644	lncRNA	0.0754594	0.0462742	0.179946	1.71228e-06	0.0754594
ASS1P7	ENSG00000236893	processed_pseudogene	0.229894	7.97868e-10	0.368967	6.20074e-24	0.229894
THAP12P4	ENSG00000254465	processed_pseudogene	0.109759	0.00369165	0.0766528	0.0429194	0.109759
CTHRC1	ENSG00000164932	protein_coding	0.527098	3.65541e-51	0.663517	9.0874e-90	0.527098
LINC00634	ENSG00000205704	protein_coding	-0.525191	9.63899e-51	-0.65108	2.0798e-85	0.525191
AC087741.2	ENSG00000275479	lncRNA	-0.111182	0.00326896	-0.0251452	0.507175	0.111182
MMP11	ENSG00000099953	protein_coding	0.524138	1.64122e-50	0.681088	2.6892e-96	0.524138
AC023830.2	ENSG00000261789	lncRNA	-0.0433981	0.252189	-0.00670703	0.859601	0.0433981
AC021613.1	ENSG00000254092	lncRNA	-0.109386	0.00381035	-0.134822	0.000354411	0.109386
GGT3P	ENSG00000197421	transcribed_unprocessed_pseudogene	0.0884604	0.0194137	0.146624	0.000101138	0.0884604
BMP5	ENSG00000112175	protein_coding	0.521033	7.80691e-50	0.346497	4.03651e-21	0.521033
LOXL1	ENSG00000129038	protein_coding	0.519489	1.6856e-49	0.669059	8.86575e-92	0.519489
AC145350.3	ENSG00000260900	processed_pseudogene	-0.0188263	0.619516	-0.0374908	0.32263	0.0188263
Metazoa_SRP	ENSG00000278732	misc_RNA	-0.0616389	0.103714	-0.112894	0.00281894	0.0616389
COLCA1	ENSG00000196167	lncRNA	-0.158116	2.71308e-05	-0.188372	5.3655e-07	0.158116
FOXD2	ENSG00000186564	protein_coding	0.519168	1.97738e-49	0.518778	2.39959e-49	0.519168
RN7SL560P	ENSG00000264438	misc_RNA	0.0591571	0.118411	0.0932525	0.0137143	0.0591571
BMP2KL	ENSG00000204113	processed_pseudogene	0.14966	7.20958e-05	0.0796996	0.0352726	0.14966
RNU6-820P	ENSG00000207000	snRNA	-0.0365185	0.335346	-0.00770909	0.838893	0.0365185
AC093367.1	ENSG00000254131	processed_pseudogene	0.164297	1.28536e-05	0.0465769	0.219069	0.164297
MEOX1	ENSG00000005102	protein_coding	0.515747	1.07077e-48	0.351995	8.67485e-22	0.515747
AC114689.1	ENSG00000264104	processed_pseudogene	-0.0108415	0.774936	0.0492324	0.193888	0.0108415
ADAM12	ENSG00000148848	protein_coding	0.514221	2.25983e-48	0.700671	3.89014e-104	0.514221
MFAP2	ENSG00000117122	protein_coding	0.512736	4.66119e-48	0.591396	4.56626e-67	0.512736
AP001029.1	ENSG00000267108	lncRNA	-0.0740947	0.0503779	-0.103248	0.00632999	0.0740947
OMG	ENSG00000126861	protein_coding	-0.512428	5.41367e-48	-0.551435	8.87229e-57	0.512428
AL357315.1	ENSG00000227535	lncRNA	0.0222835	0.556706	0.0820335	0.0302297	0.0222835
RNU6-453P	ENSG00000252628	snRNA	-0.12054	0.00142002	-0.162344	1.6325e-05	0.12054
TRIM51HP	ENSG00000166007	transcribed_unprocessed_pseudogene	0.223213	2.49114e-09	0.0244744	0.518574	0.223213
AC005046.1	ENSG00000273055	lncRNA	0.440658	1.60234e-34	0.389985	8.95405e-27	0.440658
RPL35AP28	ENSG00000242041	processed_pseudogene	0.0601974	0.112063	0.0829463	0.0284327	0.0601974
AP005242.3	ENSG00000278923	lncRNA	0.012002	0.751598	0.0224094	0.554479	0.012002
SLC20A1	ENSG00000144136	protein_coding	0.509165	2.6164e-47	0.527898	2.43032e-51	0.509165
AC016583.1	ENSG00000280159	TEC	-0.152061	5.49074e-05	-0.121045	0.00135522	0.152061
AC026185.1	ENSG00000235240	unprocessed_pseudogene	-0.00384919	0.919144	-0.00207923	0.956271	0.00384919
PDLIM1P3	ENSG00000264172	processed_pseudogene	-0.0158141	0.67662	0.0194879	0.607259	0.0158141
RNU6-1273P	ENSG00000199903	snRNA	-0.024433	0.519283	-0.1088	0.00400399	0.024433
RNA5SP218	ENSG00000200058	rRNA_pseudogene	-0.0814696	0.0313878	-0.156531	3.27118e-05	0.0814696
AL080312.2	ENSG00000275358	lncRNA	0.0542474	0.152234	0.246586	3.96681e-11	0.0542474
RAET1K	ENSG00000218358	transcribed_unprocessed_pseudogene	0.380599	1.76242e-25	0.607584	1.17008e-71	0.380599
AC021506.1	ENSG00000266460	lncRNA	-0.0227744	0.548045	-0.0253356	0.503964	0.0227744
SDC1	ENSG00000115884	protein_coding	0.506703	8.49873e-47	0.586245	1.16573e-65	0.506703
AC022150.3	ENSG00000269349	lncRNA	-0.10227	0.00684704	-0.188321	5.40451e-07	0.10227
Y_RNA	ENSG00000200291	misc_RNA	-0.0438955	0.246788	-0.115123	0.00231757	0.0438955
DDX11L10	ENSG00000233614	transcribed_unprocessed_pseudogene	-0.00945849	0.803014	0.0534561	0.158312	0.00945849
COL1A2	ENSG00000164692	protein_coding	0.506528	9.23548e-47	0.643703	6.42894e-83	0.506528
AC022743.1	ENSG00000278933	TEC	0.00118844	0.974997	0.0630954	0.0957868	0.00118844
RNA5SP128	ENSG00000202175	rRNA_pseudogene	-0.0992815	0.00867069	-0.120232	0.00146081	0.0992815
GNAO1	ENSG00000087258	protein_coding	-0.505399	1.57967e-46	-0.551785	7.30881e-57	0.505399
AL135924.2	ENSG00000235523	lncRNA	-0.0290118	0.444111	-0.00302261	0.936465	0.0290118
AC112673.1	ENSG00000249848	processed_pseudogene	-0.0105308	0.781219	-0.0282517	0.456143	0.0105308
AL157858.2	ENSG00000277826	misc_RNA	0.0992322	0.00870409	-0.0877992	0.0203435	0.0992322
MTND5P14	ENSG00000230225	unprocessed_pseudogene	0.0590042	0.119367	0.0669975	0.076916	0.0590042
IGSF11-AS1	ENSG00000239877	lncRNA	-0.0875707	0.0206738	-0.02362	0.533284	0.0875707
U8	ENSG00000201398	snoRNA	-0.0669777	0.0770035	-0.0312932	0.409101	0.0669777
AC018648.1	ENSG00000272905	lncRNA	-0.283591	2.23575e-14	-0.502129	7.38808e-46	0.283591
AC009133.2	ENSG00000259952	lncRNA	0.0452103	0.232904	0.12713	0.000761583	0.0452103
RARRES2P7	ENSG00000260812	processed_pseudogene	0.0422198	0.265308	0.137435	0.000270774	0.0422198
MTND2P28	ENSG00000225630	unprocessed_pseudogene	-0.156888	3.13665e-05	-0.372566	2.09306e-24	0.156888
FMO7P	ENSG00000230231	unprocessed_pseudogene	0.114792	0.00238647	0.169277	6.90068e-06	0.114792
GPX8	ENSG00000164294	protein_coding	0.50497	1.93615e-46	0.695335	6.15159e-102	0.50497
KF459542.1	ENSG00000231880	lncRNA					0
AC006458.1	ENSG00000227489	lncRNA	0.0381725	0.313904	0.107197	0.00457944	0.0381725
AP003730.1	ENSG00000254555	processed_pseudogene	-0.019173	0.613079	-0.0562756	0.137465	0.019173
KDELR3	ENSG00000100196	protein_coding	0.503221	4.42305e-46	0.640734	6.17905e-82	0.503221
LINC00592	ENSG00000258279	lncRNA	-0.0569378	0.13289	-0.0533228	0.159354	0.0569378
ENTPD1-AS1	ENSG00000226688	lncRNA	-0.200814	8.76943e-08	-0.358839	1.22604e-22	0.200814
LINC01181	ENSG00000250929	lncRNA	-0.0328941	0.385543	0.0391048	0.302222	0.0328941
ACOXL-AS1	ENSG00000204581	lncRNA	-0.123591	0.00106809	-0.34935	1.8246e-21	0.123591
AC104463.1	ENSG00000225620	lncRNA	0.0786326	0.037807	0.0393868	0.298746	0.0786326
PPIAP6	ENSG00000258477	processed_pseudogene	0.32915	4.24187e-19	0.544422	4.10567e-55	0.32915
AC092447.4	ENSG00000225488	lncRNA	-0.00714531	0.850531	0.0926793	0.0143077	0.00714531
LIF	ENSG00000128342	protein_coding	0.502959	5.00319e-46	0.657865	9.23396e-88	0.502959
GFOD1-AS1	ENSG00000237786	lncRNA	-0.169482	6.72372e-06	-0.271608	2.86436e-13	0.169482
BACE2	ENSG00000182240	protein_coding	0.501324	1.07744e-45	0.652697	5.79263e-86	0.501324
AL669914.2	ENSG00000275856	misc_RNA					0
RAI14	ENSG00000039560	protein_coding	0.501265	1.10802e-45	0.525655	7.61663e-51	0.501265
AC013652.1	ENSG00000259345	lncRNA	0.0900296	0.0173538	-0.141551	0.000175475	0.0900296
PRRX2	ENSG00000167157	protein_coding	0.501262	1.10944e-45	0.472606	3.99002e-40	0.501262
AL109806.1	ENSG00000280387	TEC	0.206119	3.90829e-08	0.240311	1.25902e-10	0.206119
LOXL2	ENSG00000134013	protein_coding	0.501208	1.13771e-45	0.610932	1.21684e-72	0.501208
AL591806.1	ENSG00000232879	processed_pseudogene	0.215731	8.54891e-09	0.431624	4.83537e-33	0.215731
CKAP4	ENSG00000136026	protein_coding	0.500486	1.59417e-45	0.523242	2.57832e-50	0.500486
ATP6V1G2	ENSG00000213760	protein_coding	-0.500459	1.61447e-45	-0.601377	7.23992e-70	0.500459
LAMC1	ENSG00000135862	protein_coding	0.499894	2.10107e-45	0.683367	3.53912e-97	0.499894
AC138894.3	ENSG00000271623	processed_pseudogene	-0.153226	4.80398e-05	-0.16039	2.06777e-05	0.153226
Z98885.3	ENSG00000279345	lncRNA	0.047426	0.210774	-0.183731	1.02347e-06	0.047426
COL6A1	ENSG00000142156	protein_coding	0.499794	2.20154e-45	0.537448	1.70193e-53	0.499794
COL6A3	ENSG00000163359	protein_coding	0.499043	3.12091e-45	0.583611	5.97673e-65	0.499043
RNA5SP37	ENSG00000202290	rRNA_pseudogene	-0.060355	0.111125	-0.172056	4.83909e-06	0.060355
AC084125.1	ENSG00000254578	lncRNA					0
AL512306.3	ENSG00000240710	lncRNA	-0.109986	0.00362099	-0.106759	0.00474948	0.109986
AC105391.1	ENSG00000248778	processed_pseudogene					0
FO082796.1	ENSG00000250210	unprocessed_pseudogene	0.0178701	0.637417	0.0831303	0.0280818	0.0178701
SMARCE1P1	ENSG00000225215	processed_pseudogene	0.283129	2.47258e-14	0.397428	7.86623e-28	0.283129
PHBP19	ENSG00000257246	processed_pseudogene	0.132357	0.000454891	0.214397	1.0603e-08	0.132357
LINC02453	ENSG00000245017	lncRNA	-0.133627	0.000400198	-0.0872929	0.0210815	0.133627
AL117327.1	ENSG00000281091	lncRNA	0.0315486	0.405286	0.0744161	0.0493852	0.0315486
LINC02061	ENSG00000250885	lncRNA	0.0489727	0.196253	0.0831929	0.0279632	0.0489727
AL133445.2	ENSG00000273797	lncRNA	-0.022673	0.549829	0.0412485	0.27647	0.022673
SMAGP	ENSG00000170545	protein_coding	0.498117	4.79637e-45	0.633101	1.85737e-79	0.498117
KRT80	ENSG00000167767	protein_coding	0.497779	5.60702e-45	0.606416	2.55982e-71	0.497779
AL158151.2	ENSG00000234055	lncRNA	0.184909	8.70005e-07	0.133056	0.000423999	0.184909
ENHO	ENSG00000168913	protein_coding	-0.49772	5.76177e-45	-0.573959	2.10408e-62	0.49772
MTND6P7	ENSG00000224695	processed_pseudogene	-0.0137228	0.717413	-0.0159326	0.674334	0.0137228
SLC25A24	ENSG00000085491	protein_coding	0.49689	8.45389e-45	0.665686	1.50142e-90	0.49689
GLYATL1P1	ENSG00000255189	unprocessed_pseudogene	0.171965	4.89616e-06	0.421783	1.76276e-31	0.171965
LAMB1	ENSG00000091136	protein_coding	0.496543	9.92142e-45	0.635006	4.53934e-80	0.496543
RNU7-147P	ENSG00000238698	snRNA					0
RNU1-47P	ENSG00000199836	snRNA	0.0848835	0.024921	0.136897	0.000286313	0.0848835
COL1A1	ENSG00000108821	protein_coding	0.496356	1.08153e-44	0.65501	9.17845e-87	0.496356
AC097063.1	ENSG00000224570	processed_pseudogene	-0.0073657	0.845978	0.0460763	0.224066	0.0073657
PDLIM7	ENSG00000196923	protein_coding	0.496265	1.12773e-44	0.620976	1.16087e-75	0.496265
Z82195.1	ENSG00000271677	unprocessed_pseudogene	-0.019542	0.606261	-0.0396787	0.295177	0.019542
TEAD3	ENSG00000007866	protein_coding	0.495213	1.82887e-44	0.667123	4.51845e-91	0.495213
BNC2	ENSG00000173068	protein_coding	0.494977	2.03722e-44	0.333456	1.37288e-19	0.494977
PCOLCE	ENSG00000106333	protein_coding	0.494864	2.14618e-44	0.656229	3.45274e-87	0.494864
FBLIM1	ENSG00000162458	protein_coding	0.494447	2.59733e-44	0.587405	5.64987e-66	0.494447
SERPINH1	ENSG00000149257	protein_coding	0.491968	8.03401e-44	0.712174	4.77736e-109	0.491968
AC026877.1	ENSG00000240809	processed_pseudogene	0.257746	4.69402e-12	0.490557	1.52218e-43	0.257746
AC005086.4	ENSG00000280004	pseudogene	-0.0596328	0.115474	-0.0675567	0.0744779	0.0596328
AC108043.1	ENSG00000224560	processed_pseudogene	0.0250706	0.508437	0.042946	0.257168	0.0250706
CICP17	ENSG00000227233	processed_pseudogene	0.0116879	0.757894	0.0464474	0.220354	0.0116879
SLC10A3	ENSG00000126903	protein_coding	0.491625	9.3888e-44	0.653634	2.75045e-86	0.491625
PPIAP45	ENSG00000258116	processed_pseudogene	0.0131559	0.728616	0.151391	5.92724e-05	0.0131559
DGCR11	ENSG00000273311	lncRNA	0.0803672	0.0337618	0.0942671	0.0127171	0.0803672
BARX1	ENSG00000131668	protein_coding	0.490891	1.30897e-43	0.42387	8.30289e-32	0.490891
AC131212.2	ENSG00000279700	TEC	-0.021386	0.572711	-0.0882649	0.0196847	0.021386
FNDC3B	ENSG00000075420	protein_coding	0.49027	1.73221e-43	0.671328	1.29356e-92	0.49027
TMEM200B	ENSG00000253304	protein_coding	0.490235	1.75983e-43	0.424209	7.34359e-32	0.490235
CD276	ENSG00000103855	protein_coding	0.489888	2.05863e-43	0.648229	1.94281e-84	0.489888
PSORS1C3	ENSG00000204528	lncRNA	0.087435	0.020872	0.182259	1.25183e-06	0.087435
COL3A1	ENSG00000168542	protein_coding	0.489533	2.41523e-43	0.645457	1.66877e-83	0.489533
AC090686.1	ENSG00000239344	processed_pseudogene	0.305717	1.44366e-16	0.387721	1.85393e-26	0.305717
CLCF1	ENSG00000175505	protein_coding	0.489167	2.84704e-43	0.680418	4.86272e-96	0.489167
CRABP2	ENSG00000143320	protein_coding	0.488639	3.60968e-43	0.441921	9.86909e-35	0.488639
AC087045.2	ENSG00000272456	lncRNA	0.189749	4.41644e-07	0.423231	1.04629e-31	0.189749
LINC02201	ENSG00000251538	lncRNA	0.0538468	0.155288	0.0781108	0.0391015	0.0538468
LINC02864	ENSG00000263711	lncRNA	0.0160423	0.672223	0.307868	8.63634e-17	0.0160423
AC127496.4	ENSG00000262662	lncRNA	-0.017824	0.638285	-0.0210868	0.578095	0.017824
FZD1	ENSG00000157240	protein_coding	0.486757	8.37885e-43	0.532702	2.04342e-52	0.486757
HSPA8P15	ENSG00000219395	processed_pseudogene	0.220558	3.87805e-09	0.114879	0.00236822	0.220558
OR4A7P	ENSG00000255349	unprocessed_pseudogene	-0.00489595	0.897264	0.0242251	0.522846	0.00489595
XIAPP2	ENSG00000254843	processed_pseudogene	0.287805	8.85099e-15	-0.0347931	0.358696	0.287805
AC107075.1	ENSG00000277998	unprocessed_pseudogene	0.283532	2.26493e-14	0.396222	1.17162e-27	0.283532
AL355810.1	ENSG00000275248	lncRNA	0.0791135	0.0366462	0.00270954	0.943034	0.0791135
EIF3LP3	ENSG00000226086	processed_pseudogene	0.18563	7.87364e-07	0.195596	1.90156e-07	0.18563
AP001626.1	ENSG00000235023	lncRNA	-0.136671	0.000293069	-0.306469	1.207e-16	0.136671
KCNJ10	ENSG00000177807	protein_coding	-0.486737	8.45166e-43	-0.459905	7.94448e-38	0.486737
AL356215.1	ENSG00000255521	lncRNA	0.116495	0.00205096	0.285629	1.43096e-14	0.116495
IGLJ6	ENSG00000211682	IG_J_gene	-0.0040409	0.915131	0.0209462	0.580633	0.0040409
AL592464.1	ENSG00000231630	lncRNA	0.0711397	0.0603126	0.271306	3.04979e-13	0.0711397
TMEM251P1	ENSG00000249514	processed_pseudogene	0.0785494	0.0380109	0.209983	2.13996e-08	0.0785494
Z97832.2	ENSG00000272374	lncRNA	-0.0504658	0.182942	-0.0536332	0.156936	0.0504658
RAB27A	ENSG00000069974	protein_coding	0.486316	1.01989e-42	0.649171	9.3085e-85	0.486316
STEAP1	ENSG00000164647	protein_coding	0.485465	1.48868e-42	0.549443	2.6616e-56	0.485465
CHSY1	ENSG00000131873	protein_coding	0.484993	1.83541e-42	0.492	7.91887e-44	0.484993
IGHV1-24	ENSG00000211950	IG_V_gene	0.12844	0.000670492	0.269859	4.11344e-13	0.12844
RNU6-1329P	ENSG00000202534	snRNA	0.228399	1.0327e-09	0.0476686	0.208447	0.228399
AC103563.2	ENSG00000231062	lncRNA	-0.126498	0.000809511	-0.21062	1.93548e-08	0.126498
ELK3	ENSG00000111145	protein_coding	0.484821	1.98134e-42	0.607168	1.54648e-71	0.484821
AC008489.1	ENSG00000253946	processed_pseudogene	0.0453131	0.231843	0.0909473	0.01624	0.0453131
SEC24D	ENSG00000150961	protein_coding	0.484552	2.23234e-42	0.651608	1.37037e-85	0.484552
PDIA3	ENSG00000167004	protein_coding	0.484044	2.79425e-42	0.613617	1.94216e-73	0.484044
AC027176.2	ENSG00000259677	processed_pseudogene	0.26348	1.50575e-12	0.253775	1.01514e-11	0.26348
TMEM87B	ENSG00000153214	protein_coding	0.483948	2.9157e-42	0.499152	2.9674e-45	0.483948
AC009237.15	ENSG00000273305	lncRNA	0.111249	0.00325007	0.115037	0.0023353	0.111249
ALDH1A3	ENSG00000184254	protein_coding	0.483031	4.36926e-42	0.42557	4.47946e-32	0.483031
MESTP3	ENSG00000250927	processed_pseudogene	0.318416	6.5331e-18	0.397558	7.53297e-28	0.318416
ULBP3	ENSG00000131019	protein_coding	0.481565	8.32333e-42	0.626401	2.43799e-77	0.481565
AC107421.1	ENSG00000235110	processed_pseudogene	0.238546	1.73213e-10	0.316018	1.18571e-17	0.238546
AC098657.3	ENSG00000277670	unprocessed_pseudogene	-0.0271701	0.473576	-0.0406437	0.283579	0.0271701
AC002383.1	ENSG00000227863	lncRNA	-0.00491366	0.896894	-0.132233	0.00046059	0.00491366
STRA6	ENSG00000137868	protein_coding	0.480747	1.19068e-41	0.534152	9.60228e-53	0.480747
AC021106.2	ENSG00000251332	processed_pseudogene	0.276004	1.14041e-13	0.287104	1.03371e-14	0.276004
AC066612.1	ENSG00000259235	lncRNA	-0.0668494	0.0775721	-0.056088	0.138783	0.0668494
AC116612.1	ENSG00000258507	lncRNA	-0.142433	0.000159646	-0.41487	2.0553e-30	0.142433
EMILIN1	ENSG00000138080	protein_coding	0.480695	1.2181e-41	0.604869	7.18997e-71	0.480695
RPS2P24	ENSG00000244019	processed_pseudogene	0.259489	3.33227e-12	0.447004	1.37558e-35	0.259489
RNA5SP177	ENSG00000222054	rRNA_pseudogene	-0.0113402	0.764882	-0.0344653	0.363244	0.0113402
EBF2	ENSG00000221818	protein_coding	0.480306	1.44324e-41	0.514624	1.85604e-48	0.480306
RN7SL430P	ENSG00000243911	misc_RNA	0.0510253	0.17813	0.0725082	0.0555268	0.0510253
LNCPRESS1	ENSG00000232301	lncRNA	-0.0590309	0.119199	-0.122524	0.00118082	0.0590309
ZNF460-AS1	ENSG00000267871	lncRNA	-0.0548142	0.14799	0.0177362	0.639941	0.0548142
AC021035.1	ENSG00000227851	lncRNA	0.0210003	0.579656	0.0105298	0.78124	0.0210003
AL512504.1	ENSG00000225715	processed_pseudogene	0.238318	1.80457e-10	0.403093	1.18456e-28	0.238318
OR2AS2P	ENSG00000271934	unprocessed_pseudogene	-0.0072313	0.848754	-0.0189058	0.618036	0.0072313
AC005828.7	ENSG00000271919	transcribed_processed_pseudogene	0.0907475	0.016477	0.0278048	0.463302	0.0907475
ENPP1	ENSG00000197594	protein_coding	0.480113	1.57034e-41	0.612682	3.68697e-73	0.480113
AC012506.3	ENSG00000233714	lncRNA	0.0268306	0.479124	0.12615	0.000837117	0.0268306
SEMA3F	ENSG00000001617	protein_coding	0.480022	1.63386e-41	0.572093	6.39256e-62	0.480022
AC024060.1	ENSG00000253049	snoRNA	-0.00863801	0.819795	0.0452165	0.23284	0.00863801
RN7SL541P	ENSG00000240250	misc_RNA	0.0863122	0.0225773	0.0910413	0.0161296	0.0863122
MIR8081	ENSG00000277889	miRNA	0.0513595	0.175301	0.0277442	0.464278	0.0513595
AL122016.1	ENSG00000216902	processed_pseudogene	0.027965	0.460729	0.164323	1.28133e-05	0.027965
AC097527.1	ENSG00000237666	unprocessed_pseudogene	-0.14431	0.000130331	-0.262132	1.9721e-12	0.14431
RBMS1	ENSG00000153250	protein_coding	0.479998	1.65156e-41	0.650554	3.14544e-85	0.479998
AL136146.1	ENSG00000254672	processed_pseudogene	0.0173032	0.64813	-0.00566629	0.881211	0.0173032
UBASH3B	ENSG00000154127	protein_coding	0.479485	2.06472e-41	0.540595	3.20468e-54	0.479485
ITFG2-AS1	ENSG00000256150	lncRNA	-0.141693	0.00017283	-0.190546	3.94341e-07	0.141693
BCAN	ENSG00000132692	protein_coding	-0.479286	2.25192e-41	-0.43786	4.65328e-34	0.479286
FOXC2	ENSG00000176692	protein_coding	0.479141	2.39791e-41	0.417511	8.09621e-31	0.479141
MAGEA9	ENSG00000123584	protein_coding	0.478585	3.0532e-41	0.0122798	0.746044	0.478585
AL390778.1	ENSG00000227958	lncRNA	-0.136482	0.000298855	-0.170654	5.79178e-06	0.136482
KRT18P61	ENSG00000267083	processed_pseudogene	-0.00773053	0.838451	-0.056154	0.138319	0.00773053
LINC02126	ENSG00000259847	lncRNA	0.268941	4.96909e-13	0.263722	1.43451e-12	0.268941
AL136981.1	ENSG00000226668	transcribed_unprocessed_pseudogene	0.244307	6.05622e-11	-0.0866771	0.0220104	0.244307
PCGF7P	ENSG00000268140	processed_pseudogene	0.0974923	0.0099592	0.0969436	0.0103871	0.0974923
AL031009.1	ENSG00000278987	TEC	0.185564	7.94555e-07	0.188205	5.49374e-07	0.185564
AC008638.2	ENSG00000250006	processed_pseudogene	0.33516	8.74208e-20	0.0234978	0.535404	0.33516
VN1R53P	ENSG00000236313	processed_pseudogene	-0.060078	0.112778	-0.0741758	0.0501259	0.060078
OR52E1	ENSG00000273085	polymorphic_pseudogene	0.00190392	0.959954	0.042707	0.259828	0.00190392
MXRA5	ENSG00000101825	protein_coding	0.478575	3.06641e-41	0.565161	3.73029e-60	0.478575
CALHM5	ENSG00000178033	protein_coding	0.478428	3.26949e-41	0.533973	1.05469e-52	0.478428
AC006064.1	ENSG00000245667	lncRNA	0.139118	0.000227095	0.271476	2.94413e-13	0.139118
AC004817.1	ENSG00000258517	lncRNA	-0.105926	0.00508812	-0.141984	0.000167535	0.105926
AC104009.1	ENSG00000254768	lncRNA	-0.000776414	0.983664	-0.221928	3.08865e-09	0.000776414
RNU6-391P	ENSG00000202050	snRNA	0.0638456	0.0918965	-0.0109133	0.773486	0.0638456
AL356234.2	ENSG00000230533	lncRNA	-0.0100194	0.791595	0.0642542	0.0898319	0.0100194
FOSL1	ENSG00000175592	protein_coding	0.478221	3.57679e-41	0.660747	8.85931e-89	0.478221
AC093424.1	ENSG00000270457	lncRNA	0.0929982	0.0139749	0.119682	0.00153661	0.0929982
IGKV1OR22-5	ENSG00000230481	IG_V_pseudogene	0.057012	0.132385	0.130216	0.000563069	0.057012
RNU6-448P	ENSG00000252861	snRNA	-0.00342309	0.928069	-0.0540079	0.154055	0.00342309
DPY19L1P2	ENSG00000231952	unprocessed_pseudogene	-0.0912485	0.0158884	-0.0876068	0.0206213	0.0912485
OR6C72P	ENSG00000205331	unprocessed_pseudogene	-0.00627837	0.86849	-0.0262285	0.489047	0.00627837
AC027281.1	ENSG00000279123	TEC	-0.190109	4.19626e-07	-0.271376	3.00611e-13	0.190109
RNU1-129P	ENSG00000206791	snRNA	0.0396225	0.295862	0.0403965	0.286521	0.0396225
IL11	ENSG00000095752	protein_coding	0.477851	4.19819e-41	0.398264	5.96286e-28	0.477851
IGHV5-78	ENSG00000211978	IG_V_pseudogene	0.0555305	0.142757	0.117556	0.00186435	0.0555305
OAF	ENSG00000184232	protein_coding	0.476978	6.12447e-41	0.433625	2.29398e-33	0.476978
NKX2-6	ENSG00000180053	protein_coding	0.476589	7.24168e-41	0.14091	0.000187873	0.476589
TMEM214	ENSG00000119777	protein_coding	0.475866	9.88786e-41	0.618665	5.88128e-75	0.475866
MYH8	ENSG00000133020	protein_coding	0.474985	1.44399e-40	0.0512451	0.176266	0.474985
ZNF736P9Y	ENSG00000239893	transcribed_processed_pseudogene	0.106448	0.00487351	0.218695	5.2735e-09	0.106448
PEA15	ENSG00000162734	protein_coding	-0.474634	1.67841e-40	-0.571216	1.07522e-61	0.474634
PRANCR	ENSG00000257815	lncRNA	0.0115745	0.760171	0.0771201	0.0416629	0.0115745
AC116914.1	ENSG00000262358	lncRNA	0.242037	9.193e-11	0.359335	1.06199e-22	0.242037
RNF14P2	ENSG00000250594	processed_pseudogene	0.0719919	0.0572938	0.101847	0.00708223	0.0719919
OSTC	ENSG00000198856	protein_coding	0.472334	4.47973e-40	0.676263	1.85204e-94	0.472334
COL8A1	ENSG00000144810	protein_coding	0.472126	4.89429e-40	0.634882	4.97596e-80	0.472126
PDE11A-AS1	ENSG00000229941	lncRNA	0.114159	0.00252346	-0.131126	0.000514474	0.114159
AC117500.5	ENSG00000279455	TEC	-0.0455891	0.229008	-0.320907	3.49737e-18	0.0455891
SLC35A2	ENSG00000102100	protein_coding	0.471491	6.40774e-40	0.65026	3.96267e-85	0.471491
FXYD6	ENSG00000137726	protein_coding	-0.470922	8.15508e-40	-0.503909	3.19668e-46	0.470922
SURF4	ENSG00000148248	protein_coding	0.470655	9.12874e-40	0.559723	8.48064e-59	0.470655
AP001610.2	ENSG00000228318	lncRNA	0.133328	0.000412525	0.360362	7.88016e-23	0.133328
AC064859.1	ENSG00000279874	TEC	-0.0176526	0.641518	0.00615481	0.871055	0.0176526
AC008760.1	ENSG00000269680	lncRNA	0.277074	9.09042e-14	0.414904	2.0309e-30	0.277074
AC093323.2	ENSG00000279859	TEC	-0.0670716	0.0765892	-0.102969	0.00647377	0.0670716
RNA5SP36	ENSG00000222129	rRNA_pseudogene	0.030349	0.423388	-0.00417442	0.912338	0.030349
RPS17P17	ENSG00000225758	processed_pseudogene	0.0103732	0.784413	0.0196462	0.604343	0.0103732
COL5A2	ENSG00000204262	protein_coding	0.469975	1.21695e-39	0.66331	1.0786e-89	0.469975
RPL36P2	ENSG00000231302	processed_pseudogene	0.25745	4.9741e-12	0.381496	1.33147e-25	0.25745
AC073534.1	ENSG00000268442	processed_pseudogene	0.0594137	0.11682	0.128643	0.000657348	0.0594137
RPS3AP17	ENSG00000244031	processed_pseudogene	0.332244	1.88922e-19	0.128411	0.000672442	0.332244
AC020914.3	ENSG00000268957	unprocessed_pseudogene	-0.0379233	0.317076	-0.0341987	0.366969	0.0379233
AC244157.1	ENSG00000231392	unprocessed_pseudogene	-0.0254316	0.502349	-0.025172	0.506722	0.0254316
SMS	ENSG00000102172	protein_coding	0.469141	1.72925e-39	0.658553	5.28751e-88	0.469141
SCG3	ENSG00000104112	protein_coding	-0.468973	1.85557e-39	-0.589941	1.14689e-66	0.468973
PLAGL1	ENSG00000118495	protein_coding	0.468937	1.88388e-39	0.344591	6.82974e-21	0.468937
AL133338.1	ENSG00000260000	lncRNA	0.0583376	0.123606	0.102529	0.00670661	0.0583376
MRPL57P7	ENSG00000254312	processed_pseudogene	-0.0367512	0.332274	-0.057596	0.12846	0.0367512
AF096876.1	ENSG00000259981	lncRNA	-0.0223511	0.55551	-0.0491681	0.194472	0.0223511
TCEAL2	ENSG00000184905	protein_coding	-0.468919	1.89848e-39	-0.569994	2.21348e-61	0.468919
GAS2	ENSG00000148935	protein_coding	0.468721	2.06323e-39	0.0840138	0.0264483	0.468721
ADPGK	ENSG00000159322	protein_coding	0.468627	2.14628e-39	0.645136	2.13679e-83	0.468627
AC004951.3	ENSG00000241057	transcribed_unprocessed_pseudogene	0.00297914	0.937377	-0.00403336	0.915289	0.00297914
FAM181B	ENSG00000182103	protein_coding	-0.468263	2.50086e-39	-0.347973	2.6795e-21	0.468263
CALU	ENSG00000128595	protein_coding	0.468148	2.62409e-39	0.655013	9.15379e-87	0.468148
TSPAN7	ENSG00000156298	protein_coding	-0.467867	2.95275e-39	-0.488046	4.70798e-43	0.467867
AL121957.1	ENSG00000234206	lncRNA	-0.0855645	0.0237788	-0.293334	2.56196e-15	0.0855645
EFNB2	ENSG00000125266	protein_coding	0.467555	3.36485e-39	0.585034	2.47755e-65	0.467555
NDUFS5P6	ENSG00000255531	processed_pseudogene	-0.0274399	0.469195	0.0265927	0.483032	0.0274399
AL136038.1	ENSG00000200693	snoRNA	0.0236768	0.532299	0.0901254	0.0172346	0.0236768
AC002128.1	ENSG00000268947	lncRNA	0.0623385	0.0998437	0.154807	4.00116e-05	0.0623385
AC112907.2	ENSG00000231982	unprocessed_pseudogene	-0.236274	2.60213e-10	-0.253539	1.06233e-11	0.236274
CHPF2	ENSG00000033100	protein_coding	0.467523	3.40924e-39	0.623368	2.13283e-76	0.467523
AACSP1	ENSG00000250420	transcribed_unprocessed_pseudogene	-0.0127596	0.736482	-0.103702	0.00610155	0.0127596
RPS28P7	ENSG00000227097	processed_pseudogene	0.0229519	0.54493	-0.115411	0.0022591	0.0229519
COX7A2P2	ENSG00000236764	processed_pseudogene	0.301	4.38994e-16	0.456683	2.93876e-37	0.301
ARHGEF35	ENSG00000213214	protein_coding	0.467432	3.5423e-39	0.22878	9.67182e-10	0.467432
ATP6V1C2	ENSG00000143882	protein_coding	0.467295	3.75049e-39	0.53597	3.70627e-53	0.467295
AC013733.2	ENSG00000234595	lncRNA	0.0313057	0.408913	0.163991	1.33463e-05	0.0313057
AP000281.2	ENSG00000232360	lncRNA	-0.110889	0.00335208	-0.1231	0.00111866	0.110889
ITGB3	ENSG00000259207	protein_coding	0.467185	3.92771e-39	0.64818	2.01811e-84	0.467185
RBM38-AS1	ENSG00000218018	lncRNA	0.064021	0.0910057	0.27349	1.93507e-13	0.064021
ZNF767P	ENSG00000133624	transcribed_unprocessed_pseudogene	0.042445	0.262765	0.0979398	0.00962189	0.042445
AC010376.1	ENSG00000253801	processed_pseudogene	-0.00985928	0.794849	0.0126681	0.738304	0.00985928
MT-TL1	ENSG00000209082	Mt_tRNA	-0.274078	1.71058e-13	-0.471583	6.16221e-40	0.274078
TIMP1	ENSG00000102265	protein_coding	0.467152	3.98146e-39	0.7194	2.94053e-112	0.467152
SPRY1	ENSG00000164056	protein_coding	0.466707	4.79467e-39	0.686121	2.97672e-98	0.466707
RPS29P12	ENSG00000243664	processed_pseudogene	0.119873	0.00150992	0.199854	1.01272e-07	0.119873
FKBP11	ENSG00000134285	protein_coding	0.466694	4.8222e-39	0.53144	3.93092e-52	0.466694
H2BP8	ENSG00000235976	processed_pseudogene	-0.0137677	0.716527	-0.019138	0.613727	0.0137677
SRSF10P1	ENSG00000267717	processed_pseudogene	0.217348	6.57366e-09	0.236271	2.60338e-10	0.217348
LINC01880	ENSG00000232002	lncRNA	-0.0498201	0.188615	-0.088764	0.0189993	0.0498201
SNORD99	ENSG00000221539	snoRNA	0.143876	0.000136613	0.258219	4.27896e-12	0.143876
FP236315.1	ENSG00000279064	lncRNA	-0.0116893	0.757866	0.00633445	0.867326	0.0116893
AC027369.4	ENSG00000254920	unprocessed_pseudogene	0.0247502	0.513872	0.0172929	0.648327	0.0247502
NDUFAF4P4	ENSG00000231378	processed_pseudogene	0.0869212	0.0216379	0.142144	0.000164681	0.0869212
AC123904.2	ENSG00000257323	processed_pseudogene	-0.0258662	0.49507	-0.0229415	0.545112	0.0258662
VENTXP3	ENSG00000257364	processed_pseudogene	-0.03102	0.413205	-0.0488513	0.197365	0.03102
P4HB	ENSG00000185624	protein_coding	0.465952	6.56984e-39	0.647543	3.31551e-84	0.465952
CPA4	ENSG00000128510	protein_coding	0.465291	8.64663e-39	0.575471	8.50918e-63	0.465291
LEMD1-AS1	ENSG00000226235	lncRNA	0.178514	2.07482e-06	0.380841	1.63435e-25	0.178514
AL360270.2	ENSG00000261654	lncRNA	0.117766	0.00182945	0.0149722	0.692937	0.117766
GALNT2	ENSG00000143641	protein_coding	0.465204	8.9661e-39	0.570339	1.80533e-61	0.465204
MIR4635	ENSG00000263834	miRNA	0.0760875	0.044482	-0.133234	0.000416462	0.0760875
AC104825.1	ENSG00000251615	lncRNA	-0.241837	9.53567e-11	-0.427725	2.0384e-32	0.241837
AC024681.2	ENSG00000254227	lncRNA	-0.00592915	0.875744	0.0116957	0.757738	0.00592915
AC012414.3	ENSG00000259443	lncRNA	-0.040916	0.280364	-0.0646824	0.0877079	0.040916
AC134050.1	ENSG00000241537	processed_pseudogene	0.106697	0.00477371	0.204505	5.00899e-08	0.106697
PLOD3	ENSG00000106397	protein_coding	0.463984	1.48699e-38	0.611038	1.13247e-72	0.463984
GPM6A	ENSG00000150625	protein_coding	-0.463251	2.01258e-38	-0.390604	7.33219e-27	0.463251
AL591684.3	ENSG00000270369	processed_pseudogene	0.0808843	0.0326298	-0.0283686	0.454281	0.0808843
LINC02317	ENSG00000258678	lncRNA	0.0344895	0.362908	0.0453375	0.231591	0.0344895
ST6GALNAC4P1	ENSG00000233469	processed_pseudogene	0.0681569	0.0719318	0.0038022	0.920127	0.0681569
POLR2LP1	ENSG00000238211	processed_pseudogene	0.0749361	0.0478133	0.0857002	0.0235568	0.0749361
AC093802.1	ENSG00000220256	lncRNA	-0.25715	5.27506e-12	-0.624918	7.06025e-77	0.25715
RNA5SP465	ENSG00000212497	rRNA_pseudogene	0.0945966	0.0124073	0.0701218	0.0640896	0.0945966
DUX4L5	ENSG00000280799	unprocessed_pseudogene					0
AC093249.6	ENSG00000261840	lncRNA	-0.199924	1.00214e-07	-0.128951	0.000637779	0.199924
WASH4P	ENSG00000234769	unprocessed_pseudogene	-0.0850282	0.0246744	-0.173565	3.98103e-06	0.0850282
RNU6-175P	ENSG00000252705	snRNA	-0.0564043	0.136567	-0.0419164	0.268762	0.0564043
RNU6-428P	ENSG00000199812	snRNA	0.0873565	0.0209875	0.0461062	0.223766	0.0873565
SEPTIN3	ENSG00000100167	protein_coding	-0.4629	2.32621e-38	-0.565551	2.97538e-60	0.4629
AL031710.1	ENSG00000261399	lncRNA	-0.144989	0.000121033	-0.261046	2.44801e-12	0.144989
PHKBP2	ENSG00000258467	unprocessed_pseudogene	-0.0407816	0.281948	-0.095508	0.0115849	0.0407816
AC107015.1	ENSG00000241815	processed_pseudogene	0.154709	4.047e-05	0.277372	8.53148e-14	0.154709
COL2A1	ENSG00000139219	protein_coding	0.46265	2.57812e-38	0.317407	8.40058e-18	0.46265
HCG27	ENSG00000206344	lncRNA	-0.0534524	0.158341	0.0877498	0.0204145	0.0534524
AL132655.4	ENSG00000274491	misc_RNA					0
RN7SL521P	ENSG00000240877	misc_RNA	-0.053129	0.160877	-0.0912378	0.0159008	0.053129
AC139768.1	ENSG00000278126	lncRNA	-0.244191	6.18804e-11	-0.344959	6.17082e-21	0.244191
AC091819.2	ENSG00000253713	lncRNA	-0.0431756	0.254631	-0.0570461	0.132153	0.0431756
AC079298.1	ENSG00000278981	lncRNA	0.187572	6.00459e-07	-0.0405168	0.285087	0.187572
MPP4	ENSG00000082126	protein_coding	0.462648	2.58065e-38	0.482798	4.84171e-42	0.462648
MTND4P8	ENSG00000248548	unprocessed_pseudogene	-0.011573	0.7602	-0.0159164	0.674647	0.011573
TPM4	ENSG00000167460	protein_coding	0.462375	2.88709e-38	0.653784	2.4413e-86	0.462375
UAP1	ENSG00000117143	protein_coding	0.462336	2.93422e-38	0.512562	5.07272e-48	0.462336
FOXD2-AS1	ENSG00000237424	lncRNA	0.394969	1.76882e-27	0.499771	2.22522e-45	0.394969
DNAJA1P6	ENSG00000228045	processed_pseudogene	-0.0381592	0.314072	-0.0950625	0.0119807	0.0381592
LOX	ENSG00000113083	protein_coding	0.462271	3.01316e-38	0.654747	1.13221e-86	0.462271
STC1	ENSG00000159167	protein_coding	0.461514	4.11306e-38	0.613135	2.70413e-73	0.461514
AC008555.6	ENSG00000280106	TEC	0.0335081	0.376731	0.0883598	0.0195526	0.0335081
AC009220.1	ENSG00000228360	processed_pseudogene	0.117679	0.00184387	0.230162	7.61706e-10	0.117679
MTND1P11	ENSG00000228166	unprocessed_pseudogene	0.055005	0.146582	0.0281566	0.457662	0.055005
AC138869.1	ENSG00000260414	processed_pseudogene	-0.01398	0.712349	-0.0312054	0.410418	0.01398
TPM3	ENSG00000143549	protein_coding	0.460279	6.81968e-38	0.62896	3.83939e-78	0.460279
SNAI1	ENSG00000124216	protein_coding	0.459992	7.66769e-38	0.568732	4.64762e-61	0.459992
OR2U2P	ENSG00000242524	unprocessed_pseudogene	0.0112539	0.766618	0.0107053	0.777689	0.0112539
MTATP6P26	ENSG00000236878	processed_pseudogene	0.020312	0.592145	0.0159585	0.673835	0.020312
FAM83G	ENSG00000188522	protein_coding	0.459778	8.36757e-38	0.543492	6.78346e-55	0.459778
AL136369.2	ENSG00000231496	lncRNA	0.00872621	0.817987	-0.058999	0.1194	0.00872621
LINC02301	ENSG00000258743	lncRNA	0.0366687	0.333362	-0.0074747	0.843727	0.0366687
ASB9	ENSG00000102048	protein_coding	0.459677	8.71862e-38	0.552115	6.08791e-57	0.459677
HSPA5	ENSG00000044574	protein_coding	0.459676	8.72295e-38	0.583556	6.1865e-65	0.459676
FHL2	ENSG00000115641	protein_coding	0.459598	9.0063e-38	0.359069	1.14714e-22	0.459598
LINC01429	ENSG00000227964	lncRNA	0.133621	0.000400439	0.056424	0.13643	0.133621
RAB38	ENSG00000123892	protein_coding	0.459525	9.27876e-38	0.616719	2.28177e-74	0.459525
AC068620.1	ENSG00000269921	lncRNA	-0.0793597	0.0360638	0.0513033	0.175775	0.0793597
ADIRF-AS1	ENSG00000272734	lncRNA	0.318213	6.87239e-18	0.378543	3.34275e-25	0.318213
PHLDA2	ENSG00000181649	protein_coding	0.459115	1.09651e-37	0.650391	3.57606e-85	0.459115
MIR378D1	ENSG00000263631	miRNA	-0.0340309	0.369327	-0.0437295	0.248582	0.0340309
MTATP6P19	ENSG00000228316	processed_pseudogene	-0.0105495	0.780841	-0.0532155	0.160196	0.0105495
OFD1P4Y	ENSG00000229406	unprocessed_pseudogene	-0.0267689	0.480135	0.0329249	0.385097	0.0267689
AC006001.2	ENSG00000226824	lncRNA	0.094737	0.0122774	0.140577	0.000194646	0.094737
AMER2	ENSG00000165566	protein_coding	-0.459089	1.10812e-37	-0.548437	4.62336e-56	0.459089
AL589987.1	ENSG00000230707	processed_pseudogene	-0.200938	8.60787e-08	-0.246081	4.35857e-11	0.200938
EIF1P5	ENSG00000266563	unprocessed_pseudogene	0.308785	6.92853e-17	0.481516	8.50154e-42	0.308785
EVC2	ENSG00000173040	protein_coding	0.458693	1.30181e-37	0.610051	2.21328e-72	0.458693
DAP3P1	ENSG00000225082	unprocessed_pseudogene	0.0591289	0.118587	0.164974	1.18243e-05	0.0591289
TOLLIP-AS1	ENSG00000255153	lncRNA	-0.159957	2.1782e-05	-0.182853	1.15427e-06	0.159957
AC009065.8	ENSG00000261663	lncRNA	0.00122144	0.974303	-0.00901476	0.812079	0.00122144
FAM20C	ENSG00000177706	protein_coding	0.458362	1.4891e-37	0.650779	2.63521e-85	0.458362
PPIC-AS1	ENSG00000249996	lncRNA	0.250559	1.8778e-11	0.425522	4.55863e-32	0.250559
AC011396.1	ENSG00000248842	lncRNA	-0.0155063	0.682567	0.0522137	0.168222	0.0155063
AC139143.1	ENSG00000230080	processed_pseudogene	0.303747	2.30267e-16	0.503054	4.78495e-46	0.303747
AC067817.2	ENSG00000253829	lncRNA	-0.00563084	0.881948	-0.0425967	0.261062	0.00563084
UCN2	ENSG00000145040	protein_coding	0.457762	1.89935e-37	0.527598	2.83238e-51	0.457762
TBC1D8B	ENSG00000133138	protein_coding	0.457652	1.98566e-37	0.446426	1.72371e-35	0.457652
CASQ1	ENSG00000143318	protein_coding	-0.45728	2.30837e-37	-0.437013	6.41351e-34	0.45728
U3	ENSG00000212211	snoRNA	-0.00977422	0.79658	-0.0362682	0.338672	0.00977422
VN1R7P	ENSG00000275592	processed_pseudogene	-0.0426365	0.260616	-0.0130338	0.731037	0.0426365
AC034234.1	ENSG00000248935	lncRNA	-0.00976919	0.796683	-0.00926049	0.807056	0.00976919
RAB6B	ENSG00000154917	protein_coding	-0.457021	2.56369e-37	-0.46901	1.8274e-39	0.457021
KRT8P10	ENSG00000231203	processed_pseudogene	0.0483946	0.201592	0.0314709	0.406445	0.0483946
AC133473.1	ENSG00000236489	processed_pseudogene	0.0350758	0.354802	-0.0119056	0.753529	0.0350758
RNU7-90P	ENSG00000238731	snRNA	0.0179675	0.635584	0.0341993	0.366962	0.0179675
GRIA3	ENSG00000125675	protein_coding	-0.456715	2.90076e-37	-0.446961	1.39895e-35	0.456715
AC007274.2	ENSG00000236690	unprocessed_pseudogene	0.00159286	0.966493	0.011731	0.75703	0.00159286
ITGA4	ENSG00000115232	protein_coding	0.45669	2.92976e-37	0.556007	6.93383e-58	0.45669
HS3ST3B1	ENSG00000125430	protein_coding	0.456621	3.01267e-37	0.601259	7.8252e-70	0.456621
ASS1P2	ENSG00000223922	processed_pseudogene	0.15334	4.74136e-05	0.136609	0.000294967	0.15334
AC022690.1	ENSG00000254425	processed_pseudogene	-0.0445974	0.239306	-0.00833977	0.825915	0.0445974
IFNGR2	ENSG00000159128	protein_coding	0.456538	3.11583e-37	0.690278	6.73463e-100	0.456538
AC093801.2	ENSG00000248480	processed_pseudogene	0.0185995	0.623742	0.0392678	0.30021	0.0185995
IGHV1-12	ENSG00000254174	IG_V_pseudogene	0.0643071	0.0895668	0.16231	1.63925e-05	0.0643071
RN7SL193P	ENSG00000239679	misc_RNA	-0.0167253	0.659128	-0.0435774	0.250233	0.0167253
AC245128.2	ENSG00000228790	unprocessed_pseudogene	0.0360903	0.341048	0.0358652	0.34407	0.0360903
KRT8P50	ENSG00000260799	processed_pseudogene	0.171736	5.04243e-06	0.0716462	0.0585032	0.171736
COL12A1	ENSG00000111799	protein_coding	0.456382	3.31841e-37	0.472806	3.66478e-40	0.456382
NUTM2F	ENSG00000130950	protein_coding	0.456205	3.56359e-37	0.0586612	0.121534	0.456205
PPIAP27	ENSG00000234363	processed_pseudogene	0.0376751	0.320255	0.0444159	0.241225	0.0376751
AC103592.1	ENSG00000223905	processed_pseudogene	-0.0399703	0.291639	-0.0122536	0.746568	0.0399703
CD70	ENSG00000125726	protein_coding	0.456176	3.606e-37	0.586095	1.28028e-65	0.456176
AL049874.2	ENSG00000244756	processed_pseudogene	0.147836	8.84268e-05	0.241973	9.30014e-11	0.147836
EVA1B	ENSG00000142694	protein_coding	0.456072	3.75931e-37	0.663832	7.00567e-90	0.456072
AC015878.2	ENSG00000265948	lncRNA	0.0832483	0.0278586	0.0103425	0.785035	0.0832483
GRAMD4P8	ENSG00000270930	processed_pseudogene	0.0981433	0.0094719	0.151814	5.6483e-05	0.0981433
AC120024.4	ENSG00000279273	TEC	0.0482376	0.203061	-0.118008	0.00178973	0.0482376
GPX7	ENSG00000116157	protein_coding	0.456043	3.80393e-37	0.647617	3.13031e-84	0.456043
AC073257.1	ENSG00000232140	lncRNA	-0.0153311	0.685962	0.0215028	0.570616	0.0153311
SPON1-AS1	ENSG00000254418	lncRNA	0.0217479	0.566232	-0.000330723	0.993041	0.0217479
PTX3	ENSG00000163661	protein_coding	0.455895	4.03768e-37	0.656861	2.07572e-87	0.455895
CHMP1B2P	ENSG00000278530	transcribed_unitary_pseudogene	0.0642663	0.0897711	-0.0590162	0.119292	0.0642663
AC068787.1	ENSG00000279952	TEC	-0.116986	0.00196262	-0.1592	2.38467e-05	0.116986
SRGAP2-AS1	ENSG00000230806	lncRNA	0.0134903	0.722	0.149364	7.45401e-05	0.0134903
NTAN1	ENSG00000157045	protein_coding	0.455653	4.45096e-37	0.700635	4.02805e-104	0.455653
ARHGEF5	ENSG00000050327	protein_coding	0.455529	4.6789e-37	0.211882	1.58475e-08	0.455529
LIMS1	ENSG00000169756	protein_coding	0.455132	5.4873e-37	0.561924	2.41208e-59	0.455132
KCNB1	ENSG00000158445	protein_coding	-0.455107	5.54429e-37	-0.582623	1.09948e-64	0.455107
ADAMTS7	ENSG00000136378	protein_coding	0.454571	6.87387e-37	0.552766	4.24152e-57	0.454571
AL162724.2	ENSG00000235204	lncRNA	0.218597	5.35845e-09	0.383373	7.38025e-26	0.218597
CD248	ENSG00000174807	protein_coding	0.454569	6.87945e-37	0.685657	4.5294e-98	0.454569
RDH10	ENSG00000121039	protein_coding	0.453387	1.10398e-36	0.619402	3.51048e-75	0.453387
AC137675.1	ENSG00000232167	processed_pseudogene	0.0315354	0.405482	0.0720488	0.0570968	0.0315354
MIR6131	ENSG00000277073	miRNA	0.0312882	0.409176	0.042465	0.262541	0.0312882
AC008267.6	ENSG00000244657	transcribed_unprocessed_pseudogene	0.0163283	0.666728	-0.0599786	0.113376	0.0163283
AC068308.1	ENSG00000241231	lncRNA	-0.175514	3.0864e-06	-0.182378	1.23166e-06	0.175514
LINC02747	ENSG00000255774	lncRNA	0.0947049	0.012307	0.0203747	0.591003	0.0947049
CDHR1	ENSG00000148600	protein_coding	-0.45302	1.27804e-36	-0.605101	6.16101e-71	0.45302
RPL7P22	ENSG00000226544	processed_pseudogene	0.269278	4.6358e-13	0.417969	6.88096e-31	0.269278
RNA5SP442	ENSG00000201920	rRNA_pseudogene	0.157028	3.08532e-05	0.151073	6.14535e-05	0.157028
PLS3	ENSG00000102024	protein_coding	0.453015	1.28084e-36	0.561881	2.47194e-59	0.453015
AL772337.3	ENSG00000234460	transcribed_unprocessed_pseudogene	0.0601697	0.112228	0.0525329	0.165633	0.0601697
MAPK8IP1	ENSG00000121653	protein_coding	-0.452852	1.36672e-36	-0.28476	1.73169e-14	0.452852
CENPBD1P1	ENSG00000213753	transcribed_processed_pseudogene	0.15612	3.43263e-05	0.381284	1.42254e-25	0.15612
C2orf27A	ENSG00000197927	transcribed_unprocessed_pseudogene	-0.27672	9.79787e-14	-0.489667	2.27402e-43	0.27672
RNU6ATAC25P	ENSG00000221725	snRNA	0.055954	0.13973	0.0326589	0.388951	0.055954
WWC2-AS2	ENSG00000251359	lncRNA	0.215151	9.38878e-09	0.2819	3.22905e-14	0.215151
HMGB1P46	ENSG00000254146	processed_pseudogene	0.0712228	0.0600126	0.173368	4.08444e-06	0.0712228
AC109329.1	ENSG00000253346	processed_pseudogene	0.0692165	0.0676105	0.203527	5.81606e-08	0.0692165
HOXB6	ENSG00000108511	protein_coding	0.452773	1.41036e-36	0.451999	1.91938e-36	0.452773
RAB34	ENSG00000109113	protein_coding	0.451959	1.95025e-36	0.64154	3.35181e-82	0.451959
RTN3	ENSG00000133318	protein_coding	-0.451905	1.99199e-36	-0.469708	1.36208e-39	0.451905
LINC02826	ENSG00000275212	lncRNA	0.106263	0.00494867	0.234666	3.46168e-10	0.106263
RN7SL446P	ENSG00000244544	misc_RNA	-0.0307206	0.417731	-0.00591982	0.875938	0.0307206
AC079945.2	ENSG00000277250	misc_RNA	0.0581544	0.124792	-0.0449963	0.235125	0.0581544
VMP1	ENSG00000062716	protein_coding	0.451737	2.13026e-36	0.654335	1.5731e-86	0.451737
MIR4740	ENSG00000266392	miRNA	-0.0743599	0.0495575	-0.112475	0.00292339	0.0743599
AL033527.2	ENSG00000261798	lncRNA	-0.0951347	0.0119158	-0.00786684	0.835643	0.0951347
PLAUR	ENSG00000011422	protein_coding	0.451702	2.15975e-36	0.663623	8.32859e-90	0.451702
BICC1	ENSG00000122870	protein_coding	0.451308	2.52553e-36	0.402595	1.40125e-28	0.451308
PPIAP16	ENSG00000213509	processed_pseudogene	0.36587	1.56222e-23	0.480772	1.17755e-41	0.36587
AL662844.3	ENSG00000271821	lncRNA	-0.0476448	0.208675	0.0987918	0.00900771	0.0476448
AC087857.1	ENSG00000229642	lncRNA	0.0145798	0.700591	-0.0292391	0.440547	0.0145798
XCL1	ENSG00000143184	protein_coding	0.451305	2.52783e-36	0.458293	1.53126e-37	0.451305
AC061997.1	ENSG00000251838	snoRNA					0
RN7SL648P	ENSG00000265727	misc_RNA	0.0751242	0.0472552	-0.016857	0.656616	0.0751242
LINC01730	ENSG00000275491	lncRNA	0.161383	1.83426e-05	0.268516	5.42183e-13	0.161383
RNU6-1045P	ENSG00000252130	snRNA	0.00868038	0.818926	-0.00634632	0.86708	0.00868038
AC110774.1	ENSG00000279013	TEC	-0.223935	2.20669e-09	-0.435463	1.15119e-33	0.223935
SRPRA	ENSG00000182934	protein_coding	0.450984	2.8718e-36	0.643439	7.8661e-83	0.450984
AL359258.3	ENSG00000280186	TEC	0.237568	2.06477e-10	0.43525	1.24689e-33	0.237568
AC104316.2	ENSG00000259631	lncRNA	0.113737	0.00261858	0.182994	1.13235e-06	0.113737
SVIL	ENSG00000197321	protein_coding	0.450902	2.96593e-36	0.389248	1.13537e-26	0.450902
RN7SL714P	ENSG00000241757	misc_RNA	-0.0181212	0.632695	0.0239748	0.52715	0.0181212
AP001207.1	ENSG00000253153	processed_pseudogene	0.280263	4.59707e-14	0.314096	1.90466e-17	0.280263
EFEMP2	ENSG00000172638	protein_coding	0.450882	2.98943e-36	0.653289	3.62075e-86	0.450882
MYL12A	ENSG00000101608	protein_coding	0.450823	3.05993e-36	0.69746	8.29413e-103	0.450823
AC008079.1	ENSG00000280007	lncRNA	0.0437629	0.24822	-0.048072	0.204618	0.0437629
MTND4P24	ENSG00000232177	processed_pseudogene	0.120576	0.0014153	0.28534	1.52507e-14	0.120576
AC244100.3	ENSG00000275944	lncRNA	-0.00234941	0.950595	0.0498294	0.188532	0.00234941
Y_RNA	ENSG00000201683	misc_RNA	-0.0118684	0.754274	0.0312583	0.409623	0.0118684
AL035411.1	ENSG00000185839	processed_pseudogene	0.325887	9.85409e-19	0.595808	2.71693e-68	0.325887
AL157944.1	ENSG00000233290	lncRNA	-0.042678	0.260152	-0.141558	0.000175346	0.042678
DSCR4-IT1	ENSG00000223608	lncRNA	-0.0297389	0.432772	-0.000173668	0.996346	0.0297389
HMGN2P10	ENSG00000231261	processed_pseudogene	0.204892	4.72086e-08	0.375678	8.09186e-25	0.204892
HES6	ENSG00000144485	protein_coding	-0.450722	3.18495e-36	-0.488955	3.13182e-43	0.450722
RLIMP1	ENSG00000229456	processed_pseudogene	0.0977036	0.00979863	0.124003	0.00102736	0.0977036
COPS5P1	ENSG00000213187	processed_pseudogene	0.157707	2.84749e-05	0.235354	3.0645e-10	0.157707
Y_RNA	ENSG00000207176	misc_RNA	-0.0143837	0.704428	0.042488	0.262282	0.0143837
MIR129-2	ENSG00000199077	miRNA	-0.0509847	0.178476	-0.0237588	0.53088	0.0509847
MRC2	ENSG00000011028	protein_coding	0.450338	3.70784e-36	0.629254	3.10135e-78	0.450338
AC011506.1	ENSG00000242411	processed_pseudogene	0.270414	3.66819e-13	0.414414	2.41156e-30	0.270414
GPR157	ENSG00000180758	protein_coding	0.450243	3.85041e-36	0.639804	1.24916e-81	0.450243
AL049861.1	ENSG00000270507	processed_pseudogene	-0.0233804	0.537445	-0.0666247	0.0785768	0.0233804
PDIA6	ENSG00000143870	protein_coding	0.449956	4.31253e-36	0.584146	4.29381e-65	0.449956
PMM2	ENSG00000140650	protein_coding	0.449613	4.93696e-36	0.60097	9.4604e-70	0.449613
ITGA5	ENSG00000161638	protein_coding	0.449581	5.00045e-36	0.701837	1.26703e-104	0.449581
PDIA4	ENSG00000155660	protein_coding	0.4495	5.16192e-36	0.649305	8.38194e-85	0.4495
AP000542.3	ENSG00000280341	lncRNA	0.0208447	0.582469	-0.00726125	0.848135	0.0208447
LBX2	ENSG00000179528	protein_coding	0.449092	6.0628e-36	0.412429	4.82473e-30	0.449092
PSD2	ENSG00000146005	protein_coding	-0.448668	7.16264e-36	-0.380059	2.08599e-25	0.448668
BCL2L12	ENSG00000126453	protein_coding	0.448665	7.17154e-36	0.62941	2.76801e-78	0.448665
AC119150.1	ENSG00000249916	lncRNA	0.108282	0.00418245	-0.0849593	0.0247916	0.108282
AC099791.2	ENSG00000271200	lncRNA	-0.0412656	0.276271	0.0907904	0.0164259	0.0412656
Metazoa_SRP	ENSG00000276669	misc_RNA	-0.00710679	0.851327	-0.00590025	0.876345	0.00710679
AP001468.1	ENSG00000228404	lncRNA	-0.0772468	0.0413276	-0.0171873	0.650331	0.0772468
AC008662.2	ENSG00000253538	lncRNA	-0.0157954	0.676979	0.0411686	0.277402	0.0157954
MIR6720	ENSG00000275859	miRNA					0
AC020703.1	ENSG00000249309	lncRNA	0.252512	1.2938e-11	0.242411	8.5847e-11	0.252512
TENT5A	ENSG00000112773	protein_coding	0.448198	8.61637e-36	0.662265	2.55265e-89	0.448198
AP002992.1	ENSG00000255236	lncRNA	-0.0810682	0.0322351	-0.106747	0.00475414	0.0810682
MTND4P31	ENSG00000235382	processed_pseudogene	-0.0252576	0.505278	-0.0338553	0.371804	0.0252576
IKBIP	ENSG00000166130	protein_coding	0.447917	9.61826e-36	0.658525	5.4128e-88	0.447917
TRABD2B	ENSG00000269113	protein_coding	0.447731	1.03476e-35	0.316521	1.04686e-17	0.447731
ADAM20P2	ENSG00000248574	processed_pseudogene	-0.0349191	0.356957	9.22076e-05	0.99806	0.0349191
USP3-AS1	ENSG00000259248	lncRNA	0.022854	0.546647	0.0656982	0.0828311	0.022854
IGLC7	ENSG00000211685	IG_C_gene	0.173524	4.00212e-06	0.274877	1.44624e-13	0.173524
AC078899.3	ENSG00000268620	unprocessed_pseudogene	-0.0445262	0.240057	-0.0376997	0.319939	0.0445262
MIR516A2	ENSG00000207620	miRNA	-0.0248611	0.511988	-0.035674	0.346651	0.0248611
CDH20	ENSG00000101542	protein_coding	-0.447624	1.07905e-35	-0.546851	1.0994e-55	0.447624
MARVELD1	ENSG00000155254	protein_coding	0.447606	1.08678e-35	0.621298	9.24776e-76	0.447606
RNU6-919P	ENSG00000252540	snRNA	-0.0110336	0.771058	-0.0173267	0.647685	0.0110336
LINC01548	ENSG00000229086	lncRNA	-0.107769	0.00436615	-0.187731	5.87159e-07	0.107769
RPS13P2	ENSG00000228929	processed_pseudogene	0.261195	2.37675e-12	0.397128	8.68567e-28	0.261195
RPL31P9	ENSG00000264054	processed_pseudogene	0.0115743	0.760174	0.0863961	0.0224458	0.0115743
LINC00395	ENSG00000231061	lncRNA	0.0176082	0.642357	0.0375814	0.321462	0.0176082
COLGALT1	ENSG00000130309	protein_coding	0.447568	1.10299e-35	0.635741	2.62889e-80	0.447568
IGHV3-74	ENSG00000224650	IG_V_gene	0.15378	4.50674e-05	0.290443	4.91531e-15	0.15378
AL162425.1	ENSG00000236461	lncRNA	-0.00801817	0.832527	-0.0145184	0.70179	0.00801817
CUL7	ENSG00000044090	protein_coding	0.447429	1.16479e-35	0.552402	5.19303e-57	0.447429
ABHD17AP4	ENSG00000229107	processed_pseudogene	0.157862	2.79576e-05	0.362433	4.30481e-23	0.157862
TRAV5	ENSG00000211779	TR_V_gene	0.0623287	0.0998968	0.16417	1.30568e-05	0.0623287
PTPN9	ENSG00000169410	protein_coding	0.447028	1.36282e-35	0.580827	3.30938e-64	0.447028
AC011487.1	ENSG00000213777	transcribed_processed_pseudogene	-0.159719	2.24109e-05	-0.196752	1.60483e-07	0.159719
LINC01874	ENSG00000223985	lncRNA	-0.0338704	0.37159	-0.00584601	0.877472	0.0338704
PDIA5	ENSG00000065485	protein_coding	0.446691	1.55464e-35	0.597368	9.91045e-69	0.446691
ZDHHC22	ENSG00000177108	protein_coding	-0.44617	1.9052e-35	-0.599561	2.37905e-69	0.44617
MDK	ENSG00000110492	protein_coding	0.445266	2.70885e-35	0.587572	5.08867e-66	0.445266
SERF1AP1	ENSG00000250813	processed_pseudogene	0.072431	0.0557882	0.167585	8.54266e-06	0.072431
ZFP91P1	ENSG00000274010	processed_pseudogene	-0.0247949	0.513111	-0.0147924	0.696439	0.0247949
AC091489.2	ENSG00000260933	processed_pseudogene	-0.0376601	0.320448	-0.0164934	0.663563	0.0376601
CDC42EP5	ENSG00000167617	protein_coding	0.444986	3.01958e-35	0.51912	2.025e-49	0.444986
DLGAP1-AS4	ENSG00000263878	lncRNA	-0.194394	2.266e-07	-0.205934	4.02121e-08	0.194394
LCT-AS1	ENSG00000226806	lncRNA	0.252141	1.38902e-11	0.245076	5.25342e-11	0.252141
ZDHHC20P3	ENSG00000255460	processed_pseudogene	-0.096748	0.0105436	-0.141152	0.000183106	0.096748
AC008736.2	ENSG00000267567	lncRNA	0.170621	5.81674e-06	0.30189	3.56462e-16	0.170621
AC010387.1	ENSG00000250694	lncRNA	0.0022929	0.951782	-0.0255891	0.499705	0.0022929
RN7SL177P	ENSG00000242976	misc_RNA	0.00802453	0.832396	0.0547165	0.148716	0.00802453
LINC01771	ENSG00000225675	lncRNA	-0.0935483	0.0134168	-0.185547	7.96415e-07	0.0935483
AC093890.1	ENSG00000249741	processed_pseudogene	0.277749	7.87403e-14	0.272957	2.16293e-13	0.277749
RNY1P5	ENSG00000206617	misc_RNA	-0.0598056	0.114422	-0.132681	0.000440333	0.0598056
SNORA72	ENSG00000207249	snoRNA	-0.0463064	0.221759	0.0151271	0.689922	0.0463064
AC091027.2	ENSG00000266586	lncRNA	-0.0282069	0.456859	-0.0782959	0.0386381	0.0282069
AC103808.1	ENSG00000264212	lncRNA	0.158439	2.6108e-05	0.0404273	0.286154	0.158439
NFE2L3	ENSG00000050344	protein_coding	0.44466	3.42741e-35	0.610739	1.38694e-72	0.44466
RNVU1-24	ENSG00000201699	snRNA	-0.111958	0.00305731	-0.0742603	0.0498643	0.111958
RUNX2	ENSG00000124813	protein_coding	0.444627	3.47182e-35	0.417903	7.04523e-31	0.444627
ELOCP13	ENSG00000225716	processed_pseudogene	-0.0116032	0.759594	0.0161212	0.670705	0.0116032
RN7SKP132	ENSG00000251810	misc_RNA	-0.0553287	0.144217	-0.0637013	0.0926346	0.0553287
TUBB6	ENSG00000176014	protein_coding	0.444389	3.80723e-35	0.618025	9.19594e-75	0.444389
RNU4-73P	ENSG00000200034	snRNA	0.075901	0.0450082	0.00593388	0.875645	0.075901
AC108706.1	ENSG00000277746	processed_pseudogene	0.0467473	0.217386	0.0515865	0.173399	0.0467473
RUNX1	ENSG00000159216	protein_coding	0.444365	3.84269e-35	0.596382	1.87592e-68	0.444365
RNU7-105P	ENSG00000251919	snRNA	-0.0572895	0.130509	-0.067083	0.0765388	0.0572895
RPS6P16	ENSG00000243250	processed_pseudogene	0.273093	2.10234e-13	0.384503	5.16342e-26	0.273093
AP005328.1	ENSG00000272461	lncRNA	-0.0718915	0.0576429	-0.0150814	0.690812	0.0718915
SRPX2	ENSG00000102359	protein_coding	0.44432	3.91028e-35	0.66819	1.8442e-91	0.44432
TNR	ENSG00000116147	protein_coding	-0.444038	4.36079e-35	-0.550956	1.15651e-56	0.444038
AL035410.2	ENSG00000271419	processed_pseudogene	0.015108	0.690294	0.0286969	0.449074	0.015108
DDX55P1	ENSG00000270863	processed_pseudogene	0.0347868	0.358782	-0.0368966	0.330364	0.0347868
GATA6	ENSG00000141448	protein_coding	0.443971	4.47639e-35	0.239559	1.44274e-10	0.443971
MIR548C	ENSG00000207546	miRNA	-0.00192649	0.95948	-0.00179648	0.962212	0.00192649
FOXO1B	ENSG00000214295	processed_pseudogene	-0.0295446	0.435785	-0.0396135	0.295971	0.0295446
MXI1	ENSG00000119950	protein_coding	-0.443702	4.96721e-35	-0.566349	1.87182e-60	0.443702
RNA5SP237	ENSG00000222346	rRNA_pseudogene	0.0038682	0.918746	-0.00952252	0.801708	0.0038682
AP003031.3	ENSG00000254814	lncRNA	-0.0577186	0.127648	-0.101474	0.00729596	0.0577186
TPI1P4	ENSG00000225455	processed_pseudogene	0.235611	2.92799e-10	0.469817	1.30077e-39	0.235611
KLF5	ENSG00000102554	protein_coding	0.443202	6.02647e-35	0.372059	2.44095e-24	0.443202
AL117382.3	ENSG00000233376	lncRNA	-0.0255261	0.500761	-0.0342261	0.366585	0.0255261
NRBP1	ENSG00000115216	protein_coding	0.442941	6.66339e-35	0.555007	1.21482e-57	0.442941
LINC01299	ENSG00000254081	lncRNA	-0.137477	0.000269591	-0.239794	1.38275e-10	0.137477
ERI1	ENSG00000104626	protein_coding	0.442639	7.48592e-35	0.613055	2.85565e-73	0.442639
BRD9P2	ENSG00000249908	transcribed_unprocessed_pseudogene	-0.247703	3.21874e-11	-0.394968	1.76939e-27	0.247703
RN7SL150P	ENSG00000240626	misc_RNA	0.0411107	0.27808	0.0945434	0.0124569	0.0411107
RN7SKP7	ENSG00000222472	misc_RNA					0
FAM86C1P	ENSG00000158483	transcribed_unprocessed_pseudogene	0.301698	3.72856e-16	0.562621	1.61657e-59	0.301698
HNRNPA1P40	ENSG00000212961	processed_pseudogene	0.187948	5.69577e-07	0.369552	5.20345e-24	0.187948
RUNDC3A	ENSG00000108309	protein_coding	-0.442595	7.61601e-35	-0.553728	2.48307e-57	0.442595
AL021578.1	ENSG00000275894	lncRNA	0.164029	1.32854e-05	0.252459	1.30708e-11	0.164029
AP001610.3	ENSG00000232806	lncRNA	-0.00529864	0.888867	0.0173453	0.647333	0.00529864
BMP1	ENSG00000168487	protein_coding	0.442524	7.82695e-35	0.553732	2.47797e-57	0.442524
AP002512.1	ENSG00000254411	processed_pseudogene	0.030123	0.426849	0.0286464	0.449872	0.030123
AP006565.1	ENSG00000265737	lncRNA	0.0368084	0.331522	0.0679059	0.0729879	0.0368084
AC107074.1	ENSG00000249184	lncRNA	0.11437	0.00247693	0.119271	0.00159555	0.11437
CYP4F22	ENSG00000171954	protein_coding	0.442466	8.00211e-35	0.376968	5.44038e-25	0.442466
AC009145.3	ENSG00000260694	lncRNA	0.0542696	0.152066	-0.00255164	0.946349	0.0542696
AL354794.2	ENSG00000236998	processed_pseudogene	-0.108552	0.0040884	-0.161445	1.82062e-05	0.108552
MYL10	ENSG00000106436	protein_coding	0.442437	8.09362e-35	0.140548	0.000195244	0.442437
AC104333.2	ENSG00000236317	processed_pseudogene	0.0826931	0.0289217	0.0895042	0.0180211	0.0826931
WDR45BP1	ENSG00000265574	processed_pseudogene	0.130313	0.000557735	0.313476	2.21734e-17	0.130313
LINC01776	ENSG00000226053	lncRNA	0.130856	0.000528493	0.157277	2.99607e-05	0.130856
AL139130.1	ENSG00000237390	lncRNA	-0.016137	0.6704	0.0752038	0.0470207	0.016137
MPZL3	ENSG00000160588	protein_coding	0.442416	8.15907e-35	0.636861	1.14007e-80	0.442416
ANXA2	ENSG00000182718	protein_coding	0.442386	8.25437e-35	0.686235	2.68747e-98	0.442386
SNCA-AS1	ENSG00000247775	lncRNA	-0.0703943	0.06306	-0.190884	3.75759e-07	0.0703943
PRAC2	ENSG00000229637	protein_coding	0.441725	1.06438e-34	0.516004	9.43783e-49	0.441725
PSMB3P2	ENSG00000235444	processed_pseudogene	0.179962	1.70869e-06	0.403346	1.0874e-28	0.179962
Y_RNA	ENSG00000200883	misc_RNA	-0.0248383	0.512374	-0.0146174	0.699855	0.0248383
LINC02481	ENSG00000246526	lncRNA	-0.00604453	0.873346	0.0119593	0.752453	0.00604453
AL049636.1	ENSG00000236674	processed_pseudogene	0.145743	0.000111436	0.234384	3.63874e-10	0.145743
RNA5S10	ENSG00000199910	rRNA					0
RNU6-464P	ENSG00000253026	snRNA	0.142815	0.000153215	0.0195918	0.605345	0.142815
AC244502.3	ENSG00000259042	lncRNA	0.0300357	0.428191	0.189518	4.56359e-07	0.0300357
SYBU	ENSG00000147642	protein_coding	-0.441251	1.27667e-34	-0.422873	1.19034e-31	0.441251
AC091812.2	ENSG00000273720	processed_pseudogene	0.00762966	0.840531	0.0693683	0.0670095	0.00762966
SNORD42	ENSG00000202440	snoRNA	-0.0614176	0.104963	-0.138067	0.00025352	0.0614176
KDELR2	ENSG00000136240	protein_coding	0.441238	1.28282e-34	0.652023	9.87936e-86	0.441238
AC020656.2	ENSG00000274979	lncRNA	0.0653419	0.0845163	0.162068	1.68823e-05	0.0653419
NECTIN2	ENSG00000130202	protein_coding	0.441002	1.40483e-34	0.621077	1.08089e-75	0.441002
RN7SL802P	ENSG00000277506	misc_RNA	-0.00645102	0.864908	0.0340454	0.369123	0.00645102
SEPTIN6	ENSG00000125354	protein_coding	0.440945	1.43555e-34	0.470311	1.05596e-39	0.440945
SH2D4A	ENSG00000104611	protein_coding	0.440828	1.50145e-34	0.626456	2.34318e-77	0.440828
RNU6-1307P	ENSG00000212314	snRNA	0.0214583	0.571414	0.0504377	0.183187	0.0214583
IGHJ1P	ENSG00000227335	IG_J_pseudogene	-0.0238153	0.529903	0.0478739	0.206492	0.0238153
LINC01219	ENSG00000232987	lncRNA	-0.155418	3.72659e-05	-0.28622	1.25643e-14	0.155418
PRKAG2-AS1	ENSG00000239911	lncRNA	-0.0971264	0.0102428	0.016842	0.656903	0.0971264
LINC01994	ENSG00000241098	lncRNA	0.0399327	0.292094	0.228735	9.74739e-10	0.0399327
FAM114A1	ENSG00000197712	protein_coding	0.440633	1.6181e-34	0.680187	5.9603e-96	0.440633
AVEN	ENSG00000169857	protein_coding	0.440437	1.74396e-34	0.440346	1.80566e-34	0.440437
COX6CP17	ENSG00000235141	processed_pseudogene	0.0507855	0.180182	0.0261789	0.48987	0.0507855
AC003101.3	ENSG00000278977	TEC					0
AL121929.1	ENSG00000226431	lncRNA	-0.0310131	0.413309	-0.0738688	0.0510858	0.0310131
MIR638	ENSG00000207972	miRNA	0.112714	0.00286333	0.0807509	0.0329187	0.112714
PODNL1	ENSG00000132000	protein_coding	0.440344	1.80664e-34	0.58405	4.55715e-65	0.440344
AL365440.1	ENSG00000231434	processed_pseudogene	0.274667	1.51173e-13	0.47578	1.02628e-40	0.274667
AC099494.1	ENSG00000279410	TEC	-0.0159685	0.673643	-0.0617511	0.103085	0.0159685
AC004233.2	ENSG00000272079	lncRNA	-0.363375	3.26398e-23	-0.386698	2.57054e-26	0.363375
APC2	ENSG00000115266	protein_coding	-0.439982	2.07512e-34	-0.414663	2.20957e-30	0.439982
AC023866.2	ENSG00000254222	lncRNA	-0.0982722	0.00937796	-0.190154	4.16963e-07	0.0982722
DUSP6	ENSG00000139318	protein_coding	0.439739	2.27719e-34	0.603299	2.03758e-70	0.439739
HIC1	ENSG00000177374	protein_coding	0.439569	2.42965e-34	0.47842	3.27978e-41	0.439569
KCNN2	ENSG00000080709	protein_coding	-0.439115	2.88894e-34	-0.491926	8.1901e-44	0.439115
SLC26A2	ENSG00000155850	protein_coding	0.438961	3.06286e-34	0.586876	7.86505e-66	0.438961
KRT18	ENSG00000111057	protein_coding	0.438917	3.11481e-34	0.548522	4.41169e-56	0.438917
NPM1P19	ENSG00000223864	processed_pseudogene	0.311963	3.20956e-17	0.439363	2.62839e-34	0.311963
FAM20A	ENSG00000108950	protein_coding	0.438693	3.3912e-34	0.591194	5.19049e-67	0.438693
RNU6-18P	ENSG00000207257	snRNA	0.154148	4.31908e-05	0.0403959	0.286528	0.154148
HTN1	ENSG00000126550	protein_coding	0.438618	3.49008e-34	0.0462203	0.222621	0.438618
EDARADD	ENSG00000186197	protein_coding	0.438611	3.49947e-34	0.417155	9.18292e-31	0.438611
MIR548AM	ENSG00000265144	miRNA	-0.00488982	0.897392	-0.0835837	0.0272329	0.00488982
ERRFI1	ENSG00000116285	protein_coding	0.43831	3.92282e-34	0.533656	1.24397e-52	0.43831
MIR574	ENSG00000207944	miRNA	0.311407	3.67456e-17	0.141131	0.000183507	0.311407
KDELR1	ENSG00000105438	protein_coding	0.437601	5.13355e-34	0.670617	2.36834e-92	0.437601
AC012506.2	ENSG00000223634	lncRNA	0.0374051	0.323738	-0.0528372	0.163192	0.0374051
AC007557.2	ENSG00000231597	lncRNA	-0.073592	0.0519643	-0.0841201	0.0262575	0.073592
SNAI2	ENSG00000019549	protein_coding	0.437224	5.92306e-34	0.545576	2.19836e-55	0.437224
NFKBIZ	ENSG00000144802	protein_coding	0.436999	6.4486e-34	0.568089	6.77676e-61	0.436999
IGFBP2	ENSG00000115457	protein_coding	0.436703	7.21035e-34	0.70177	1.35151e-104	0.436703
CMTM5	ENSG00000166091	protein_coding	-0.436028	9.30513e-34	-0.500746	1.41219e-45	0.436028
SNORD114-6	ENSG00000201263	snoRNA	0.074838	0.0481066	-0.0100873	0.790214	0.074838
AC098851.1	ENSG00000250990	lncRNA	0.172205	4.74695e-06	0.388125	1.62881e-26	0.172205
DSCAML1	ENSG00000177103	protein_coding	-0.436005	9.38593e-34	-0.574762	1.30147e-62	0.436005
AC087499.6	ENSG00000264874	processed_pseudogene	-0.00202039	0.957507	0.0229679	0.544649	0.00202039
MIR569	ENSG00000207963	miRNA	-0.0905748	0.0166843	-0.104238	0.00584208	0.0905748
PPIB	ENSG00000166794	protein_coding	0.435845	9.96886e-34	0.582556	1.14602e-64	0.435845
GALNT12	ENSG00000119514	protein_coding	0.435805	1.01195e-33	0.529497	1.07088e-51	0.435805
RNA5-8SP7	ENSG00000200313	rRNA_pseudogene	-0.0402671	0.288069	-0.0401877	0.289021	0.0402671
DISP3	ENSG00000204624	protein_coding	-0.435662	1.06807e-33	-0.532516	2.25107e-52	0.435662
IGLC3	ENSG00000211679	IG_C_gene	0.205421	4.35198e-08	0.421037	2.30365e-31	0.205421
TRAJ36	ENSG00000276699	TR_J_gene	0.0174039	0.646223	0.0561701	0.138205	0.0174039
IGIP	ENSG00000182700	protein_coding	-0.43554	1.11815e-33	-0.581278	2.51095e-64	0.43554
LINC01686	ENSG00000261504	lncRNA	0.224334	2.06327e-09	0.263899	1.38432e-12	0.224334
RNU6-78P	ENSG00000199767	snRNA	-0.0311131	0.411804	0.00562313	0.882109	0.0311131
DUX4L11	ENSG00000278761	unprocessed_pseudogene					0
AC015712.1	ENSG00000232386	lncRNA	0.308648	7.16096e-17	0.201735	7.6334e-08	0.308648
AC137803.1	ENSG00000277770	unprocessed_pseudogene	0.0115403	0.760858	-0.0320025	0.39856	0.0115403
AL022316.1	ENSG00000230107	lncRNA	0.229522	8.51016e-10	0.464173	1.37518e-38	0.229522
AC008738.4	ENSG00000267714	lncRNA	0.0870068	0.0215088	0.0831342	0.0280743	0.0870068
IMPA2	ENSG00000141401	protein_coding	0.435494	1.13747e-33	0.562199	2.05928e-59	0.435494
U8	ENSG00000212144	snoRNA	-0.0293516	0.43879	0.0302455	0.424971	0.0293516
MIR3117	ENSG00000264720	miRNA	-0.047279	0.212194	-0.136204	0.000307574	0.047279
SLCO1A2	ENSG00000084453	protein_coding	-0.435406	1.17585e-33	-0.545513	2.2747e-55	0.435406
Z98742.1	ENSG00000230248	lncRNA	-0.029287	0.4398	-0.0243719	0.520328	0.029287
MRPL20-AS1	ENSG00000224870	lncRNA	0.074889	0.047954	0.283554	2.25429e-14	0.074889
THBS1	ENSG00000137801	protein_coding	0.435216	1.2629e-33	0.560162	6.60406e-59	0.435216
WEE1	ENSG00000166483	protein_coding	0.435029	1.35494e-33	0.66394	6.40291e-90	0.435029
AC091946.2	ENSG00000272130	lncRNA	-0.123982	0.00102942	-0.295575	1.53805e-15	0.123982
MIR217	ENSG00000207548	miRNA	-0.0109256	0.773239	0.0515238	0.173923	0.0109256
SLC6A1	ENSG00000157103	protein_coding	-0.434998	1.37114e-33	-0.480883	1.122e-41	0.434998
RN7SL49P	ENSG00000265802	misc_RNA	0.0159752	0.673514	-0.0558436	0.140515	0.0159752
BNIP3P32	ENSG00000268830	processed_pseudogene	-0.0981374	0.00947625	-0.203599	5.75306e-08	0.0981374
ITFG1-AS1	ENSG00000260281	lncRNA	0.113425	0.00269113	0.243055	7.62783e-11	0.113425
FKBP10	ENSG00000141756	protein_coding	0.434564	1.61375e-33	0.613249	2.50045e-73	0.434564
CADM2	ENSG00000175161	protein_coding	-0.434498	1.65424e-33	-0.530137	7.70368e-52	0.434498
USP9YP34	ENSG00000233378	unprocessed_pseudogene	0.085351	0.024132	0.0835239	0.0273436	0.085351
Z98949.2	ENSG00000232464	lncRNA	-0.0617187	0.103267	-0.107604	0.00442673	0.0617187
AL162386.2	ENSG00000234740	lncRNA	-0.204245	5.21249e-08	-0.321095	3.33554e-18	0.204245
AL606490.5	ENSG00000231603	processed_pseudogene	0.0401671	0.289269	0.101564	0.0072436	0.0401671
ADCYAP1R1	ENSG00000078549	protein_coding	-0.434262	1.80672e-33	-0.516575	7.12702e-49	0.434262
MANF	ENSG00000145050	protein_coding	0.434151	1.88374e-33	0.589695	1.3398e-66	0.434151
HS3ST3A1	ENSG00000153976	protein_coding	0.433989	2.00128e-33	0.410072	1.09303e-29	0.433989
PMEPA1	ENSG00000124225	protein_coding	0.433835	2.12029e-33	0.472377	4.39864e-40	0.433835
LATS2	ENSG00000150457	protein_coding	0.433537	2.37057e-33	0.661375	5.29867e-89	0.433537
MAPK8IP2	ENSG00000008735	protein_coding	-0.43351	2.39465e-33	-0.524981	1.07164e-50	0.43351
ULK4P1	ENSG00000261279	transcribed_unprocessed_pseudogene	0.0184871	0.62584	0.0204617	0.589418	0.0184871
ADHFE1	ENSG00000147576	protein_coding	-0.433475	2.42594e-33	-0.549084	3.24186e-56	0.433475
RN7SL144P	ENSG00000242559	misc_RNA	0.173349	4.09454e-06	0.287915	8.63731e-15	0.173349
RARS1	ENSG00000113643	protein_coding	0.43303	2.86454e-33	0.584799	2.86488e-65	0.43303
DGKB	ENSG00000136267	protein_coding	-0.432989	2.9085e-33	-0.46499	9.79956e-39	0.432989
TRAJ23	ENSG00000211866	TR_J_gene	0.130622	0.000540892	0.079932	0.0347403	0.130622
RPL32P31	ENSG00000213128	processed_pseudogene	0.291608	3.78397e-15	0.431527	5.0117e-33	0.291608
GLB1	ENSG00000170266	protein_coding	0.432696	3.24478e-33	0.623121	2.5425e-76	0.432696
RNU6-940P	ENSG00000200303	snRNA	-0.0623289	0.0998959	-0.0818643	0.0305731	0.0623289
NRP1	ENSG00000099250	protein_coding	0.432233	3.85605e-33	0.534583	7.66608e-53	0.432233
Y_RNA	ENSG00000201501	misc_RNA	-0.0362612	0.338765	-0.0773505	0.041055	0.0362612
RPL19P14	ENSG00000240870	processed_pseudogene	0.249624	2.24152e-11	0.218883	5.11281e-09	0.249624
AP002392.1	ENSG00000256098	processed_pseudogene	0.00507806	0.893465	-0.00358657	0.924643	0.00507806
COL4A2	ENSG00000134871	protein_coding	0.432164	3.95613e-33	0.677619	5.68289e-95	0.432164
AP002518.1	ENSG00000256195	lncRNA	0.233571	4.20006e-10	0.292227	3.29088e-15	0.233571
LINC01562	ENSG00000203356	lncRNA	-0.193295	2.65755e-07	-0.248019	3.0337e-11	0.193295
AC021146.8	ENSG00000251236	unprocessed_pseudogene	-0.000730911	0.984621	0.0557778	0.140983	0.000730911
AL121757.2	ENSG00000266908	lncRNA	0.0713661	0.0594981	0.047615	0.208959	0.0713661
AC079340.2	ENSG00000251377	lncRNA	-0.000426134	0.991033	0.0341135	0.368165	0.000426134
RCN3	ENSG00000142552	protein_coding	0.432094	4.06013e-33	0.518114	3.33413e-49	0.432094
RNU6-461P	ENSG00000201065	snRNA	-0.0198364	0.600846	-0.0510033	0.178318	0.0198364
YBX3	ENSG00000060138	protein_coding	0.432068	4.09946e-33	0.599733	2.12719e-69	0.432068
FAM205BP	ENSG00000257198	transcribed_unprocessed_pseudogene	0.0847748	0.0251077	0.0377696	0.319042	0.0847748
LINC02618	ENSG00000242104	transcribed_unitary_pseudogene	-0.0360011	0.342244	0.0259317	0.493979	0.0360011
MIR6737	ENSG00000276584	miRNA	0.0569687	0.132679	-0.028351	0.454561	0.0569687
ARPC3P5	ENSG00000214027	processed_pseudogene	0.341627	1.53624e-20	0.52311	2.75607e-50	0.341627
AC012366.1	ENSG00000278060	lncRNA	0.0777304	0.0400688	-0.0617887	0.102875	0.0777304
AL391416.1	ENSG00000219951	processed_pseudogene	0.342665	1.15764e-20	0.525929	6.62749e-51	0.342665
ELOVL3	ENSG00000119915	protein_coding	0.432042	4.13995e-33	0.305599	1.48504e-16	0.432042
AC244131.1	ENSG00000256657	unprocessed_pseudogene	0.0506722	0.181156	0.0803881	0.0337153	0.0506722
IGHV1OR15-3	ENSG00000271288	IG_V_pseudogene	0.0129981	0.731744	0.0871913	0.0212323	0.0129981
AC017053.1	ENSG00000234275	lncRNA	0.0351705	0.353504	0.14215	0.000164569	0.0351705
AL138767.2	ENSG00000223761	lncRNA	-0.0474332	0.210705	-0.08863	0.0191812	0.0474332
RNU4-22P	ENSG00000222990	snRNA	-0.0722241	0.0564933	-0.131615	0.000489967	0.0722241
AC011491.2	ENSG00000269444	lncRNA	0.173925	3.799e-06	0.0932912	0.0136751	0.173925
IGLVV-66	ENSG00000254075	IG_V_pseudogene	0.015517	0.68236	-0.0304176	0.42234	0.015517
RNU6-787P	ENSG00000206759	snRNA	0.0533887	0.158838	-0.0122334	0.746972	0.0533887
EEF1A1P11	ENSG00000228502	processed_pseudogene	0.26756	6.59238e-13	0.388673	1.36617e-26	0.26756
CDRT15P1	ENSG00000141028	unprocessed_pseudogene	0.101398	0.00733981	0.165975	1.04444e-05	0.101398
AC073188.6	ENSG00000268181	lncRNA	-0.000491196	0.989665	-0.126161	0.000836238	0.000491196
ALG3P1	ENSG00000251568	processed_pseudogene	0.16128	1.85728e-05	0.117676	0.00184434	0.16128
ASRGL1	ENSG00000162174	protein_coding	-0.432024	4.16764e-33	-0.40055	2.78362e-28	0.432024
MTND2P5	ENSG00000224354	processed_pseudogene	0.0019205	0.959606	-0.125509	0.00089021	0.0019205
AC027228.1	ENSG00000259474	lncRNA	-0.0335934	0.375517	-0.0810358	0.0323043	0.0335934
LINC01592	ENSG00000253658	lncRNA	0.080617	0.0332109	0.242321	8.72786e-11	0.080617
AC011195.1	ENSG00000266561	processed_pseudogene	0.0128979	0.733734	0.0793657	0.0360498	0.0128979
AL136985.1	ENSG00000231740	lncRNA	0.0493518	0.192808	0.0640228	0.0909963	0.0493518
TLCD3B	ENSG00000149926	protein_coding	-0.431981	4.23411e-33	-0.542906	9.29665e-55	0.431981
FAM9C	ENSG00000187268	protein_coding	0.431789	4.54837e-33	0.21866	5.3032e-09	0.431789
RPL9P31	ENSG00000239659	processed_pseudogene	0.106469	0.00486482	0.135075	0.000345362	0.106469
AC009704.2	ENSG00000276934	lncRNA	0.128539	0.000664046	0.240285	1.26482e-10	0.128539
LUM	ENSG00000139329	protein_coding	0.431744	4.62367e-33	0.585525	1.82577e-65	0.431744
AC006042.1	ENSG00000227719	lncRNA	0.0163338	0.666622	-0.0142866	0.70633	0.0163338
AC244636.2	ENSG00000233139	processed_pseudogene	0.0437722	0.248119	0.125414	0.000898313	0.0437722
TULP1	ENSG00000112041	protein_coding	0.431717	4.67048e-33	0.478838	2.73584e-41	0.431717
AL008636.1	ENSG00000280224	lncRNA	-0.0308954	0.415085	-0.0523241	0.167324	0.0308954
CTNNA1P1	ENSG00000249026	processed_pseudogene	0.334519	1.03628e-19	0.588256	3.31517e-66	0.334519
AP003122.2	ENSG00000254971	lncRNA	0.0868765	0.0217058	0.0449402	0.23571	0.0868765
Y_RNA	ENSG00000239180	misc_RNA					0
SERPINE1	ENSG00000106366	protein_coding	0.431584	4.90716e-33	0.695425	5.64951e-102	0.431584
LINC01620	ENSG00000168746	lncRNA	0.152596	5.16499e-05	0.0198965	0.599744	0.152596
S100A11	ENSG00000163191	protein_coding	0.431579	4.9163e-33	0.659895	1.77633e-88	0.431579
FAM207BP	ENSG00000228797	processed_pseudogene	0.213863	1.15513e-08	0.347307	3.22392e-21	0.213863
Y_RNA	ENSG00000206717	misc_RNA	-0.0135799	0.72023	-0.000310684	0.993463	0.0135799
AC090515.5	ENSG00000259402	lncRNA	-0.000818757	0.982773	-0.106911	0.00468975	0.000818757
ATP1A3	ENSG00000105409	protein_coding	-0.431567	4.93893e-33	-0.485226	1.65516e-42	0.431567
LINC01036	ENSG00000230426	lncRNA	0.298467	7.90853e-16	0.0795033	0.0357277	0.298467
HSP90B1	ENSG00000166598	protein_coding	0.431532	5.0025e-33	0.526547	4.84007e-51	0.431532
FAIM2	ENSG00000135472	protein_coding	-0.431477	5.10651e-33	-0.576651	4.181e-63	0.431477
AC147055.4	ENSG00000251101	processed_pseudogene	0.225648	1.65187e-09	0.0150457	0.691505	0.225648
AC104417.2	ENSG00000261710	lncRNA	-0.143045	0.000149473	-0.192588	2.94284e-07	0.143045
LINC02281	ENSG00000257748	lncRNA	-0.0883892	0.019512	-0.0551328	0.145645	0.0883892
PGAM1P3	ENSG00000230274	processed_pseudogene	-0.144597	0.000126326	-0.247068	3.62492e-11	0.144597
ARSJ	ENSG00000180801	protein_coding	0.431065	5.94994e-33	0.592005	3.10177e-67	0.431065
AIDAP2	ENSG00000251429	transcribed_processed_pseudogene	-0.138957	0.000230958	-0.141349	0.000179306	0.138957
AC130324.1	ENSG00000263531	lncRNA	0.113797	0.00260487	0.224219	2.1036e-09	0.113797
CCNYL5	ENSG00000230039	processed_pseudogene	0.170604	5.82947e-06	0.348527	2.29568e-21	0.170604
CNIH4	ENSG00000143771	protein_coding	0.431005	6.08421e-33	0.664147	5.39753e-90	0.431005
MAP2K3	ENSG00000034152	protein_coding	0.430963	6.17873e-33	0.658952	3.827e-88	0.430963
RPL21P11	ENSG00000242571	processed_pseudogene	0.255299	7.56213e-12	0.368115	8.00481e-24	0.255299
AC093297.2	ENSG00000272335	lncRNA	-0.189526	4.55818e-07	-0.395279	1.59789e-27	0.189526
CNOT11	ENSG00000158435	protein_coding	0.430877	6.38016e-33	0.554613	1.51432e-57	0.430877
AL161756.2	ENSG00000271511	processed_pseudogene	-0.033732	0.373549	-0.0553456	0.144094	0.033732
RNA5SP183	ENSG00000199322	rRNA_pseudogene	0.124504	0.000979702	0.0849438	0.024818	0.124504
HDAC7	ENSG00000061273	protein_coding	0.430712	6.78175e-33	0.526617	4.67198e-51	0.430712
RPL29P2	ENSG00000240480	transcribed_processed_pseudogene	0.328021	5.68401e-19	0.472116	4.9152e-40	0.328021
ODF3L1	ENSG00000182950	protein_coding	0.430698	6.81697e-33	0.524882	1.12685e-50	0.430698
SEMA3A	ENSG00000075213	protein_coding	0.430634	6.97918e-33	0.400758	2.59648e-28	0.430634
AC074344.2	ENSG00000250180	lncRNA	0.0911833	0.015964	0.119245	0.00159933	0.0911833
AC079140.4	ENSG00000251535	processed_pseudogene	-0.16138	1.83491e-05	-0.23472	3.42918e-10	0.16138
DNAJB5P1	ENSG00000230335	processed_pseudogene	0.0142321	0.707398	0.0350325	0.355396	0.0142321
ATP5F1AP10	ENSG00000277297	processed_pseudogene	0.300894	4.4992e-16	0.332612	1.7151e-19	0.300894
RN7SKP297	ENSG00000223202	misc_RNA	-0.0139897	0.712159	0.0276198	0.466285	0.0139897
HMGB1P30	ENSG00000244089	processed_pseudogene	0.0583809	0.123328	0.113578	0.00265536	0.0583809
MT-RNR1	ENSG00000211459	Mt_rRNA	-0.35526	3.4315e-22	-0.552635	4.56303e-57	0.35526
AC097505.1	ENSG00000272995	lncRNA	-0.2983	8.22114e-16	-0.447891	9.71953e-36	0.2983
Z97353.1	ENSG00000231369	processed_pseudogene	0.322002	2.65251e-18	0.40911	1.5231e-29	0.322002
AC024132.2	ENSG00000251080	lncRNA	0.100702	0.007756	0.0450147	0.234934	0.100702
MTND3P5	ENSG00000251353	unprocessed_pseudogene	0.0339692	0.370196	0.0307205	0.417732	0.0339692
RFTN2	ENSG00000162944	protein_coding	-0.430483	7.38197e-33	-0.504946	1.95793e-46	0.430483
EMP3	ENSG00000142227	protein_coding	0.430393	7.63104e-33	0.696856	1.46894e-102	0.430393
SKP1P1	ENSG00000231234	transcribed_processed_pseudogene	0.288228	8.05723e-15	0.536047	3.56058e-53	0.288228
TTTY6	ENSG00000131538	lncRNA	-0.000880305	0.981478	0.0351785	0.353394	0.000880305
AC131956.1	ENSG00000250034	lncRNA	-0.0119772	0.752096	0.0132929	0.725903	0.0119772
AC006115.1	ENSG00000268407	processed_pseudogene	-0.021056	0.57865	0.08378	0.0268723	0.021056
FSTL1	ENSG00000163430	protein_coding	0.430208	8.17234e-33	0.666718	6.34239e-91	0.430208
LINC02012	ENSG00000272989	lncRNA	-0.104538	0.00570135	-0.067512	0.0746706	0.104538
AL359643.2	ENSG00000271978	lncRNA	-0.142097	0.000165506	-0.115621	0.00221739	0.142097
PLEKHM1P1	ENSG00000214176	transcribed_unprocessed_pseudogene	0.075428	0.0463654	0.155568	3.66168e-05	0.075428
PHACTR3	ENSG00000087495	protein_coding	-0.429993	8.84626e-33	-0.503958	3.12444e-46	0.429993
RNU6-188P	ENSG00000201077	snRNA	0.0077378	0.838301	0.0258059	0.496077	0.0077378
CLASP2	ENSG00000163539	protein_coding	-0.429583	1.02938e-32	-0.484521	2.26308e-42	0.429583
SH2D2A	ENSG00000027869	protein_coding	0.429583	1.02951e-32	0.607035	1.69135e-71	0.429583
Y_RNA	ENSG00000200842	misc_RNA	-0.0848032	0.0250587	-0.122647	0.00116726	0.0848032
NID2	ENSG00000087303	protein_coding	0.429071	1.24317e-32	0.513378	3.41063e-48	0.429071
SH3GL2	ENSG00000107295	protein_coding	-0.428982	1.28446e-32	-0.575131	1.04358e-62	0.428982
VASN	ENSG00000168140	protein_coding	0.428659	1.44694e-32	0.632455	2.98816e-79	0.428659
PLAT	ENSG00000104368	protein_coding	0.42825	1.6814e-32	0.677223	8.02669e-95	0.42825
AC005674.1	ENSG00000250413	lncRNA	-0.230315	7.41778e-10	-0.318792	5.94814e-18	0.230315
ALG2	ENSG00000119523	protein_coding	0.428106	1.77302e-32	0.573403	2.93317e-62	0.428106
GDAP1L1	ENSG00000124194	protein_coding	-0.428017	1.8316e-32	-0.542115	1.42154e-54	0.428017
AC021736.1	ENSG00000253735	lncRNA	-0.0303538	0.423314	0.0122846	0.74595	0.0303538
C14orf39	ENSG00000179008	protein_coding	0.427855	1.94356e-32	0.123846	0.00104276	0.427855
RN7SL843P	ENSG00000239547	misc_RNA	-0.0300776	0.427548	-0.0238954	0.52852	0.0300776
AL390023.1	ENSG00000237478	processed_pseudogene	0.0828551	0.0286079	0.0642151	0.0900274	0.0828551
TWIST2	ENSG00000233608	protein_coding	0.427821	1.96803e-32	0.32682	7.75044e-19	0.427821
RNU2-60P	ENSG00000253099	snRNA	-0.0319494	0.399343	-0.0700312	0.0644352	0.0319494
RHOT1P2	ENSG00000203616	processed_pseudogene	0.0459361	0.22548	0.0952971	0.0117708	0.0459361
GDF15	ENSG00000130513	protein_coding	0.427797	1.98571e-32	0.677541	6.08243e-95	0.427797
AC104164.2	ENSG00000240097	processed_pseudogene	-0.0124167	0.743313	-0.0383281	0.311934	0.0124167
SNHG27	ENSG00000251676	lncRNA	0.0143235	0.705606	0.0115233	0.761199	0.0143235
AL133271.1	ENSG00000256709	processed_pseudogene	0.0296574	0.434035	0.15943	2.31991e-05	0.0296574
RPL26P15	ENSG00000233829	processed_pseudogene	0.01395	0.712939	0.028505	0.452113	0.01395
ABHD6	ENSG00000163686	protein_coding	-0.42768	2.07291e-32	-0.526861	4.12619e-51	0.42768
AC106745.1	ENSG00000261363	lncRNA	0.146187	0.000106125	0.0405787	0.284352	0.146187
SETP15	ENSG00000226536	processed_pseudogene	0.283329	2.36722e-14	0.184214	9.57615e-07	0.283329
RBMS3-AS1	ENSG00000235593	lncRNA	0.0359723	0.34263	-0.137686	0.000263793	0.0359723
BIRC6-AS2	ENSG00000279897	transcribed_unprocessed_pseudogene	-0.0908134	0.0163985	-0.214983	9.64799e-09	0.0908134
RPL36AP48	ENSG00000213180	processed_pseudogene	0.304341	2.00133e-16	0.298726	7.44938e-16	0.304341
KCNIP3	ENSG00000115041	protein_coding	-0.427606	2.12975e-32	-0.598645	4.32494e-69	0.427606
RNU6V	ENSG00000206832	snRNA	0.0695793	0.0661811	0.0636126	0.0930907	0.0695793
FTLP16	ENSG00000229735	processed_pseudogene	-0.0287151	0.448785	-0.0384139	0.310851	0.0287151
Metazoa_SRP	ENSG00000276746	misc_RNA	0.121939	0.00124719	0.110939	0.00333776	0.121939
RNU6-770P	ENSG00000200799	snRNA	-0.00436727	0.908306	0.00665844	0.860608	0.00436727
AC004923.2	ENSG00000254850	processed_pseudogene	-0.0560706	0.138906	-0.102119	0.00693007	0.0560706
FRG1HP	ENSG00000276291	transcribed_unprocessed_pseudogene	0.0222204	0.557825	0.110986	0.00332447	0.0222204
ROR2	ENSG00000169071	protein_coding	0.426858	2.79988e-32	0.476046	9.15308e-41	0.426858
SERP2	ENSG00000151778	protein_coding	-0.426763	2.89941e-32	-0.530195	7.47443e-52	0.426763
TLNRD1	ENSG00000140406	protein_coding	0.426704	2.96253e-32	0.52383	1.91783e-50	0.426704
POU6F1	ENSG00000184271	protein_coding	-0.42662	3.055e-32	-0.529228	1.22956e-51	0.42662
FUT9	ENSG00000172461	protein_coding	-0.426605	3.07202e-32	-0.566721	1.5071e-60	0.426605
ASPN	ENSG00000106819	protein_coding	0.426303	3.43011e-32	0.533874	1.11024e-52	0.426303
ARHGEF7-AS2	ENSG00000235875	lncRNA	-0.22099	3.61001e-09	-0.327033	7.33606e-19	0.22099
AL031722.1	ENSG00000260541	lncRNA	-0.237174	2.21571e-10	-0.280464	4.40302e-14	0.237174
AC130895.1	ENSG00000258337	lncRNA	-0.0268795	0.478323	-0.0795093	0.0357136	0.0268795
AC019235.1	ENSG00000248770	unprocessed_pseudogene	-0.031717	0.402783	-0.0170357	0.653212	0.031717
MAGEA9B	ENSG00000267978	protein_coding	0.426127	3.6573e-32	0.116692	0.00201518	0.426127
RPL23AP36	ENSG00000225124	processed_pseudogene	0.0165285	0.662892	0.0341811	0.367217	0.0165285
AC091435.1	ENSG00000248577	processed_pseudogene	0.0353673	0.350814	0.144153	0.000132576	0.0353673
AL023881.1	ENSG00000276984	lncRNA	-0.0391394	0.301794	0.0884891	0.0193742	0.0391394
AC245033.3	ENSG00000278603	unprocessed_pseudogene	-0.0138802	0.714313	-0.0565098	0.135834	0.0138802
POGLUT3	ENSG00000178202	protein_coding	0.426013	3.81172e-32	0.630073	1.70833e-78	0.426013
XKRYP1	ENSG00000238067	unprocessed_pseudogene	-0.0126846	0.737976	0.0290548	0.443435	0.0126846
AL353692.3	ENSG00000252891	misc_RNA	0.0100373	0.791231	0.0898514	0.0175777	0.0100373
MTSS2	ENSG00000132613	protein_coding	-0.425859	4.03166e-32	-0.514969	1.56754e-48	0.425859
AL049542.1	ENSG00000230428	transcribed_unprocessed_pseudogene	-0.0603825	0.110963	-0.0588917	0.120074	0.0603825
AL592463.1	ENSG00000232896	lncRNA	0.0746663	0.0486237	0.0547051	0.1488	0.0746663
AC103702.1	ENSG00000257178	lncRNA	0.25186	1.46569e-11	0.353529	5.61829e-22	0.25186
AC099670.1	ENSG00000213421	processed_pseudogene	0.190114	4.19301e-07	0.35656	2.36439e-22	0.190114
Y_RNA	ENSG00000201432	misc_RNA	0.0155733	0.681272	-0.0521474	0.168764	0.0155733
AC087627.1	ENSG00000253983	lncRNA	0.209482	2.31512e-08	0.407492	2.65459e-29	0.209482
DUX4L10	ENSG00000278664	unprocessed_pseudogene					0
PIGT	ENSG00000124155	protein_coding	0.425696	4.27896e-32	0.652444	7.07404e-86	0.425696
CISH	ENSG00000114737	protein_coding	0.425289	4.96136e-32	0.642506	1.60564e-82	0.425289
MMP14	ENSG00000157227	protein_coding	0.425274	4.98866e-32	0.620028	2.26214e-75	0.425274
U7	ENSG00000276376	snRNA					0
DDOST	ENSG00000244038	protein_coding	0.425181	5.1605e-32	0.637771	5.76856e-81	0.425181
AC073135.1	ENSG00000236246	unprocessed_pseudogene	-0.0210095	0.579489	0.0148931	0.694476	0.0210095
AC090791.1	ENSG00000254526	lncRNA	0.382756	8.96339e-26	0.337157	5.13206e-20	0.382756
RBMX2P3	ENSG00000223575	processed_pseudogene	0.0330496	0.383299	0.154656	4.07223e-05	0.0330496
RNU6-1082P	ENSG00000201444	snRNA	-0.077047	0.0418573	-0.0521384	0.168838	0.077047
RPL3P4	ENSG00000232573	processed_pseudogene	0.178044	2.20897e-06	0.224435	2.02829e-09	0.178044
AL023803.1	ENSG00000261431	lncRNA	-0.0143229	0.705618	0.209689	2.24128e-08	0.0143229
AC023403.1	ENSG00000253164	lncRNA	0.14062	0.000193765	0.355538	3.16888e-22	0.14062
AC010343.3	ENSG00000250697	lncRNA	0.263566	1.48012e-12	0.155163	3.83903e-05	0.263566
AL845433.1	ENSG00000238764	snoRNA	-0.00958757	0.800382	0.0253602	0.503549	0.00958757
AL732314.6	ENSG00000281849	lncRNA	0.0431754	0.254633	0.0854911	0.0238997	0.0431754
AC092958.2	ENSG00000241792	lncRNA	0.0848569	0.0249665	0.152057	5.49314e-05	0.0848569
TXNDC5	ENSG00000239264	protein_coding	0.424875	5.76774e-32	0.489537	2.41116e-43	0.424875
RNU6-377P	ENSG00000251774	snRNA	0.027424	0.469451	-0.0116726	0.7582	0.027424
PDCL3	ENSG00000115539	protein_coding	0.424781	5.96762e-32	0.551217	1.00105e-56	0.424781
ROR1	ENSG00000185483	protein_coding	0.424594	6.38814e-32	0.535934	3.77855e-53	0.424594
CTNND2	ENSG00000169862	protein_coding	-0.42452	6.56179e-32	-0.295778	1.4685e-15	0.42452
OR51A1P	ENSG00000176752	unprocessed_pseudogene	-0.0388317	0.305613	-0.0317935	0.401649	0.0388317
P4HA2-AS1	ENSG00000237714	lncRNA	0.0236808	0.53223	0.0291331	0.442208	0.0236808
SNORA74A	ENSG00000200959	snoRNA	0.0121344	0.74895	0.0792298	0.0363702	0.0121344
REXO1L8P	ENSG00000270971	processed_pseudogene	-0.0168504	0.656741	-0.00935526	0.805121	0.0168504
KC6	ENSG00000267313	lncRNA	0.301836	3.60967e-16	0.255565	7.1818e-12	0.301836
FKBP9	ENSG00000122642	protein_coding	0.424471	6.67775e-32	0.650085	4.5475e-85	0.424471
AC092329.1	ENSG00000269107	lncRNA	-0.0318596	0.40067	0.0152409	0.687711	0.0318596
AC008750.6	ENSG00000268889	lncRNA	0.152237	5.38159e-05	0.280075	4.78694e-14	0.152237
ECM1P1	ENSG00000270639	processed_pseudogene	0.0169192	0.65543	-0.014805	0.696193	0.0169192
COL18A1	ENSG00000182871	protein_coding	0.42447	6.68119e-32	0.478637	2.98603e-41	0.42447
BCL3	ENSG00000069399	protein_coding	0.424457	6.71166e-32	0.610768	1.36038e-72	0.424457
AC112484.2	ENSG00000250796	processed_pseudogene	0.247024	3.65491e-11	0.364205	2.55655e-23	0.247024
NTAN1P1	ENSG00000270965	processed_pseudogene	0.00820553	0.828674	-0.0365932	0.334358	0.00820553
RN7SL674P	ENSG00000239899	misc_RNA	0.193906	2.43231e-07	0.313089	2.43754e-17	0.193906
AC010655.3	ENSG00000272601	transcribed_unprocessed_pseudogene					0
UPP1	ENSG00000183696	protein_coding	0.42445	6.73025e-32	0.676504	1.5022e-94	0.42445
AC092611.1	ENSG00000251455	lncRNA	-0.061006	0.107317	-0.0571654	0.131345	0.061006
AC093423.1	ENSG00000226394	processed_pseudogene	0.0665921	0.0787235	0.180466	1.59642e-06	0.0665921
AL352979.2	ENSG00000258985	lncRNA					0
AL158040.1	ENSG00000221042	ribozyme	-0.0862867	0.0226175	-0.132999	0.00042644	0.0862867
REXO2	ENSG00000076043	protein_coding	0.424352	6.97365e-32	0.653409	3.28961e-86	0.424352
TRBV5-5	ENSG00000211725	TR_V_gene	-0.0288634	0.446446	0.0671149	0.0763988	0.0288634
LTBP2	ENSG00000119681	protein_coding	0.424314	7.06989e-32	0.471291	6.97524e-40	0.424314
FKBP4P6	ENSG00000268234	processed_pseudogene	0.250317	1.96608e-11	0.435871	9.86963e-34	0.250317
SERINC2	ENSG00000168528	protein_coding	0.424072	7.71883e-32	0.539317	6.32685e-54	0.424072
GTF2E2	ENSG00000197265	protein_coding	0.423846	8.37641e-32	0.60975	2.71448e-72	0.423846
AC090541.1	ENSG00000253270	lncRNA	0.000122904	0.997414	-0.0587267	0.121118	0.000122904
OR51A3P	ENSG00000227023	unprocessed_pseudogene	-0.00422328	0.911316	0.0189388	0.617423	0.00422328
PRDM6	ENSG00000061455	protein_coding	0.423788	8.55266e-32	0.341901	1.42597e-20	0.423788
SLC2A4RG	ENSG00000125520	protein_coding	0.423544	9.34233e-32	0.625366	5.12468e-77	0.423544
SNORD35B	ENSG00000200530	snoRNA					0
LINC01275	ENSG00000237595	lncRNA	0.265352	1.03256e-12	0.485376	1.54882e-42	0.265352
SLC25A5P4	ENSG00000234421	processed_pseudogene	0.0738436	0.0511653	0.232138	5.40002e-10	0.0738436
AC011290.1	ENSG00000227172	lncRNA	-0.171637	5.10676e-06	-0.131643	0.00048864	0.171637
RNU1-151P	ENSG00000201142	snRNA	0.00688622	0.855891	-0.00310852	0.934663	0.00688622
GNS	ENSG00000135677	protein_coding	0.423367	9.95896e-32	0.640877	5.54634e-82	0.423367
MRGBP	ENSG00000101189	protein_coding	0.423246	1.04043e-31	0.592082	2.95267e-67	0.423246
AC087276.1	ENSG00000254577	lncRNA	-0.087254	0.0211391	-0.177682	2.31806e-06	0.087254
MYLK-AS1	ENSG00000239523	lncRNA	-0.172191	4.75551e-06	-0.10063	0.00780025	0.172191
URB1-AS1	ENSG00000256073	lncRNA	-0.0750463	0.0474857	0.123288	0.00109907	0.0750463
ETNPPL	ENSG00000164089	protein_coding	-0.423007	1.13419e-31	-0.546811	1.1234e-55	0.423007
RNU4-53P	ENSG00000222760	snRNA	0.0124137	0.743373	-0.0204232	0.590119	0.0124137
FAM197Y1	ENSG00000224336	unprocessed_pseudogene	-0.0175302	0.643832	-0.00939478	0.804314	0.0175302
TWIST1	ENSG00000122691	protein_coding	0.422896	1.18054e-31	0.516511	7.35254e-49	0.422896
ISL2	ENSG00000159556	protein_coding	0.422855	1.19816e-31	0.585514	1.83785e-65	0.422855
H2BP3	ENSG00000240912	processed_pseudogene	0.191201	3.59134e-07	0.225219	1.7766e-09	0.191201
DTX2	ENSG00000091073	protein_coding	0.422783	1.22959e-31	0.604988	6.64195e-71	0.422783
RAP1B	ENSG00000127314	protein_coding	0.422778	1.23217e-31	0.652567	6.42003e-86	0.422778
AL137074.1	ENSG00000213669	processed_pseudogene	0.11818	0.00176208	0.141036	0.00018538	0.11818
LMTK3	ENSG00000142235	protein_coding	-0.422736	1.25068e-31	-0.371592	2.81223e-24	0.422736
AC011257.1	ENSG00000253926	lncRNA	-0.0172531	0.649082	-0.00199145	0.958115	0.0172531
SPON2	ENSG00000159674	protein_coding	0.422683	1.27481e-31	0.632421	3.06358e-79	0.422683
AC074087.1	ENSG00000248847	processed_pseudogene	0.0417214	0.270996	0.0914434	0.0156645	0.0417214
TIMM9P1	ENSG00000236900	processed_pseudogene	-0.00515651	0.891829	0.0252984	0.50459	0.00515651
LINC02432	ENSG00000248810	lncRNA	0.376536	6.2145e-25	0.563542	9.51516e-60	0.376536
AC027250.1	ENSG00000276605	processed_pseudogene	-0.0465039	0.219792	-0.114895	0.00236482	0.0465039
AC079331.1	ENSG00000279361	TEC	0.021065	0.578488	-0.00653829	0.863098	0.021065
LDHD	ENSG00000166816	protein_coding	-0.422496	1.36396e-31	-0.449147	5.93287e-36	0.422496
PLEKHB1	ENSG00000021300	protein_coding	-0.422294	1.4669e-31	-0.416926	9.9566e-31	0.422294
CSNK1G2-AS1	ENSG00000180846	lncRNA	0.141638	0.000173845	0.130679	0.000537844	0.141638
LINC01501	ENSG00000229613	lncRNA	-0.01457	0.700782	0.109394	0.00380789	0.01457
NRXN1	ENSG00000179915	protein_coding	-0.422233	1.49901e-31	-0.505498	1.50693e-46	0.422233
RPSAP32	ENSG00000238075	processed_pseudogene	0.109032	0.00392612	0.181072	1.47098e-06	0.109032
TNFRSF12A	ENSG00000006327	protein_coding	0.422017	1.62071e-31	0.707726	4.04066e-107	0.422017
CAPN12	ENSG00000182472	protein_coding	0.421973	1.646e-31	0.536705	2.51903e-53	0.421973
AC118345.1	ENSG00000227293	lncRNA	-0.0163174	0.666937	0.0277352	0.464424	0.0163174
PC	ENSG00000173599	protein_coding	-0.421901	1.68954e-31	-0.54498	3.03687e-55	0.421901
AC091152.3	ENSG00000271222	processed_pseudogene	0.003624	0.923859	0.0249647	0.51023	0.003624
RNU6-302P	ENSG00000202119	snRNA	0.0379387	0.316879	-0.0506489	0.181357	0.0379387
ANPEP	ENSG00000166825	protein_coding	0.421835	1.72993e-31	0.568999	3.97336e-61	0.421835
AC010342.1	ENSG00000226432	processed_pseudogene	0.19383	2.45922e-07	0.428307	1.64662e-32	0.19383
HLX	ENSG00000136630	protein_coding	0.421747	1.78566e-31	0.465912	6.68128e-39	0.421747
CD164	ENSG00000135535	protein_coding	0.421673	1.83346e-31	0.624955	6.87905e-77	0.421673
RHOXF1-AS1	ENSG00000258545	lncRNA	0.020708	0.584945	-0.0980609	0.00953242	0.020708
AC027455.1	ENSG00000262708	processed_pseudogene	0.0493505	0.192821	0.014387	0.704363	0.0493505
AC244098.1	ENSG00000223377	unprocessed_pseudogene	0.0217699	0.565839	0.0506262	0.181553	0.0217699
SLC25A1P2	ENSG00000234467	processed_pseudogene					0
CICP14	ENSG00000281490	processed_pseudogene	0.106488	0.00485741	0.0988843	0.00894316	0.106488
SIM1	ENSG00000112246	protein_coding	0.421493	1.95599e-31	0.3248	1.30171e-18	0.421493
SOX8	ENSG00000005513	protein_coding	-0.421343	2.06437e-31	-0.583877	5.07357e-65	0.421343
IGHV7-56	ENSG00000253131	IG_V_pseudogene	0.0527258	0.164083	0.0824027	0.0294914	0.0527258
AL357312.1	ENSG00000271322	processed_pseudogene	-0.0193769	0.609308	-0.0364812	0.335842	0.0193769
AC018953.1	ENSG00000253583	lncRNA	-0.0365824	0.334501	-0.0500451	0.186624	0.0365824
SLC30A7	ENSG00000162695	protein_coding	0.421269	2.11994e-31	0.636897	1.10995e-80	0.421269
OSBPL9P4	ENSG00000256420	processed_pseudogene	0.0320198	0.398304	0.072843	0.0544053	0.0320198
AL645568.3	ENSG00000232751	processed_pseudogene	0.268298	5.66911e-13	0.369318	5.58135e-24	0.268298
KLHL32	ENSG00000186231	protein_coding	-0.420685	2.61363e-31	-0.524883	1.12641e-50	0.420685
ITGA3	ENSG00000005884	protein_coding	0.420545	2.7478e-31	0.588078	3.7062e-66	0.420545
TRPV4	ENSG00000111199	protein_coding	0.420372	2.92349e-31	0.464241	1.3366e-38	0.420372
AL606462.1	ENSG00000242757	processed_pseudogene					0
MORF4L1P5	ENSG00000231857	processed_pseudogene	0.129734	0.000590532	0.196004	1.79113e-07	0.129734
RNU6-524P	ENSG00000206997	snRNA	0.00137128	0.971152	0.0454376	0.230561	0.00137128
RPL31P58	ENSG00000243053	processed_pseudogene	0.00757975	0.84156	0.014756	0.697149	0.00757975
LINC02173	ENSG00000249613	lncRNA	0.0361142	0.340729	0.0132153	0.727439	0.0361142
AL356986.1	ENSG00000270850	processed_pseudogene	-0.0337541	0.373236	0.059837	0.114231	0.0337541
LSM6P2	ENSG00000257730	processed_pseudogene	0.0695602	0.0662555	0.175609	3.04834e-06	0.0695602
HMGB1P24	ENSG00000275029	transcribed_processed_pseudogene	0.214359	1.06668e-08	0.384377	5.37422e-26	0.214359
KCNN4	ENSG00000104783	protein_coding	0.420302	2.99742e-31	0.517424	4.68838e-49	0.420302
TRAJ4	ENSG00000211885	TR_J_gene	-0.0117758	0.756131	0.0306129	0.419365	0.0117758
AL355076.3	ENSG00000258878	processed_pseudogene	-0.0272015	0.473065	0.0251993	0.506261	0.0272015
MTCO2P17	ENSG00000233888	unprocessed_pseudogene	-0.0935177	0.0134473	-0.214986	9.64263e-09	0.0935177
AC020765.4	ENSG00000278725	unprocessed_pseudogene	-0.0307041	0.417981	-0.0422412	0.265067	0.0307041
FRY	ENSG00000073910	protein_coding	-0.420178	3.13357e-31	-0.583036	8.52396e-65	0.420178
CDCA4	ENSG00000170779	protein_coding	0.419829	3.54941e-31	0.560348	5.93773e-59	0.419829
CDR2	ENSG00000140743	protein_coding	0.4197	3.71688e-31	0.591849	3.42495e-67	0.4197
AL513128.1	ENSG00000233451	lncRNA	0.0789284	0.0370894	0.0407447	0.282384	0.0789284
A1BG-AS1	ENSG00000268895	lncRNA	0.105325	0.00534568	0.192996	2.77484e-07	0.105325
AC090515.1	ENSG00000242747	processed_pseudogene	0.153367	4.72673e-05	0.183362	1.07659e-06	0.153367
AC093248.1	ENSG00000250066	lncRNA	-0.0144184	0.703747	0.189007	4.90613e-07	0.0144184
SYDE1	ENSG00000105137	protein_coding	0.41953	3.94905e-31	0.658835	4.2083e-88	0.41953
AC020550.1	ENSG00000231699	processed_pseudogene	0.199332	1.09483e-07	0.214062	1.11878e-08	0.199332
AC135983.1	ENSG00000206987	snoRNA	-0.0506381	0.18145	-0.0611709	0.106369	0.0506381
BNIP3P20	ENSG00000271704	processed_pseudogene	0.0209473	0.580613	-0.0921966	0.0148248	0.0209473
RPL10AP3	ENSG00000215264	processed_pseudogene	0.296971	1.11667e-15	0.455073	5.62032e-37	0.296971
SNORA23	ENSG00000201998	snoRNA	0.129684	0.000593458	0.287453	9.56966e-15	0.129684
CAMK2G	ENSG00000148660	protein_coding	-0.419346	4.21727e-31	-0.487011	7.47885e-43	0.419346
NAV2-AS3	ENSG00000254542	lncRNA	-0.0456344	0.228546	-0.0959639	0.0111919	0.0456344
CDIP1	ENSG00000089486	protein_coding	-0.419216	4.41684e-31	-0.474603	1.70107e-40	0.419216
AL354676.1	ENSG00000229834	processed_pseudogene	-0.0148427	0.695459	-0.0287899	0.447605	0.0148427
TPBG	ENSG00000146242	protein_coding	0.419169	4.49149e-31	0.287255	9.99871e-15	0.419169
AC100827.5	ENSG00000278313	unprocessed_pseudogene	0.0679551	0.07278	-0.0715418	0.0588724	0.0679551
MET	ENSG00000105976	protein_coding	0.419092	4.6173e-31	0.449371	5.43046e-36	0.419092
AC012467.1	ENSG00000271916	lncRNA	-0.26419	1.30558e-12	-0.345686	5.05025e-21	0.26419
CLMP	ENSG00000166250	protein_coding	0.41904	4.70312e-31	0.295594	1.53154e-15	0.41904
TSPAN18-AS1	ENSG00000255032	lncRNA	0.0149248	0.693859	0.045438	0.230557	0.0149248
AC008771.1	ENSG00000249042	lncRNA	-0.0284971	0.452239	0.123457	0.00108171	0.0284971
CA3-AS1	ENSG00000253549	lncRNA	0.103183	0.00636321	0.305291	1.59783e-16	0.103183
SOCS3	ENSG00000184557	protein_coding	0.419039	4.70534e-31	0.647019	4.98003e-84	0.419039
MUPP	ENSG00000237906	transcribed_unprocessed_pseudogene	-0.231612	5.92024e-10	-0.36476	2.16971e-23	0.231612
DNM1P47	ENSG00000259660	transcribed_unprocessed_pseudogene	0.0839515	0.0265607	0.064894	0.0866734	0.0839515
MSTO1	ENSG00000125459	protein_coding	0.418922	4.90393e-31	0.55416	1.9512e-57	0.418922
BEX1	ENSG00000133169	protein_coding	-0.418915	4.9169e-31	-0.431624	4.83556e-33	0.418915
ADAM22	ENSG00000008277	protein_coding	-0.418873	4.99116e-31	-0.568514	5.28303e-61	0.418873
AC104446.3	ENSG00000280904	snoRNA	-0.00319757	0.932796	-0.0587001	0.121287	0.00319757
MIR4421	ENSG00000265538	miRNA	0.0977585	0.00975733	0.126493	0.000809946	0.0977585
RPL5P20	ENSG00000218643	processed_pseudogene	0.0297014	0.433351	0.123659	0.00106131	0.0297014
AL109936.2	ENSG00000215381	processed_pseudogene	0.327671	6.22253e-19	0.430125	8.42586e-33	0.327671
AC117434.1	ENSG00000238026	processed_pseudogene	-0.0215104	0.57048	0.00743754	0.844494	0.0215104
AL138724.1	ENSG00000272269	lncRNA	0.302594	3.02132e-16	0.537311	1.83026e-53	0.302594
FAP	ENSG00000078098	protein_coding	0.418729	5.25415e-31	0.475024	1.42009e-40	0.418729
AC103563.4	ENSG00000232594	unprocessed_pseudogene	0.0535289	0.157746	0.079233	0.0363626	0.0535289
CD63	ENSG00000135404	protein_coding	0.418493	5.71343e-31	0.668849	1.05799e-91	0.418493
AL590965.1	ENSG00000199241	misc_RNA	-0.00545376	0.885635	0.0332794	0.379998	0.00545376
AC129507.4	ENSG00000262920	lncRNA	0.0493461	0.19286	-0.0562764	0.13746	0.0493461
LMAN1	ENSG00000074695	protein_coding	0.418279	6.16445e-31	0.418316	6.08402e-31	0.418279
ITPK1	ENSG00000100605	protein_coding	-0.418231	6.27011e-31	-0.489176	2.83584e-43	0.418231
ZNF736P2Y	ENSG00000226270	processed_pseudogene					0
LINC02402	ENSG00000257510	lncRNA	0.0528807	0.162846	0.010718	0.777433	0.0528807
AC112778.1	ENSG00000176812	processed_pseudogene	0.127787	0.000714609	0.350299	1.39855e-21	0.127787
DMD-AS3	ENSG00000236828	lncRNA	0.0106546	0.778715	-0.0317112	0.402868	0.0106546
AL158824.1	ENSG00000225513	processed_pseudogene	0.143675	0.000139632	0.218839	5.14998e-09	0.143675
FKBP1A	ENSG00000088832	protein_coding	0.418224	6.28576e-31	0.619697	2.85422e-75	0.418224
OR7E161P	ENSG00000206014	transcribed_unprocessed_pseudogene	0.0991321	0.00877225	0.123396	0.00108792	0.0991321
SCD5	ENSG00000145284	protein_coding	-0.418102	6.56565e-31	-0.380954	1.57767e-25	0.418102
RN7SL45P	ENSG00000264862	misc_RNA	-0.0209236	0.581041	-0.0818682	0.0305653	0.0209236
AC109361.2	ENSG00000250740	lncRNA	0.174196	3.66719e-06	0.315893	1.22303e-17	0.174196
SYP	ENSG00000102003	protein_coding	-0.417986	6.84009e-31	-0.465182	9.05016e-39	0.417986
AL158168.1	ENSG00000236495	lncRNA	-0.0183914	0.627631	0.0629704	0.0964473	0.0183914
MIR519D	ENSG00000207981	miRNA	-0.0203371	0.591687	-0.0467731	0.217132	0.0203371
AC006452.1	ENSG00000201354	misc_RNA	0.172958	4.30687e-06	0.285737	1.39738e-14	0.172958
AC097478.1	ENSG00000274238	lncRNA	0.0301402	0.426585	0.028212	0.456778	0.0301402
RN7SKP157	ENSG00000251983	misc_RNA	-0.0241281	0.524512	-0.00745678	0.844097	0.0241281
FGFR3P1	ENSG00000230994	processed_pseudogene	-0.0373154	0.324901	-0.0247188	0.514406	0.0373154
AC103808.2	ENSG00000264595	lncRNA	0.0704342	0.0629105	-0.00842037	0.82426	0.0704342
AC104964.1	ENSG00000253678	lncRNA	-0.133222	0.000416937	-0.184427	9.29882e-07	0.133222
SDCBPP1	ENSG00000226705	processed_pseudogene	0.0321925	0.395763	0.0780724	0.0391982	0.0321925
RN7SL543P	ENSG00000265918	misc_RNA	0.0520902	0.169233	0.140946	0.000187168	0.0520902
RNU6-901P	ENSG00000207323	snRNA	0.0190456	0.61544	0.0639938	0.0911433	0.0190456
TES	ENSG00000135269	protein_coding	0.417877	7.11133e-31	0.627737	9.30742e-78	0.417877
MIR1323	ENSG00000221017	miRNA	0.0953553	0.0117193	0.0230497	0.543216	0.0953553
HOXB5	ENSG00000120075	protein_coding	0.417834	7.2188e-31	0.576491	4.6044e-63	0.417834
CLIC1	ENSG00000213719	protein_coding	0.417659	7.68315e-31	0.694307	1.60953e-101	0.417659
AL390039.1	ENSG00000213569	processed_pseudogene	0.325951	9.69217e-19	0.494285	2.79698e-44	0.325951
U8	ENSG00000212581	snoRNA	0.0302672	0.424639	-0.0118336	0.754971	0.0302672
SLC24A3	ENSG00000185052	protein_coding	-0.417646	7.71709e-31	-0.399351	4.15283e-28	0.417646
EML4	ENSG00000143924	protein_coding	0.417628	7.76668e-31	0.449435	5.29691e-36	0.417628
LINC01145	ENSG00000272419	transcribed_unprocessed_pseudogene	0.144878	0.000122514	0.205975	3.99611e-08	0.144878
MIR5194	ENSG00000264653	miRNA	0.0418851	0.269119	0.0608928	0.107971	0.0418851
AC124276.2	ENSG00000255400	lncRNA	0.17524	3.19937e-06	0.142732	0.000154604	0.17524
PHKG1P4	ENSG00000229508	unprocessed_pseudogene	0.183801	1.01361e-06	0.166347	9.97285e-06	0.183801
LINC02167	ENSG00000261122	lncRNA	-0.0112076	0.76755	-0.0687794	0.0693667	0.0112076
GRIA4	ENSG00000152578	protein_coding	-0.417485	8.17118e-31	-0.567533	9.38316e-61	0.417485
IER5L	ENSG00000188483	protein_coding	0.417233	8.93363e-31	0.578287	1.5546e-63	0.417233
AC096915.1	ENSG00000226082	processed_pseudogene	0.291539	3.84309e-15	0.430794	6.57808e-33	0.291539
AC021188.1	ENSG00000230747	lncRNA	-0.114336	0.00248442	-0.174816	3.38203e-06	0.114336
RNU6-283P	ENSG00000201658	snRNA	-0.0128822	0.734046	0.00612794	0.871613	0.0128822
GALNT5	ENSG00000136542	protein_coding	0.417153	9.19095e-31	0.637055	9.8649e-81	0.417153
ATF4P4	ENSG00000256167	transcribed_processed_pseudogene	0.329078	4.32184e-19	0.493916	3.31054e-44	0.329078
AP003400.4	ENSG00000279248	TEC	0.0106847	0.778106	0.02607	0.491677	0.0106847
AC010368.1	ENSG00000250886	processed_pseudogene	0.106514	0.00484668	0.298084	8.64203e-16	0.106514
CAPZA1	ENSG00000116489	protein_coding	0.417001	9.69648e-31	0.646399	8.05698e-84	0.417001
OR8A2P	ENSG00000255510	unprocessed_pseudogene	-0.0372981	0.325125	0.0248542	0.512105	0.0372981
NSG2	ENSG00000170091	protein_coding	-0.416853	1.02193e-30	-0.529133	1.29055e-51	0.416853
ASNSP1	ENSG00000248498	transcribed_unprocessed_pseudogene	0.313577	2.16333e-17	0.286996	1.05868e-14	0.313577
SNHG6	ENSG00000245910	lncRNA	-0.0460583	0.224248	-0.266148	8.78849e-13	0.0460583
MLLT10P2	ENSG00000249462	processed_pseudogene	0.0140035	0.711887	0.00277992	0.941557	0.0140035
AC036176.2	ENSG00000267430	processed_pseudogene	0.115475	0.00224622	0.0930443	0.0139273	0.115475
COL4A1	ENSG00000187498	protein_coding	0.416789	1.04526e-30	0.677969	4.184e-95	0.416789
AC133919.3	ENSG00000277349	unprocessed_pseudogene	0.0893512	0.0182196	0.121227	0.00133254	0.0893512
GSTO3P	ENSG00000232829	processed_pseudogene	0.194585	2.20396e-07	0.469662	1.38867e-39	0.194585
LINC02573	ENSG00000233236	lncRNA	0.253539	1.0624e-11	0.230136	7.65164e-10	0.253539
P3H4	ENSG00000141696	protein_coding	0.416409	1.19532e-30	0.506918	7.66927e-47	0.416409
AC011446.2	ENSG00000267598	lncRNA					0
AC090286.2	ENSG00000212618	snoRNA	0.0160411	0.672246	0.0631235	0.0956384	0.0160411
AL035634.1	ENSG00000236324	lncRNA	0.02073	0.584545	0.00203806	0.957136	0.02073
CDY22P	ENSG00000229343	unprocessed_pseudogene	0.0279575	0.46085	0.0527003	0.164287	0.0279575
OLIG1	ENSG00000184221	protein_coding	-0.416253	1.26315e-30	-0.431512	5.04132e-33	0.416253
CILP2	ENSG00000160161	protein_coding	0.416024	1.36922e-30	0.0978212	0.00971028	0.416024
OSMR	ENSG00000145623	protein_coding	0.416011	1.3756e-30	0.628317	6.11733e-78	0.416011
AC089987.2	ENSG00000258121	lncRNA	-0.027623	0.466232	-0.029599	0.434941	0.027623
COX6A1P3	ENSG00000216710	processed_pseudogene	0.0241275	0.524522	0.0810996	0.0321681	0.0241275
MIR4518	ENSG00000266305	miRNA	0.0954593	0.0116276	0.0613989	0.105069	0.0954593
AL355472.2	ENSG00000236358	lncRNA	0.0136402	0.719041	-0.00584015	0.877594	0.0136402
MRGPRF-AS1	ENSG00000256508	lncRNA	0.0695115	0.0664461	0.0201535	0.595039	0.0695115
EEF1A1P27	ENSG00000179460	processed_pseudogene	0.310249	4.86627e-17	0.383135	7.95347e-26	0.310249
MIR6865	ENSG00000278517	miRNA	-0.083323	0.0277182	-0.120072	0.00148257	0.083323
LINC01944	ENSG00000254299	lncRNA	-0.0452792	0.232192	-0.0150138	0.692127	0.0452792
MYO1C	ENSG00000197879	protein_coding	0.415967	1.39723e-30	0.584568	3.30628e-65	0.415967
LINC01667	ENSG00000280081	transcribed_processed_pseudogene	0.188882	4.99335e-07	0.395215	1.63187e-27	0.188882
LINC00680	ENSG00000215190	transcribed_unprocessed_pseudogene	-0.0576503	0.1281	-0.0922667	0.0147487	0.0576503
RIMKLBP2	ENSG00000225920	processed_pseudogene	-0.0234654	0.535967	-0.05547	0.143194	0.0234654
TEAD2	ENSG00000074219	protein_coding	0.415488	1.65385e-30	0.583852	5.15042e-65	0.415488
MIR4659A	ENSG00000266038	miRNA	-0.0204348	0.589908	-0.0647972	0.0871453	0.0204348
CYP3A52P	ENSG00000260524	unprocessed_pseudogene	0.0262755	0.488268	0.0503402	0.184036	0.0262755
AC013549.3	ENSG00000254688	lncRNA	0.0547202	0.148688	-0.0135048	0.721714	0.0547202
TMOD2	ENSG00000128872	protein_coding	-0.415081	1.90841e-30	-0.526294	5.50458e-51	0.415081
MAP2	ENSG00000078018	protein_coding	-0.414824	2.0885e-30	-0.441624	1.10647e-34	0.414824
RPL22P23	ENSG00000232379	processed_pseudogene	0.0333838	0.378504	0.0257726	0.496634	0.0333838
TCEA1P1	ENSG00000197214	processed_pseudogene	0.117183	0.00192814	0.106225	0.00496397	0.117183
EYA4	ENSG00000112319	protein_coding	0.414768	2.12999e-30	0.520197	1.18471e-49	0.414768
RN7SL76P	ENSG00000241959	misc_RNA	0.0604159	0.110765	-0.0335972	0.375463	0.0604159
AC091180.2	ENSG00000248714	lncRNA	-0.223214	2.4909e-09	-0.16948	6.72589e-06	0.223214
MYCNOS	ENSG00000233718	lncRNA	-0.266582	8.04705e-13	-0.374054	1.33036e-24	0.266582
SLC5A6	ENSG00000138074	protein_coding	0.414543	2.30471e-30	0.530703	5.75359e-52	0.414543
AL590648.2	ENSG00000235862	lncRNA	0.0981827	0.0094431	0.114743	0.00239673	0.0981827
TSPAN4	ENSG00000214063	protein_coding	0.414462	2.37154e-30	0.559663	8.77461e-59	0.414462
AP000941.1	ENSG00000255176	lncRNA	-0.0418619	0.269385	-0.0783259	0.0385633	0.0418619
snoZ196	ENSG00000281780	snoRNA	0.0986601	0.00910029	0.112865	0.00282606	0.0986601
AC020978.6	ENSG00000262514	lncRNA	0.0246592	0.515421	0.0741579	0.0501815	0.0246592
AC112236.1	ENSG00000261268	lncRNA	-0.101358	0.00736302	-0.0957673	0.0113599	0.101358
AP000873.4	ENSG00000254676	lncRNA	-0.0462314	0.222509	-0.0929313	0.0140441	0.0462314
CHEK2	ENSG00000183765	protein_coding	0.414447	2.38419e-30	0.579671	6.70448e-64	0.414447
BCAT1	ENSG00000060982	protein_coding	0.414347	2.46855e-30	0.658647	4.90232e-88	0.414347
AP000577.2	ENSG00000280269	TEC	0.156757	3.18547e-05	0.197098	1.52507e-07	0.156757
AL391380.1	ENSG00000237833	processed_pseudogene	0.200364	9.38324e-08	0.0611415	0.106537	0.200364
DUSP26	ENSG00000133878	protein_coding	-0.414219	2.58251e-30	-0.609846	2.54216e-72	0.414219
AL451048.1	ENSG00000229269	lncRNA	-0.00461142	0.903204	-0.0291865	0.441372	0.00461142
AL161722.2	ENSG00000233880	processed_pseudogene	0.0149058	0.694229	0.0971438	0.0102291	0.0149058
HEXB	ENSG00000049860	protein_coding	0.414196	2.60321e-30	0.673806	1.5498e-93	0.414196
PPIC	ENSG00000168938	protein_coding	0.414166	2.63082e-30	0.622761	3.28405e-76	0.414166
MCF2L-AS1	ENSG00000235280	lncRNA	0.0491112	0.19499	0.27742	8.44505e-14	0.0491112
AL157402.2	ENSG00000261573	lncRNA	0.159667	2.25497e-05	0.119686	0.00153597	0.159667
MRPS36P4	ENSG00000255231	processed_pseudogene	-0.0452548	0.232444	-0.0178263	0.638243	0.0452548
LINC01397	ENSG00000258673	lncRNA	0.0622178	0.100503	0.231028	6.55424e-10	0.0622178
SALL4	ENSG00000101115	protein_coding	0.414165	2.63153e-30	0.324193	1.52023e-18	0.414165
AL109659.1	ENSG00000223720	lncRNA	0.112287	0.00297155	0.138345	0.000246252	0.112287
BNC1	ENSG00000169594	protein_coding	0.41409	2.70118e-30	0.151451	5.88665e-05	0.41409
AC135166.1	ENSG00000253286	lncRNA	0.0112688	0.766319	0.135437	0.000332798	0.0112688
FGFR1	ENSG00000077782	protein_coding	0.41389	2.89704e-30	0.457718	1.93344e-37	0.41389
BX682237.1	ENSG00000224978	processed_pseudogene	-0.0609792	0.107471	-0.0429013	0.257665	0.0609792
BX649632.1	ENSG00000273249	lncRNA	-0.215421	8.98803e-09	-0.265396	1.02339e-12	0.215421
LINC02595	ENSG00000231566	lncRNA	0.188997	4.91248e-07	0.189319	4.69384e-07	0.188997
RPS2P16	ENSG00000230799	processed_pseudogene	0.18281	1.16114e-06	0.247059	3.63145e-11	0.18281
Z83838.1	ENSG00000223730	transcribed_processed_pseudogene	0.0626359	0.0982335	0.0478362	0.20685	0.0626359
AL138721.1	ENSG00000273870	processed_pseudogene	0.231933	5.5976e-10	0.301488	3.91591e-16	0.231933
RNU2-22P	ENSG00000223198	snRNA	-0.0382304	0.313169	-0.174149	3.69004e-06	0.0382304
PI4K2B	ENSG00000038210	protein_coding	0.413531	3.28482e-30	0.653984	2.08264e-86	0.413531
ISM1-AS1	ENSG00000226263	lncRNA	0.226574	1.41125e-09	0.0805986	0.0332512	0.226574
LINC01594	ENSG00000225328	lncRNA	0.261741	2.13201e-12	0.0658373	0.082181	0.261741
AC012414.5	ENSG00000261048	processed_pseudogene	-0.0734317	0.0524788	-0.168516	7.59752e-06	0.0734317
RFPL4AP1	ENSG00000255238	processed_pseudogene	-0.00101188	0.97871	0.0862879	0.0226156	0.00101188
RPL7P1	ENSG00000214485	processed_pseudogene	0.277545	8.2234e-14	0.371761	2.67163e-24	0.277545
RNU6-1165P	ENSG00000222051	snRNA	-0.0913992	0.015715	-0.226644	1.39458e-09	0.0913992
OCIAD2	ENSG00000145247	protein_coding	0.413513	3.30593e-30	0.619463	3.36179e-75	0.413513
AC116353.1	ENSG00000200235	snoRNA	0.108364	0.00415363	0.166041	1.03594e-05	0.108364
SPRY4	ENSG00000187678	protein_coding	0.413375	3.46887e-30	0.613362	2.31491e-73	0.413375
AC092839.1	ENSG00000228108	lncRNA	0.0457991	0.226869	-0.0329362	0.384934	0.0457991
PLAU	ENSG00000122861	protein_coding	0.413351	3.49841e-30	0.638417	3.55327e-81	0.413351
AC097522.1	ENSG00000251286	processed_pseudogene	0.0404485	0.2859	0.103052	0.00643042	0.0404485
AC244669.2	ENSG00000274642	unprocessed_pseudogene	-0.239136	1.55734e-10	-0.248154	2.95725e-11	0.239136
OR3A2	ENSG00000221882	protein_coding	0.413204	3.6831e-30	0.0923332	0.0146768	0.413204
MRRFP1	ENSG00000224236	processed_pseudogene	0.219092	4.9405e-09	0.286942	1.07152e-14	0.219092
OR5BC1P	ENSG00000255218	unprocessed_pseudogene	-0.0413194	0.275645	-0.0431883	0.254491	0.0413194
LGALS1	ENSG00000100097	protein_coding	0.41318	3.71336e-30	0.667563	3.12452e-91	0.41318
AC084211.1	ENSG00000242012	lncRNA	-0.012431	0.743028	0.0932945	0.0136718	0.012431
AL137847.3	ENSG00000273806	processed_pseudogene	0.00983619	0.795319	0.0129191	0.733314	0.00983619
ZWILCH	ENSG00000174442	protein_coding	0.41282	4.2109e-30	0.574958	1.15725e-62	0.41282
AC136932.1	ENSG00000262561	processed_pseudogene	-0.01055	0.780832	0.0384477	0.310425	0.01055
THRAP3P3	ENSG00000235920	processed_pseudogene	0.204799	4.78816e-08	0.245176	5.15642e-11	0.204799
MIR8075	ENSG00000277942	miRNA	-0.00817059	0.829392	0.0400671	0.290471	0.00817059
RNA5SP377	ENSG00000212154	rRNA_pseudogene	0.0180208	0.634582	-0.0072023	0.849353	0.0180208
RPL17P40	ENSG00000241067	processed_pseudogene	0.0434328	0.251809	0.0384438	0.310474	0.0434328
Y_RNA	ENSG00000252357	misc_RNA	0.0380896	0.314956	0.0559754	0.139579	0.0380896
MBL1P	ENSG00000242600	transcribed_unitary_pseudogene	0.0907592	0.0164631	-0.121973	0.00124321	0.0907592
RPS3AP41	ENSG00000239481	processed_pseudogene	0.221397	3.37423e-09	0.329266	4.11501e-19	0.221397
H3P3	ENSG00000234202	processed_pseudogene	0.0096186	0.79975	0.0500428	0.186643	0.0096186
AC092114.1	ENSG00000260848	lncRNA	0.0307072	0.417934	-0.131544	0.00049346	0.0307072
NPHP3-AS1	ENSG00000248724	lncRNA	0.0978909	0.00965829	0.321852	2.75501e-18	0.0978909
AL590635.1	ENSG00000219867	processed_pseudogene	0.188039	5.62282e-07	0.313299	2.31574e-17	0.188039
RPL23AP19	ENSG00000229716	processed_pseudogene	0.20793	2.95097e-08	0.263832	1.40304e-12	0.20793
CRYAB	ENSG00000109846	protein_coding	-0.412673	4.43182e-30	-0.381266	1.43057e-25	0.412673
MIR7850	ENSG00000277904	miRNA	0.0105041	0.78176	0.00932212	0.805797	0.0105041
AL358472.2	ENSG00000272654	lncRNA	0.0509464	0.178804	0.167866	8.246e-06	0.0509464
DAP3	ENSG00000132676	protein_coding	0.412439	4.80827e-30	0.536639	2.60833e-53	0.412439
SLC16A6P1	ENSG00000232457	transcribed_unprocessed_pseudogene	0.0122193	0.747254	0.00716095	0.850208	0.0122193
HMGB1P47	ENSG00000249338	processed_pseudogene	0.0339971	0.369803	0.124384	0.00099087	0.0339971
KCNJ9	ENSG00000162728	protein_coding	-0.412332	4.99039e-30	-0.522455	3.83007e-50	0.412332
AP002498.1	ENSG00000254988	lncRNA	-0.0265498	0.483738	0.0304526	0.421806	0.0265498
CNTN1	ENSG00000018236	protein_coding	-0.412317	5.01758e-30	-0.451648	2.20608e-36	0.412317
SLC25A5P7	ENSG00000218180	processed_pseudogene	0.258155	4.33233e-12	0.459039	1.1306e-37	0.258155
RNU6-509P	ENSG00000200389	snRNA	0.0473993	0.211032	-0.00182089	0.961699	0.0473993
GULOP	ENSG00000234770	unitary_pseudogene	0.11005	0.00360138	0.027602	0.466571	0.11005
CRB1	ENSG00000134376	protein_coding	-0.412096	5.41869e-30	-0.324506	1.40332e-18	0.412096
AL049646.1	ENSG00000230010	lncRNA	0.0783466	0.0385119	-0.0379169	0.317158	0.0783466
OR5AQ1P	ENSG00000184741	transcribed_unprocessed_pseudogene	-0.0130477	0.730762	-0.0404505	0.285877	0.0130477
PNKDP1	ENSG00000228089	processed_pseudogene	0.200087	9.78061e-08	0.470572	9.45515e-40	0.200087
RNU6-808P	ENSG00000212535	snRNA	-0.0154959	0.682768	0.0255572	0.500239	0.0154959
AC018371.2	ENSG00000266184	processed_pseudogene	0.24783	3.14299e-11	0.400072	3.26558e-28	0.24783
AL445644.1	ENSG00000233516	lncRNA	-0.127572	0.000729674	-0.167783	8.33248e-06	0.127572
AL590004.2	ENSG00000218472	processed_pseudogene	0.323585	1.77489e-18	0.386609	2.64464e-26	0.323585
AL033384.1	ENSG00000236740	lncRNA	-0.103259	0.00632428	-0.0788798	0.0372064	0.103259
RPL23AP63	ENSG00000243721	processed_pseudogene	0.322978	2.07116e-18	0.420353	2.94349e-31	0.322978
CICP26	ENSG00000233003	unprocessed_pseudogene	0.0808017	0.0328084	0.165505	1.10727e-05	0.0808017
RPSAP44	ENSG00000220773	processed_pseudogene	0.0700071	0.0645273	0.193146	2.71537e-07	0.0700071
TMED2	ENSG00000086598	protein_coding	0.412055	5.49694e-30	0.575618	7.78957e-63	0.412055
CTSA	ENSG00000064601	protein_coding	0.412012	5.57915e-30	0.618994	4.67165e-75	0.412012
AC008737.2	ENSG00000269419	processed_pseudogene	-0.0770569	0.0418309	-0.0163258	0.666775	0.0770569
RN7SL864P	ENSG00000239923	misc_RNA	0.0754166	0.0463987	0.0265747	0.483327	0.0754166
TNFAIP8	ENSG00000145779	protein_coding	0.411863	5.87473e-30	0.639803	1.25006e-81	0.411863
AC026770.1	ENSG00000259377	lncRNA	-0.051268	0.176073	-0.108146	0.00423019	0.051268
AC004232.1	ENSG00000262899	lncRNA					0
AC021915.2	ENSG00000254314	lncRNA	-0.0665004	0.0791373	-0.100986	0.00758353	0.0665004
MIR5000	ENSG00000263909	miRNA	-0.0014644	0.969194	0.0697841	0.0653851	0.0014644
BEX4	ENSG00000102409	protein_coding	-0.411794	6.01887e-30	-0.48971	2.23058e-43	0.411794
ARHGEF19	ENSG00000142632	protein_coding	0.411725	6.16507e-30	0.49894	3.27375e-45	0.411725
DEFA10P	ENSG00000233531	unprocessed_pseudogene	0.0522546	0.167889	-0.000633656	0.986667	0.0522546
Y_RNA	ENSG00000273964	misc_RNA	-0.0379153	0.317177	-0.0354279	0.34999	0.0379153
LINC01217	ENSG00000251219	lncRNA	0.00258647	0.945617	-0.00221911	0.953332	0.00258647
IGHVII-62-1	ENSG00000253747	IG_V_pseudogene	0.000346815	0.992702	0.0357708	0.345343	0.000346815
AC055716.1	ENSG00000257343	unprocessed_pseudogene	-0.0291984	0.441184	-0.00959073	0.800318	0.0291984
SNX18P25	ENSG00000249337	processed_pseudogene	0.0462327	0.222496	0.0701377	0.0640292	0.0462327
RBPMS	ENSG00000157110	protein_coding	0.411658	6.30919e-30	0.541266	2.24012e-54	0.411658
TRAV18	ENSG00000211798	TR_V_gene	-0.109095	0.00390543	-0.285118	1.60104e-14	0.109095
AP003500.1	ENSG00000281386	lncRNA	-0.0340306	0.369332	-0.0384654	0.310202	0.0340306
MAPK10	ENSG00000109339	protein_coding	-0.411638	6.35402e-30	-0.488882	3.23702e-43	0.411638
OLIG2	ENSG00000205927	protein_coding	-0.411592	6.4569e-30	-0.444469	3.69106e-35	0.411592
DAP	ENSG00000112977	protein_coding	0.411396	6.91091e-30	0.637533	6.89437e-81	0.411396
DSG2	ENSG00000046604	protein_coding	0.411391	6.92241e-30	0.585876	1.467e-65	0.411391
PPP1R3B	ENSG00000173281	protein_coding	0.411373	6.96604e-30	0.588644	2.59779e-66	0.411373
MIR6815	ENSG00000275167	miRNA	0.0109751	0.772238	0.012772	0.736237	0.0109751
RNA5SP274	ENSG00000222416	rRNA_pseudogene	-0.0159968	0.673098	0.0139002	0.713919	0.0159968
LINC00293	ENSG00000253314	lncRNA	0.00422415	0.911298	0.0691071	0.0680466	0.00422415
LSAMP	ENSG00000185565	protein_coding	-0.411236	7.30611e-30	-0.398236	6.01803e-28	0.411236
FHOD1	ENSG00000135723	protein_coding	0.411141	7.54936e-30	0.593151	1.49381e-67	0.411141
AC012615.5	ENSG00000267232	lncRNA					0
ITGB1	ENSG00000150093	protein_coding	0.411084	7.70072e-30	0.581525	2.15828e-64	0.411084
AC123567.1	ENSG00000257360	processed_pseudogene	0.0464566	0.220262	0.00212988	0.955206	0.0464566
LCN1P2	ENSG00000204031	unprocessed_pseudogene	0.146454	0.000103052	-0.00638239	0.866331	0.146454
ISYNA1	ENSG00000105655	protein_coding	0.411082	7.70586e-30	0.527532	2.93007e-51	0.411082
AC079896.1	ENSG00000231781	lncRNA	0.117435	0.00188487	0.11074	0.00339518	0.117435
AC020908.2	ENSG00000268985	lncRNA	-0.031498	0.40604	-0.0210719	0.578364	0.031498
AC025766.1	ENSG00000270133	lncRNA	0.160763	1.97694e-05	0.222357	2.87492e-09	0.160763
POLR1D	ENSG00000186184	protein_coding	0.411072	7.73113e-30	0.62093	1.19926e-75	0.411072
AL121820.1	ENSG00000258623	lncRNA	-0.240227	1.27839e-10	-0.299853	5.73523e-16	0.240227
KRT18P39	ENSG00000224791	processed_pseudogene	-0.027848	0.462607	0.00996888	0.79262	0.027848
ZHX2	ENSG00000178764	protein_coding	-0.411063	7.75587e-30	-0.498647	3.75123e-45	0.411063
AC009478.1	ENSG00000225258	lncRNA	0.112138	0.00301014	0.00859666	0.820643	0.112138
VWFP1	ENSG00000241717	transcribed_unprocessed_pseudogene	-0.0545119	0.150242	-0.0340478	0.36909	0.0545119
LINC00583	ENSG00000205636	lncRNA	-0.0271563	0.473801	0.0334069	0.378175	0.0271563
AC020651.1	ENSG00000249474	lncRNA					0
ARPP21	ENSG00000172995	protein_coding	-0.411056	7.77453e-30	-0.610261	1.91946e-72	0.411056
AC113398.2	ENSG00000251456	lncRNA	0.0348758	0.357553	0.08509	0.0245698	0.0348758
VTRNA2-1	ENSG00000270123	vault_RNA	0.155518	3.68319e-05	0.403511	1.02852e-28	0.155518
RPL35AP33	ENSG00000241334	processed_pseudogene	0.237732	2.00492e-10	0.40235	1.52152e-28	0.237732
AC129492.7	ENSG00000279152	TEC					0
AC091849.1	ENSG00000248126	unprocessed_pseudogene	0.109179	0.00387777	0.215385	9.04099e-09	0.109179
AL109766.1	ENSG00000259137	processed_pseudogene	0.304303	2.01936e-16	0.509754	1.97133e-47	0.304303
AC087286.2	ENSG00000259367	lncRNA	-0.103413	0.00624613	-0.199211	1.11482e-07	0.103413
ELL2P3	ENSG00000234765	processed_pseudogene	0.0232049	0.540504	0.0816359	0.0310424	0.0232049
AC006960.2	ENSG00000237400	lncRNA	-0.0383141	0.312111	-0.0236207	0.533271	0.0383141
EPHA2	ENSG00000142627	protein_coding	0.410809	8.47117e-30	0.580348	4.43701e-64	0.410809
AC022494.1	ENSG00000240477	processed_pseudogene	0.16328	1.45635e-05	0.326163	9.17961e-19	0.16328
RPS15AP32	ENSG00000242461	processed_pseudogene	0.0165963	0.661594	0.00951228	0.801917	0.0165963
GUSBP3	ENSG00000253203	transcribed_unprocessed_pseudogene	0.0725824	0.0552767	0.128962	0.000637127	0.0725824
DLK1	ENSG00000185559	protein_coding	0.410522	9.35381e-30	0.428145	1.74775e-32	0.410522
RN7SL520P	ENSG00000240199	misc_RNA	0.0301078	0.427083	-0.0615562	0.104179	0.0301078
SLC23A3	ENSG00000213901	protein_coding	0.410187	1.05047e-29	0.365959	1.52154e-23	0.410187
AC079926.1	ENSG00000207171	snoRNA	0.0272352	0.472517	0.145744	0.000111431	0.0272352
AC009039.1	ENSG00000261470	lncRNA	0.114278	0.00249715	0.0333006	0.379696	0.114278
PDCL3P7	ENSG00000256777	processed_pseudogene	0.0517244	0.172251	0.217824	6.08165e-09	0.0517244
LINC02002	ENSG00000263609	lncRNA	0.0436067	0.249914	0.0159228	0.674523	0.0436067
NCAM1	ENSG00000149294	protein_coding	-0.410051	1.10084e-29	-0.536901	2.27196e-53	0.410051
AP003049.1	ENSG00000254890	processed_pseudogene	-0.104047	0.00593355	-0.17904	1.93382e-06	0.104047
PDZD4	ENSG00000067840	protein_coding	-0.410028	1.10989e-29	-0.552317	5.44255e-57	0.410028
AC003973.1	ENSG00000269504	lncRNA	-0.083337	0.027692	-0.143451	0.000143055	0.083337
HTRA3	ENSG00000170801	protein_coding	0.409865	1.174e-29	0.623837	1.5275e-76	0.409865
LINC02088	ENSG00000227685	lncRNA	0.0725808	0.0552821	0.219299	4.77496e-09	0.0725808
LINC00559	ENSG00000261446	lncRNA	0.0202048	0.594102	0.0621888	0.100662	0.0202048
AL021920.2	ENSG00000280114	unprocessed_pseudogene	0.0973159	0.010095	-0.103604	0.00615058	0.0973159
ACTG1	ENSG00000184009	protein_coding	0.40977	1.21305e-29	0.536393	2.96788e-53	0.40977
PLOD1	ENSG00000083444	protein_coding	0.409727	1.23118e-29	0.624583	8.97499e-77	0.409727
AL513523.2	ENSG00000231827	transcribed_unprocessed_pseudogene	0.047084	0.214088	0.193945	2.41863e-07	0.047084
FZD6	ENSG00000164930	protein_coding	0.409704	1.2409e-29	0.551187	1.01766e-56	0.409704
IGKJ5	ENSG00000211593	IG_J_gene	0.0119957	0.751726	0.076777	0.0425825	0.0119957
FP236383.5	ENSG00000281181	lncRNA	0.116979	0.00196394	0.436055	9.20842e-34	0.116979
LINC00838	ENSG00000261683	lncRNA	0.164215	1.29841e-05	0.180162	1.66334e-06	0.164215
CARMIL3	ENSG00000186648	protein_coding	-0.409472	1.34441e-29	-0.484093	2.73445e-42	0.409472
AC004129.2	ENSG00000234406	processed_pseudogene	0.0839795	0.0265101	0.18119	1.44756e-06	0.0839795
AC079866.1	ENSG00000256399	processed_pseudogene	0.0636252	0.0930258	0.0661269	0.08084	0.0636252
GS1-24F4.2	ENSG00000245857	lncRNA	0.160577	2.0218e-05	0.0183576	0.628262	0.160577
TGFBI	ENSG00000120708	protein_coding	0.409393	1.38149e-29	0.536757	2.45111e-53	0.409393
PSTPIP2	ENSG00000152229	protein_coding	0.409308	1.42253e-29	0.471391	6.68501e-40	0.409308
TRAPPC3L	ENSG00000173626	protein_coding	0.409183	1.48525e-29	0.0961366	0.0110462	0.409183
LINC00905	ENSG00000167459	lncRNA	-0.00583261	0.877751	0.0102587	0.786735	0.00583261
NPM1P45	ENSG00000265593	processed_pseudogene	-0.140563	0.000194937	-0.166437	9.86057e-06	0.140563
LINC02818	ENSG00000231966	lncRNA	0.0969795	0.0103587	0.141155	0.000183054	0.0969795
TSPAN9	ENSG00000011105	protein_coding	0.40909	1.53345e-29	0.385871	3.34513e-26	0.40909
APCDD1L	ENSG00000198768	protein_coding	0.408939	1.61561e-29	0.57912	9.37547e-64	0.408939
AC073957.3	ENSG00000273151	lncRNA	0.0525008	0.165892	-0.0608285	0.108345	0.0525008
CASC19	ENSG00000254166	lncRNA	-0.0240855	0.525243	0.00509506	0.89311	0.0240855
AL390786.1	ENSG00000233258	lncRNA	-0.283518	2.27157e-14	-0.492204	7.22053e-44	0.283518
FAM230F	ENSG00000276095	lncRNA	0.0120142	0.751355	0.0229232	0.545433	0.0120142
AC018761.1	ENSG00000267004	lncRNA	0.056754	0.134148	0.156672	3.21743e-05	0.056754
ACSL6	ENSG00000164398	protein_coding	-0.408932	1.61961e-29	-0.475449	1.18316e-40	0.408932
PACERR	ENSG00000273129	lncRNA	0.262517	1.82629e-12	0.276182	1.09826e-13	0.262517
AC026780.2	ENSG00000249984	lncRNA	-0.268066	5.94497e-13	-0.411573	6.49827e-30	0.268066
AC084018.2	ENSG00000274292	lncRNA	-0.0897697	0.0176812	-0.212653	1.4017e-08	0.0897697
FO393419.1	ENSG00000231207	processed_pseudogene	0.0270231	0.475974	0.127802	0.000713564	0.0270231
AL591846.1	ENSG00000224114	processed_pseudogene	0.229732	8.20579e-10	0.383403	7.31014e-26	0.229732
RN7SL716P	ENSG00000263558	misc_RNA	-0.00233677	0.950861	0.0390174	0.303305	0.00233677
AL445220.1	ENSG00000237593	processed_pseudogene	-0.062457	0.0991997	-0.130358	0.000555256	0.062457
PHETA2	ENSG00000177096	protein_coding	0.408708	1.74906e-29	0.6557	5.28103e-87	0.408708
AC211433.2	ENSG00000273069	lncRNA	-0.0605537	0.109952	-0.0214915	0.570818	0.0605537
TET1P1	ENSG00000232204	processed_pseudogene	0.0129814	0.732076	0.012526	0.741133	0.0129814
SHD	ENSG00000105251	protein_coding	-0.408552	1.84546e-29	-0.544654	3.62252e-55	0.408552
MTCO3P21	ENSG00000232752	unprocessed_pseudogene	-0.0419883	0.26794	-0.0239106	0.528258	0.0419883
AC091074.1	ENSG00000238819	snoRNA	-0.0640652	0.090782	-0.0705921	0.0623211	0.0640652
MTND5P32	ENSG00000259379	processed_pseudogene	0.00864431	0.819666	-0.0140105	0.711749	0.00864431
MARK2P14	ENSG00000231897	unprocessed_pseudogene	-0.00672307	0.859269	0.0608904	0.107985	0.00672307
KCTD9	ENSG00000104756	protein_coding	0.408441	1.91717e-29	0.566867	1.38351e-60	0.408441
PLBD1	ENSG00000121316	protein_coding	0.408379	1.95825e-29	0.620683	1.42705e-75	0.408379
FAM13C	ENSG00000148541	protein_coding	-0.408341	1.98412e-29	-0.593503	1.19334e-67	0.408341
RN7SL545P	ENSG00000274568	misc_RNA	-0.0124611	0.742427	0.064858	0.0868488	0.0124611
AL596442.1	ENSG00000232197	lncRNA	-0.0420374	0.26738	-0.0516495	0.172874	0.0420374
ZDHHC18	ENSG00000204160	protein_coding	0.408268	2.03477e-29	0.5604	5.76669e-59	0.408268
Metazoa_SRP	ENSG00000274860	misc_RNA	0.00818758	0.829043	0.0664937	0.0791672	0.00818758
CTSB	ENSG00000164733	protein_coding	0.408253	2.04531e-29	0.600048	1.73077e-69	0.408253
RNU1-32P	ENSG00000200807	snRNA	0.0254807	0.501523	0.0569341	0.132915	0.0254807
GRIA2	ENSG00000120251	protein_coding	-0.408173	2.10211e-29	-0.504523	2.3921e-46	0.408173
CKS1B	ENSG00000173207	protein_coding	0.408142	2.12446e-29	0.596274	2.0114e-68	0.408142
MRPL40P1	ENSG00000256037	processed_pseudogene	0.0408292	0.281386	-0.0180396	0.634227	0.0408292
FTH1P7	ENSG00000232187	processed_pseudogene	0.272496	2.38142e-13	0.529723	9.53403e-52	0.272496
Z85996.1	ENSG00000220349	processed_pseudogene	-0.00814333	0.829953	0.0597206	0.114938	0.00814333
AC026367.3	ENSG00000275759	lncRNA	-0.263497	1.50079e-12	-0.357693	1.70714e-22	0.263497
RBM22P4	ENSG00000277769	processed_pseudogene	0.0170104	0.653694	-0.067527	0.0746057	0.0170104
BTBD17	ENSG00000204347	protein_coding	-0.408113	2.14558e-29	-0.47318	3.12421e-40	0.408113
BNIP3P13	ENSG00000269154	processed_pseudogene	-0.010848	0.774805	-0.0512851	0.175928	0.010848
STXBP5-AS1	ENSG00000233452	lncRNA	-0.179844	1.73605e-06	-0.302736	2.9221e-16	0.179844
SHQ1	ENSG00000144736	protein_coding	0.408006	2.22614e-29	0.574558	1.47036e-62	0.408006
TRAV16	ENSG00000211796	TR_V_gene	0.0820537	0.0301889	0.141138	0.000183375	0.0820537
SLC39A1	ENSG00000143570	protein_coding	0.407983	2.24365e-29	0.638392	3.62015e-81	0.407983
DDX3P1	ENSG00000232928	processed_pseudogene	0.148649	8.07587e-05	0.0915977	0.0154891	0.148649
AC022509.1	ENSG00000255750	lncRNA	0.278719	6.40146e-14	0.447462	1.14965e-35	0.278719
ZNF736P10Y	ENSG00000216824	processed_pseudogene	-0.0136628	0.718595	0.0196693	0.603918	0.0136628
XACT	ENSG00000241743	lncRNA	0.0172561	0.649025	0.0917043	0.015369	0.0172561
AC025750.1	ENSG00000215263	processed_pseudogene	0.103152	0.006379	0.130933	0.000524434	0.103152
FURIN	ENSG00000140564	protein_coding	0.407973	2.25167e-29	0.428396	1.59355e-32	0.407973
AC006330.1	ENSG00000280388	TEC	0.165591	1.09552e-05	0.244294	6.07151e-11	0.165591
CALR	ENSG00000179218	protein_coding	0.407946	2.2726e-29	0.630614	1.1513e-78	0.407946
AC092813.1	ENSG00000225605	lncRNA	-0.0223908	0.554807	0.0105786	0.780253	0.0223908
RPL9P6	ENSG00000241891	processed_pseudogene	-0.00377951	0.920603	0.0266783	0.481623	0.00377951
AC084337.1	ENSG00000254595	processed_pseudogene	-0.241509	1.01227e-10	-0.328319	5.26251e-19	0.241509
TBC1D3P7	ENSG00000233014	unprocessed_pseudogene	-0.0112885	0.765921	-0.00389017	0.918286	0.0112885
LHX8	ENSG00000162624	protein_coding	0.407857	2.34284e-29	0.00306033	0.935674	0.407857
LAMA2	ENSG00000196569	protein_coding	0.407813	2.37828e-29	0.5786	1.28632e-63	0.407813
PAICSP3	ENSG00000226840	processed_pseudogene	-0.0662825	0.0801272	-0.0574236	0.129609	0.0662825
LINC02546	ENSG00000255117	lncRNA	0.2323	5.24943e-10	0.187993	5.65937e-07	0.2323
AL353804.2	ENSG00000271199	lncRNA	-0.014508	0.701994	-0.0289374	0.44528	0.014508
MRPL32	ENSG00000106591	protein_coding	0.407645	2.51925e-29	0.557273	3.39798e-58	0.407645
ARF1	ENSG00000143761	protein_coding	0.407634	2.52858e-29	0.522953	2.98305e-50	0.407634
TDGF1P7	ENSG00000269584	processed_pseudogene	0.075395	0.0464615	0.214078	1.11591e-08	0.075395
SLC27A3	ENSG00000143554	protein_coding	0.407405	2.73561e-29	0.63823	4.08792e-81	0.407405
AC005920.1	ENSG00000247011	lncRNA	0.00696631	0.854233	0.115381	0.00226524	0.00696631
LINC01815	ENSG00000235519	lncRNA	-0.0280092	0.46002	-0.02934	0.438971	0.0280092
MYL12BP1	ENSG00000260490	processed_pseudogene	0.307982	8.40319e-17	0.487163	6.98884e-43	0.307982
ANTXR2	ENSG00000163297	protein_coding	0.407223	2.91077e-29	0.548153	5.39889e-56	0.407223
AL158801.2	ENSG00000258413	lncRNA	-0.0186141	0.62347	0.0182147	0.630941	0.0186141
LINC01893	ENSG00000264260	lncRNA	0.17725	2.45485e-06	0.0480657	0.204677	0.17725
AC013356.3	ENSG00000259364	lncRNA	0.107043	0.00463865	0.0290497	0.443516	0.107043
MGAT4B	ENSG00000161013	protein_coding	0.407215	2.91926e-29	0.617258	1.56828e-74	0.407215
PTGIR	ENSG00000160013	protein_coding	0.407081	3.05611e-29	0.604063	1.22849e-70	0.407081
SDF4	ENSG00000078808	protein_coding	0.407049	3.08987e-29	0.64736	3.82171e-84	0.407049
TMEM145	ENSG00000167619	protein_coding	-0.407006	3.13572e-29	-0.273842	1.79751e-13	0.407006
RASL10A	ENSG00000100276	protein_coding	-0.406559	3.6531e-29	-0.628571	5.09062e-78	0.406559
ADAMTS7P4	ENSG00000218052	transcribed_unprocessed_pseudogene	0.344246	7.50929e-21	0.403083	1.18839e-28	0.344246
ALDH5A1	ENSG00000112294	protein_coding	-0.406512	3.71197e-29	-0.630622	1.14453e-78	0.406512
AC015813.6	ENSG00000279207	TEC	0.0304297	0.422155	0.11137	0.00321633	0.0304297
LINC00709	ENSG00000230014	lncRNA	-0.0341908	0.36708	-0.020238	0.593495	0.0341908
KLF15	ENSG00000163884	protein_coding	-0.406442	3.80215e-29	-0.347001	3.51024e-21	0.406442
RNU5A-8P	ENSG00000200972	snRNA	0.0923523	0.0146562	0.199465	1.07334e-07	0.0923523
ABCC13	ENSG00000243064	transcribed_unprocessed_pseudogene	0.0299493	0.429521	-0.0111828	0.768051	0.0299493
AL590666.3	ENSG00000237588	lncRNA	0.155286	3.78436e-05	-0.185185	8.37473e-07	0.155286
FCF1P3	ENSG00000239997	processed_pseudogene	-0.0555712	0.142464	-0.0798716	0.034878	0.0555712
RPN2	ENSG00000118705	protein_coding	0.406355	3.91578e-29	0.600528	1.26389e-69	0.406355
OSGEPL1-AS1	ENSG00000253559	lncRNA	0.0506306	0.181516	0.125664	0.000877067	0.0506306
AC090515.3	ENSG00000259173	processed_pseudogene	0.0332157	0.380912	0.163653	1.3912e-05	0.0332157
SNN	ENSG00000184602	protein_coding	-0.406225	4.09429e-29	-0.359022	1.16267e-22	0.406225
Y_RNA	ENSG00000200494	misc_RNA	0.0421666	0.265912	0.0767491	0.042658	0.0421666
AC005828.5	ENSG00000265971	lncRNA	-0.04465	0.238752	-0.164736	1.21773e-05	0.04465
KIRREL1	ENSG00000183853	protein_coding	0.406171	4.1695e-29	0.479472	2.07696e-41	0.406171
AC022023.1	ENSG00000273904	ribozyme	-0.00739838	0.845303	0.011567	0.760321	0.00739838
AC006338.1	ENSG00000278197	unprocessed_pseudogene	-0.0131793	0.728152	-9.4276e-05	0.998016	0.0131793
AC006557.6	ENSG00000279352	TEC	0.0177451	0.639772	-0.0151032	0.690387	0.0177451
AC008264.1	ENSG00000224545	processed_pseudogene	0.203021	6.28155e-08	0.232123	5.41421e-10	0.203021
SLC50A1	ENSG00000169241	protein_coding	0.406119	4.24419e-29	0.485475	1.48193e-42	0.406119
LINC01285	ENSG00000203650	lncRNA	0.172592	4.51554e-06	0.397408	7.91788e-28	0.172592
AC133539.1	ENSG00000270385	processed_pseudogene	0.0974345	0.0100036	0.278967	6.07145e-14	0.0974345
GUSB	ENSG00000169919	protein_coding	0.406093	4.2828e-29	0.652543	6.54293e-86	0.406093
GRAMD4P5	ENSG00000259089	unprocessed_pseudogene	-0.00017178	0.996385	-0.0270471	0.475583	0.00017178
SPRED3	ENSG00000188766	protein_coding	0.406025	4.38264e-29	0.553685	2.54267e-57	0.406025
SNORD114-2	ENSG00000200823	snoRNA	0.190102	4.20065e-07	0.0772549	0.0413063	0.190102
AL121781.1	ENSG00000238282	lncRNA	-0.00756734	0.841816	0.0345421	0.362175	0.00756734
CIPC	ENSG00000198894	protein_coding	-0.405965	4.47296e-29	-0.400373	2.95284e-28	0.405965
KIF23	ENSG00000137807	protein_coding	0.405684	4.92252e-29	0.565312	3.41913e-60	0.405684
SLC35C1	ENSG00000181830	protein_coding	0.405599	5.06641e-29	0.534557	7.77378e-53	0.405599
HLF	ENSG00000108924	protein_coding	-0.405492	5.25557e-29	-0.548794	3.80086e-56	0.405492
ISL1	ENSG00000016082	protein_coding	0.405446	5.3373e-29	0.178695	2.02507e-06	0.405446
AC025881.1	ENSG00000253499	processed_pseudogene	0.113342	0.0027107	0.0986109	0.00913513	0.113342
RPS4XP22	ENSG00000239830	processed_pseudogene	-0.0791709	0.0365097	-0.172784	4.40508e-06	0.0791709
PINK1-AS	ENSG00000117242	lncRNA	0.338512	3.56785e-20	0.517387	4.77444e-49	0.338512
AC008813.1	ENSG00000255875	processed_pseudogene	0.236593	2.45798e-10	0.441997	9.58783e-35	0.236593
Y_RNA	ENSG00000200998	misc_RNA	0.0291703	0.441625	-0.00618217	0.870487	0.0291703
AC011933.1	ENSG00000228007	processed_pseudogene	0.312223	3.01215e-17	0.428938	1.3056e-32	0.312223
LINC02882	ENSG00000251138	lncRNA	-0.0522699	0.167765	-0.254755	8.40241e-12	0.0522699
ALG3	ENSG00000214160	protein_coding	0.40532	5.57165e-29	0.614062	1.43093e-73	0.40532
MIR194-1	ENSG00000207624	miRNA	-0.0415375	0.273117	-0.0523616	0.167019	0.0415375
AC027279.4	ENSG00000280190	TEC	0.105174	0.00541259	0.0685306	0.0703829	0.105174
AC023824.1	ENSG00000260073	lncRNA	0.0842506	0.0260247	0.111667	0.00313526	0.0842506
AC016722.2	ENSG00000228925	lncRNA	0.216677	7.33327e-09	0.216014	8.16638e-09	0.216677
RNU7-126P	ENSG00000238632	snRNA	-0.0191965	0.612643	-0.0147988	0.696315	0.0191965
AC012063.1	ENSG00000227252	lncRNA	0.0374848	0.322708	-0.0151773	0.688948	0.0374848
LAMTOR5P1	ENSG00000236646	processed_pseudogene	0.276744	9.7483e-14	0.488857	3.27368e-43	0.276744
PDE2A	ENSG00000186642	protein_coding	-0.405304	5.60217e-29	-0.555187	1.09844e-57	0.405304
AP001541.1	ENSG00000279295	TEC	-0.0644015	0.0890963	-0.190843	3.7795e-07	0.0644015
DNAJB11	ENSG00000090520	protein_coding	0.40509	6.02333e-29	0.54378	5.8069e-55	0.40509
AC138089.1	ENSG00000229255	lncRNA	-0.113924	0.00257602	-0.189064	4.86652e-07	0.113924
KRT8P5	ENSG00000267573	processed_pseudogene	0.0959451	0.0112079	0.157893	2.78566e-05	0.0959451
ICE2P2	ENSG00000242705	processed_pseudogene	0.221065	3.56535e-09	0.328857	4.57643e-19	0.221065
AC018659.6	ENSG00000277081	misc_RNA					0
H2BC12	ENSG00000197903	protein_coding	0.405088	6.02732e-29	0.575965	6.32062e-63	0.405088
AC092035.1	ENSG00000227224	processed_pseudogene	0.142667	0.000155681	0.225727	1.62993e-09	0.142667
SNORA70H	ENSG00000206637	snoRNA	-0.00887583	0.814922	-0.011737	0.756909	0.00887583
AC005088.1	ENSG00000278586	processed_pseudogene	-0.0422433	0.265043	-0.0798683	0.0348855	0.0422433
GLUD1	ENSG00000148672	protein_coding	-0.404921	6.3803e-29	-0.627421	1.16907e-77	0.404921
CEP112	ENSG00000154240	protein_coding	0.404815	6.61388e-29	0.603326	2.00195e-70	0.404815
ALDH2	ENSG00000111275	protein_coding	-0.404787	6.67612e-29	-0.597904	6.99987e-69	0.404787
PRELID2P1	ENSG00000257336	processed_pseudogene	0.20348	5.85852e-08	0.383301	7.54876e-26	0.20348
SNORA11D	ENSG00000221475	snoRNA					0
AC092162.2	ENSG00000230552	lncRNA	-0.270855	3.34858e-13	-0.553515	2.7953e-57	0.270855
MIR4266	ENSG00000265965	miRNA	-0.0087452	0.817598	-0.0332767	0.380038	0.0087452
AL139220.2	ENSG00000230615	lncRNA	-0.0923418	0.0146676	-0.175167	3.23018e-06	0.0923418
ADCY10P1	ENSG00000161912	transcribed_unprocessed_pseudogene	-0.154235	4.27599e-05	-0.353297	5.99989e-22	0.154235
AC084851.3	ENSG00000276637	unprocessed_pseudogene	0.0166127	0.661281	0.0154919	0.682846	0.0166127
AC016903.1	ENSG00000236634	lncRNA	-0.00976194	0.79683	-0.00450228	0.905484	0.00976194
AC106772.2	ENSG00000250385	lncRNA	0.172006	4.8704e-06	-0.0874891	0.0207927	0.172006
ACTN1	ENSG00000072110	protein_coding	0.404675	6.936e-29	0.642839	1.24559e-82	0.404675
AL162464.2	ENSG00000258690	lncRNA	0.0167263	0.65911	0.0358295	0.344551	0.0167263
PRDX4	ENSG00000123131	protein_coding	0.404582	7.15853e-29	0.577566	2.40594e-63	0.404582
AC010186.2	ENSG00000256594	transcribed_unprocessed_pseudogene	0.176895	2.57275e-06	0.337084	5.23402e-20	0.176895
LINC02823	ENSG00000258100	lncRNA	0.0329031	0.385412	0.246746	3.84997e-11	0.0329031
ADAM3A	ENSG00000197475	transcribed_unitary_pseudogene	-0.0188391	0.619278	0.0346733	0.360354	0.0188391
ERP44	ENSG00000023318	protein_coding	0.404447	7.49207e-29	0.56941	3.12038e-61	0.404447
AC106883.1	ENSG00000225394	processed_pseudogene	-0.05273	0.164049	-0.0625146	0.0988879	0.05273
RNU6-408P	ENSG00000251719	snRNA	-0.00574489	0.879575	0.0327138	0.388154	0.00574489
U3	ENSG00000221461	snoRNA	-0.0158908	0.67514	0.0374738	0.322849	0.0158908
LINC00315	ENSG00000184274	lncRNA	-0.0586647	0.121512	-0.0793848	0.0360048	0.0586647
AC005775.1	ENSG00000266933	lncRNA	-0.143448	0.000143098	-0.123105	0.00111817	0.143448
IGF2BP3	ENSG00000136231	protein_coding	0.404445	7.49745e-29	0.636611	1.37472e-80	0.404445
AC103794.1	ENSG00000254878	lncRNA	-0.155285	3.78447e-05	-0.346413	4.13096e-21	0.155285
SMOC1	ENSG00000198732	protein_coding	-0.404423	7.55389e-29	-0.587351	5.84295e-66	0.404423
AC134684.1	ENSG00000254796	processed_pseudogene	-0.0073359	0.846593	0.0124778	0.742094	0.0073359
BOLA3-AS1	ENSG00000225439	lncRNA	-0.157612	2.87988e-05	-0.191887	3.25509e-07	0.157612
TCEAL3	ENSG00000196507	protein_coding	-0.404109	8.40181e-29	-0.454697	6.53386e-37	0.404109
MIR515-1	ENSG00000207616	miRNA	-0.0139929	0.712095	-0.0342222	0.366641	0.0139929
TMSB10	ENSG00000034510	protein_coding	0.40396	8.83628e-29	0.652326	7.76882e-86	0.40396
RAB30	ENSG00000137502	protein_coding	-0.403789	9.36429e-29	-0.433554	2.35513e-33	0.403789
ZYX	ENSG00000159840	protein_coding	0.403772	9.41634e-29	0.649594	6.68458e-85	0.403772
CDC42EP3	ENSG00000163171	protein_coding	0.403739	9.52131e-29	0.446017	2.02161e-35	0.403739
IGHV3-21	ENSG00000211947	IG_V_gene	0.14818	8.51005e-05	0.313646	2.12706e-17	0.14818
PYGL	ENSG00000100504	protein_coding	0.403188	1.1472e-28	0.656878	2.0478e-87	0.403188
AC012494.2	ENSG00000229494	lncRNA	-0.0363715	0.337297	-0.0503294	0.18413	0.0363715
COL15A1	ENSG00000204291	protein_coding	0.403149	1.16218e-28	0.517953	3.60974e-49	0.403149
AC138904.1	ENSG00000246465	lncRNA	-0.0163799	0.665737	-0.132624	0.000442855	0.0163799
LINC02533	ENSG00000260239	lncRNA	0.143741	0.000138638	0.348509	2.30733e-21	0.143741
ZBTB47	ENSG00000114853	protein_coding	-0.403084	1.18823e-28	-0.543874	5.52165e-55	0.403084
IGKV2-36	ENSG00000253487	IG_V_pseudogene	-0.0172542	0.649061	-0.0134167	0.723454	0.0172542
MALL	ENSG00000144063	protein_coding	0.403026	1.21168e-28	0.500391	1.66663e-45	0.403026
HK2P1	ENSG00000228612	processed_pseudogene	0.268356	5.60229e-13	0.505157	1.77128e-46	0.268356
AC190387.1	ENSG00000279630	TEC	-0.00773754	0.838307	-0.0153582	0.685436	0.00773754
CASP6	ENSG00000138794	protein_coding	0.402971	1.23446e-28	0.649722	6.04582e-85	0.402971
RPSAP15	ENSG00000237506	processed_pseudogene	0.324533	1.39361e-18	0.465719	7.2374e-39	0.324533
AC090517.3	ENSG00000279683	TEC	-0.108658	0.00405209	-0.0557033	0.141517	0.108658
SPDYE22P	ENSG00000266537	unprocessed_pseudogene	-0.00262725	0.944761	0.0451996	0.233014	0.00262725
AC018541.1	ENSG00000253300	lncRNA	-0.25567	7.03676e-12	-0.577232	2.9445e-63	0.25567
WBP2	ENSG00000132471	protein_coding	-0.40295	1.24286e-28	-0.478744	2.85033e-41	0.40295
IGLVVI-22-1	ENSG00000253546	IG_V_pseudogene					0
RPS26P31	ENSG00000235459	processed_pseudogene	0.257996	4.46988e-12	0.437915	4.55714e-34	0.257996
RASA3-IT1	ENSG00000232487	lncRNA	-0.0250726	0.508403	-0.0461015	0.223813	0.0250726
AL365273.1	ENSG00000240527	lncRNA	-0.0706075	0.0622638	-0.112221	0.00298859	0.0706075
AC093775.1	ENSG00000279104	TEC	-0.136268	0.00030554	-0.425574	4.47287e-32	0.136268
AC125603.2	ENSG00000257883	lncRNA	-0.16387	1.35476e-05	-0.352546	7.4228e-22	0.16387
RN7SL807P	ENSG00000243125	misc_RNA	0.0101379	0.789186	0.0535993	0.157199	0.0101379
SLC66A3	ENSG00000162976	protein_coding	0.402912	1.25904e-28	0.622006	5.6074e-76	0.402912
RPL21P132	ENSG00000183911	processed_pseudogene	0.147704	8.97294e-05	0.183735	1.02293e-06	0.147704
KHNYN	ENSG00000100441	protein_coding	0.402756	1.32716e-28	0.567853	7.77852e-61	0.402756
GDPD1	ENSG00000153982	protein_coding	-0.402753	1.32826e-28	-0.486771	8.32699e-43	0.402753
AP000785.1	ENSG00000254933	lncRNA	0.261991	2.02847e-12	-0.0299915	0.428872	0.261991
Y_RNA	ENSG00000222658	misc_RNA	-0.0354394	0.349833	-0.0321297	0.396686	0.0354394
AC073651.2	ENSG00000256627	processed_pseudogene	-0.00119158	0.974931	0.0416886	0.271374	0.00119158
MIR607	ENSG00000207976	miRNA	-0.077823	0.0398316	-0.104406	0.00576295	0.077823
LINC01856	ENSG00000237574	lncRNA	-0.12286	0.00114419	-0.210711	1.90786e-08	0.12286
AL355877.1	ENSG00000270733	processed_pseudogene	0.0518581	0.171143	0.107677	0.00439968	0.0518581
AL139039.3	ENSG00000237685	lncRNA	0.167724	8.39466e-06	0.0946737	0.0123358	0.167724
AC012103.1	ENSG00000253376	lncRNA	-0.10683	0.00472156	-0.135773	0.000321527	0.10683
EPHB4	ENSG00000196411	protein_coding	0.402647	1.37653e-28	0.437503	5.32833e-34	0.402647
GABBR1	ENSG00000204681	protein_coding	-0.402476	1.45843e-28	-0.609708	2.79161e-72	0.402476
CEP55	ENSG00000138180	protein_coding	0.402446	1.47305e-28	0.601764	5.61135e-70	0.402446
RNU6-1000P	ENSG00000212368	snRNA	-0.00331046	0.930429	0.0153411	0.685768	0.00331046
RNU6-447P	ENSG00000222225	snRNA	-0.0235328	0.534797	-0.0602461	0.111773	0.0235328
GLRXP2	ENSG00000258544	processed_pseudogene	0.162749	1.55379e-05	0.270426	3.65944e-13	0.162749
PLK3	ENSG00000173846	protein_coding	0.402305	1.54475e-28	0.648992	1.07053e-84	0.402305
AP002802.2	ENSG00000270701	processed_pseudogene	-0.0140811	0.710362	-0.0367522	0.332261	0.0140811
CDKN2A-DT	ENSG00000224854	lncRNA	0.0620553	0.101396	-0.0794074	0.0359518	0.0620553
AL353622.2	ENSG00000271398	lncRNA	-0.0700201	0.0644776	-0.0033396	0.929818	0.0700201
AL355375.2	ENSG00000262566	processed_pseudogene	-0.00211255	0.95557	0.0391245	0.301978	0.00211255
AC139769.3	ENSG00000277493	unprocessed_pseudogene	0.0738864	0.0510302	0.0561317	0.138475	0.0738864
ZBTB18	ENSG00000179456	protein_coding	-0.402233	1.58267e-28	-0.487382	6.33688e-43	0.402233
SCN3A	ENSG00000153253	protein_coding	-0.402182	1.6101e-28	-0.453729	9.6274e-37	0.402182
CHST2	ENSG00000175040	protein_coding	0.402065	1.67447e-28	0.577158	3.08032e-63	0.402065
AP003385.1	ENSG00000227834	processed_pseudogene	0.0552061	0.145109	0.179456	1.82891e-06	0.0552061
AC026367.1	ENSG00000270482	lncRNA	-0.00914854	0.809343	0.214565	1.03193e-08	0.00914854
AL133467.1	ENSG00000258572	lncRNA	-0.117878	0.00181089	-0.200319	9.44569e-08	0.117878
DOCK9-DT	ENSG00000260992	lncRNA	0.0934301	0.013535	0.188302	5.41862e-07	0.0934301
EPHA1	ENSG00000146904	protein_coding	0.401966	1.73101e-28	0.591196	5.18397e-67	0.401966
LINC02358	ENSG00000251256	lncRNA	0.029041	0.443653	0.00474052	0.900508	0.029041
MIR4672	ENSG00000263979	miRNA	0.0413703	0.275053	0.0192386	0.611865	0.0413703
AC105129.3	ENSG00000270690	processed_pseudogene	-0.0201651	0.594826	0.00273896	0.942416	0.0201651
VN1R65P	ENSG00000260883	unitary_pseudogene	0.0792267	0.0363775	0.044292	0.242542	0.0792267
CAVIN1	ENSG00000177469	protein_coding	0.401862	1.79308e-28	0.627876	8.41608e-78	0.401862
AC093157.3	ENSG00000252765	scaRNA	-0.0292026	0.441119	-0.0389433	0.304225	0.0292026
AF001548.2	ENSG00000263335	lncRNA	0.0538131	0.155547	0.172103	4.80979e-06	0.0538131
AL355314.1	ENSG00000223800	lncRNA	0.0154575	0.683512	-0.133973	0.000386402	0.0154575
RN7SL823P	ENSG00000263595	misc_RNA	0.0673617	0.0753209	0.0843505	0.0258476	0.0673617
RNU2-54P	ENSG00000222231	snRNA	-0.00419397	0.911929	0.0362963	0.338298	0.00419397
AGTR2	ENSG00000180772	protein_coding	0.401781	1.8423e-28	0.0574867	0.129188	0.401781
C12orf56	ENSG00000185306	protein_coding	0.401765	1.85252e-28	0.0653941	0.0842674	0.401765
ADAMTS3	ENSG00000156140	protein_coding	0.401743	1.86588e-28	0.538843	8.13765e-54	0.401743
MYO1B	ENSG00000128641	protein_coding	0.401651	1.9248e-28	0.533447	1.38715e-52	0.401651
GNG11	ENSG00000127920	protein_coding	0.40163	1.93845e-28	0.490331	1.68543e-43	0.40163
HMGB1P23	ENSG00000253770	processed_pseudogene	0.0654296	0.0840987	0.0424463	0.262751	0.0654296
PPIAP2	ENSG00000227379	processed_pseudogene	0.273152	2.07689e-13	0.470617	9.27965e-40	0.273152
GRIK4	ENSG00000149403	protein_coding	-0.401463	2.04977e-28	-0.498177	4.66371e-45	0.401463
AC008572.1	ENSG00000253613	lncRNA	-0.0371597	0.326925	-0.0746334	0.0487232	0.0371597
Y_RNA	ENSG00000201277	misc_RNA	0.000570446	0.987997	0.0212016	0.576026	0.000570446
AC117490.1	ENSG00000225240	unprocessed_pseudogene	-0.0290466	0.443564	-0.0622211	0.100485	0.0290466
PTMAP6	ENSG00000237000	processed_pseudogene	0.0570202	0.132329	0.059492	0.116337	0.0570202
RNY4P34	ENSG00000201649	misc_RNA	0.0989819	0.00887552	0.0686878	0.0697394	0.0989819
CLDN23	ENSG00000253958	protein_coding	0.401354	2.12609e-28	0.527759	2.60972e-51	0.401354
BDKRB2	ENSG00000168398	protein_coding	0.401312	2.15663e-28	0.575618	7.78898e-63	0.401312
RPS27P1	ENSG00000223876	processed_pseudogene	-0.0467019	0.217833	-0.0285929	0.45072	0.0467019
ZNF630-AS1	ENSG00000277541	lncRNA	-0.00616388	0.870867	0.0153684	0.685238	0.00616388
DNAH14	ENSG00000185842	protein_coding	0.401243	2.20693e-28	0.155562	3.6643e-05	0.401243
ZC3HAV1L	ENSG00000146858	protein_coding	0.401163	2.26699e-28	0.536634	2.61524e-53	0.401163
MIR3156-1	ENSG00000263476	miRNA					0
IFNWP2	ENSG00000237691	unprocessed_pseudogene	-0.0427234	0.259645	-0.0409654	0.279783	0.0427234
RPL5P23	ENSG00000240395	processed_pseudogene	0.322352	2.4273e-18	0.433371	2.5219e-33	0.322352
TMED9	ENSG00000184840	protein_coding	0.401062	2.34517e-28	0.640995	5.07193e-82	0.401062
AC027130.1	ENSG00000261195	lncRNA	-0.370985	3.37847e-24	-0.585996	1.36219e-65	0.370985
AL160237.2	ENSG00000258887	unprocessed_pseudogene	-0.0427382	0.25948	-0.0166237	0.661071	0.0427382
AL691432.1	ENSG00000269737	transcribed_processed_pseudogene	0.0514118	0.174862	0.0308262	0.416131	0.0514118
SLC25A48	ENSG00000145832	protein_coding	-0.401059	2.3476e-28	-0.557517	2.9621e-58	0.401059
DEPDC1	ENSG00000024526	protein_coding	0.400868	2.50275e-28	0.606151	3.05662e-71	0.400868
TLK1P1	ENSG00000226783	processed_pseudogene	0.283295	2.38481e-14	0.465801	6.99617e-39	0.283295
VDR	ENSG00000111424	protein_coding	0.400834	2.53069e-28	0.637682	6.1703e-81	0.400834
ABRACL	ENSG00000146386	protein_coding	0.400713	2.63579e-28	0.655109	8.47516e-87	0.400713
RNA5SP462	ENSG00000252539	rRNA_pseudogene	-0.0505766	0.181982	-0.0858971	0.0232377	0.0505766
AL450472.1	ENSG00000229015	transcribed_unprocessed_pseudogene	-0.0107366	0.777057	-0.00943244	0.803546	0.0107366
IGHV3OR16-10	ENSG00000233732	IG_V_gene	0.00908986	0.810543	0.0966352	0.0106347	0.00908986
KRT18P56	ENSG00000249668	processed_pseudogene	0.121772	0.00126671	0.0061547	0.871057	0.121772
NDRG3	ENSG00000101079	protein_coding	-0.40011	3.22489e-28	-0.498325	4.35562e-45	0.40011
RNU6-242P	ENSG00000207087	snRNA	-0.0273361	0.470878	0.0780917	0.0391496	0.0273361
NAB2	ENSG00000166886	protein_coding	0.400106	3.22854e-28	0.488959	3.12629e-43	0.400106
AC099794.1	ENSG00000234318	lncRNA	0.0401304	0.28971	0.344468	7.06464e-21	0.0401304
HGF	ENSG00000019991	protein_coding	0.399952	3.39947e-28	0.506048	1.16071e-46	0.399952
AC027575.2	ENSG00000278107	lncRNA	0.136881	0.000286771	0.264869	1.13846e-12	0.136881
Y_RNA	ENSG00000207196	misc_RNA	-0.0495972	0.190603	-0.0757289	0.0454981	0.0495972
RN7SL300P	ENSG00000265813	misc_RNA	0.157209	3.02034e-05	0.340213	2.25479e-20	0.157209
FRMPD3	ENSG00000147234	protein_coding	-0.399619	3.79794e-28	-0.447423	1.16736e-35	0.399619
RNU6-564P	ENSG00000222915	snRNA	0.0803229	0.0338603	0.120958	0.0013661	0.0803229
FGFRL1	ENSG00000127418	protein_coding	0.399534	3.90818e-28	0.605153	5.95044e-71	0.399534
AF274858.1	ENSG00000260081	transcribed_processed_pseudogene	-0.104109	0.00590362	0.0248788	0.511687	0.104109
ELF4	ENSG00000102034	protein_coding	0.399298	4.22706e-28	0.585744	1.59326e-65	0.399298
ACBD5	ENSG00000107897	protein_coding	-0.399267	4.27098e-28	-0.534671	7.32327e-53	0.399267
NDST1-AS1	ENSG00000254333	lncRNA	-0.0653866	0.0843036	-0.0322631	0.394728	0.0653866
AP001207.3	ENSG00000254024	lncRNA	0.0325815	0.390076	0.142907	0.000151717	0.0325815
RNA5SP434	ENSG00000252456	rRNA_pseudogene	-0.0339736	0.370135	0.00951427	0.801877	0.0339736
LINC01732	ENSG00000237292	lncRNA	-0.0739304	0.0508921	-0.0636094	0.0931072	0.0739304
AC009930.1	ENSG00000253489	lncRNA	-0.0142804	0.70645	-0.0538316	0.155405	0.0142804
RPS6KA3	ENSG00000177189	protein_coding	0.399198	4.37094e-28	0.473169	3.13939e-40	0.399198
SPINT1	ENSG00000166145	protein_coding	0.399128	4.47433e-28	0.533174	1.59871e-52	0.399128
IFRD2	ENSG00000214706	protein_coding	0.399024	4.63097e-28	0.521703	5.58605e-50	0.399024
BTF3P12	ENSG00000213003	processed_pseudogene	0.35346	5.72983e-22	0.436752	7.08037e-34	0.35346
DYRK3	ENSG00000143479	protein_coding	0.398942	4.76008e-28	0.62831	6.14719e-78	0.398942
PDPN	ENSG00000162493	protein_coding	0.398794	4.99957e-28	0.656759	2.25347e-87	0.398794
RAB32	ENSG00000118508	protein_coding	0.398642	5.25927e-28	0.639343	1.76878e-81	0.398642
AC084116.3	ENSG00000253530	lncRNA	-0.0978275	0.00970563	-0.113572	0.00265687	0.0978275
RARRES1	ENSG00000118849	protein_coding	0.39846	5.58592e-28	0.580589	3.82931e-64	0.39846
PTK7	ENSG00000112655	protein_coding	0.398427	5.64768e-28	0.404233	8.05762e-29	0.398427
AC006213.3	ENSG00000267191	lncRNA	-0.104302	0.00581202	-0.055244	0.144833	0.104302
AC093162.1	ENSG00000246575	unprocessed_pseudogene	0.178541	2.06719e-06	0.272649	2.3068e-13	0.178541
AC090948.2	ENSG00000272498	lncRNA	-0.0158133	0.676636	-0.017362	0.647017	0.0158133
MIR378C	ENSG00000264803	miRNA	-0.0124535	0.742579	0.00971043	0.797879	0.0124535
SEC61B	ENSG00000106803	protein_coding	0.398366	5.76307e-28	0.542709	1.03351e-54	0.398366
MTND4P10	ENSG00000226663	processed_pseudogene	-0.0189505	0.617206	-0.0294742	0.43688	0.0189505
AC119751.4	ENSG00000250753	processed_pseudogene	-0.0218465	0.564471	-0.0137234	0.7174	0.0218465
POM121L6P	ENSG00000243307	processed_pseudogene	0.0503102	0.184298	0.0915419	0.0155523	0.0503102
PRELID2	ENSG00000186314	protein_coding	0.398128	6.23727e-28	0.552908	3.92041e-57	0.398128
AC007611.1	ENSG00000260086	lncRNA	-0.0214327	0.571872	0.148293	8.4029e-05	0.0214327
TAGLN2	ENSG00000158710	protein_coding	0.397975	6.5612e-28	0.696835	1.49839e-102	0.397975
AC097375.3	ENSG00000251249	lncRNA	-0.0680866	0.0722264	-0.0340864	0.368547	0.0680866
BX322557.1	ENSG00000229382	lncRNA	-0.0473864	0.211156	-0.0822251	0.0298446	0.0473864
ACTBP14	ENSG00000229001	processed_pseudogene	0.294419	2.00243e-15	0.454282	7.71691e-37	0.294419
AC027682.5	ENSG00000261396	lncRNA	0.0228087	0.547442	0.0213361	0.573607	0.0228087
DKKL1	ENSG00000104901	protein_coding	0.397951	6.61495e-28	0.419588	3.86875e-31	0.397951
AC024267.3	ENSG00000264304	lncRNA	0.093143	0.0138261	0.17522	3.20796e-06	0.093143
C15orf32	ENSG00000183643	lncRNA	0.144856	0.000122801	0.0619292	0.102094	0.144856
AC092660.1	ENSG00000234877	lncRNA	0.151444	5.89128e-05	0.0787283	0.0375736	0.151444
SLC12A7	ENSG00000113504	protein_coding	0.39795	6.6172e-28	0.56892	4.16335e-61	0.39795
LINC01626	ENSG00000223765	lncRNA	-0.0620947	0.101179	-0.097175	0.0102048	0.0620947
RRS1-AS1	ENSG00000246145	lncRNA	-0.150489	6.56599e-05	-0.204623	4.91925e-08	0.150489
KRT7	ENSG00000135480	protein_coding	0.397879	6.77504e-28	0.56504	4.00142e-60	0.397879
RNU6-337P	ENSG00000212545	snRNA	-0.00753373	0.842509	0.0386968	0.307298	0.00753373
SPRY2	ENSG00000136158	protein_coding	0.397728	7.12194e-28	0.576418	4.81215e-63	0.397728
AL031670.1	ENSG00000275582	lncRNA	0.0379906	0.316217	-0.0479962	0.205333	0.0379906
RNU6-390P	ENSG00000252068	snRNA	-0.0442086	0.243431	0.0178015	0.638709	0.0442086
HSPA8P7	ENSG00000224773	processed_pseudogene	0.312811	2.60901e-17	0.516183	8.64216e-49	0.312811
AC104462.2	ENSG00000238224	lncRNA	-0.00604662	0.873302	-0.0292213	0.440827	0.00604662
LDHA	ENSG00000134333	protein_coding	0.397659	7.28612e-28	0.65904	3.56252e-88	0.397659
AL358335.1	ENSG00000258750	processed_pseudogene	-0.00793207	0.8343	-0.0141292	0.709418	0.00793207
AC093535.2	ENSG00000279118	TEC	-0.428817	1.36513e-32	-0.420129	3.18859e-31	0.428817
PRAC1	ENSG00000159182	protein_coding	0.397625	7.36776e-28	0.204372	5.11178e-08	0.397625
LINC02351	ENSG00000277987	lncRNA	0.0751883	0.0470665	-0.0724488	0.0557277	0.0751883
FCHSD2	ENSG00000137478	protein_coding	-0.397314	8.1677e-28	-0.573472	2.81376e-62	0.397314
OR4C2P	ENSG00000182565	unprocessed_pseudogene	-0.0197169	0.603041	0.0135762	0.720303	0.0197169
AC013738.1	ENSG00000252888	snoRNA	-0.0378905	0.317494	-0.0714661	0.0591414	0.0378905
PPP2R2B	ENSG00000156475	protein_coding	-0.397279	8.26182e-28	-0.3209	3.50326e-18	0.397279
PARD6A	ENSG00000102981	protein_coding	-0.397237	8.37725e-28	-0.267828	6.24187e-13	0.397237
RGS9	ENSG00000108370	protein_coding	-0.397231	8.39414e-28	-0.500097	1.91126e-45	0.397231
MIR6134	ENSG00000277569	miRNA					0
AL022334.1	ENSG00000233388	processed_pseudogene	0.158589	2.56476e-05	0.0648773	0.0867547	0.158589
AC243961.1	ENSG00000228229	lncRNA	-0.0248358	0.512417	-0.0103482	0.78492	0.0248358
TNFRSF10B	ENSG00000120889	protein_coding	0.397212	8.44751e-28	0.484828	1.97482e-42	0.397212
POC1B-AS1	ENSG00000270344	lncRNA	-0.0153043	0.686483	0.00475638	0.900177	0.0153043
SMAD9-IT1	ENSG00000236711	lncRNA	-0.188372	5.36561e-07	-0.369071	6.01186e-24	0.188372
RND2	ENSG00000108830	protein_coding	-0.397176	8.55045e-28	-0.438124	4.20983e-34	0.397176
RNU1-11P	ENSG00000206702	snRNA	0.0542008	0.152587	0.135643	0.000325841	0.0542008
AC087477.3	ENSG00000259312	lncRNA	0.0157422	0.678008	0.0365544	0.334872	0.0157422
LINC02485	ENSG00000248456	lncRNA	0.0521658	0.168614	0.123048	0.00112421	0.0521658
RN7SKP112	ENSG00000223145	misc_RNA	0.0874281	0.0208821	-0.0217253	0.566635	0.0874281
AL161891.1	ENSG00000276672	lncRNA	0.216614	7.40867e-09	0.167694	8.42609e-06	0.216614
MIR2115	ENSG00000252466	miRNA	-0.01121	0.767502	0.00679589	0.857761	0.01121
CKB	ENSG00000166165	protein_coding	-0.397165	8.58167e-28	-0.194621	2.19234e-07	0.397165
RNU4-72P	ENSG00000222686	snRNA	0.157314	2.98309e-05	0.118282	0.00174593	0.157314
NCF1B	ENSG00000182487	transcribed_unprocessed_pseudogene	0.227175	1.27367e-09	0.512557	5.08486e-48	0.227175
PAICSP5	ENSG00000229877	processed_pseudogene	0.0757713	0.0453769	0.192988	2.77781e-07	0.0757713
AC012354.5	ENSG00000276229	misc_RNA					0
RNA5SP113	ENSG00000222418	rRNA_pseudogene	-0.0328635	0.385984	-0.0565858	0.135308	0.0328635
NAP1L5	ENSG00000177432	protein_coding	-0.397076	8.83798e-28	-0.490015	1.94348e-43	0.397076
XRCC6P1	ENSG00000237417	processed_pseudogene	0.34377	8.55652e-21	0.501951	8.03147e-46	0.34377
PTPN2P2	ENSG00000224117	processed_pseudogene	0.204528	4.99186e-08	0.248548	2.74642e-11	0.204528
RNA5SP284	ENSG00000207277	rRNA_pseudogene	0.226483	1.43339e-09	0.257377	5.04551e-12	0.226483
SNORA52	ENSG00000199785	snoRNA					0
Y_RNA	ENSG00000206734	misc_RNA	-0.00415939	0.912653	0.0763177	0.04384	0.00415939
AP000943.2	ENSG00000255929	lncRNA	-0.213998	1.13043e-08	-0.273045	2.12365e-13	0.213998
RN7SKP123	ENSG00000222664	misc_RNA	-0.0204789	0.589105	-0.0326843	0.388582	0.0204789
AC021483.2	ENSG00000261229	lncRNA	0.291233	4.11725e-15	0.432829	3.08769e-33	0.291233
RASSF3	ENSG00000153179	protein_coding	0.397074	8.84254e-28	0.410941	8.09232e-30	0.397074
AC004057.1	ENSG00000196656	transcribed_processed_pseudogene	0.324072	1.5676e-18	0.456034	3.81738e-37	0.324072
AL162740.1	ENSG00000207022	snoRNA	-0.175598	3.0528e-06	-0.294896	1.79604e-15	0.175598
MYDGF	ENSG00000074842	protein_coding	0.396948	9.21842e-28	0.629068	3.54952e-78	0.396948
AC019070.1	ENSG00000212181	snoRNA	-0.0352202	0.352823	0.0104607	0.78264	0.0352202
AC122129.1	ENSG00000197815	lncRNA	-0.184341	9.41027e-07	-0.28382	2.1272e-14	0.184341
AC104843.2	ENSG00000231139	unprocessed_pseudogene	0.193774	2.47944e-07	0.337638	4.51244e-20	0.193774
Y_RNA	ENSG00000207438	misc_RNA	-0.0174367	0.645602	-0.025961	0.493491	0.0174367
H3P9	ENSG00000227430	processed_pseudogene	0.132077	0.000467857	0.0196517	0.60424	0.132077
AC135048.3	ENSG00000275263	lncRNA	-0.0507864	0.180173	-0.082559	0.0291837	0.0507864
Y_RNA	ENSG00000206713	misc_RNA	-0.0119374	0.752891	-0.0111155	0.769406	0.0119374
AL358033.1	ENSG00000252537	snoRNA	-0.0637598	0.0923351	-0.0382008	0.313544	0.0637598
RIN1	ENSG00000174791	protein_coding	0.396883	9.4192e-28	0.547786	6.60047e-56	0.396883
AC084149.1	ENSG00000230968	lncRNA	0.104626	0.00566022	-0.0127367	0.736939	0.104626
Y_RNA	ENSG00000274603	misc_RNA	-0.0651055	0.0856496	-0.06303	0.0961319	0.0651055
FBLN5	ENSG00000140092	protein_coding	0.396731	9.90239e-28	0.563646	8.95958e-60	0.396731
PPP1R1AP2	ENSG00000261084	processed_pseudogene	-0.0411573	0.277534	-0.0661929	0.0805372	0.0411573
TGIF1	ENSG00000177426	protein_coding	0.396703	9.99461e-28	0.669141	8.27044e-92	0.396703
BAK1	ENSG00000030110	protein_coding	0.39643	1.09362e-27	0.603867	1.39869e-70	0.39643
LINC02726	ENSG00000255193	lncRNA	0.0886307	0.0191802	0.0188395	0.619269	0.0886307
GPR162	ENSG00000250510	protein_coding	-0.396419	1.09761e-27	-0.455423	4.88175e-37	0.396419
NIBAN1	ENSG00000135842	protein_coding	0.396364	1.11776e-27	0.611116	1.07367e-72	0.396364
PKD2	ENSG00000118762	protein_coding	0.396356	1.12088e-27	0.532539	2.22438e-52	0.396356
AL031587.2	ENSG00000233739	lncRNA	0.122005	0.00123947	0.2813	3.67617e-14	0.122005
RNA5SP115	ENSG00000223092	rRNA_pseudogene	0.089632	0.0178568	0.0821728	0.0299492	0.089632
LINC02386	ENSG00000257756	lncRNA	0.0318273	0.401148	0.0365839	0.334482	0.0318273
AL138781.1	ENSG00000275329	lncRNA	-0.253861	9.98521e-12	-0.41466	2.21245e-30	0.253861
CHI3L1	ENSG00000133048	protein_coding	0.396329	1.13074e-27	0.679627	9.77185e-96	0.396329
MIR520G	ENSG00000207799	miRNA	0.00150374	0.968366	0.0314604	0.406601	0.00150374
RAP2C	ENSG00000123728	protein_coding	0.396261	1.15641e-27	0.495123	1.9052e-44	0.396261
AC124312.2	ENSG00000257647	lncRNA	-0.275268	1.33209e-13	-0.460227	6.96707e-38	0.275268
LDHBP3	ENSG00000248950	processed_pseudogene	-0.137175	0.00027818	-0.272037	2.62046e-13	0.137175
Y_RNA	ENSG00000238943	misc_RNA	-0.0113334	0.765019	0.0176296	0.641953	0.0113334
AC134043.1	ENSG00000252458	snoRNA	0.0132022	0.7277	-0.0733729	0.0526686	0.0132022
AC025857.1	ENSG00000255144	unprocessed_pseudogene	0.033392	0.378388	0.0141516	0.708977	0.033392
CDK2AP2P2	ENSG00000237451	processed_pseudogene	-0.158309	2.65158e-05	-0.186956	6.54549e-07	0.158309
CANT1	ENSG00000171302	protein_coding	0.396243	1.16329e-27	0.605935	3.53206e-71	0.396243
GGN	ENSG00000179168	protein_coding	0.396229	1.16881e-27	0.573852	2.24318e-62	0.396229
RPS3AP22	ENSG00000240083	processed_pseudogene	0.273119	2.09116e-13	0.369423	5.40815e-24	0.273119
ENTHD1	ENSG00000176177	protein_coding	0.396118	1.21212e-27	0.371809	2.63305e-24	0.396118
MTOR-AS1	ENSG00000225602	lncRNA	-0.00171453	0.963935	0.0141077	0.70984	0.00171453
TNFRSF18	ENSG00000186891	protein_coding	0.395448	1.51118e-27	0.424852	5.81582e-32	0.395448
LHFPL4	ENSG00000156959	protein_coding	-0.395388	1.5412e-27	-0.488396	4.02499e-43	0.395388
RALB	ENSG00000144118	protein_coding	0.395313	1.57984e-27	0.527158	3.5457e-51	0.395313
KLF7P1	ENSG00000240704	processed_pseudogene	-0.0206773	0.585501	0.183479	1.05947e-06	0.0206773
AC020663.1	ENSG00000266994	lncRNA	-0.00542757	0.886181	-0.000616451	0.987029	0.00542757
IL17D	ENSG00000172458	protein_coding	-0.394982	1.7611e-27	-0.48194	7.06011e-42	0.394982
ALDH6A1	ENSG00000119711	protein_coding	-0.394953	1.77842e-27	-0.488437	3.95149e-43	0.394953
MIRLET7E	ENSG00000198972	miRNA					0
AC011558.1	ENSG00000279753	TEC					0
PRSS23	ENSG00000150687	protein_coding	0.394921	1.79703e-27	0.564346	5.98235e-60	0.394921
FAM43A	ENSG00000185112	protein_coding	0.39492	1.79772e-27	0.446718	1.53792e-35	0.39492
AL049812.1	ENSG00000223651	processed_pseudogene	0.023434	0.536514	0.0406264	0.283785	0.023434
PHLPP1	ENSG00000081913	protein_coding	-0.394883	1.81944e-27	-0.474719	1.61832e-40	0.394883
AL031773.1	ENSG00000232529	lncRNA	-0.0876611	0.0205425	-0.138917	0.000231939	0.0876611
ZDHHC20P1	ENSG00000233916	processed_pseudogene	0.184676	8.98568e-07	0.343516	9.17271e-21	0.184676
AL355483.2	ENSG00000232762	lncRNA	-0.0373821	0.324036	-0.0893781	0.0181846	0.0373821
TUBA1C	ENSG00000167553	protein_coding	0.39481	1.86368e-27	0.651884	1.10203e-85	0.39481
AC079466.1	ENSG00000266976	lncRNA	0.311999	3.18145e-17	0.469562	1.44814e-39	0.311999
TMED3	ENSG00000166557	protein_coding	0.394628	1.97839e-27	0.502198	7.15236e-46	0.394628
AP001059.2	ENSG00000278158	lncRNA	0.0331124	0.382396	0.0953047	0.0117641	0.0331124
C1QTNF6	ENSG00000133466	protein_coding	0.394334	2.17805e-27	0.454673	6.59855e-37	0.394334
AC011487.4	ENSG00000274892	unprocessed_pseudogene	-0.144802	0.000123533	-0.217131	6.81049e-09	0.144802
AKAP6	ENSG00000151320	protein_coding	-0.394302	2.20087e-27	-0.544588	3.7535e-55	0.394302
SBNO2	ENSG00000064932	protein_coding	0.394241	2.24553e-27	0.531693	3.44938e-52	0.394241
AC092999.1	ENSG00000279311	TEC	-0.0804092	0.0336687	-0.114566	0.00243451	0.0804092
AC073575.1	ENSG00000258323	lncRNA	-0.0125643	0.740371	-0.136754	0.000290562	0.0125643
ADAMTSL4-AS2	ENSG00000237781	lncRNA	0.18732	6.22045e-07	0.273259	2.03095e-13	0.18732
AC245140.2	ENSG00000280195	lncRNA	0.147569	9.10924e-05	0.119868	0.00151062	0.147569
AC092905.1	ENSG00000244561	processed_pseudogene	-0.0243142	0.521317	0.0172278	0.649562	0.0243142
SPATS2L	ENSG00000196141	protein_coding	0.394228	2.25492e-27	0.625826	3.68387e-77	0.394228
MIR378A	ENSG00000199047	miRNA	0.0812162	0.0319203	0.00628466	0.868359	0.0812162
MIR548U	ENSG00000212017	miRNA	0.068505	0.070488	0.0200613	0.596725	0.068505
MIR421	ENSG00000202566	miRNA	-0.00812552	0.830319	-0.125521	0.000889179	0.00812552
NOL4	ENSG00000101746	protein_coding	-0.394057	2.38501e-27	-0.448062	9.08727e-36	0.394057
AC010480.1	ENSG00000279883	TEC	-0.042266	0.264786	-0.0864135	0.0224187	0.042266
P4HA2	ENSG00000072682	protein_coding	0.39387	2.53539e-27	0.530756	5.599e-52	0.39387
FAM136A	ENSG00000035141	protein_coding	0.393766	2.62265e-27	0.554567	1.55419e-57	0.393766
SACS-AS1	ENSG00000229558	lncRNA	0.00389964	0.918088	0.110606	0.00343434	0.00389964
AC104308.1	ENSG00000226489	processed_pseudogene	0.232513	5.05767e-10	0.272778	2.24551e-13	0.232513
RTP5	ENSG00000188011	protein_coding	-0.393467	2.89192e-27	-0.580983	3.00875e-64	0.393467
RCN1P1	ENSG00000215477	processed_pseudogene	0.311011	4.04516e-17	0.395031	1.73326e-27	0.311011
AC105339.5	ENSG00000279758	TEC	0.07484	0.0481007	-0.0140062	0.711834	0.07484
AL590704.1	ENSG00000219409	processed_pseudogene	0.0282512	0.456151	0.0638712	0.0917661	0.0282512
ATP5F1AP3	ENSG00000263232	processed_pseudogene	0.296363	1.28402e-15	0.434057	1.95123e-33	0.296363
PABPC3	ENSG00000151846	protein_coding	0.393458	2.90032e-27	0.526009	6.36509e-51	0.393458
RPL31P17	ENSG00000235225	processed_pseudogene	0.312876	2.56844e-17	0.417766	7.39712e-31	0.312876
SNORD93	ENSG00000221740	snoRNA	0.262913	1.68699e-12	0.300313	5.15246e-16	0.262913
MIR3665	ENSG00000266325	miRNA					0
EOGT	ENSG00000163378	protein_coding	0.3934	2.95618e-27	0.593097	1.54682e-67	0.3934
AC091564.6	ENSG00000255680	lncRNA	0.170591	5.83895e-06	0.244643	5.69128e-11	0.170591
LINC01615	ENSG00000223485	lncRNA	0.248134	2.96864e-11	0.22397	2.1937e-09	0.248134
AC008837.2	ENSG00000248928	processed_pseudogene	-0.0121835	0.747969	0.0117845	0.755956	0.0121835
LTBR	ENSG00000111321	protein_coding	0.393391	2.96456e-27	0.584394	3.68264e-65	0.393391
TRMT2B-AS1	ENSG00000225839	lncRNA	0.143832	0.000137275	0.059581	0.115791	0.143832
RN7SL818P	ENSG00000274234	misc_RNA	0.0858158	0.023369	0.0617508	0.103087	0.0858158
AL646090.1	ENSG00000223504	lncRNA	0.00300167	0.936904	0.0559449	0.139795	0.00300167
RHBDL3	ENSG00000141314	protein_coding	-0.393261	3.09342e-27	-0.472824	3.63677e-40	0.393261
NUDT19	ENSG00000213965	protein_coding	0.393259	3.09528e-27	0.616079	3.55717e-74	0.393259
RNU6-744P	ENSG00000202427	snRNA	0.0274984	0.468247	0.0455168	0.229748	0.0274984
AC005899.5	ENSG00000266385	lncRNA	-0.0994168	0.00857958	-0.178416	2.10207e-06	0.0994168
KRT8P41	ENSG00000213538	processed_pseudogene	0.0784834	0.0381733	-0.00718122	0.849789	0.0784834
MIR596	ENSG00000207826	miRNA	-0.0380774	0.315112	0.00682018	0.857258	0.0380774
NEK6	ENSG00000119408	protein_coding	0.39325	3.10475e-27	0.602077	4.56779e-70	0.39325
CICP11	ENSG00000237799	processed_pseudogene	0.154659	4.07086e-05	0.236464	2.51541e-10	0.154659
LINC00972	ENSG00000225128	lncRNA	0.0623195	0.0999469	0.0102441	0.787032	0.0623195
IMPDH1	ENSG00000106348	protein_coding	0.393174	3.18262e-27	0.521541	6.05519e-50	0.393174
SPAG4	ENSG00000061656	protein_coding	0.393137	3.22145e-27	0.638286	3.92049e-81	0.393137
ATP8B3	ENSG00000130270	protein_coding	0.393122	3.23683e-27	0.460984	5.1107e-38	0.393122
AC022206.1	ENSG00000240419	processed_pseudogene	0.0829709	0.0283855	0.135738	0.000322661	0.0829709
NAP1L3	ENSG00000186310	protein_coding	-0.393106	3.25411e-27	-0.589747	1.29633e-66	0.393106
TBL2	ENSG00000106638	protein_coding	0.392974	3.39699e-27	0.569501	2.95786e-61	0.392974
NQO2-AS1	ENSG00000224846	lncRNA	0.0786239	0.0378281	0.123905	0.00103689	0.0786239
ACSM3	ENSG00000005187	protein_coding	0.392698	3.71589e-27	0.402517	1.4383e-28	0.392698
MIRLET7F2	ENSG00000208012	miRNA	-0.00512934	0.892396	0.0114564	0.762543	0.00512934
GPR20	ENSG00000204882	protein_coding	0.392526	3.93047e-27	0.214201	1.0942e-08	0.392526
CMTM6	ENSG00000091317	protein_coding	0.392454	4.02371e-27	0.613199	2.58805e-73	0.392454
GLMP	ENSG00000198715	protein_coding	0.392334	4.18395e-27	0.661978	3.22995e-89	0.392334
PID1	ENSG00000153823	protein_coding	-0.392308	4.21956e-27	-0.525096	1.0114e-50	0.392308
RNA5SP112	ENSG00000251746	rRNA_pseudogene	-0.0187638	0.620679	-0.0479386	0.205879	0.0187638
AC092353.1	ENSG00000251391	lncRNA	0.0505253	0.182426	0.0633475	0.094465	0.0505253
TXNP4	ENSG00000262519	processed_pseudogene	0.262205	1.9435e-12	0.381011	1.54935e-25	0.262205
SNORD60	ENSG00000206630	snoRNA	0.113681	0.00263165	0.0686525	0.0698835	0.113681
RGS13	ENSG00000127074	protein_coding	0.392115	4.49319e-27	0.38516	4.19275e-26	0.392115
RHOD	ENSG00000173156	protein_coding	0.391754	5.05124e-27	0.455833	4.14016e-37	0.391754
SMG6-IT1	ENSG00000278941	TEC	0.01035	0.784883	0.016268	0.667883	0.01035
YAP1P1	ENSG00000220494	processed_pseudogene	0.171282	5.34493e-06	0.19451	2.22789e-07	0.171282
AP000766.1	ENSG00000261098	lncRNA	-0.294047	2.17946e-15	-0.462457	2.79186e-38	0.294047
CAV2	ENSG00000105971	protein_coding	0.391679	5.17565e-27	0.613308	2.40164e-73	0.391679
AL592164.1	ENSG00000261435	lncRNA	0.154452	4.16974e-05	-0.0153737	0.685135	0.154452
CAPN6	ENSG00000077274	protein_coding	0.391246	5.95622e-27	0.443622	5.12245e-35	0.391246
AC025594.1	ENSG00000224163	unprocessed_pseudogene	0.269464	4.46241e-13	0.535178	5.61505e-53	0.269464
AC020914.2	ENSG00000268839	unprocessed_pseudogene	-0.020705	0.585	-0.0089699	0.812997	0.020705
RPS15AP18	ENSG00000242979	processed_pseudogene	0.0398757	0.292784	0.0227337	0.548761	0.0398757
LINC02812	ENSG00000230138	lncRNA	0.1377	0.000263394	0.213428	1.23863e-08	0.1377
AC138956.1	ENSG00000250909	lncRNA	0.0874069	0.0209133	0.0890881	0.0185655	0.0874069
RNA5SP486	ENSG00000251770	rRNA_pseudogene	-0.0202618	0.593061	0.0117156	0.757339	0.0202618
HOXA1	ENSG00000105991	protein_coding	0.391191	6.06244e-27	0.612935	3.1015e-73	0.391191
ULBP2	ENSG00000131015	protein_coding	0.391159	6.12633e-27	0.562683	1.55988e-59	0.391159
AC104785.1	ENSG00000270720	lncRNA	-0.245404	4.94294e-11	-0.331066	2.57294e-19	0.245404
IMP3P1	ENSG00000230589	processed_pseudogene	-0.0118008	0.755629	-0.0248982	0.511357	0.0118008
AL359881.3	ENSG00000270171	lncRNA	-0.300126	5.3821e-16	-0.435053	1.34306e-33	0.300126
RN7SL531P	ENSG00000264071	misc_RNA	-0.0364889	0.335739	0.0112559	0.766578	0.0364889
MIR6777	ENSG00000274111	miRNA	0.0434314	0.251825	0.0153188	0.6862	0.0434314
AL158829.1	ENSG00000232939	lncRNA	0.205991	3.98643e-08	0.245295	5.04369e-11	0.205991
AC104687.1	ENSG00000242727	processed_pseudogene	0.00905499	0.811256	0.0301452	0.426509	0.00905499
STK26	ENSG00000134602	protein_coding	0.391102	6.23985e-27	0.26313	1.61538e-12	0.391102
Z84468.1	ENSG00000281732	lncRNA	0.0164436	0.664516	-0.263056	1.63932e-12	0.0164436
ADAMTS1	ENSG00000154734	protein_coding	0.391078	6.28892e-27	0.532468	2.30731e-52	0.391078
AL137779.3	ENSG00000259161	processed_pseudogene	0.0354882	0.349169	0.0429201	0.257455	0.0354882
B3GNT5	ENSG00000176597	protein_coding	0.391037	6.37287e-27	0.603442	1.85416e-70	0.391037
NRXN2	ENSG00000110076	protein_coding	-0.391003	6.4434e-27	-0.432515	3.4704e-33	0.391003
AC012306.2	ENSG00000272667	lncRNA	0.0325324	0.390792	0.190225	4.12772e-07	0.0325324
FZD2	ENSG00000180340	protein_coding	0.390955	6.54531e-27	0.56119	3.67082e-59	0.390955
TRBV6-5	ENSG00000211721	TR_V_gene	0.162296	1.64205e-05	0.296511	1.24141e-15	0.162296
CTAGE4	ENSG00000225932	protein_coding	0.390863	6.7436e-27	0.247691	3.22581e-11	0.390863
TRIM60P17	ENSG00000223558	processed_pseudogene	-0.135218	0.000340357	-0.322181	2.53524e-18	0.135218
SERPINF1	ENSG00000132386	protein_coding	0.390839	6.79587e-27	0.532026	2.90268e-52	0.390839
AC119868.1	ENSG00000264845	transcribed_processed_pseudogene	0.18377	1.01794e-06	-0.1198	0.00152006	0.18377
ALG1L8P	ENSG00000227620	unprocessed_pseudogene	-0.243174	7.4634e-11	-0.253779	1.01427e-11	0.243174
AC023762.1	ENSG00000271148	lncRNA	-0.274561	1.54569e-13	-0.468355	2.40575e-39	0.274561
C1DP2	ENSG00000236217	processed_pseudogene	0.0898251	0.017611	0.156464	3.29709e-05	0.0898251
AC010442.1	ENSG00000214278	processed_pseudogene	0.119975	0.00149581	0.183483	1.05883e-06	0.119975
CNN2P6	ENSG00000213854	processed_pseudogene	0.0449007	0.236122	0.161238	1.86665e-05	0.0449007
YPEL3	ENSG00000090238	protein_coding	-0.390829	6.81682e-27	-0.390191	8.37916e-27	0.390829
RN7SKP133	ENSG00000201715	misc_RNA	-6.32759e-05	0.998669	0.0574836	0.129208	6.32759e-05
PFN1	ENSG00000108518	protein_coding	0.390819	6.83982e-27	0.613592	1.97586e-73	0.390819
AC009119.2	ENSG00000260932	lncRNA	-0.101414	0.00733069	-0.227949	1.11567e-09	0.101414
RND1	ENSG00000172602	protein_coding	-0.390794	6.89607e-27	-0.478048	3.85499e-41	0.390794
LINC01524	ENSG00000234948	lncRNA	0.280239	4.62111e-14	0.113226	0.00273841	0.280239
AC026167.1	ENSG00000226022	lncRNA	0.0674417	0.0749741	-0.0545918	0.149645	0.0674417
FN1	ENSG00000115414	protein_coding	0.390777	6.93225e-27	0.622205	4.87071e-76	0.390777
CGB7	ENSG00000196337	protein_coding	0.39074	7.01619e-27	0.414958	1.99275e-30	0.39074
EFNB1	ENSG00000090776	protein_coding	0.390729	7.04157e-27	0.578171	1.66847e-63	0.390729
AC100757.2	ENSG00000274835	unprocessed_pseudogene	0.00830144	0.826703	-0.0830964	0.028146	0.00830144
RBM8B	ENSG00000258427	processed_pseudogene	0.3556	3.11342e-22	0.543384	7.18745e-55	0.3556
CFI	ENSG00000205403	protein_coding	0.390692	7.127e-27	0.569249	3.43125e-61	0.390692
ELOCP26	ENSG00000236599	processed_pseudogene	-0.00402098	0.915548	0.0474747	0.210306	0.00402098
AC094019.1	ENSG00000201701	snoRNA	0.00856891	0.821212	0.0195589	0.605949	0.00856891
AL049830.1	ENSG00000213867	processed_pseudogene	0.356566	2.36021e-22	0.47508	1.38616e-40	0.356566
CNRIP1	ENSG00000119865	protein_coding	-0.390664	7.19187e-27	-0.539766	4.9831e-54	0.390664
ZNF519P2	ENSG00000258799	processed_pseudogene					0
RAG1	ENSG00000166349	protein_coding	0.39057	7.41343e-27	0.538943	7.71892e-54	0.39057
NRBF2P5	ENSG00000270427	processed_pseudogene	0.0350843	0.354685	-0.134305	0.000373586	0.0350843
AC135279.2	ENSG00000255566	processed_pseudogene	0.175211	3.21176e-06	0.107533	0.00445298	0.175211
EI24P4	ENSG00000236343	processed_pseudogene	0.0783008	0.0386259	0.168457	7.6544e-06	0.0783008
MTCYBP14	ENSG00000238236	processed_pseudogene	-0.0299207	0.429963	0.0203337	0.591749	0.0299207
AC016573.1	ENSG00000253968	lncRNA	-0.145433	0.000115289	-0.118309	0.00174163	0.145433
Y_RNA	ENSG00000201549	misc_RNA	-0.00220138	0.953704	-0.0178854	0.637129	0.00220138
RIPPLY2	ENSG00000203877	protein_coding	-0.390561	7.43411e-27	-0.524029	1.73413e-50	0.390561
MTATP6P7	ENSG00000232990	unprocessed_pseudogene	-0.0296798	0.433687	-0.0510315	0.178078	0.0296798
AP001582.1	ENSG00000254992	processed_pseudogene	-0.0084209	0.824249	0.0673445	0.0753954	0.0084209
HOXC6	ENSG00000197757	protein_coding	0.390543	7.4783e-27	0.639889	1.17146e-81	0.390543
NTRK2	ENSG00000148053	protein_coding	-0.390529	7.51142e-27	-0.484577	2.20684e-42	0.390529
AL390237.1	ENSG00000216687	processed_pseudogene	-0.0968176	0.0104877	-0.0635921	0.0931964	0.0968176
SEZ6L	ENSG00000100095	protein_coding	-0.389931	9.11267e-27	-0.469011	1.82658e-39	0.389931
TMEM154	ENSG00000170006	protein_coding	0.38965	9.97477e-27	0.620571	1.54356e-75	0.38965
AC008175.1	ENSG00000235059	lncRNA	0.0205552	0.587719	0.00346294	0.927234	0.0205552
AC084756.1	ENSG00000259684	lncRNA					0
LINC00552	ENSG00000279770	TEC	0.033362	0.378817	-0.0741598	0.0501754	0.033362
ANKRD46	ENSG00000186106	protein_coding	-0.38965	9.97754e-27	-0.499401	2.64328e-45	0.38965
AP001208.1	ENSG00000254084	lncRNA	-0.0266382	0.482282	0.0302333	0.425157	0.0266382
EMILIN2	ENSG00000132205	protein_coding	0.389588	1.01788e-26	0.647005	5.03643e-84	0.389588
AL513324.1	ENSG00000263041	lncRNA	0.00832216	0.826277	0.0537729	0.155857	0.00832216
STARD10	ENSG00000214530	protein_coding	-0.389546	1.03145e-26	-0.52749	2.9936e-51	0.389546
CCNYL1	ENSG00000163249	protein_coding	0.389512	1.04285e-26	0.648568	1.49127e-84	0.389512
AC103968.1	ENSG00000259507	processed_pseudogene	-0.0142016	0.707997	-0.0238766	0.528844	0.0142016
Y_RNA	ENSG00000207292	misc_RNA	0.0760683	0.0445361	-0.0498209	0.188607	0.0760683
AC022022.2	ENSG00000270421	processed_pseudogene	-0.00868816	0.818767	-0.0796058	0.0354896	0.00868816
AC106733.1	ENSG00000279856	TEC	0.00715617	0.850307	0.03822	0.313302	0.00715617
P3H2	ENSG00000090530	protein_coding	0.389503	1.04586e-26	0.588663	2.56625e-66	0.389503
Y_RNA	ENSG00000207383	misc_RNA	0.203666	5.69401e-08	0.17026	6.09094e-06	0.203666
RPL11P1	ENSG00000227394	processed_pseudogene	-0.157786	2.82126e-05	-0.267039	7.33238e-13	0.157786
AC067942.1	ENSG00000227304	transcribed_processed_pseudogene	0.317006	9.28175e-18	0.486549	9.19321e-43	0.317006
AC137056.2	ENSG00000280306	TEC	-0.0210947	0.577952	0.0201286	0.595494	0.0210947
MIR2113	ENSG00000238367	miRNA	-0.0052632	0.889605	0.0228727	0.54632	0.0052632
RNF141	ENSG00000110315	protein_coding	-0.389488	1.05105e-26	-0.401901	1.76962e-28	0.389488
RNF185-AS1	ENSG00000254835	lncRNA					0
VXN	ENSG00000169085	protein_coding	-0.389359	1.09563e-26	-0.210113	2.09665e-08	0.389359
AC026616.1	ENSG00000253777	processed_pseudogene	0.0446112	0.23916	0.0407149	0.282736	0.0446112
EGFL6	ENSG00000198759	protein_coding	0.38926	1.13119e-26	0.391867	4.86956e-27	0.38926
MRO	ENSG00000134042	protein_coding	-0.38923	1.14208e-26	-0.451851	2.03521e-36	0.38923
AL583803.1	ENSG00000229923	lncRNA	-0.0160733	0.671625	-0.0241608	0.52395	0.0160733
RN7SL752P	ENSG00000239437	misc_RNA	0.180369	1.61751e-06	0.382043	1.12142e-25	0.180369
ITPRIPL2	ENSG00000205730	protein_coding	0.38911	1.18709e-26	0.444896	3.127e-35	0.38911
LINC00354	ENSG00000226903	lncRNA	0.0366071	0.334175	0.140578	0.000194635	0.0366071
BICRA-AS1	ENSG00000269806	lncRNA	-0.0315576	0.405152	-0.0310554	0.412672	0.0315576
AC099548.2	ENSG00000253882	transcribed_unprocessed_pseudogene	0.30389	2.22635e-16	0.602069	4.59111e-70	0.30389
AC027369.3	ENSG00000254728	unprocessed_pseudogene	0.0105169	0.781501	0.125495	0.00089137	0.0105169
AL121875.1	ENSG00000275268	snRNA	0.106518	0.00484513	0.134254	0.00037552	0.106518
AC015912.3	ENSG00000274213	lncRNA	0.236654	2.43154e-10	0.41753	8.04249e-31	0.236654
POLR2KP2	ENSG00000224510	processed_pseudogene	0.00819682	0.828853	-0.0127472	0.73673	0.00819682
AC140481.3	ENSG00000277668	misc_RNA	0.0541464	0.153	0.0327764	0.387247	0.0541464
PRICKLE3	ENSG00000012211	protein_coding	0.3891	1.19093e-26	0.670181	3.42888e-92	0.3891
ELOCP21	ENSG00000226186	processed_pseudogene	0.173493	4.01843e-06	0.140285	0.000200761	0.173493
AC020612.2	ENSG00000257570	processed_pseudogene	-0.0493895	0.192469	-0.0628008	0.0973495	0.0493895
AC091905.3	ENSG00000279755	TEC	-0.0310623	0.412568	-0.0777343	0.0400587	0.0310623
GLT8D2	ENSG00000120820	protein_coding	0.389058	1.20716e-26	0.0450976	0.234072	0.389058
AC019080.5	ENSG00000280374	lncRNA	-0.176319	2.77638e-06	-0.190494	3.9723e-07	0.176319
PLP2	ENSG00000102007	protein_coding	0.389025	1.22013e-26	0.645037	2.30604e-83	0.389025
RN7SL455P	ENSG00000264047	misc_RNA	0.01073	0.777191	0.0301686	0.42615	0.01073
AL021920.1	ENSG00000279151	lncRNA	0.0407825	0.281937	0.0356207	0.347372	0.0407825
XXYLT1-AS1	ENSG00000233303	lncRNA	0.0049094	0.896983	0.0711126	0.0604108	0.0049094
GPN1	ENSG00000198522	protein_coding	0.38899	1.23386e-26	0.557386	3.18837e-58	0.38899
AP005136.2	ENSG00000264150	processed_pseudogene	0.217973	5.93587e-09	0.0508808	0.179364	0.217973
NEU4	ENSG00000204099	protein_coding	-0.388911	1.26534e-26	-0.448498	7.6568e-36	0.388911
C20orf181	ENSG00000279610	TEC	0.180304	1.63166e-06	0.0493213	0.193084	0.180304
USP21P1	ENSG00000224826	processed_pseudogene	0.0510114	0.178249	0.130594	0.000542408	0.0510114
DGUOK-AS1	ENSG00000237883	lncRNA	0.238003	1.90963e-10	0.283847	2.11454e-14	0.238003
SLC25A1P4	ENSG00000261608	processed_pseudogene	0.0305515	0.420299	-0.014099	0.710011	0.0305515
MYADM	ENSG00000179820	protein_coding	0.388887	1.27545e-26	0.530394	6.74643e-52	0.388887
AP005205.2	ENSG00000266441	lncRNA	-0.0605461	0.109997	-0.213706	1.18466e-08	0.0605461
AC087163.3	ENSG00000280198	TEC	0.0746965	0.0485322	0.0195021	0.606996	0.0746965
KRT18P6	ENSG00000258783	processed_pseudogene	-0.06104	0.107121	-0.161231	1.86842e-05	0.06104
MAPK10-AS1	ENSG00000250062	lncRNA	-0.00694551	0.854663	-0.0861076	0.0229008	0.00694551
DUX4L31	ENSG00000231411	unprocessed_pseudogene	-0.0129205	0.733286	0.0359398	0.343066	0.0129205
SNORA84	ENSG00000239183	snoRNA	0.125838	0.000862584	0.169306	6.87591e-06	0.125838
LINC00269	ENSG00000215162	lncRNA	-0.107319	0.00453315	-0.156131	3.42835e-05	0.107319
CASKIN1	ENSG00000167971	protein_coding	-0.388861	1.28599e-26	-0.530236	7.32092e-52	0.388861
STEAP3-AS1	ENSG00000229867	lncRNA	0.248043	3.01957e-11	0.26358	1.47595e-12	0.248043
AC012443.1	ENSG00000270776	processed_pseudogene	0.0385112	0.309626	0.0298482	0.431082	0.0385112
ZNF815P	ENSG00000235944	transcribed_unprocessed_pseudogene	-0.115969	0.00214974	0.232085	5.45104e-10	0.115969
KIF21B	ENSG00000116852	protein_coding	-0.388699	1.35481e-26	-0.54432	4.33839e-55	0.388699
[truncated: 54,494 more rows]

## Sheet: Sheet1
gene_name
IGF2BP2
COL13A1
PLAG1
COL5A1
TFPI2
MAPT
MCTP2
PHYHIPL
IGF2BP1
DCBLD2
PRAME
GABRR1
SHC1
NDRG2
COL6A2
SIX2
P3H1
HOXB9
ALDOC
LOXL4
THRA
POSTN
CTHRC1
LINC00634
MMP11
BMP5
LOXL1
FOXD2
MEOX1
ADAM12
MFAP2
OMG
SLC20A1
SDC1
COL1A2
GNAO1
GPX8
KDELR3
LIF
BACE2
RAI14
PRRX2
LOXL2
CKAP4
ATP6V1G2
LAMC1
COL6A1
COL6A3
SMAGP
KRT80
ENHO
SLC25A24
LAMB1
COL1A1
PDLIM7
TEAD3
BNC2
PCOLCE
FBLIM1
SERPINH1
SLC10A3
BARX1
FNDC3B
TMEM200B
CD276
COL3A1
CLCF1
CRABP2
FZD1
KCNJ10
RAB27A
STEAP1
CHSY1
ELK3
SEC24D
PDIA3
TMEM87B
ALDH1A3
ULBP3
STRA6
EMILIN1
EBF2
ENPP1
SEMA3F
RBMS1
UBASH3B
BCAN
FOXC2
MAGEA9
MXRA5
CALHM5
FOSL1
IL11
OAF
NKX2-6
TMEM214
MYH8
PEA15
OSTC
COL8A1
SLC35A2
FXYD6
SURF4
COL5A2
SMS
SCG3
PLAGL1
TCEAL2
GAS2
ADPGK
FAM181B
CALU
TSPAN7
EFNB2
CHPF2
ARHGEF35
ATP6V1C2
ITGB3
TIMP1
SPRY1
FKBP11
P4HB
CPA4
GALNT2
PLOD3
GPM6A
SEPTIN3
COL2A1
MPP4
TPM4
UAP1
LOX
STC1
TPM3
SNAI1
FAM83G
ASB9
HSPA5
FHL2
RAB38
PHLDA2
AMER2
EVC2
FAM20C
UCN2
TBC1D8B
CASQ1
RAB6B
GRIA3
ITGA4
HS3ST3B1
IFNGR2
COL12A1
NUTM2F
CD70
EVA1B
GPX7
PTX3
NTAN1
ARHGEF5
LIMS1
KCNB1
ADAMTS7
CD248
RDH10
CDHR1
PLS3
MAPK8IP1
HOXB6
RAB34
RTN3
VMP1
PLAUR
BICC1
XCL1
SRPRA
SVIL
EFEMP2
MYL12A
HES6
MRC2
GPR157
PDIA6
PMM2
ITGA5
PDIA4
LBX2
PSD2
BCL2L12
TENT5A
IKBIP
TRABD2B
CDH20
MARVELD1
COLGALT1
CUL7
PTPN9
PDIA5
ZDHHC22
MDK
CDC42EP5
NFE2L3
RUNX2
TUBB6
RUNX1
SRPX2
TNR
GATA6
MXI1
KLF5
NRBP1
ERI1
RUNDC3A
BMP1
CYP4F22
MYL10
MPZL3
ANXA2
PRAC2
SYBU
KDELR2
NECTIN2
SEPTIN6
SH2D4A
FAM114A1
AVEN
PODNL1
APC2
DUSP6
HIC1
KCNN2
SLC26A2
KRT18
FAM20A
HTN1
EDARADD
ERRFI1
KDELR1
SNAI2
NFKBIZ
IGFBP2
CMTM5
DSCAML1
PPIB
GALNT12
DISP3
IGIP
IMPA2
SLCO1A2
THBS1
WEE1
SLC6A1
FKBP10
CADM2
ADCYAP1R1
MANF
HS3ST3A1
PMEPA1
LATS2
MAPK8IP2
ADHFE1
RARS1
DGKB
GLB1
NRP1
COL4A2
RCN3
YBX3
ELOVL3
ASRGL1
TLCD3B
FAM9C
LUM
TULP1
SERPINE1
S100A11
ATP1A3
HSP90B1
FAIM2
ARSJ
CNIH4
MAP2K3
CNOT11
HDAC7
ODF3L1
SEMA3A
RFTN2
EMP3
FSTL1
PHACTR3
CLASP2
SH2D2A
NID2
SH3GL2
VASN
PLAT
ALG2
GDAP1L1
C14orf39
TWIST2
GDF15
ABHD6
KCNIP3
ROR2
SERP2
TLNRD1
POU6F1
FUT9
ASPN
MAGEA9B
POGLUT3
MTSS2
PIGT
CISH
MMP14
DDOST
TXNDC5
PDCL3
ROR1
CTNND2
FKBP9
COL18A1
BCL3
UPP1
REXO2
LTBP2
SERINC2
GTF2E2
PRDM6
SLC2A4RG
GNS
MRGBP
ETNPPL
TWIST1
ISL2
DTX2
RAP1B
LMTK3
SPON2
LDHD
PLEKHB1
NRXN1
TNFRSF12A
CAPN12
PC
ANPEP
HLX
CD164
SIM1
SOX8
SLC30A7
KLHL32
ITGA3
TRPV4
KCNN4
FRY
CDCA4
CDR2
SYDE1
CAMK2G
CDIP1
TPBG
MET
CLMP
SOCS3
MSTO1
BEX1
ADAM22
FAP
CD63
LMAN1
ITPK1
FKBP1A
SCD5
SYP
TES
HOXB5
CLIC1
SLC24A3
EML4
GRIA4
IER5L
GALNT5
CAPZA1
NSG2
COL4A1
P3H4
OLIG1
CILP2
OSMR
MYO1C
TEAD2
TMOD2
MAP2
EYA4
SLC5A6
TSPAN4
CHEK2
BCAT1
DUSP26
HEXB
PPIC
SALL4
BNC1
FGFR1
PI4K2B
OCIAD2
SPRY4
PLAU
OR3A2
LGALS1
ZWILCH
CRYAB
DAP3
KCNJ9
CNTN1
CRB1
TMED2
CTSA
TNFAIP8
BEX4
ARHGEF19
RBPMS
MAPK10
OLIG2
DAP
DSG2
PPP1R3B
LSAMP
FHOD1
ITGB1
ISYNA1
POLR1D
ZHX2
ARPP21
EPHA2
DLK1
SLC23A3
NCAM1
PDZD4
HTRA3
ACTG1
PLOD1
FZD6
CARMIL3
TGFBI
PSTPIP2
TRAPPC3L
TSPAN9
APCDD1L
ACSL6
PHETA2
SHD
KCTD9
PLBD1
FAM13C
ZDHHC18
CTSB
GRIA2
CKS1B
BTBD17
SHQ1
SLC39A1
FURIN
CALR
LHX8
LAMA2
MRPL32
ARF1
SLC27A3
ANTXR2
MGAT4B
PTGIR
SDF4
TMEM145
RASL10A
ALDH5A1
KLF15
RPN2
SNN
KIRREL1
SLC50A1
GUSB
SPRED3
CIPC
KIF23
SLC35C1
HLF
ISL1
ALG3
PDE2A
DNAJB11
H2BC12
GLUD1
CEP112
ALDH2
ACTN1
PRDX4
ERP44
IGF2BP3
SMOC1
TCEAL3
TMSB10
RAB30
ZYX
CDC42EP3
PYGL
COL15A1
ZBTB47
MALL
CASP6
WBP2
SLC66A3
KHNYN
GDPD1
EPHB4
GABBR1
CEP55
PLK3
ZBTB18
SCN3A
CHST2
EPHA1
CAVIN1
AGTR2
C12orf56
ADAMTS3
MYO1B
GNG11
GRIK4
CLDN23
BDKRB2
DNAH14
ZC3HAV1L
TMED9
SLC25A48
DEPDC1
VDR
ABRACL
NDRG3
NAB2
HGF
FRMPD3
FGFRL1
ELF4
ACBD5
RPS6KA3
SPINT1
IFRD2
DYRK3
PDPN
RAB32
RARRES1
PTK7
SEC61B
PRELID2
TAGLN2
DKKL1
SLC12A7
KRT7
SPRY2
LDHA
PRAC1
FCHSD2
PPP2R2B
PARD6A
RGS9
TNFRSF10B
RND2
CKB
NAP1L5
RASSF3
MYDGF
RIN1
FBLN5
TGIF1
BAK1
GPR162
NIBAN1
PKD2
CHI3L1
RAP2C
CANT1
GGN
ENTHD1
TNFRSF18
LHFPL4
RALB
IL17D
ALDH6A1
PRSS23
FAM43A
PHLPP1
TUBA1C
TMED3
C1QTNF6
AKAP6
SBNO2
SPATS2L
NOL4
P4HA2
FAM136A
RTP5
PABPC3
EOGT
LTBR
RHBDL3
NUDT19
NEK6
IMPDH1
SPAG4
ATP8B3
NAP1L3
TBL2
ACSM3
GPR20
CMTM6
GLMP
PID1
RGS13
RHOD
CAV2
CAPN6
HOXA1
ULBP2
STK26
ADAMTS1
B3GNT5
NRXN2
FZD2
CTAGE4
SERPINF1
YPEL3
PFN1
RND1
FN1
CGB7
EFNB1
CFI
CNRIP1
RAG1
RIPPLY2
HOXC6
NTRK2
SEZ6L
TMEM154
ANKRD46
EMILIN2
STARD10
CCNYL1
P3H2
RNF141
VXN
EGFL6
MRO
ITPRIPL2
PRICKLE3
GLT8D2
PLP2
GPN1
NEU4
MYADM
CASKIN1
KIF21B
ESYT1
ABAT
SLC16A3
CHRNA9
TRAM1
GALNT13
ERCC6L
DLL3
CENPW
IQGAP1
CDK5R1
RAB42
HOXB13
RUFY3
RTCA
FUCA2
EVC
WIPI1
ABLIM1
GNAZ
HMGA1
PIGB
GINS4
PTPN2
SHISA7
DPP6
REEP4
USP54
PGAP6
TXN
CHST14
MASP1
TAFA5
CDCA2
SLC30A6
RNF112
GRAMD2B
APBB1
SOCS1
CALD1
TRPM8
ATP8A1
EHD4
SERTAD3
ADAMTS2
ZNF618
STT3A
ELFN2
RIPPLY3
HSPG2
LMNA
CDC6
ST6GALNAC1
GLA
BFAR
DSE
SBK2
ACTR3
E2F7
MMP19
GPR3
TRIP13
PRR36
GJC1
MCUB
TCIRG1
TWISTNB
GCNT1
BCL10
LCTL
ULBP1
PIK3IP1
JPH3
AAGAB
SELENOS
HELB
FRRS1
CCDC8
FST
GGCX
FMOD
MMD2
CHPF
MAGOH
PTPN12
PRPS2
STMN4
MXRA8
TUB
TRAF5
SHISA5
HOXB3
OR3A1
ASIC1
RHOJ
ARPC2
CASP8
OST4
KRT25
APOBEC3F
HCAR3
FAM133A
KLF17
OPHN1
PAAF1
ATP6V0E2
C11orf24
P4HA3
PLAGL2
TREM1
ZNF217
KIF18A
LRATD2
GPM6B
TTC39C
VAV3
PLIN2
FBXO39
CPEB3
ASCL1
TGFB1I1
POTEE
RAPGEF4
EHD2
SMIM3
IL27RA
RAB33A
MRPL36
PLAC1
MED8
FERMT1
ADGRE5
TJP2
BTBD19
GPR39
TRAM2
C1RL
MBD2
RER1
ABCC3
PDGFRL
SEL1L3
CSPG5
CMTM7
QSOX1
DNAJC25
CASP4
RAMAC
YY2
KIF3A
RPIA
PARPBP
MPZL2
FKBP1C
NALCN
TMEM170B
AKAP12
EPHB1
ASL
LRIG1
KPNA2
UACA
DENR
PRRT1
CDK2
CPA6
ADAMTSL4
TNFAIP6
NOG
FLNC
PLPPR1
GAL
ZNF750
RELB
SMIM18
REPS2
MYD88
C1orf61
CRY2
FBN1
NNMT
LMAN2
SLC1A5
BOLA3
TBX18
LGALS3
NF1
CD151
REEP2
AURKA
BRSK2
KYAT1
PBX3
NTM
DPYD
GBX1
NRSN1
POGLUT2
POU2F3
SPHKAP
LRRC4
KLF14
NRK
EFNA4
POLR2F
ENG
FZD5
VEGFA
FKBP7
GLRX2
CCNE1
MYBPH
GGCT
CBLC
TEF
KAT2B
S100A4
LAMA4
IFITM10
FLNA
AC011195.2
PDLIM1
ACP1
SCAMP5
CCSER2
BET1
PNO1
VASP
UGCG
CTNNAL1
GXYLT2
CLPTM1L
ACTL6B
HPSE2
PPM1K
MYL12B
LZTS3
RFX8
TMCC2
DEGS2
RUNDC3B
WASF3
PABPC4L
CLIP3
OPN1SW
FEZ1
DENND11
POFUT2
G0S2
NTNG2
ITPRIP
CERS2
DCLK2
ABCC8
ADGRB3
FZD8
C2orf88
STT3B
OR2A7
CBX7
RAB41
WWOX
STARD5
GRIN2C
KCNJ11
OR1G1
LIMS4
UBE2Z
CYFIP2
ZNF488
ARAP3
FAM222A
COL27A1
MTMR11
ARF4
MSN
LRRFIP1
NOP10
UNC5A
STX1B
JAK3
CTNNA3
SNAP91
MCF2L2
SLC30A5
ARL3
ADGRL2
MTURN
GABRG1
COL8A2
DKK1
ZNF280A
RASSF4
NECAB2
IRAG1
PABPC4
CCT8
CLEC5A
SERPINB8
NOD1
LRRC59
SHCBP1
HOXC12
SLC25A18
SLC25A23
AC010422.3
ATF5
ATP6V0A1
CDS2
PPP1R15A
LYPD3
TFB2M
XDH
KIF5A
TMEM255B
AP1S3
MOB1A
GARS1
B3GAT1
PDLIM4
SOX2
SMC4
FBXO22
PDE8B
RAC2
SCRT1
IL10RB
PLOD2
RASGEF1C
CASP7
ST8SIA4
HOXA3
TBX19
OSBPL10
OLFML2A
COL24A1
FBXL16
IRGM
APOBEC3B
SLC22A17
ZDHHC5
ISG20
TXLNA
DSCAM
CYP26A1
SLC22A6
PSMA7
RBP1
LINC00672
LZTS1
TK1
OSR2
FAAP24
LAMP3
CAST
BIN3
TNFAIP3
SOAT2
LRRTM3
RARS2
ITPRIPL1
ARSI
EXT2
MBNL3
IGSF21
NAMPT
PDZD9
PPM1L
PALLD
NOCT
PRKAG2
SPOCD1
FBLN1
LTBP1
PGM2
WWTR1
CDKN3
HMGN5
ZCCHC9
RAD51
PCSK5
YIPF1
GSS
EIF3CL
LSP1
RUNX3
MOB3B
TTYH3
TPD52L2
ITPKC
CSH2
PAQR6
BGN
USH1C
PLCB1
ARPC5
KTI12
LRIT2
EPHA3
POTEI
KCNIP2
GPR89B
B3GALT2
TMEM159
GPRC5B
KANK2
CNIH3
SH3D21
CSDC2
HOXB2
CTCFL
CCDC102A
ADAMTS14
FO681492.1
ARMC9
MXRA7
GNGT1
SLC43A3
LHPP
C14orf132
KIF1A
TCEA3
SMPD3
PSMC2
CTSC
CCDC122
SLC4A7
SRSF9
HOXB8
GPT2
PTBP3
ZDHHC12
PLEK2
CD8B2
TMEM43
PTGER2
SNTB2
CATSPER1
TFAP2C
PLA2G6
DPAGT1
MMP9
GNG5
HDAC11
MAST1
CHAF1B
DPM1
FAM171B
SLC15A2
NUP37
TSPOAP1
MYH7
ADM
MOXD1
NUCB1
MYCBP
POLE2
NTF3
MUC12
FABP5
ZNF540
PIP5K1A
ABCA3
SKA1
LUZP2
ADM2
TRIP10
MYO1G
HJURP
STK40
DLGAP5
CALHM2
HM13
ADGRA1
DESI2
MTFR2
CAVIN3
SULT1C2
SAMD8
VAMP2
ANXA1
GALE
EREG
LDLRAD2
RCN1
MBOAT1
PTMA
MYORG
C5orf15
CHRNA5
RPS6KA5
NOX4
LRCH1
ESM1
PPP1CA
C2CD6
USP2
BZW1
NOTCH3
RIPK1
LRP4
ASIC4
TCEAL9
KCTD4
PSMA4
CHODL
CELSR1
KCNE4
P2RX7
CASP3
EDEM2
CGAS
SELENON
SLC25A37
RHBDF1
SLC35B1
SLC16A5
ATP2B2
FAM83D
FHL1
RNFT1
EBF3
FCGR2B
GABARAPL2
TMTC3
GALNT7
LRRC8E
EMP1
RAB11FIP1
MRPS6
RARG
SH3BGRL3
CLP1
KCNN1
CAV1
CCNB1
ETV6
TRPM4
ARSD
MICA
MRPS15
SSC5D
NRG3
SPARCL1
TIFA
RFLNB
RASSF5
CHRNB4
GATA3
JPT2
MEST
CLN6
MCOLN3
TMEM165
ICMT
DCTD
HNRNPCL1
MEOX2
VIM
PTGR2
GRWD1
SNRPA1
SEC22B
FBLL1
FES
NANP
APOBEC3D
TTC26
CCN4
HOXB7
EFHD1
NIM1K
PSME3IP1
NTSR2
PLEKHN1
CEMIP2
KIAA1755
CLCNKB
TRIM6
CEACAM1
HUS1
JPH4
TRAPPC5
DLL1
UNC13A
PIGC
TRIP4
BEST3
TMPRSS5
CAB39L
LRR1
ACOT9
POTEG
ST20
ZNF600
STEAP3
AP2S1
DAAM2
KMT5A
CREB3L2
ADD3
ORC1
LYPLA2
NANS
MICALL2
FAM3C
CDH11
CENPA
PXDN
TYMS
LAMC2
CARM1
DLGAP1
CD38
EHBP1L1
PI3
B3GAT2
TOR1A
TTBK1
TMEM185B
HEBP2
MAP3K20
NKAIN4
SERPING1
SLC2A10
MSANTD3
LYPLA1
TMCO3
PAK5
KIF20A
SRGAP3
BCAM
RPN1
ELMO1
OR51E1
PTPN22
JHY
POLR2L
MTFR1
LRRTM4
TMEM109
PPIA
ZMYND11
FLRT1
ABCA13
PTGER4
TLCD2
SOX21
IGFBP6
XKR8
TPRG1
HROB
PIK3R1
SLC35D1
SUMF1
CCL20
CFH
ARPC1A
ANKRD24
TOR1B
SPTAN1
SLC16A13
OR1R1P
ZCCHC18
CMTM3
EZH1
EIF2S2
LIMK1
CNTNAP3B
FAM107A
GEMIN7
ADAM19
PKM
TDG
CCNB2
SLC38A6
TERF2IP
PTPRT
SDF2L1
HOXC9
TMEM121B
PROS1
FAS
ENTPD7
RGS16
KCNJ15
WTIP
ACTB
SEPTIN8
ODF2
RFC2
LOXL3
GLIPR1
DNAJC12
GABRA3
CSNK1G2
RGPD6
KLHL14
GGH
TUBB4A
ASF1B
INAFM1
MYOF
FNDC1
TSKU
PROCR
ARNTL2
NCAM2
C17orf113
FMO1
SPRED2
STIL
TSTA3
ALX1
ATCAY
SPTBN2
YPEL4
SMIM21
NUAK2
AP3S1
TMEM230
SLC35F5
RAB11FIP4
HYAL2
SMAD9
INSYN1
TOM1L2
HDAC1
OTUD7A
DUSP5
NSUN7
QPCTL
SEC61A1
ECE1
JAKMIP2
RAB36
NKD1
RPRM
MMP2
C5orf34
SSTR2
NCK2
TNK2
HOXA5
CHADL
LEF1
PRMT6
TNFRSF11B
PRLHR
FOXL1
CYP17A1
DNER
ARPC1B
IGFBP3
C1R
ZNF816
DCAF15
RGR
HOXD11
TMEM26
GPR89A
FIGNL2
FGF5
METTL7B
TRIAP1
FBXO17
RRM2
DUSP4
VIPR2
HAUS1
TARBP2
SLC25A39
KCNK5
SHROOM3
ARID5A
GLI3
TSC22D4
BID
FAM71D
IKBKE
PODXL2
CPLX2
APOBEC3C
TTF2
KCNN3
SLC8A2
GNG12
GRN
ADGRV1
DISP2
HK3
OPN3
PSMB4
SLC9A6
IKZF5
UGT3A2
UNC45A
TP53I13
PSMA5
GALM
ESR2
CTSL
SHKBP1
ZNF25
NOL10
STN1
DPP10
AJUBA
CELF3
JAG1
CTIF
RAP2A
MCAM
RIPOR3
SLC25A41
ATP1A2
LBX1
GAS2L3
CDC20
COTL1
B4GAT1
NUDT15
MAP1A
KRT8
CDK6
FAM168A
PRKACA
CHCHD7
CD58
CSTA
PLXND1
CCNA2
UGP2
CSMD3
ADCY2
CPLX1
SPDYE6
SPRED1
SLC1A2
ERGIC3
CDCA8
CSTB
SLIT1
PNMA8B
NIP7
TOM1L1
ACAA2
SUSD2
MIOX
TICAM2
PDK3
TENT5B
AMMECR1
PLXNB1
CDKN1B
NAGA
OSGIN2
MOCOS
FAM126A
AC068946.1
PLEKHG2
GRAMD1B
GBGT1
CCDC18
EDEM1
DES
NAT1
PTGFRN
ZNF436
KSR2
C11orf71
NXPH3
G6PD
NGFR
CPE
SSR3
TBC1D1
TNFSF4
PLEKHA4
TMEM100
RGS3
FBXL12
TXNDC17
ARHGDIG
ASB13
MIPEP
CORIN
NDC80
HSPA6
C15orf48
CXCL8
SLC16A9
TWF2
RRAS
TNFRSF1A
SRARP
TEAD4
CTSK
KIFBP
HSPB11
ALPK1
HTN3
PDGFD
TMEM70
CXCR4
DDX25
DNAJC6
PSMD8
ESPNL
ZC3H12A
HCAR2
MAP3K5
H3-3A
IFITM3
DMAC2L
KIF4A
ELAVL3
KCP
THBS3
BUB1
C22orf39
PSMC1
H2BC11
TMEM59L
NEK2
TRIM38
TMSB4X
POTEF
CTAGE15
ERGIC1
WDR1
SPDYE1
PITX1
IL1RAP
STING1
MEDAG
USP43
RNF135
WDHD1
UXS1
GALNS
RCAN1
FANCD2OS
SCHIP1
TGFBR2
CYP2S1
UNC80
EXO1
GSDMD
OIP5
FOXO4
NEMP1
NRM
IBSP
VWA2
SH2B3
EIF2AK4
IPO4
SGSM1
SNRPB
MELK
UGT8
MGP
HES5
MCM6
PPP1R3F
HOXC11
PKIB
PCLAF
ARHGAP11A
AC011473.4
ADARB2
NXT1
POTEJ
ABI1
MAPKAPK2
H4C9
PPP1R3E
SERTAD1
TMEM60
CIAO2A
MGAT4C
MYT1
KCNK15
CENPI
SLC39A4
TMEM151B
C7orf33
SHANK2
MOV10
HMX3
EPHA10
NDRG4
PCDH15
NACA2
TLCD5
TBX1
SLC9A1
DNAAF5
NMNAT2
TROAP
PTBP1
CYP46A1
CAMSAP3
LTV1
PSMG1
E2F6
APEX2
TMEM35B
H2AJ
CRYBG2
SORL1
LGALS8
DZIP3
MFSD4B
E2F8
HOXC13
AMER3
XRN2
SSTR1
C6orf141
TMEM248
TIMM17A
GPRC5A
YARS2
ALDH16A1
ELAVL4
LIN28B
RTN1
BST1
CRTAP
NFATC4
THBD
MATN1
AMZ1
VKORC1
MAP1LC3C
C3orf52
CNN2
PRKD2
IQGAP3
CACNG2
PLK1
APOBEC3G
MCMDC2
USP14
OLFML3
CENPL
CCDC160
KCNQ2
PDCD5
AEN
OTULIN
SEC13
RALGPS1
UBE2C
TCF19
DSN1
CENPN
NAT8L
AC138811.2
KCMF1
B4GALT1
RAN
TM4SF1
P2RY6
HCAR1
EVA1A
BSN
GADD45A
PHTF1
SLC22A18
SAT1
CDCP1
CERS5
TSHZ2
SOAT1
ZNF503
CD93
DGCR6
SERPINA3
ZNF799
ETV4
SMCO2
RNF149
B3GNT7
TM9SF1
CARD19
FAAH
PLA2G2A
FADS2
KLRG2
GADD45G
FAM219A
SMO
NKX3-2
ATP1B3
TPPP2
CRYBG1
SLFN12
BCR
PTTG1
SNX9
TRIM2
TRIM23
SLC6A6
TOR3A
PIM1
HEPACAM
MYCL
FHL3
ZBTB42
TGFB2
BUD23
NCAPG
NPC2
SLC25A43
HAS3
SAA1
FAM78B
NIBAN2
H2AC13
PAIP2B
RIOK3
PLVAP
AKTIP
NTNG1
TMED4
ARHGAP18
HSPB1
EIF2S3B
BRI3
ATRAID
ATAT1
H3C10
BORA
CHGB
KLHL29
TNNI1
NDC1
TMEM45A
MLX
CHGA
C2CD4A
CELF5
TMEM71
METRNL
TYMP
FAM241A
CD8A
H2BC9
CAPNS1
ACP3
GPIHBP1
SEPHS2
OR11H12
MFSD2B
MND1
TAPT1
ICAM1
IGFBP4
ADAM9
ZNF700
TMEM106C
KRTAP20-4
SPAG9
GKAP1
SIX5
PLA2G4C
SPIDR
SPTBN4
ADSS1
H2AC19
DUSP10
CRTC1
SYT15
ACAT1
TTK
MFSD5
GCH1
STOX1
MX2
FSD1L
CCKAR
ABLIM3
FAM171A1
CENPE
NYAP1
TIGD3
CXCL6
AOPEP
MUC3A
FCN3
CTNNA2
DNAJC22
SCMH1
TPM2
AMIGO2
EXT1
TMEM63C
UQCRB
EMP2
MRPL37
NID1
PTPN7
AKAP1
ZBED6CL
HASPIN
ERP29
LRRC15
FBXO44
PROZ
AK2
DLG2
HOXC10
CLDN1
NIPA2
CKAP2L
FRMD8
KIAA0040
TAS2R4
PLSCR1
HDAC3
PVR
HOXC4
SLC48A1
NKX3-1
AIDA
HFE
C8orf48
BZW2
SDC2
RIDA
MMP10
SVOP
ULK4
TVP23C
ARPC3
SPCS3
H2BS1
LRRC32
SLAIN2
MYL9
ADIPOR1
HMMR
SERPINA5
SGSH
LINGO1
ITGB5
ARFGEF3
FAM167A
DMBX1
C9orf64
NCAPH
SLC39A8
ARF6
ERBB4
SEZ6
MGME1
HOXD13
E2F4
C8orf76
SEPTIN9
TMEM50A
NSMCE2
C8orf58
JMY
DNPEP
COPB1
CELF2
PIM3
C1GALT1C1
MARCHF8
NECTIN4
SETSIP
SERPINB7
RRBP1
SNAPC2
ECM1
TMEM61
PMEL
C1orf54
CHST9
HPCAL4
PPCS
AVPI1
SLC17A9
FANCC
LILRA6
TFG
CLEC2B
CD300E
TMEM184A
PAPPA2
CXorf66
GDF9
CYTL1
FCHSD1
PSMA3
GABRB1
FANCI
KIF2C
HINT3
PUM3
AKR1C3
LIX1
MCFD2
TMEM35A
FSCN2
LILRB3
ACTA2
PDE4DIP
TNFRSF10C
BDKRB1
ANGPT1
TCTN2
AUP1
C1orf174
CYP1B1
EN1
TMEM41A
PPP1R1A
IGSF8
HAPLN3
MYO10
BUB1B
CCDC150
BCAP31
ENY2
KLRD1
AHNAK2
PELO
GRPR
PAX3
TOR4A
[truncated: 17,578 more rows]
