# Supplementary material for: Prognostic significance and multivariate modeling of COL4A family genes and HMGA2 in glioma
Source: Front Pharmacol. 2025 Apr 25;16:1591932. doi: 10.3389/fphar.2025.1591932 (PMC12062008; doi:10.3389/fphar.2025.1591932)
Supplement: Supplementary file 1 [file DataSheet3.zip › Correlation radar map.xlsx]

## Sheet: Sheet1
target molecule	Other molecule	Spearman	P value(Spearman)
H19	COL4A1	0.619855	2.5537e-75
	COL4A2	0.619208	4.02192e-75
	COL4A3	-0.180701	1.54651e-06
	COL4A4	-0.246509	4.02447e-11
	COL4A5	-0.134289	0.000374214
	COL4A6	0.0519209	0.170625
HOTAIR	COL4A1	0.62	0.0001
	COL4A2	0.61	0.0001
	COL4A3	-0.017	0.001
	COL4A4	-0.062	0.0001
	COL4A5	0.018	0.638
	COL4A6	0.19	0.0001
MIR148A	COL4A1	0.17	0.0001
	COL4A2	0.21	0.0001
	COL4A3	-0.001	0.981
	COL4A4	-0.17	0.0001
	COL4A5	0.39	0.0001
	COL4A6	0.35	0.0001
MIR222	COL4A1	0.023	0.607
	COL4A2	0.066	0.138
	COL4A3	-0.16	0.0001
	COL4A4	-0.24	0.0001
	COL4A5	0.19	0.0001
	COL4A6	0.0378	0.401
PCDHGB4	COL4A1	-0.085	0.025
	COL4A2	-0.086	0.022
	COL4A3	0.13	0.0001
	COL4A4	0.16	0.00012
	COL4A5	0.038	0.322
	COL4A6	-0.033	0.385
GMNC	COL4A1	-0.008	0.839
	COL4A2	-0.075	0.046
	COL4A3	0.13	0.001
	COL4A4	-0.0011	0.774
	COL4A5	0.17	0.0001
	COL4A6	0.29	0.0001
LRP2	COL4A1	-0.21	0.0001
	COL4A2	-0.21	0.0001
	COL4A3	0.014	0.712
	COL4A4	0.033	0.384
	COL4A5	0.56	0.0001
	COL4A6	0.008	0.824
MBP	COL4A1	-0.37	0.0001
	COL4A2	-0.37	0.0001
	COL4A3	-0.016	0.675
	COL4A4	-0.007	0.851
	COL4A5	0.51	0.0001
	COL4A6	-0.042	0.273
HMGA2	COL4A1	0.68	0.0001
	COL4A2	0.68	0.0001
	COL4A3	-0.18	0.0001
	COL4A4	-0.27	0.0001
	COL4A5	0.036	0.347
	COL4A6	0.2	0.001

## Sheet: Sheet2
	COL4A1	COL4A2	COL4A3	COL4A4	COL4A5	COL4A6
H19	0.619855	0.619208	-0.180701	-0.246509	-0.134289	0.0519209

## Sheet: Sheet3
	COL4A1	COL4A2	COL4A3	COL4A4	COL4A5	COL4A6
PCDHGB4	-0.085	-0.086	0.13	0.16	0.038	-0.033

## Sheet: Sheet4
	COL4A1	COL4A2	COL4A3	COL4A4	COL4A5	COL4A6
HOTAIR	0.62	0.61	-0.017	-0.062	0.018	0.19

## Sheet: Sheet5
	COL4A1	COL4A2	COL4A3	COL4A4	COL4A5	COL4A6
miR148a-3p	0.17	0.21	-0.001	-0.17	0.39	0.35

## Sheet: Sheet6
	COL4A1	COL4A2	COL4A3	COL4A4	COL4A5	COL4A6
mir222-3p	0.023	0.066	-0.16	-0.24	0.19	0.0378

## Sheet: Sheet7
	COL4A1	COL4A2	COL4A3	COL4A4	COL4A5	COL4A6
GMNC	-0.008	-0.075	0.13	-0.0011	0.17	0.29

## Sheet: Sheet8
	COL4A1	COL4A2	COL4A3	COL4A4	COL4A5	COL4A6
LRP2	-0.21	-0.21	0.014	0.033	0.56	0.008

## Sheet: Sheet9
MBP	-0.37	-0.37	-0.016	-0.007	0.51	-0.042
HMGA2	0.68	0.68	-0.18	-0.27	0.036	0.2

## Sheet: Sheet10
	COL4A1	COL4A2	COL4A3	COL4A4	COL4A5	COL4A6
HMGA2	0.68	0.68	-0.18	-0.27	0.036	0.2
