# Supplementary material for: Prognostic significance and multivariate modeling of COL4A family genes and HMGA2 in glioma
Source: Front Pharmacol. 2025 Apr 25;16:1591932. doi: 10.3389/fphar.2025.1591932 (PMC12062008; doi:10.3389/fphar.2025.1591932)
Supplement: Supplementary file 1 [file DataSheet3.zip › Risk model.xlsx]

## Sheet: Sheet1
OS	time	gender	age	Grade	IDH.status	1p/19q.codeletion	histological_type	H19	HOTAIR	mir222	pcdhgb4	gmnc	lrp2	mbp	hmga2
1	448	MALE	78	G4	WT	non-codel	GBM	87.766	1.73676	0	0.163591	0.114228	0.497056	72.3575	0.361092
1	76	FEMALE	62	G4	WT	non-codel	GBM	49.841	3.45399	1.86613	0.060529	0.054944	0.20138	22.1301	2.19369
0	466	MALE	43	G4	Mutant	non-codel	GBM	0.659461	2.25981	0.519804	15.545	0.015304	0.24347	6.61775	0.306152
0	470	MALE	53	G4	WT	non-codel	GBM	8.74292	33.1011	0.70681	0.389738	0.104052	0.233691	17.9206	0.231275
1	618	MALE	64	G4	WT	non-codel	GBM	0.907114	1.70112	9.70681	0.1012	2.98043	2.71743	259.795	2.10735
1	1448	FEMALE	63	G4	WT	non-codel	GBM	8.44154	0.078111	0	0.196201	0	0.24166	6.07787	1.49545
1	1448	FEMALE	63	G4	WT	non-codel	GBM	37.2445	0.061688	0	0.337015	0.18988	9.76794	72.6336	0.197996
1	1024	MALE	30	G4	Mutant	non-codel	GBM	0.451966	0.413222	0.600002	0.321113	0.017666	1.54156	136.978	0.004363
1	394	MALE	54	G4	WT	non-codel	GBM	43.5217	0.185821	6.16718	0.28005	0.018158	0.717912	46.0001	2.47536
1	771	MALE	49	G4	WT	non-codel	GBM	1.51813	0.406087	0	0.315006	0.098037	4.89673	700.693	0.040353
1	737	MALE	43	G4	WT	non-codel	GBM	28.7948	18.7634	0	0.076487	0.158695	0.714684	198.846	0.514396
1	362	MALE	40	G4	WT	non-codel	GBM	3.70019	0.157541	0	0.178072	0	2.1555	115.413	0.266132
1	313	MALE	62	G4	WT	non-codel	GBM	0.963325	0.034291	0.39833	0.03876	0.023456	1.19626	83.2368	1.1238
1	375	MALE	68	G4	WT	non-codel	GBM	125.899	0.218571	0	0.751461	0	0.45907	22.4136	1.06153
1	97	FEMALE	63	G4	WT	non-codel	GBM	9.19224	21.5538	0.606958	0.265775	0.01787	0.137965	11.0688	0.035307
1	329	MALE	73	G4	WT	non-codel	GBM	24.5522	2.34144	2.39107	0.475028	0.0528	1.63051	243.346	0.299912
1	598	FEMALE	59	G4	WT	non-codel	GBM	5.41562	0.771116	0	0.36317	0.32966	1.09515	148.26	0.358224
1	399	MALE	65	G4	WT	non-codel	GBM	1.68488	0.166299	0	0.492305	0.341253	7.53876	221.736	1.18791
1	98	MALE	54	G4	WT	non-codel	GBM	206.812	3.96098	0	0.284808	0.020682	0.406441	199.396	0.214528
1	2681	MALE	38	G4	Mutant	non-codel	GBM	2.80619	0.10416	0	0.07849	0.017812	0.308362	186.933	0.026393
1	2126	MALE	63	G4	WT	non-codel	GBM	0.663214	0.065459	0.506921	2.19504	0	3.60693	479.726	0.03686
1	828	MALE	69	G4	WT	non-codel	GBM	9.93318	3.96448	1.28816	0.104455	0	0.048801	9.68413	0.716545
1	317	MALE	62	G4	WT	non-codel	GBM	122.719	4.13833	0	0.192077	0.020512	0.983754	45.2997	0.886514
1	317	MALE	62	G4	WT	non-codel	GBM	14.511	2.14195	1.9643	0.116807	0.019278	0.081181	12.5197	1.18549
1	225	FEMALE	72	G4	WT	non-codel	GBM	14.2616	13.4532	1.0722	0.069555	0.015784	1.24813	123.457	3.39918
1	225	FEMALE	72	G4	WT	non-codel	GBM	18.2766	8.15929	1.12164	0.454764	0.016512	3.20627	438	1.57407
1	360	MALE	47	G4	WT	non-codel	GBM	59.867	2.35994	0.660559	0.353523	0	0.100099	5.92576	0.336219
1	360	MALE	47	G4	WT	non-codel	GBM	27.2153	3.3465	0	0.342098	0	0.273988	19.1751	0.162146
1	360	MALE	47	G4	WT	non-codel	GBM	107.184	7.14854	0.661657	0.203882	0.019481	0.141284	11.0153	0.485922
1	22	MALE	67	G4	WT	non-codel	GBM	2.15393	4.61025	0	0.151045	0	2.59461	559.337	0.026336
1	603	MALE	31	G4	Mutant	non-codel	GBM	1.33025	0.295417	0.762574	1.03885	0	4.78517	416.846	0.049904
1	405	MALE	46	G4	WT	non-codel	GBM	17.2706	1.89515	0.51798	0.067204	0.030501	1.79465	446.29	0.177021
1	384	MALE	71	G4	WT	non-codel	GBM	6.36221	0.050978	0	0.220881	0	0.925897	54.3616	7.18204
1	175	FEMALE	55	G4	WT	non-codel	GBM	92.9955	3.01467	0.60377	0.342713	0	1.77165	174.935	0.136096
1	175	MALE	60	G4	WT	non-codel	GBM	159.628	22.9501	0	0.248834	2.44697	1.6073	67.0478	0.223132
1	64	FEMALE	73	G4	WT	non-codel	GBM	2.04583	23.1957	0	0.116527	4.82718	0.256457	13.1735	0.099741
1	432	MALE	53	G4	WT	non-codel	GBM	270.202	3.74748	0	0.318186	0	1.40209	558.844	0.472562
1	803	MALE	69	G4	WT	non-codel	GBM	4.60163	9.25526	0	0.052047	0.346459	0.19895	8.41869	0.124456
1	1426	MALE	66	G4	WT	non-codel	GBM	8.09959	0.183203	0	0.155309	0	0.24553	77.2372	0.394589
1	239	MALE	59	G4	WT	non-codel	GBM	5.93376	3.71671	0	0.147816	0	0.231298	28.8219	0.275559
1	82	MALE	53	G4	WT	non-codel	GBM	277.768	0.332891	1.78472	0.212257	0.017516	0.081955	9.01636	2.68196
1	82	MALE	50	G4	WT	non-codel	GBM	0.77993	30.9435	0	0.218771	0.39717	1.88158	407.096	0.012261
1	28	MALE	43	G4	WT	non-codel	GBM	20.0131	1.39433	0.539886	0.043779	0.572245	0.401628	36.4395	0.215912
0	218	MALE	74	G4	WT	non-codel	GBM	15.7242	0.531647	1.37237	0.178054	0.202031	0.992561	30.8649	2.10555
1	632	MALE	30	G4	WT	non-codel	GBM	19.8705	0.216698	0	0.272154	0.395267	1.59514	322.652	0.577567
1	414	FEMALE	81	G4	WT	non-codel	GBM	0.855379	5.69433	0.567774	0.165745	1.42093	0.168167	35.3635	0.169267
1	33	MALE	76	G4	WT	non-codel	GBM	0.308676	14.0276	0	0.360766	0.032748	2.58952	379.149	0.11727
1	380	FEMALE	75	G4	WT	non-codel	GBM	12.9711	0.399108	0	0.247042	0.0195	1.09486	255.202	0.03371
1	150	MALE	83	G4	WT	non-codel	GBM	86.4298	14.3587	1.56612	0.469881	0	1.21899	88.7062	0.10249
1	537	FEMALE	53	G4	WT	non-codel	GBM	5.86624	14.4401	0.637782	0.093091	0.169002	0.900583	147.813	1.3356
1	382	MALE	81	G4	WT	non-codel	GBM	19.0424	4.48546	2.99445	0.301093	0.035266	0.226886	39.5716	4.75971
0	932	FEMALE	72	G4	WT	non-codel	GBM	0.463624	0.118437	0	0.189652	0	0.511728	68.77	0.060022
0	181	MALE	50	G4	WT	non-codel	GBM	37.7862	4.27229	0.616488	0.449913	0.072604	2.49689	185.293	0.053792
1	506	MALE	59	G4	WT	non-codel	GBM	3.09876	29.641	1.3476	0.338753	0.138869	0.802923	12.8188	0.117586
1	133	MALE	65	G4	WT	non-codel	GBM	0.584492	0.026441	0	0.21917	0.036172	0.401965	115.66	0.035733
0	13	FEMALE	24	G4	WT	non-codel	GBM	0.221444	42.4045	0	0.124554	0.041113	0.052901	4.49063	82.8579
0	958	FEMALE	21	G4	Mutant	non-codel	GBM	38.7129	0.082198	0	0.247761	0	0.758532	197.247	0.161999
1	357	FEMALE	54	G4	WT	non-codel	GBM	1.23239	9.96681	3.80631	0.164613	0.018678	0.318987	10.9239	0.756501
1	108	FEMALE	72	G4	WT	non-codel	GBM	1.00305	0.087122	0.506005	0.344664	0.029796	5.44419	828.899	0.231797
1	254	MALE	51	G4	WT	non-codel	GBM	0.712873	3.59035	0	0.461717	0.132352	3.03442	1090.11	0.294176
1	138	FEMALE	78	G4	WT	non-codel	GBM	0.966932	0.119296	0.554298	0.215748	0	0.106905	28.4677	0.59248
0	268	MALE	67	G4	WT	non-codel	GBM	74.9563	22.3361	0.61265	0.168909	1.44305	0.194119	25.1245	0.049002
0	273	MALE	61	G4	WT	non-codel	GBM	18.2266	2.32664	0.568976	0.138413	0	1.07777	82.8891	0.41372
1	83	FEMALE	75	G4	WT	non-codel	GBM	18.1824	8.47562	4.36186	0.131374	0.036693	0.201729	19.5741	0.054371
1	114	MALE	58	G4	WT	non-codel	GBM	55.0078	0.931873	0.636747	0.258166	0.449941	0.201754	45.0229	0.07871
0	187	FEMALE	45	G4	WT	non-codel	GBM	1.24914	0.055355	0.643009	0.281561	0.246115	4.66383	500.034	0.411446
0	139	MALE	63	G4	WT	non-codel	GBM	0.642685	21.5502	0	0.080892	0.679211	0.124543	11.04	0.031735
1	548	MALE	74	G4	WT	non-codel	GBM	17.1628	3.90205	0.656907	0.181111	0.34814	0.945687	30.3859	0.205393
1	448	FEMALE	36	G4	WT	non-codel	GBM	66.149	1.7771	0	0.043667	0	0.148372	24.1167	1.6968
1	395	MALE	49	G4	WT	non-codel	GBM	80.3443	7.77202	0	0.227352	0.01651	1.08922	89.1397	0.134553
1	1062	MALE	60	G4	WT	non-codel	GBM	2.29542	0.545898	1.65423	0.214623	0.308464	0.254475	13.4231	0.060142
1	323	MALE	62	G4	WT	non-codel	GBM	126.633	40.5998	0	0.163604	0.05569	1.02927	112.294	0.28424
1	333	MALE	46	G4	WT	non-codel	GBM	103.09	6.7691	0	0.159401	0.032154	1.03057	136.894	0.055586
1	1062	MALE	60	G4	WT	non-codel	GBM	48.7231	2.79343	0	0.066473	0	0.032938	4.7719	0.014902
1	442	FEMALE	34	G4	WT	non-codel	GBM	6.46635	0	0	0.085882	0.031183	0.051066	11.9544	0.007701
1	454	FEMALE	60	G4	WT	non-codel	GBM	63.4365	5.04945	0	0.094534	0.021453	0.255962	12.858	1.02253
1	98	FEMALE	56	G4	WT	non-codel	GBM	232.312	0.150326	0	0.113278	0	0.677572	41.2721	0.977679
1	29	MALE	49	G4	WT	non-codel	GBM	49.8197	3.32464	0.990238	0.281041	0.029155	0.184162	10.1434	1.09445
1	68	MALE	69	G4	WT	non-codel	GBM	246.026	0.125758	0	0.094765	0.057347	0.167704	16.5414	2.62011
1	342	MALE	54	G4	WT	non-codel	GBM	46.3305	6.95839	0	0.130435	0	0.991636	20.169	5.082
1	419	FEMALE	64	G4	WT	non-codel	GBM	1.95432	9.79295	0	0.122991	0.027911	0.18283	5.2758	0.179216
1	164	FEMALE	69	G4	WT	non-codel	GBM	13.5431	0.72009	0	0.13128	0.015889	0.579878	120.467	0.090252
1	880	FEMALE	74	G4	WT	non-codel	GBM	1211.53	1.54386	0	0.058168	0.105602	0.197644	13.7464	131.313
1	485	FEMALE	60	G4	WT	non-codel	GBM	0.429134	0.077652	1.80402	0.087772	0	0.074557	5.39453	0.196764
1	485	FEMALE	60	G4	WT	non-codel	GBM	1.94945	0.088189	0	0.398726	0.030161	0.366921	16.8695	0.126629
1	543	FEMALE	58	G4	WT	non-codel	GBM	0.983649	7.65365	0	0.044708	0.223207	0.270589	4.83909	0.69156
1	232	MALE	70	G4	WT	non-codel	GBM	3.50591	0.570957	0	0.071707	0.065091	0.243646	188.347	0.353652
0	218	MALE	57	G4	WT	non-codel	GBM	3.59285	4.3043	2.49995	0.060815	0.27602	0.826552	148.781	0.190868
1	532	FEMALE	52	G4	WT	non-codel	GBM	53.864	0.901571	0.566093	0.091808	0.633357	0.241756	18.3855	1.2431
1	419	MALE	65	G4	WT	non-codel	GBM	381.143	0.05372	1.24804	0.030361	0.018373	0.060176	6.84072	0.095286
1	1537	MALE	21	G4	Mutant	non-codel	GBM	0.465382	0.091867	0.533565	29.0835	0.047129	5.44302	759.846	0.027158
1	119	MALE	85	G4	WT	non-codel	GBM	1.77153	1.18796	0	0.106569	0.019347	1.98702	302.231	0.052559
1	883	FEMALE	49	G4	WT	non-codel	GBM	2.3557	0.53844	0.78182	0.278946	0	3.37654	153.057	0.1876
1	666	FEMALE	48	G4	WT	non-codel	GBM	92.8352	0.213034	1.85596	0.531759	0.072859	16.3081	1346.82	0.103464
1	141	MALE	51	G4	WT	non-codel	GBM	0.505644	0.722342	3.35631	0.076205	0.118583	0.374519	8.78832	8.23417
1	772	FEMALE	63	G4	WT	non-codel	GBM	300.529	10.4797	0	0.367301	0	4.09113	734.007	1.39567
0	294	FEMALE	55	G4	WT	non-codel	GBM	81.0701	6.1269	0	0.384742	0.034072	0.071741	5.77211	0.084147
1	148	MALE	70	G4	WT	non-codel	GBM	8.04957	2.52021	3.77741	0.22973	0.027804	5.91284	939.778	0.961336
1	5	MALE	51	G4	WT	non-codel	GBM	208.124	16.6444	2.25472	0.292532	0	0.097067	17.9103	1.13534
1	124	FEMALE	76	G4	WT	non-codel	GBM	1.03251	0.754519	1.50249	0.121836	0.250679	0.158689	23.7089	0.127459
1	737	MALE	60	G4	Mutant	non-codel	GBM	1.07591	0.219022	0	0.091691	0.016646	1.25008	275.745	0.020555
1	455	MALE	56	G4	WT	non-codel	GBM	0.98658	14.4885	0	0.201787	0.269932	1.42539	119.936	0.228561
0	953	MALE	43	G4	Mutant	non-codel	GBM	0.97594	0.078487	0	22.009	0.013422	0.219799	86.7419	0.026517
0	286	MALE	74	G4	WT	non-codel	GBM	0.96184	0.455196	0	0.191683	0.018315	0.479904	78.4261	0.063326
0	452	MALE	59	G4	WT	non-codel	GBM	0.64075	1.33336	0	0.382241	0	0.069577	9.93062	2.21814
0	167	MALE	74	G4	WT	non-codel	GBM	280.072	2.24994	0	0.910511	0.569998	1.66688	192.658	2.43531
1	270	FEMALE	72	G4	WT	non-codel	GBM	253.195	4.7763	0	0.220093	0	1.2977	416.755	0.18575
1	577	FEMALE	78	G4	WT	non-codel	GBM	9.17734	4.59871	0	0.336909	3.1019	1.00165	150.774	0.237371
0	48	FEMALE	65	G4	WT	non-codel	GBM	125.469	0.367259	0.711017	0.149905	0.083737	1.20479	75.9678	2.02148
1	154	MALE	57	G4	WT	non-codel	GBM	0.620732	1.88139	0.652369	0.24334	0	0.808842	77.799	0.393717
1	505	MALE	66	G4	WT	non-codel	GBM	1.04849	0.189725	0	0.011914	0.021629	0.303607	19.5185	0.085466
1	300	FEMALE	59	G4	WT	non-codel	GBM	2.87326	3.92665	0	0.065754	3.96916	1.94094	9.83081	3.35346
1	1233	MALE	56	G4	WT	non-codel	GBM	1.48501	4.86783	0	0.163548	13.9125	0.401891	38.0734	0.062852
1	648	FEMALE	53	G4	WT	non-codel	GBM	0.83248	0.150638	1.39986	0.09081	0	0.115708	2.42566	0.106877
1	427	MALE	36	G4	WT	non-codel	GBM	18.4251	3.11829	0	0.243845	0.040245	0.338946	59.2625	0.327987
1	550	MALE	48	G4	WT	non-codel	GBM	3.50911	0.102278	0	0.125241	4.68731	0.638312	10.4399	0.095027
1	510	MALE	34	G4	Mutant	non-codel	GBM	36.0188	0.408415	0	0.134645	0	0.183815	78.3606	0.940027
1	489	MALE	63	G4	WT	non-codel	GBM	93.8966	6.97885	0	0.138914	0	0.2065	35.5193	0.084527
1	231	MALE	56	G4	WT	non-codel	GBM	4.41021	2.84134	0.611208	0.069387	0.035991	0.648346	54.7752	0.964409
1	87	FEMALE	79	G4	WT	non-codel	GBM	1.02531	0.025888	0	0.019508	0	0.120139	14.3514	0.056852
1	480	MALE	62	G4	WT	non-codel	GBM	51.6819	1.45778	0.615769	0.24966	0	0.110278	4.53847	0.116414
1	77	MALE	44	G4	WT	non-codel	GBM	2.96439	1.8798	0	0.203893	0	1.32176	306.79	0.057737
0	37	MALE	53	G4	WT	non-codel	GBM	70.1378	1.94228	0	0.322853	0.039075	0.786173	82.1581	0.424608
0	145	FEMALE	77	G4	WT	non-codel	GBM	1.1283	1.4875	4.06563	0.087914	0.099753	0.256706	10.4532	2.47339
0	222	FEMALE	69	G4	WT	non-codel	GBM	2.36407	1.03821	0.669994	0.13039	0.019726	0.244593	15.6851	0.798965
0	160	MALE	45	G4	WT	non-codel	GBM	4.6102	1.64948	0	0.342885	0.019453	0.377731	66.9707	0.038434
1	454	MALE	72	G4	WT	non-codel	GBM	77.1919	2.79149	0	0.177263	0.021454	0.035134	6.58508	0.503353
1	343	MALE	71	G4	WT	non-codel	GBM	0.827204	32.9089	0	0.26587	0.789832	1.31399	84.387	0.243826
1	544	MALE	52	G4	WT	non-codel	GBM	4.20995	8.12272	0	0.165989	0	0.185061	37.3409	2.25127
0	442	FEMALE	66	G4	WT	non-codel	GBM	4.03479	2.42746	0	0.136665	0.019085	0.169669	6.14658	0.089555
0	951	MALE	72	G4	WT	non-codel	GBM	4.28982	1.13597	0	0.299603	0.893576	0.481725	71.3741	0.220682
1	335	FEMALE	62	G4	WT	non-codel	GBM	97.9437	0.527544	0.583618	0.26502	1.64959	2.14668	307.401	0.135797
0	415	MALE	52	G4	WT	non-codel	GBM	65.8155	2.76426	0	0.286413	0.18908	0.44235	102.832	0.566191
1	157	MALE	63	G4	WT	non-codel	GBM	1354.19	9.01424	0	0.245941	0.106308	0.184043	12.4046	1.35998
1	388	MALE	67	G4	WT	non-codel	GBM	1.54081	65.4684	0	0.085463	1.82307	1.63795	149.411	0.158061
1	468	MALE	59	G4	WT	non-codel	GBM	1.05524	0.111773	0	0.579056	0.114682	0.102847	20.4474	0.047204
1	36	MALE	72	G4	WT	non-codel	GBM	2.42839	0.070621	0	0.83372	0.112714	3.60504	532.849	0.743627
1	142	FEMALE	76	G4	WT	non-codel	GBM	6.03565	2.78688	1.74987	0.141895	0	0.542395	72.2666	0.152686
1	485	MALE	62	G4	WT	non-codel	GBM	7.78751	0.022546	6.28564	0.161404	3.30034	1.39629	278.738	6.09778
1	269	MALE	80	G4	WT	non-codel	GBM	0.923252	0.222751	0.646872	0.157362	0.552324	0.053468	14.9297	0.018814
0	693	MALE	82	G4	WT	non-codel	GBM	47.9786	4.01579	0	0.57928	1.02026	5.17772	340.051	0.116294
1	766	MALE	67	G4	WT	non-codel	GBM	38.9907	4.47506	0.525077	0.272499	0	0.159138	24.5344	0.125994
0	604	FEMALE	47	G4	WT	non-codel	GBM	86.0026	1.60272	1.37906	0.268384	0	0.113989	8.96111	0.070193
1	585	MALE	66	G4	WT	non-codel	GBM	38.563	4.21314	0	0.162348	0.065497	1.03812	246.58	0.040438
1	26	MALE	89	G4	WT	non-codel	GBM	407.172	1.19786	0.662593	0.171933	0	4.82413	1135.86	0.130084
1	406	MALE	67	G4	WT	non-codel	GBM	1.90287	0.088541	0.685663	0.088959	0	0.32588	86.5178	0.029914
1	360	MALE	48	G4	WT	non-codel	GBM	305.13	0.17828	1.65673	0.174646	1.26825	2.31657	103.433	0.409585
1	6	FEMALE	63	G4	WT	non-codel	GBM	12.042	2.94963	1.85206	0.315382	0	0.816456	139.541	5.08376
1	460	FEMALE	59	G4	WT	non-codel	GBM	42.2918	0	0	0.289431	0	1.59806	330.089	0.112072
1	146	MALE	76	G4	WT	non-codel	GBM	46.9635	2.17819	0.54413	0.158842	0.048062	0.843301	45.3034	0.146392
1	138	MALE	68	G4	WT	non-codel	GBM	2.81902	1.81724	0	0.117118	2.19165	1.13643	103.383	0.508946
1	94	FEMALE	85	G4	WT	non-codel	GBM	215.911	1.81966	0.497349	0.120989	0.014643	0.753671	91.8361	6.35398
1	111	FEMALE	76	G4	WT	non-codel	GBM	11.9014	0.963833	0	0.102135	16.0905	1.94242	220.94	0.050881
1	279	FEMALE	70	G4	WT	non-codel	GBM	52.1573	3.0476	2.69723	0.240587	0.079414	0.274036	32.4769	0.607985
0	3574	FEMALE	31	G2	Mutant	non-codel	Astrocytoma	0.037555	0	0.473634	23.7505	4.50425	0.985251	296.248	0.01722
1	234	MALE	67	G3	WT	non-codel	Astrocytoma	0.596749	0	0	0.252527	3.39254	1.12259	244.49	0.011322
1	1335	FEMALE	44	G3	Mutant	non-codel	Astrocytoma	0.381675	0	0	0.304453	0.410998	3.28244	286.182	0
1	1106	MALE	37	G3	Mutant	non-codel	Astrocytoma	0.041498	0.022527	0	1.97764	0	1.12834	211.708	0.003806
0	1828	MALE	50	G2	Mutant	non-codel	Astrocytoma	0	0	0	0.091206	0.015053	1.09168	181.244	0.003717
0		FEMALE	47	G2	Mutant	codel	Oligodendroglioma	0.290492	0	0	0.293114	0.028764	4.16882	580.069	0.003552
0	1222	MALE	39	G3	Mutant	non-codel	Astrocytoma	0.133536	0	0.481173	0.358964	0.014167	3.89437	792.958	0.006998
0	8	MALE	40	G3	Mutant	non-codel	Astrocytoma	0.47466	0	0	0.1398	0.0282	0.240804	9.62088	0.006964
1	639	MALE	43	G2	WT	non-codel	Oligodendroglioma	0.991281	2.65305	0	0.245185	0.01712	1.69821	346.42	0.042281
0	1631	FEMALE	53	G3	Mutant	codel	Oligodendroglioma	2.24598	0.126128	0	0.118804	0.028758	0.097554	4.97756	0.010653
1	194	FEMALE	54	G3	WT	non-codel	Astrocytoma	3.69627	0	0	0.86878	0.788617	2.45876	338.339	1.5094
1	538	MALE	58	G3	WT	non-codel	Oligoastrocytoma	0	0	0	0.15473	0	0.60241	108.258	0.109842
1	814	MALE	48	G3	WT	non-codel	Astrocytoma	21.8279	0	1.22077	8.52315	0	5.25549	341.942	0.408325
1	1137	MALE	31	G3	Mutant	non-codel	Astrocytoma	0.102037	0.022156	0.514741	0.108523	0.318262	4.99571	840.936	0.018714
0	1428	MALE	22	G3	Mutant	non-codel	Astrocytoma	1.01706	0	0	0.297175	0.071934	0.058901	4.36587	0
0	1469	FEMALE	39	G2	Mutant	non-codel	Astrocytoma	0.147076	0	0	0.192524	0.010922	0.592828	41.3883	0.005395
0	1519	FEMALE	57	G2	Mutant	codel	Oligodendroglioma	0.237158	0	0.598188	0.116415	0.017612	1.35972	127.408	0.00435
0	1494	FEMALE	26	G2	WT	non-codel	Oligodendroglioma	0.102	0	0	0.751043	0.151499	1.83712	504.187	0.006236
0	1426	MALE	43	G3	Mutant	codel	Oligodendroglioma	0.050928	0	0	0.208328	0	0.749144	168.652	0
0	3733	FEMALE	38	G3	Mutant	non-codel	Oligoastrocytoma	0.421746	0	0.425512	0.510663	1.03984	2.65837	519.269	0.009282
0	2493	MALE	33	G3	Mutant	non-codel	Astrocytoma	0.356914	0	0	0.223296	0.046775	1.82747	289.783	0.007701
0	2289	FEMALE	37	G3	Mutant	codel	Oligoastrocytoma	2.90235	0	0	0.008541	0	2.44145	183.922	0.00383
0	1458	MALE	36	G3	Mutant	non-codel	Oligoastrocytoma	0.019318	0	0	34.6833	0.028693	0.221516	44.3741	0.007086
1	1547	MALE	34	G3	Mutant	non-codel	Astrocytoma	0	0	0	0.354271	0.015313	2.62601	412.241	0
0	2772	MALE	17	G2	Mutant	codel	Oligodendroglioma	0.058647	0	0	0.295883	0.058072	1.9122	303.051	0.003585
0	1354	MALE	59	G2	Mutant	codel	Oligodendroglioma	0.194777	0	0.446627	0.362165	0.0263	0.138438	18.6438	0.006495
0	1112	MALE	43	G2	Mutant	non-codel	Oligoastrocytoma	0.085515	0.023211	0.539238	14.8319	0.508052	4.42746	181.917	0.015684
0	2381	MALE	61	G3	Mutant	non-codel	Oligoastrocytoma	1.06344	0	0.812828	0.553655	0.071796	0.683055	79.8179	0.00591
0	1412	FEMALE	33	G2	Mutant	non-codel	Oligoastrocytoma	0	0	0	0.052305	1.06827	0.655344	122.332	0.017588
0	573	MALE	30	G2	Mutant	codel	Oligoastrocytoma	0.077639	0	0	0.169383	0.057658	1.78953	524.863	0.033225
0	919	MALE	38	G3	Mutant	non-codel	Astrocytoma	0.315965	0	0	0.290813	0.791937	1.42728	215.64	0
0	1421	MALE	26	G2	Mutant	non-codel	Oligoastrocytoma	0.441501	0	0	0.225753	0.081969	0.313216	57.4429	0.026991
0	1210	MALE	32	G3	Mutant	non-codel	Astrocytoma	0.02789	0	0	0.250995	0.020712	3.66813	411.733	0
0	1139	FEMALE	27	G3	Mutant	non-codel	Oligoastrocytoma	0.821168	0	0	0.335911	0.081311	1.97835	292.425	0
0	1021	FEMALE	41	G3	Mutant	non-codel	Astrocytoma	0.229228	0	0	0.225045	0.017023	0.366398	55.6077	0
0	2219	MALE	34	G3	Mutant	codel	Oligodendroglioma	0.151438	0	0	0.168144	0.064265	0.093967	4.54717	0.003968
0	962	FEMALE	53	G2	Mutant	codel	Oligoastrocytoma	0.083473	0	0	0.252679	0	1.57787	450.55	0.003062
0	736	FEMALE	67	G2	Mutant	codel	Oligodendroglioma	0.164837	0.025566	0.593961	0.462371	0.034976	0.740515	54.0265	0
1	775	MALE	59	G2	WT	non-codel	Oligoastrocytoma	0.081779	0.651107	0	0.356829	2.36855	2.84637	524.227	0.054995
0	916	MALE	40	G3	Mutant	codel	Oligodendroglioma	0.079834	0	0	43.1726	0	2.09787	245.266	0.010981
0	182	FEMALE	31	G2	Mutant	codel	Oligoastrocytoma	0	0	0	0.242617	0.040042	3.0492	296.358	0.004944
0	955	FEMALE	24	G2	Mutant	codel	Oligodendroglioma	0.029272	0	0	0.215537	0	0.193258	46.418	0.005369
0	835	MALE	20	G2	Mutant	non-codel	Oligoastrocytoma	0	0	0	0.109242	0	1.41302	289.999	0
0	846	FEMALE	38	G2	Mutant	codel	Oligoastrocytoma	0.067599	0	0	0.165915	0	9.84983	1738.24	0.008265
0	889	MALE	54	G2	Mutant	codel	Oligodendroglioma	0	0	0	0.180667	0	7.18156	1072.12	0.003682
1	438	FEMALE	65	G3	Mutant	codel	Oligoastrocytoma	0.144122	0.062589	0	0.34194	0.021406	0.786245	156.712	0.052866
0	563	FEMALE	56	G3	Mutant	non-codel	Astrocytoma	0.877215	0	0	12.7012	0	0.070887	9.28474	0.003742
0	368	FEMALE	55	G3	Mutant	codel	Oligoastrocytoma	0.083569	0	0	0.128195	0.031031	5.78957	587.064	0.015327
0	342	FEMALE	36	G3	Mutant	non-codel	Astrocytoma	0.358697	0	0	0.374162	0	0.454934	188.938	0.016447
0	544	MALE	47	G2	Mutant	non-codel	Astrocytoma	0.107983	0	0	0.397548	0.016038	1.49337	378.838	0.003961
0	935	MALE	29	G3	Mutant	non-codel	Astrocytoma	0.226689	0	0	0.150687	0	1.53601	342.891	0.005197
0	492	FEMALE	25	G2	WT	non-codel	Astrocytoma	0.470834	0.019661	0	0.918562	0.766562	0.600933	282.585	0.043177
1	607	FEMALE	38	G3	WT	non-codel	Oligoastrocytoma	0.146342	0	0	0.188142	0.031051	2.11757	22.561	0.084354
0	968	MALE	32	G3	Mutant	codel	Oligodendroglioma	0.181305	0	0	0.228202	0	1.36419	200.782	0.109989
0	1943	MALE	29	G3	Mutant	non-codel	Astrocytoma	0.04527	0	0	0.10185	0.033619	0.070786	25.0931	0
0	1401	MALE	30	G3	Mutant	non-codel	Oligoastrocytoma	0.306085	0	0	0.352149	1.06552	0.678032	133.507	0
0	748	FEMALE	56	G3	Mutant	codel	Oligodendroglioma	0.019254	0	0	0.118143	0.057196	0.086975	28.1009	0
1	919	MALE	70	G3	Mutant	codel	Oligodendroglioma	12.6864	0.60411	0	0.060697	0.013774	0.331909	34.7846	0.006803
1	919	MALE	70	G3	Mutant	codel	Oligodendroglioma	4.48407	0.075284	0	0.028365	0	0.172678	23.2422	0.004239
0	1279	MALE	52	G3	Mutant	non-codel	Astrocytoma	0.024613	0	0	0.120822	0	0.025658	4.48985	0.013543
0	846	FEMALE	43	G3	Mutant	non-codel	Astrocytoma	0.021013	0	0	0.266463	0.03121	0.44174	92.6626	0.034685
0	523	MALE	49	G2	Mutant	codel	Oligodendroglioma	0.073101	0	0	0.119612	0	1.73573	211.579	0.008938
0	523	FEMALE	49	G3	Mutant	non-codel	Oligodendroglioma	0.052858	0	0.666624	18.4979	0.019627	0.096427	15.1811	0
0	1650	FEMALE	59	G3	Mutant	codel	Oligodendroglioma	0.418216	0	0	33.1501	0	0.478899	103.707	0.003487
0	706	MALE	50	G2	Mutant	codel	Oligodendroglioma	0.091042	0	0	0.260694	0.033806	8.43866	1205.63	0
1	531	MALE	30	G3	Mutant	non-codel	Astrocytoma	0	0.056878	0	0.192872	0.019453	6.34405	1416.64	0.009608
0	417	MALE	43	G3	Mutant	non-codel	Astrocytoma	4.59965	0.021618	0	0.228067	0.014787	1.11049	290.989	0.003652
0	566	MALE	49	G3	Mutant	non-codel	Astrocytoma	0.072602	0.019706	0	0.193042	0.013479	1.70917	427.523	0.003329
0	548	FEMALE	34	G3	WT	non-codel	Astrocytoma	0.363198	0.262884	0	0.396191	2.51743	1.89305	513.869	0.133225
0	443	MALE	48	G2	Mutant	codel	Oligodendroglioma	0.046526	0	0	36.6111	0.023034	4.54013	498.409	0.002844
1	205	FEMALE	61	G3	WT	non-codel	Oligoastrocytoma	20.5666	18.5319	0	0.28272	0.031107	1.62651	124.395	0.199741
0	407	MALE	29	G2	Mutant	non-codel	Oligoastrocytoma	0.363858	0.109734	0	0.297683	0.120096	2.12478	407.721	0.01483
0	257	FEMALE	57	G3	WT	non-codel	Astrocytoma	1.27616	0.023484	0.545575	0.619362	0.144569	23.6225	2147.89	0.023802
0	207	FEMALE	49	G3	Mutant	non-codel	Oligoastrocytoma	0.893153	0.176309	0	0.157768	0.090449	0.183389	35.6266	0.029784
0	5546	FEMALE	34	G2	Mutant	codel	Oligodendroglioma	0.547143	0	0	0.256975	0	1.61602	289.109	0
0	5546	FEMALE	34	G2	Mutant	codel	Oligodendroglioma	6.42234	0	0	0.015971	0.014497	0.223841	41.6137	0.014321
0	576	FEMALE	37	G2	Mutant	non-codel	Oligoastrocytoma	0.552505	0	0	0.327325	0.481056	0.119162	17.1657	0.006988
0	532	FEMALE	43	G2	Mutant	non-codel	Oligoastrocytoma	0.731688	0	0	0.152477	0.071767	0.705172	123.207	0
0	532	FEMALE	43	G2	Mutant	non-codel	Oligoastrocytoma	12.4661	0	0	0.585183	0.341478	8.79657	1613.64	0.046852
0	461	FEMALE	62	G2	Mutant	codel	Oligodendroglioma	0.228732	0	0	0.179935	0.013067	0.097821	12.5899	0.003227
0	6423	FEMALE	35	G3	WT	non-codel	Astrocytoma	122.417	0	0.407569	0.409812	0	4.25596	439.827	0.154105
1	1585	MALE	66	G3	Mutant	codel	Oligodendroglioma	0.259691	0	0	0.325331	0	1.41841	119.717	0.011907
1	682	MALE	53	G3	Mutant	codel	Oligodendroglioma	0.073994	0	0	0.151342	0.027476	0.022497	3.20316	1.40799
1	1491	MALE	31	G2	Mutant	non-codel	Oligoastrocytoma	0.128119	0.017387	0.403945	0.085164	0.190292	2.36226	477.753	0
1	2286	FEMALE	31	G3	Mutant	non-codel	Oligoastrocytoma	0	0	0	0.198019	0.029958	1.10736	350.15	0.011098
1	1401	MALE	45	G3	Mutant	codel	Oligodendroglioma	0.349868	0.021103	0	57.4144	0	2.01269	213.324	0.01426
1	1401	MALE	45	G3	Mutant	codel	Oligodendroglioma	2.78481	0	0	1.93079	0.035053	0.143509	19.7271	0.038955
1	2000	MALE	54	G2	Mutant	non-codel	Oligodendroglioma	0	0	0	0.297125	0.029158	1.08801	189.663	0.0036
1	37	FEMALE	66	G2	Mutant	codel	Oligodendroglioma	0.439103	0.051079	0	0.404148	0.011646	0.215245	35.8465	0.002876
1	2660	FEMALE	31	G2	Mutant	non-codel	Oligodendroglioma	0.065689	0	1.24266	0.141073	0.012196	0.282465	11.4418	0
1	214	MALE	52	G3	WT	non-codel	Astrocytoma	0.621507	0.040895	1.42513	0.161787	0	0.644609	54.9911	8.84271
1	354	FEMALE	60	G3	WT	non-codel	Oligoastrocytoma	224.09	2.25108	0	0.293913	0	8.47071	1219.26	0.636295
1	4068	FEMALE	24	G3	WT	non-codel	Oligodendroglioma	1.91307	6.90417	0	0.25361	5.73549	15.8124	8.12105	0.50356
1	4068	FEMALE	24	G3	WT	non-codel	Oligodendroglioma	0.482005	0	0	0.12619	0.085909	17.8407	2.60995	1.16691
1	4068	FEMALE	24	G3	WT	non-codel	Oligodendroglioma	19.2058	92.3505	0	0.146506	0	0.999484	0.251381	29.4482
1	605	FEMALE	51	G3	WT	non-codel	Astrocytoma	42.3529	3.80308	0.535476	0.269211	0.047298	0.678665	136.793	0.09734
1	512	FEMALE	59	G3	WT	non-codel	Oligoastrocytoma	12.0728	4.73457	0	0.193325	0.031907	0.126897	10.1291	0.571287
1	2875	FEMALE	35	G2	Mutant	non-codel	Oligodendroglioma	0.281758	0	0	0.257112	0.354106	1.20498	227.266	0.0159
1	2875	FEMALE	35	G2	Mutant	non-codel	Oligodendroglioma	6.58937	0.024169	0	0.10017	0.016532	0.340356	58.6756	0.020414
1	2875	FEMALE	35	G2	Mutant	non-codel	Oligodendroglioma	121.238	0.04315	0	0.333284	0.029515	8.91442	638.119	0.091115
1	3470	FEMALE	23	G3	Mutant	non-codel	Oligodendroglioma	0.107989	0	0	0.300385	0.080197	0.127581	26.7686	0.003961
0	242	MALE	56	G3	Mutant	codel	Oligodendroglioma	0.163315	0	0	0.250524	0	0.251821	24.1154	0.011232
0	73	MALE	25	G3	Mutant	non-codel	Oligoastrocytoma	0.10967	0	0	35.4299	0.040723	0.161959	444.593	0.075428
1	349	FEMALE	60	G3	WT	non-codel	Astrocytoma	17.793	0.087511	2.03306	0.19783	0	0.906749	165.997	0.750237
1	1915	MALE	33	G2	Mutant	non-codel	Astrocytoma	0.02059	0.044709	0.519341	0.277945	0.38227	0.969437	87.0478	0.139723
0	4752	FEMALE	41	G2	Mutant	non-codel	Oligodendroglioma	0.16446	0	0	0.177361	0.033309	0.184427	18.8209	0
1	4695	FEMALE	32	G2	Mutant	codel	Oligodendroglioma	0.209751	0.017517	0	46.3724	0.023964	4.78791	747.034	0
1	456	FEMALE	58	G3	Mutant	non-codel	Astrocytoma	74.2981	0.019414	0	0.731474	2.21769	5.18515	956.637	0.783823
1	3200	MALE	25	G2	Mutant	non-codel	Oligoastrocytoma	0.152981	0	0	14.6322	0.537066	0.857773	174.439	0
1	199	FEMALE	74	G3	WT	non-codel	Astrocytoma	0.127093	4.11655	1.06856	0.259945	14.5351	0.850117	105.766	0.011655
1	269	MALE	59	G3	WT	non-codel	Astrocytoma	2.48812	8.47411	0	0.362504	0.860606	1.31165	114.202	0.387572
0	2761	FEMALE	41	G2	Mutant	non-codel	Oligodendroglioma	0.20348	0.016994	0	50.6271	0.174361	0.09518	10.5562	0
1	933	FEMALE	57	G3	Mutant	codel	Oligodendroglioma	0.516596	0	0	0.16563	0	0.014555	2.27991	0
0	800	MALE	39	G3	Mutant	non-codel	Oligoastrocytoma	0.097954	0.03545	0	0.327235	0.012124	0.476518	54.8338	0
1	315	FEMALE	45	G3	WT	non-codel	Astrocytoma	0.06058	0.416552	0.509337	0.776469	52.6068	3.93987	298.957	0.014814
1	242	MALE	69	G3	WT	non-codel	Astrocytoma	5.69542	0.836139	0.451751	0.798578	0.039902	1.94792	246.381	0.28578
0	2869	FEMALE	53	G2	Mutant	codel	Oligodendroglioma	0.164733	0	0	0.261122	0	4.36106	480.97	0.007553
1	576	FEMALE	38	G3	Mutant	non-codel	Astrocytoma	0.794941	0.020549	0	0.557455	0	7.28707	730.867	0.031242
1	1339	MALE	33	G3	Mutant	non-codel	Astrocytoma	0.177369	0	0	0.171495	0.023949	3.77636	630.061	0
1	1886	FEMALE	53	G3	Mutant	codel	Oligodendroglioma	0.179102	0	0.451753	0.322363	0.066504	3.25484	318.277	0.00657
1	788	MALE	53	G2	Mutant	non-codel	Oligodendroglioma	0.100213	0.02176	0.505541	0.631304	0.059538	3.73292	522.314	0
0	1834	FEMALE	48	G3	Mutant	codel	Oligodendroglioma	0.283983	0.025693	0	50.9878	0.052724	1.14302	110.932	0.013021
1	709	MALE	43	G3	Mutant	non-codel	Oligoastrocytoma	0.066753	0	0	0.450555	5.39113	1.43231	171.966	0
1	709	MALE	43	G3	Mutant	non-codel	Oligoastrocytoma	0.026326	0.028582	0	0.043076	0	0.091477	18.0743	0.014485
0	1277	MALE	67	G2	Mutant	non-codel	Oligoastrocytoma	0	0.016988	0.789352	0.275233	0.023241	1.72628	109.9	0
0	84	FEMALE	41	G3	Mutant	non-codel	Oligodendroglioma	0.111244	0	0.350741	0.494877	0.113594	0.500097	59.1386	0.00255
1	155	FEMALE	57	G3	WT	non-codel	Astrocytoma	2.60126	25.3138	0	0.182787	16.6395	0.987062	352.409	0.008781
1	722	FEMALE	63	G3	WT	non-codel	Oligoastrocytoma	0.24822	0.153996	0.447208	0.253845	0.237006	2.04539	253.655	0.520286
1	444	FEMALE	61	G3	WT	non-codel	Oligoastrocytoma	0.965661	0	0	1.16351	0.156466	8.84317	822.737	0.035422
0	629	MALE	29	G3	Mutant	non-codel	Oligoastrocytoma	0.248983	0.024575	0.570923	0.148146	0.050429	4.03087	835.939	0
0	651	MALE	51	G2	Mutant	codel	Oligodendroglioma	0.121673	0	0	0.284413	0.038725	0.477147	76.9808	0
0	582	FEMALE	60	G3	WT	non-codel	Oligodendroglioma	0.179401	0.649253	0	0.415856	45.1649	1.94806	166.522	0.027419
0	516	FEMALE	29	G2	Mutant	non-codel	Oligoastrocytoma	0.039762	0	1.50439	0.341571	0.177174	0.500848	64.8414	0.003646
0	471	FEMALE	69	G2	Mutant	non-codel	Oligoastrocytoma	0.019419	0	0	0.198591	0.115371	6.21463	1107.33	0.007123
0	431	FEMALE	55	G3	Mutant	codel	Oligodendroglioma	1.61565	0	0	0.640464	0.01237	0.190993	21.9382	0.003055
0	1012	MALE	33	G3	Mutant	non-codel	Astrocytoma	0.052375	0.056864	0	0.139262	0	1.63339	122.975	2.38708
0	908	MALE	51	G2	Mutant	non-codel	Oligoastrocytoma	0.016964	0	0.855768	0.041636	0.012598	1.01092	157.73	0
0	964	MALE	42	G2	Mutant	non-codel	Oligodendroglioma	2.9441	0	0	0.090737	0.059901	2.23871	862.337	0
0	743	MALE	70	G3	WT	non-codel	Oligodendroglioma	0.686454	4.40396	0	0.187203	10.3657	0.99748	437.144	0.14116
0	796	FEMALE	62	G2	Mutant	non-codel	Astrocytoma	0.021957	0.071516	0	0.161673	0	0.202184	55.4209	0.016108
0	760	FEMALE	33	G3	Mutant	non-codel	Astrocytoma	0	0.079975	0	0.261148	0.054704	1.48456	185.808	0
1	1033	FEMALE	46	G3	WT	non-codel	Astrocytoma	0.387826	2.30347	0	0.167978	0.728508	3.13122	370.403	8.8368
0	777	FEMALE	37	G2	Mutant	codel	Oligodendroglioma	0.196772	0	0	0.465067	0.016237	7.04252	852.94	0.020049
0	656	MALE	60	G2	Mutant	codel	Oligodendroglioma	0.243578	0	0	0.268259	0.069573	1.3184	466.524	0.010309
0	2893	FEMALE	35	G2	Mutant	codel	Oligoastrocytoma	0.074673	0	0	0.386915	0.092425	0.536241	134.284	0.00913
0	638	FEMALE	27	G3	Mutant	non-codel	Astrocytoma	0.04356	0	0	0.249462	0.032349	2.14175	711.182	0.015978
0	678	FEMALE	74	G3	Mutant	codel	Oligodendroglioma	0.11599	0	0	0.037958	0.017228	0.745624	130.748	0.004255
1	347	MALE	87	G2	WT	non-codel	Oligodendroglioma	0.154948	12.1276	0	0.167102	0.261523	0.92019	175.871	0.322935
1	814	MALE	54	G3	WT	non-codel	Oligodendroglioma	136.947	4.53798	0	0.343924	0.124876	5.44224	773.754	0.233502
0	522	MALE	30	G2	Mutant	non-codel	Astrocytoma	0.126369	0	0	0.120617	0	0.41715	170.391	0
1	648	MALE	51	G3	Mutant	codel	Oligodendroglioma	0.152311	0.047247	0	0.35603	0.694834	0.843019	79.3263	0
1	547	FEMALE	73	G3	Mutant	codel	Oligodendroglioma	5.6122	0.032239	0	0.182203	0.066156	2.08683	278.863	0.119814
1	4229	MALE	35	G3	Mutant	non-codel	Oligoastrocytoma	0.629873	0	0	0.273762	0.029236	0.321461	16.5489	0
0	2565	MALE	32	G2	Mutant	non-codel	Oligodendroglioma	0.138542	0	0.582413	0.066118	0.017148	0.040117	6.83665	0.033879
0	1567	MALE	56	G2	WT	non-codel	Oligodendroglioma	0.513218	0	0	0.135445	0.012295	0.488976	2262.61	0.060727
0	1137	MALE	32	G2	Mutant	non-codel	Astrocytoma	0.066768	0	0.421023	0.198014	0.024792	0.295804	108.725	0
1	228	MALE	52	G3	WT	non-codel	Oligoastrocytoma	25.2909	21.6934	0	0.156752	0.060981	1.41237	121.018	0.120481
1	1351	MALE	40	G2	Mutant	non-codel	Oligodendroglioma	0.102606	0	0	0.577122	0.228598	1.10526	262.184	0.004705
0	17	MALE	55	G3	WT	non-codel	Astrocytoma	44.8403	5.18387	0	0.320807	0	0.280523	29.5826	0.211522
1	1525	MALE	41	G3	Mutant	non-codel	Astrocytoma	0.041284	0	0	0.236427	0.291258	2.72558	205.964	0.056787
1	2052	MALE	38	G3	Mutant	non-codel	Astrocytoma	0.150421	0	0	0.29008	0.031917	8.24344	1467.27	0.019706
1	1251	MALE	42	G3	Mutant	non-codel	Astrocytoma	0	0	0	0.298357	0	3.18109	185.112	0.009226
1	2433	MALE	34	G3	Mutant	non-codel	Astrocytoma	0.25277	0	0	0.444617	0.018772	1.62489	219.539	0
1	1762	FEMALE	62	G3	Mutant	non-codel	Astrocytoma	0.142229	0	0	0.310298	0	1.93979	139.17	0
1	4084	MALE	31	G3	Mutant	codel	Oligodendroglioma	0.336572	0	0	0.601443	0.026311	0.677088	71.7484	0.016245
1	2379	FEMALE	42	G2	Mutant	codel	Oligodendroglioma	4.19992	0	0	70.9568	0	0.02606	6.33475	0.066811
1	2907	FEMALE	48	G2	Mutant	codel	Oligodendroglioma	0.201719	0.024334	0	0.467592	0	16.8379	891.573	0
1	3978	FEMALE	38	G2	Mutant	non-codel	Oligoastrocytoma	0.440275	0.01912	0	0.187305	0	0.22642	18.9116	0
1	435	MALE	57		WT	non-codel	Astrocytoma	0.379261	47.6823	0	0.382684	1.59604	0.241606	12.977	0.148392
1	886	FEMALE	32		Mutant	non-codel	Astrocytoma	3.62008	0.021131	0	0.222923	0.014454	0.804786	150.203	0.021418
1	2835	FEMALE	47		Mutant	non-codel	Astrocytoma	0.078183	0	0	0.287839	0.043547	15.5429	1977.16	0.003585
1	111	FEMALE	33		Mutant	non-codel	Astrocytoma	453.986	0.0772	0.597837	1.16347	0.017602	3.57438	264.382	0.104329
1	592	MALE	55		WT	non-codel	Astrocytoma	3.10735	2.81138	0	0.271169	0.046153	4.58168	703.745	0.6041
1	378	MALE	52		Mutant	non-codel	Astrocytoma	33.1943	0.129793	0	0.415672	0.029594	16.391	3389.61	0.007309
1	492	MALE	46		WT	non-codel	Astrocytoma	11.8602	6.42702	1.0515	0.213163	0.170275	1.74914	68.5353	0.015292
1	648	MALE	63		WT	non-codel	Astrocytoma	0.250766	0.024751	0	0.195834	0.135439	12.6347	2484.07	0.008362
1	727	FEMALE	63		WT	non-codel	Astrocytoma	0	5.11308	0	0.153097	0	9.80238	594.687	0.080082
1	2282	MALE	45	G3	Mutant	codel	Oligodendroglioma	0.285516	0	0	0.233589	0	0.442631	48.1259	0.004028
1	1578	FEMALE	58		WT	non-codel	Oligodendroglioma	0.183174	2.03845	0	0.496412	0.306073	0.051715	16.0571	0.20997
1	466	MALE	71		Mutant	codel	Oligodendroglioma	0.067401	0.024393	0	0.165429	0	0.081972	29.8237	0.008241
1	23	MALE	42		Mutant	non-codel	Oligoastrocytoma	0	0	0	0.21421	0.015556	4.65089	582.048	0.003842
1	987	FEMALE	26	G3	Mutant	non-codel	Oligoastrocytoma	21.5072	6.30964	0	0.450247	0	0.160634	31.5501	0.012112
1	1120	MALE	28	G2	Mutant	non-codel	Oligoastrocytoma	7.35736	0	0	0.175218	0	1.99619	215.287	0.023106
1	4445	FEMALE	27		Mutant	non-codel	Oligodendroglioma	0.57364	0	0	0.647326	0.279108	1.36092	202.01	0.007256
1	398	FEMALE	58		WT	non-codel	Oligodendroglioma	0.056704	0	0	0.092782	0.252662	1.25116	473.923	0.013866
1	2235	FEMALE	31		Mutant	non-codel	Astrocytoma	0.881464	0	0	0.628696	0.083924	1.25265	185.804	0.004145
1	4412	MALE	35		Mutant	non-codel	Astrocytoma	0.164758	0	0	0.101095	0.061178	0.228999	28.4071	0.02644
1	984	FEMALE	41	G2	Mutant	non-codel	Astrocytoma	0.025091	0	0	0.153955	5.25458	0.50131	47.4367	0.004602
0	1201	FEMALE	47	G2	Mutant	codel	Oligodendroglioma	0	0.019517	0.453411	0.161773	0	1.14931	76.8127	0.056047
0	7	MALE	34	G2	Mutant	codel	Oligodendroglioma	0.259123	0	0	0.932784	0.038487	0.171076	16.9908	0.003168
0	6	MALE	44	G2	Mutant	non-codel	Astrocytoma	0.297595	0.01795	0	0.317865	0.663017	0.491187	87.2922	0.009097
0	1453	MALE	54	G3	Mutant	codel	Oligodendroglioma	0.151973	0	0	0.248667	0.070538	0.745902	192.082	0.003484
1	775	MALE	23	G3	WT	non-codel	Astrocytoma	180.6	0	0	0.720143	0.042632	14.6714	2002.27	4.65016
1	775	MALE	23	G3	WT	non-codel	Astrocytoma	432.535	0	0	0.262551	0	8.12442	69.3889	25.8583
0	1588	MALE	62	G2	Mutant	codel	Oligodendroglioma	0.345677	0	0	0.157116	0.014262	1.49477	515.936	0
1	1120	FEMALE	39	G2	Mutant	non-codel	Oligoastrocytoma	0	0	0	0.372091	0.025981	0.580477	74.5907	0.003208
1	1120	FEMALE	39	G2	Mutant	non-codel	Oligoastrocytoma	0.602159	6.27616	0	0.472938	0.017887	11.9893	1485.41	0.119275
1	1120	FEMALE	39	G2	Mutant	non-codel	Oligoastrocytoma	0.209731	0	0	0.305044	0.034612	3.14991	553.614	0
0	571	FEMALE	59	G3	WT	non-codel	Astrocytoma	0.230302	0.057701	0.446842	0.326105	2.97331	8.81812	1450.99	0.019495
0	454	MALE	30	G2	Mutant	non-codel	Astrocytoma	0.065554	0	1.2401	20.2659	0.085195	2.20382	721.486	0
0	1294	MALE	70	G2	Mutant	non-codel	Oligodendroglioma	0	0.022397	0	0.126577	0.030639	0.817158	66.8698	0.01135
0	1257	FEMALE	23	G2	Mutant	non-codel	Astrocytoma	0.061826	0.022375	0	0.25291	0.03061	2.72839	69.6731	0.011339
1	561	MALE	63	G3	WT	non-codel	Oligodendroglioma	3.57393	7.71028	0	0.069317	0	0.19538	42.4294	0.014127
0	467	MALE	28	G2	Mutant	codel	Oligodendroglioma	0.554433	0	0	53.8909	0.538434	5.32761	945.521	0.121241
0	544	MALE	48	G3	Mutant	non-codel	Astrocytoma	0.903643	0	0	25.5585	0.015978	0.168212	286.755	0.003946
0	1219	MALE	49	G2	Mutant	non-codel	Oligoastrocytoma	0	0	0	0.332701	0	0.272014	18.32	0.003729
0	686	FEMALE	31	G3	Mutant	codel	Oligodendroglioma	0.457462	0	0	0.116957	0.042466	1.90419	324.335	0
0	627	MALE	31	G2	Mutant	codel	Oligodendroglioma	0.049643	0	0.626078	0.263993	0.073734	7.39157	762.031	0.027314
0	611	FEMALE	49	G2	WT	non-codel	Oligoastrocytoma	0.158674	0	0	0.432719	0.091651	8.08352	1368.02	0.019401
0	862	MALE	23	G3	WT	non-codel	Oligoastrocytoma	0.122347	0	1.32257	0.693522	0.15576	0.151833	93.1472	0.003206
0	416	MALE	35	G2	Mutant	non-codel	Oligodendroglioma	0.021087	0	0	0.181149	0	8.49617	1144.38	0.003868
0	433	MALE	37	G3	Mutant	non-codel	Astrocytoma	0.203465	0	0	0.096035	0	0.032631	6.47008	0
0	487	FEMALE	42	G3	Mutant	codel	Oligoastrocytoma	0.064457	0	1.08387	0.27246	0.079781	1.94484	218.91	0
0	611	MALE	31	G2	Mutant	codel	Oligoastrocytoma	0.117408	0.021245	0	0.240138	0.813793	11.0764	2302.07	0.039478
0	455	MALE	41	G2	Mutant	non-codel	Oligoastrocytoma	0.384805	0	1.38657	26.9621	0.102061	5.00462	976.568	0
0	685	FEMALE	33	G2	Mutant	non-codel	Oligodendroglioma	1.30607	0.027804	0	1.31996	0.285277	1.50833	236.214	0.014091
0	992	MALE	30	G3	Mutant	non-codel	Oligodendroglioma	0.059163	0	0	19.7483	0.219683	8.22655	1596.58	0.014468
0	1164	FEMALE	27	G2	Mutant	non-codel	Oligodendroglioma	0.228498	0	0	0.09347	0	0.185262	46.987	0
0	1164	FEMALE	27	G2	Mutant	non-codel	Oligodendroglioma	0.044661	0	0	0.45673	0.033167	1.57903	230.5	0
0	326	MALE	58	G3	WT	non-codel	Oligoastrocytoma	47.7484	0.059111	0.686641	0.233852	0	0.070944	7.85769	0.049928
1	559	MALE	63	G3	WT	non-codel	Oligoastrocytoma	5.2556	1.95016	0	0.312957	0	3.80845	860.636	0.030503
0	569	MALE	47	G2	Mutant	non-codel	Astrocytoma	0.273526	0	0	0.122062	0	0.138246	4.90952	0
0	721	FEMALE	44	G2	Mutant	non-codel	Oligoastrocytoma	0.031592	0	0	0.297229	0.023461	9.14418	1140.61	0.005794
0	449	FEMALE	47	G2	Mutant	non-codel	Oligoastrocytoma	0.293044	0	0	0.295075	0.368291	1.93471	490.754	0.008269
0	542	FEMALE	34	G2	Mutant	codel	Oligoastrocytoma	0.074719	0	0	53.733	0.018496	1.77415	222.129	0
0	655	FEMALE	34	G2	Mutant	non-codel	Astrocytoma	0	0	0	0.068927	0	4.74251	494.455	0.035318
0	457	MALE	60	G2	Mutant	codel	Oligodendroglioma	0.093607	0	0	0.009573	0	0.097579	49.7627	0
0	500	FEMALE	44	G2	Mutant	codel	Oligodendroglioma	0.123439	0	0	3.46393	0	0.072917	19.0253	0
0	677	FEMALE	52	G3	Mutant	non-codel	Astrocytoma	7.99997	0	0	0.053298	0	3.92072	428.48	0.023896
0	868	FEMALE	20	G2	Mutant	non-codel	Oligodendroglioma	0.236744	0.021419	0	0.193687	0	3.25626	783.346	0.010855
0	328	FEMALE	53	G3	WT	non-codel	Oligoastrocytoma	16.5331	4.67327	0	0.368361	0.147124	0.48187	89.7109	0.069366
0	1115	FEMALE	50	G2	Mutant	codel	Oligodendroglioma	0.680652	0	0	0.198879	0.028885	0.388555	72.9796	0.003567
1	1481	FEMALE	33	G2	Mutant	non-codel	Oligodendroglioma	0.106347	0	0	0.095706	0	0.923828	179.095	0.003901
0	622	FEMALE	74	G2	Mutant	codel	Oligoastrocytoma	2.37093	0.041856	0	0.654461	0.071575	3.90825	757.411	0.021212
0	567	FEMALE	37	G3	Mutant	non-codel	Astrocytoma	0.044501	1.88428	0	0.245751	0.033048	1.66616	142.072	0.942682
0	174	FEMALE	61	G3	WT	non-codel	Astrocytoma	62.3093	0.465603	0	0.123831	0.093671	8.76126	1434.09	0.203574
0	837	MALE	25	G3	Mutant	non-codel	Oligoastrocytoma	0.065797	0	0.553206	0.15252	0.635227	1.12792	148.003	0.012068
0	3	MALE	54	G2	Mutant	codel	Oligodendroglioma	0.246206	0	0	0.45881	0.091421	17.7495	2629.61	0.002509
0	203	MALE	30	G3	Mutant	codel	Oligodendroglioma	0.143294	0	0	0.167476	0.091214	1.6289	168.148	0.011263
1	351	MALE	30	G3	WT	non-codel	Oligodendroglioma	0	4.90337	0	1.34927	0.037685	0.762619	61.4966	0.004653
1	1220	MALE	37	G3	Mutant	non-codel	Oligodendroglioma	0.06509	0.017667	0	0.479269	0.036254	7.12448	807.279	0.005969
0	4	FEMALE	37	G3	Mutant	codel	Oligodendroglioma	0.384503	0	0	0.314573	0	0.672805	79.9213	0.005037
0	1	MALE	38	G2	Mutant	non-codel	Oligodendroglioma	0.752966	0	0.513304	0.191467	0.136017	2.78964	518.321	0
0	503	MALE	28	G2	Mutant	non-codel	Oligoastrocytoma	0.100143	0	0	49.6251	12.3901	1.48586	113.897	0.018367
0	114	MALE	52	G2	Mutant	non-codel	Oligoastrocytoma	0.067263	0	0.424148	0.522784	0.049952	4.55179	1021.98	0
0	530	MALE	67	G3	Mutant	non-codel	Oligoastrocytoma	0.472351	0	0	0.218985	0.070157	1.31306	402.203	0.002888
0	199	MALE	26	G2	Mutant	non-codel	Astrocytoma	0.299958	0	0.378296	0.423323	0.011138	0.257967	110.649	0.002751
0	738	MALE	62	G3	Mutant	non-codel	Astrocytoma	0.100583	0	0.634258	0.380592	0	0.484938	107.164	0.133745
0	194	MALE	36	G2	Mutant	non-codel	Astrocytoma	0.018104	0	0.456642	0.281418	0	0.427772	104.145	0.023243
0	1227	MALE	44	G3	Mutant	non-codel	Astrocytoma	0.070027	0.038014	0	0.250648	1.24811	10.8007	1632.85	0.003211
0	2287	MALE	33	G2	Mutant	codel	Oligodendroglioma	0.26653	0	0	0.239862	0.052783	1.57752	237.4	0.003259
0	2918	MALE	39	G2	Mutant	codel	Oligodendroglioma	0.287832	0	0	0.549463	0.028501	13.3854	1697.76	0
0	3253	FEMALE	18	G2	Mutant	non-codel	Oligoastrocytoma	1.05948	0.021703	0	0.139014	0.682895	5.51526	1618.05	0.014665
0	5255	MALE	14	G2	Mutant	non-codel	Oligoastrocytoma	0.036423	0.019772	0	0.297989	0.040574	0.44297	19.6146	0.00668
0	122	MALE	42	G2	Mutant	non-codel	Astrocytoma	0.101524	0	0.512155	0.141202	1.65871	4.11336	496.364	0.003724
0	153	FEMALE	30	G3	Mutant	non-codel	Astrocytoma	0	0.046761	0	0.246657	0.015993	8.66523	1183.42	0
0	908	MALE	21	G2	Mutant	non-codel	Oligodendroglioma	0	0	0	0.232708	0.675954	8.66137	3415.09	0.003478
0	705	MALE	29	G2	Mutant	non-codel	Oligodendroglioma	0.159049	0	0	0.130123	0.039372	2.54839	471.918	0.003241
0	3725	MALE	50	G2	Mutant	non-codel	Astrocytoma	0.459031	0	0	0.14083	0	0.797517	85.911	0
0	139	MALE	38	G2	Mutant	codel	Oligodendroglioma	0.044591	0	0	0.267531	0.132461	6.45605	939.327	0.002726
0	526	FEMALE	30	G2	Mutant	non-codel	Astrocytoma	0.332355	0	0	31.6412	0	1.91322	310.412	0.024382
1	96	FEMALE	61	G2	Mutant	codel	Astrocytoma	0.070776	0.01921	0	0.376376	0.105122	4.46059	406.499	0.00649
0	671	MALE	61	G2	Mutant	codel	Oligoastrocytoma	0.033597	0.054715	0	0.061846	0.411686	1.05653	91.695	0.03081
0	1399	MALE	34	G3	Mutant	non-codel	Oligoastrocytoma	0.01848	0	0.466138	0.075597	0.137243	0.789854	139.301	0.06101
0	1706	FEMALE	25	G2	Mutant	non-codel	Oligoastrocytoma	0.141464	0	2.1409	0.515023	0.115562	1.76714	250.47	0.005189
0	1752	MALE	36	G2	Mutant	non-codel	Oligoastrocytoma	0.309443	0	0	0.22943	2.67148	2.87629	272.801	0.003547
1	7	MALE	75	G3	Mutant	codel	Oligodendroglioma	0.30673	0	0.703339	0.307978	0	1.8119	52.8164	0.015343
0	434	MALE	40	G3	Mutant	codel	Oligodendroglioma	0.025923	0	0	0.710494	0.077007	27.8658	2817.63	0
0	5	MALE	26	G2	Mutant	non-codel	Oligodendroglioma	0.179067	0	0	0.105805	0.088655	1.09234	267.695	0.003649
0	494	MALE	53	G3	Mutant	codel	Oligodendroglioma	0.02057	0	0	0.269262	0.045828	5.88248	586.545	0.003773
0	23	FEMALE	32	G2	WT	non-codel	Astrocytoma	0.105586	0.022927	0	4.26731	22.3475	0.040358	22.9523	0.054222
0	1359	FEMALE	29	G2	Mutant	codel	Oligoastrocytoma	0.073189	0	0	0.389206	0.199294	1.91584	299.78	0
0	184	MALE	58	G3	Mutant	non-codel	Oligoastrocytoma	1.028	0	0	0.16662	0	0.451563	164.653	0
0	1300	FEMALE	29	G3	Mutant	non-codel	Astrocytoma	0.02265	0	0.571305	42.6482	0.033641	3.40787	335.505	0.029079
0	3	MALE	74	G3	Mutant	codel	Oligodendroglioma	0.373149	0	0	0.368136	0.016301	2.51695	235.086	0
0	964	MALE	59	G3	Mutant	non-codel	Oligodendroglioma	0.290591	0	0	0.85851	0.227794	2.79923	336.676	0
0	455	FEMALE	58	G2	Mutant	non-codel	Oligodendroglioma	0.182188	0	0	0.662458	0.015033	9.14424	954.562	0.003713
0	3	MALE	29	G3	Mutant	non-codel	Oligoastrocytoma	0.167755	0	0.940294	0.297365	0.013842	1.71311	317.647	0.054697
0	3	FEMALE	31	G2	WT	non-codel	Astrocytoma	1.96677	0	0.43901	0.249192	0.193885	0.033263	19.0734	0.111726
0	90	MALE	43	G2	Mutant	codel	Oligoastrocytoma	0.144683	0	0	0.035511	0.021489	0.598264	249.781	0.002654
0	533	FEMALE	51	G2	Mutant	non-codel	Oligodendroglioma	0.242514	0	0	0.386894	0	1.88339	6.96326	0.12454
0	210	MALE	60	G3	Mutant	codel	Oligodendroglioma	0.475748	0	0	0.808386	0.067944	9.89965	969.673	0.010068
0	442	FEMALE	29	G2	Mutant	codel	Oligodendroglioma	0.059409	0	0	0.376686	0.09927	2.77397	459.581	0
0	1201	MALE	62	G2	WT	non-codel	Astrocytoma	0.061888	0	0.520336	0.371303	1.71585	3.48734	497.403	0.211877
0	585	MALE	39	G3	Mutant	non-codel	Astrocytoma	1.11472	0	0	0.231996	0.014523	0.027182	3.78998	0.007174
0	1189	MALE	35	G3	Mutant	codel	Oligodendroglioma	0.315115	0.016292	0	0.72431	0.12258	6.61146	810.464	0.008256
0	7	FEMALE	24	G3	WT	non-codel	Astrocytoma	15.7272	0	0.479674	0.334507	0.070614	1.70157	122.013	1.66719
0	1540	MALE	28	G2	Mutant	non-codel	Astrocytoma	1.0452	0.024144	0.560919	0.682265	0.082575	4.86434	1114.43	0.024472
0	15	FEMALE	60	G3	WT	non-codel	Astrocytoma	3.75614	1.17277	0.619229	0.331403	0.072927	0.119428	9.58991	0.45026
0	718	MALE	29	G2	Mutant	non-codel	Oligoastrocytoma	0	0	1.0924	0.230311	0	8.21676	811.049	0.011915
0	1130	FEMALE	41	G3	Mutant	codel	Oligodendroglioma	0.092339	0	0	0.710124	0.068574	5.75298	761.479	0.006774
0	10	MALE	56	G2	Mutant	codel	Oligodendroglioma	0.073986	0	0	0.257252	0.041208	0.626642	89.156	0
0	4	FEMALE	20	G2	Mutant	codel	Oligodendroglioma	0.174788	0	0	0.461497	0.094403	6.09835	631.76	0.017486
0	112	MALE	31	G3	Mutant	non-codel	Oligoastrocytoma	0.823558	0.042578	0	0.312825	0	2.39496	534.256	0.007193
0	162	MALE	30	G2	Mutant	non-codel	Oligoastrocytoma	0.039868	0	0	0.48382	0.138168	5.82759	1396.9	0.002437
0	1079	MALE	38	G2	Mutant	codel	Oligodendroglioma	0.111789	0	0.469946	0.97555	0.027673	11.4558	2087.92	0.006834
1	113	MALE	66	G3	WT	non-codel	Oligodendroglioma	5.31829	0.217434	3.92892	0.464234	0.049576	0.707495	25.297	0.330577
0	343	FEMALE	44	G2	Mutant	non-codel	Astrocytoma	0.058398	0	0	0.326479	0	10.579	1278.47	0
0	956	FEMALE	30	G2	Mutant	non-codel	Oligoastrocytoma	0.0485	0.017552	0	0.806818	0.024012	27.8437	4330.15	0.01186
0	50	FEMALE	64	G2	Mutant	codel	Oligodendroglioma	0.068527	0	0.864231	0.224255	0.254453	2.2234	351.006	0.006284
0	494	MALE	55	G3	WT	non-codel	Astrocytoma	0.480698	19.764	0	0.29068	0.031042	0.562826	57.6308	0.594141
0	286	FEMALE	30	G2	Mutant	codel	Oligodendroglioma	0.103656	0	0	0.303881	0	0.591299	102.318	0
1	1933	FEMALE	37	G2	Mutant	non-codel	Oligoastrocytoma	0.204432	0	0	0.334504	0.759097	1.73742	319.056	0.006249
0	3	MALE	21	G2	WT	non-codel	Astrocytoma	1.45841	0	0	1.31068	1.54256	2.43018	473.035	0.020264
1	1152	FEMALE	40	G2	Mutant	non-codel	Oligoastrocytoma	0.223079	0	0.468898	1.04942	0.069028	0.707327	99.1679	0.006819
0	1004	FEMALE	34	G3	WT	non-codel	Oligodendroglioma	0.164561	0	0.377343	0.305983	0.16665	0.675782	303.256	0.008231
0	372	FEMALE	51	G3	WT	non-codel	Astrocytoma	4.21273	1.07872	0	0.520235	0	3.46279	599.915	0.11298
0	190	MALE	54	G3	Mutant	codel	Oligodendroglioma	0.097318	0	0	0.39013	0.043363	0.973893	78.0769	0.00357
0	14	MALE	62	G2	WT	non-codel	Oligodendroglioma	0.141677	0	0.397062	0.914403	0.163668	7.20122	856.455	0.04042
0	76	FEMALE	26	G2	Mutant	non-codel	Oligodendroglioma	0.139708	0.021669	0	0.261256	0.074109	0.953574	145.27	0.010981
0	169	MALE	64	G3	Mutant	codel	Oligodendroglioma	0.057339	0	0	0.602016	0.056776	6.67783	520.374	0.007011
0	419	MALE	57	G3	WT	non-codel	Astrocytoma	1.42598	1.01799	0	0.199767	1.47969	0.794156	186.765	0.021496
0	7	MALE	32	G3	Mutant	non-codel	Oligoastrocytoma	0.511027	0	0.495759	23.5415	0.204351	5.14956	1064.01	0.018024
0	900	FEMALE	49	G2	Mutant	non-codel	Oligodendroglioma	0.124905	0	0	6.58266	0.200979	3.35642	454.45	0.011454
0	1040	MALE	36	G3	Mutant	non-codel	Oligoastrocytoma	0.324422	0.028178	0.327318	40.0198	0.192743	0.081165	5.44134	0.00476
0	418	FEMALE	29	G2	WT	non-codel	Oligodendroglioma	0.11218	0	0.47159	1.00955	0.208273	8.55939	2240.93	0.003429
0	860	FEMALE	30	G3	Mutant	non-codel	Astrocytoma	0.059001	0	0	0.144812	0	0.474954	32.6342	0.010821
0	478	MALE	47	G3	WT	non-codel	Astrocytoma	0.461402	3.00568	0.554193	0.736998	0.097902	0.675665	372.418	0.56013
0	7	FEMALE	55	G3	WT	non-codel	Astrocytoma	2.68677	0	0	0.067843	0.049267	0.288147	51.2044	1.16196
0	792	FEMALE	51	G3	Mutant	codel	Oligodendroglioma	0.267432	0	0	0.291725	0	13.575	2608.47	0
0	4	FEMALE	33	G2	Mutant	non-codel	Oligodendroglioma	0.084582	0	0.71114	0.196063	0.230317	0.377175	78.3769	0
0	615	FEMALE	33	G3	Mutant	non-codel	Astrocytoma	0.255727	0.027764	0	0.428896	0.094956	3.94092	520.536	0.00469
0	2	FEMALE	48	G3	Mutant	codel	Oligodendroglioma	0.208385	0	0	0.204583	0.015475	0.057927	6.10982	0
0	832	FEMALE	65	G3	WT	non-codel	Astrocytoma	3.07601	19.7369	0	0.136031	0	0.616272	7.62882	0.045743
0	3	MALE	24	G2	Mutant	non-codel	Astrocytoma	0.133962	0	0	0.410992	0	0.577981	164.513	0.004095
1	162	FEMALE	70	G3	WT	non-codel	Astrocytoma	4.12189	0.162143	0	0.28102	0.13309	3.4198	403.529	1.10658
0	82	MALE	47	G2	Mutant	non-codel	Oligoastrocytoma	0.526475	0	0	0.430725	0	6.83614	936.315	0.010164
0	515	FEMALE	38	G2	Mutant	codel	Oligodendroglioma	0.073404	0	0	0.170152	0.036342	2.35082	264.486	0
0	55	FEMALE	36	G2	Mutant	non-codel	Astrocytoma	0.113564	0	0	0.260147	0	0.639267	65.4113	0
0	491	MALE	47	G2	WT	non-codel	Oligodendroglioma	0.460336	0.024989	0.580558	0.160061	0.495703	1.43961	313.079	0.455913
0	512	FEMALE	37	G3	Mutant	non-codel	Astrocytoma	0.946192	0	1.13648	0.175096	0.066922	1.00591	234.724	0.053714
0	651	FEMALE	51	G3	Mutant	codel	Oligodendroglioma	3.10824	0	0	0.135484	0.01892	0.017706	2.19226	0.004673
0	194	FEMALE	20	G2	Mutant	non-codel	Oligodendroglioma	0.111874	0	0	0.759678	0.083082	4.15173	686.133	0.008207
0	533	MALE	22		Mutant	non-codel	Astrocytoma	0.216303	0.07828	0	0.088482	0	0.501072	94.415	0
1	537	MALE	66	G3	WT	non-codel	Oligodendroglioma	422.935	17.0406	0	0.258735	0.12178	2.60889	365.3	12.1118
0	74	MALE	62	G3	WT	non-codel	Astrocytoma	0.885503	2.99955	0	0.195603	4.76109	3.39078	974.675	0.035729
0	320	MALE	33	G2	Mutant	non-codel	Oligoastrocytoma	1.048	0	0	0.336236	0.061042	1.13175	160.529	0
0	467	FEMALE	58		Mutant	codel	Oligodendroglioma	1.49681	0	0	0.019438	0	3.59123	632.425	0.026145
0	336	FEMALE	22		Mutant	codel	Oligoastrocytoma	0.239851	0.020031	0.46537	0.294344	0.013702	1.74059	239.521	0.023687
0	3	MALE	34	G3	Mutant	non-codel	Astrocytoma	0.019162	0	0	0.054868	0	0.72908	262.63	0.007029
0	1721	MALE	37	G2	Mutant	codel	Oligodendroglioma	0.03689	0.020026	0	0.27917	0	18.4553	3320.42	0
0	1382	MALE	39	G2	Mutant	codel	Oligodendroglioma	0.050219	0	0	0.369767	0.062157	4.22286	505.042	0.00307
1	1262	MALE	38	G2	Mutant	non-codel	Oligoastrocytoma	0.289325	0	0	0.414235	0.120861	1.71851	282.72	0.006633
0	1387	MALE	41	G2	Mutant	non-codel	Astrocytoma	0.242526	0.020255	0	0.091578	0.013855	0.512119	27.307	0.006843
0	2078	MALE	35	G2	Mutant	codel	Oligodendroglioma	0.037896	0	0	0.116266	0.014072	1.51763	222.175	0.00695
0	1078	FEMALE	45	G2	Mutant	codel	Oligodendroglioma	0.094935	0	0	0.485432	0.070502	15.0466	1523.86	0.004353
1	1209	FEMALE	34	G3	Mutant	non-codel	Astrocytoma	0	0.060597	0	48.8289	0.179615	0.859806	182.421	0.006824
0	1217	MALE	36	G3	Mutant	non-codel	Astrocytoma	0.32045	0	1.01035	0.155663	0	0.076553	4.70203	0.007347
0	1294	MALE	31	G3	Mutant	non-codel	Astrocytoma	0.140398	0	0	0.229728	0	2.62222	252.815	0.006437
0	758	MALE	39	G2	Mutant	codel	Oligodendroglioma	0.088145	0	0	0.180285	0.026184	1.79177	405.112	0.003233
1	962	MALE	68	G3	Mutant	codel	Oligodendroglioma	0.36193	0	0	0.068332	0.010338	0.033859	7.47842	0.005106
1	388	MALE	64	G3	WT	non-codel	Astrocytoma	3.70619	0.333466	0.516476	0.753848	4.85085	11.2347	2163.13	0.011266
0	878	FEMALE	42	G2	Mutant	non-codel	Astrocytoma	0.196125	0	0	26.8496	0	1.32891	388.965	0.008993
0	630	MALE	35	G2	Mutant	non-codel	Astrocytoma	0.082228	0	0	0.208546	0.012213	0.277152	101.171	0.018097
1	578	MALE	43	G2	Mutant	non-codel	Oligodendroglioma	0.017911	0	0	0.183169	0	2.15651	191.995	0
0	1301	MALE	62	G3	Mutant	codel	Oligoastrocytoma	0.972097	0	0	0.373551	0.054691	0.634622	53.6767	0.002701
0	438	MALE	26	G3	Mutant	codel	Oligoastrocytoma	4.19481	0	0	32.4405	0.010931	1.39112	224.061	0.064788
0	438	FEMALE	45	G3	WT	non-codel	Astrocytoma	25.3145	4.97198	0	0.234164	0.12596	0.187859	11.7343	0.085546
0	0	MALE	27	G2	Mutant	codel	Oligodendroglioma	0.082144	0	0	0.134408	0.045752	2.59029	830.079	0
0	0	MALE	35	G3	Mutant	non-codel	Astrocytoma	7.00507	0.077871	0.603039	0.234719	0	0.884754	32.9048	0.109622
0	7	MALE	39	G2	Mutant	non-codel	Astrocytoma	0.222386	0	0	0.2481	0.030028	0.544432	102.763	0.007416
0	204	FEMALE	20	G2	Mutant	non-codel	Astrocytoma	0.17243	0	0	0.181376	0.16464	1.25823	183.022	0
0	243	FEMALE	41	G3	Mutant	codel	Oligodendroglioma	0.599501	0.028299	0	0.159936	0.561355	0.054343	12.6739	0.052586
0	72	MALE	21	G2	WT	non-codel	Astrocytoma	0.581237	0	0.488689	0.641962	0.503591	0.084153	141.93	0.003553
0	70	MALE	39	G3	Mutant	non-codel	Astrocytoma	2.49383	0.033019	0	0.155508	0.090342	4.54675	666.699	0.002789
0	287	MALE	33	G2	Mutant	codel	Oligodendroglioma	0.071993	0	0	0.510462	0.124751	0.316869	85.4526	0
0	179	MALE	30	G2	Mutant	non-codel	Astrocytoma	0.077342	0	0	0.05273	0.344622	0.837592	116.587	0
0	242	FEMALE	36	G2	Mutant	non-codel	Astrocytoma	0.185599	0.025188	0	0.40808	1.39556	3.40596	339.76	0.00851
0	231	FEMALE	35	G3	Mutant	non-codel	Oligodendroglioma	0.621493	0	0	0.480214	0.034189	0.783838	273.346	0.012665
0	39	MALE	26	G2	WT	non-codel	Oligodendroglioma	1.36102	0	0	0.364764	1.11531	0.016308	14.2304	0.030126
0	7	FEMALE	71	G3	WT	non-codel	Oligodendroglioma	2.89034	0.249382	0	0.203581	0	0.066512	3.09369	0.017553
0	317	MALE	35	G3	Mutant	non-codel	Astrocytoma	0.183687	0	0	0.008349	0.045471	0.42906	113.753	0
0	403	MALE	21	G3	Mutant	non-codel	Astrocytoma	0.134422	0.020849	0.484364	0.329923	0.199654	0.070063	32.4356	0
0	354	FEMALE	64	G3	Mutant	codel	Oligodendroglioma	0.153764	0	0	0.172973	0	0.150271	19.2631	0.003525
0	333	MALE	22	G3	Mutant	codel	Oligoastrocytoma	0.303361	0	0.546552	0.15955	0	3.94916	396.353	0.011922
0	274	FEMALE	59	G2	Mutant	non-codel	Oligoastrocytoma	19.2849	0.68582	0	16.1272	0.607087	0.8102	126.619	0.037482
0	414	FEMALE	52	G2	Mutant	non-codel	Astrocytoma	0.014183	0	0	0.150843	0.021065	0.039425	15.1569	0
0	292	FEMALE	38		Mutant	non-codel	Astrocytoma	0.059855	0	0	0.195875	0	2.19421	510.42	0
0	230	FEMALE	44		Mutant	non-codel	Astrocytoma	0.021188	0	0	14.6301	4.83057	0.865063	279.841	0.003886
0	372	MALE	47		Mutant	codel	Oligoastrocytoma	0.098677	0.021427	0	0.096876	0.043969	0.397741	164.442	0.00362
0	584	FEMALE	37		Mutant	codel	Oligoastrocytoma	0.113271	0	0	0.191959	0	1.19483	233.029	0.002968
0	105	FEMALE	55		Mutant	codel	Oligoastrocytoma	0.12078	0	0	0.296441	0.025627	1.08219	211.486	0
0	72	FEMALE	44		Mutant	non-codel	Astrocytoma	0.990737	0.017074	0	0.321647	0	8.04639	538.617	0.005768
0	134	FEMALE	34		Mutant	codel	Astrocytoma	0.073027	0	0.460492	0.156831	0.013558	4.17739	586.981	0.003348
0	461	FEMALE	38	G3	Mutant	codel	Oligodendroglioma	3.0685	0	0	31.9972	0.013022	0.082253	12.983	0.016079
0	77	FEMALE	32	G2	Mutant	non-codel	Oligoastrocytoma	0	0	0	0.112834	0.037245	4.0212	1477.86	0.004599
0	384	FEMALE	43	G2	Mutant	codel	Oligodendroglioma	0.046306	0	0	0.179949	0.034388	7.09982	1292.93	0.004246
0	482	FEMALE	28	G3	Mutant	codel	Oligoastrocytoma	1.89113	0	0	0.039169	0	0.099817	55.4702	0.00439
0	427	MALE	54	G2	Mutant	codel	Oligodendroglioma	0.048157	0	0	0.167445	0.035763	1.75284	489.462	0.004416
0	588	MALE	41	G3	WT	non-codel	Astrocytoma	0.266585	0.024119	0	0.345327	3.67906	8.445	1686.34	0.004074
0	451	FEMALE	52	G3	Mutant	codel	Oligodendroglioma	0.045028	0	0	0.036838	0.300953	5.49961	1874.37	0
0	442	MALE	51	G3	WT	non-codel	Oligoastrocytoma	0.861205	1.76894	0	0.238033	1.74584	2.36165	414.493	0.021345
0	414	MALE	43	G3	Mutant	non-codel	Oligoastrocytoma	0.22225	0	0	0.141423	0.036678	0.570623	97.7978	0.004529
1	372	MALE	66	G2	WT	non-codel	Astrocytoma	0.229143	0.090466	0	0.170426	0.07735	4.8461	1421.45	0
0	408	MALE	38	G3	Mutant	codel	Oligoastrocytoma	0.170129	0	0	0.224247	0.014038	4.57165	907.787	0.010401
0	279	MALE	38	G2	Mutant	codel	Oligoastrocytoma	0.227088	0	0	0.354685	0.076657	0.491383	134.596	0
0	313	MALE	27	G2	Mutant	non-codel	Oligoastrocytoma	0.219586	0	0	0.163318	0	0.721395	86.3128	0
0	442	MALE	47	G3	Mutant	codel	Oligoastrocytoma	0.077489	0.021033	0	0.166415	0	5.97419	1111.07	0
0	497	FEMALE	58	G2	Mutant	codel	Oligoastrocytoma	0.49329	0	0	0.256821	0.016652	9.17421	2170.47	0.012337
0	509	FEMALE	56	G3	Mutant	codel	Oligodendroglioma	0.406848	0.044172	0	0.166427	0.030214	6.69744	1002.81	0
0	58	FEMALE	73	G2	Mutant	non-codel	Oligodendroglioma	0.198192	0	0.499903	0.3324	0	0.640466	89.4172	0.00727
0	502	FEMALE	23	G2	Mutant	non-codel	Oligoastrocytoma	0.065179	0	0	0.213301	0.03227	2.67629	714.78	0
0	508	MALE	48	G3	WT	non-codel	Astrocytoma	0.510601	0.975676	0	0.217224	0	2.5265	662.899	0.003746
0	337	MALE	33	G2	Mutant	codel	Oligodendroglioma	0.104566	0	0	0.219983	0.011094	0.264723	63.1221	0.00274
0	395	FEMALE	38	G3	Mutant	non-codel	Oligoastrocytoma	0	0.10364	0	0.17572	1.471	2.54579	130.924	0
0	2702	MALE	40	G2	Mutant	codel	Oligodendroglioma	0.148018	0.020088	0	0.075686	0.041221	1.62335	264.952	0.027147
0	2860	MALE	52	G3	Mutant	codel	Oligodendroglioma	0.278986	0	0	0.19564	0.014799	1.90767	247.896	0.040203
0	993	FEMALE	53	G2	Mutant	codel	Oligodendroglioma	0.032623	0.01771	0	16.3478	0.024227	11.4011	1477.8	0.005983
0	1806	FEMALE	48	G2	Mutant	codel	Oligodendroglioma	0.105026	0	0	0.042963	0.019499	0.059303	23.7965	0
0	939	FEMALE	46		Mutant	codel	Oligodendroglioma	0.037711	0	0.475601	0.293101	0.028006	7.36111	823.833	0
0	166	MALE	45		Mutant	codel	Oligodendroglioma	1.9054	0	0	0.042709	0	0.716503	108.468	0.114891
0	301	FEMALE	54		Mutant	non-codel	Astrocytoma	0.048497	0.157959	0	0.009919	0.018008	0.303327	64.0119	0.031131
0	854	MALE	47		Mutant	codel	Oligodendroglioma	0.022887	0.024848	0	0.121708	0.169966	0.023858	1.71579	0.004198
0	63	MALE	30		Mutant	non-codel	Astrocytoma	8.62443	0.034488	0.400619	0.194914	0.011795	1.15623	131.911	0
0	596	FEMALE	40		Mutant	non-codel	Oligoastrocytoma	0.102939	0	0	0.134748	0.107025	0.636691	122.986	0
0	933	MALE	45		Mutant	codel	Oligodendroglioma	0.132066	0.023897	0	0.126055	0	0.85279	362.637	0
1	1891	FEMALE	48	G3	Mutant	non-codel	Astrocytoma	0.533334	0	0	0.427945	0.015234	0.274419	94.1407	0.007524
0	2650	MALE	38	G2	Mutant	non-codel	Astrocytoma	0.092807	0	0	0.091114	0.013784	3.29902	503.096	0.003404
0	571	MALE	50	G3	Mutant	non-codel	Oligoastrocytoma	0.107639	0.136342	0.452502	0.073386	0.013323	0.302336	3.75984	0.046064
0	1250	MALE	40	G3	Mutant	codel	Oligodendroglioma	0.630366	0	0.397497	0.154716	0	0.246419	43.6826	0.005781
0	1245	MALE	46	G3	Mutant	codel	Oligodendroglioma	0.910681	0.020178	0.468782	0.228078	0	6.49352	1132.94	0.006817
0	1076	MALE	50	G2	Mutant	codel	Oligodendroglioma	0.68833	0	0	0.223813	0	2.36727	282.812	0
0	1120	FEMALE	39	G2	Mutant	non-codel	Astrocytoma	0.20827	0	0.375231	0.322527	0.121526	0.734031	82.1215	0.005457
1	742	MALE	46	G3	WT	non-codel	Astrocytoma	12.9543	0.252846	0	0.238165	0	0.657502	59.6586	0.042713
0	785	FEMALE	22	G3	Mutant	non-codel	Astrocytoma	0.159849	0.024793	0	0.364307	0	4.45542	764.397	0.008376
0	908	FEMALE	48	G2	Mutant	codel	Oligodendroglioma	0.052716	0	0	0.452849	0.058723	0.215233	27.6725	0
0	992	MALE	33	G2	Mutant	codel	Astrocytoma	1.19419	0	1.07577	0.087233	0.14253	0.314922	46.8091	0.007822
0	1069	MALE	28	G3	Mutant	non-codel	Astrocytoma	0.288206	0	0	0.299272	0.016464	0.697166	91.2071	0
1	2988	MALE	24	G2	Mutant	non-codel	Astrocytoma	0.939651	0	0	0.976961	0.087228	5.50643	1130.75	0.010771
0	2918	MALE	36	G3	Mutant	non-codel	Astrocytoma	0.060861	0.022026	0.511702	0.224064	0.25612	5.08605	934.497	0
1	178	MALE	66	G3	WT	non-codel	Astrocytoma	1853.33	0	0	0.171484	0.062264	0.338675	93.3293	1.18788
0	3761	MALE	52	G2	Mutant	codel	Oligodendroglioma	0.085182	0	0	0.150995	0	5.63862	643.491	0
0	2289	MALE	58	G3	Mutant	codel	Oligodendroglioma	0.059131	0	0	0.104817	0.087827	3.78406	441.386	0.01446
0	4113	MALE	34	G2	Mutant	codel	Oligodendroglioma	0.168772	0	0	79.1479	0	2.0023	331.568	0
0	2602	MALE	31	G3	Mutant	non-codel	Astrocytoma	0.838688	0	0.542421	0.325484	3.11421	0.100878	88.2956	0.015776
0	1173	FEMALE	73	G2	Mutant	codel	Oligoastrocytoma	0.178328	0	0	0.121579	0.264867	0.402773	29.1017	0.010902
0	2585	FEMALE	56	G2	Mutant	non-codel	Oligoastrocytoma	0.494456	0	0	0.821699	0.195076	5.20002	1277.87	0.008502
0	946	MALE	52	G3	Mutant	codel	Astrocytoma	0.291244	0	0	0.641511	0.033275	0.136232	16.8126	0
0	604	FEMALE	59	G3	WT	non-codel	Astrocytoma	0.094671	0.137047	0	0.477629	0.070307	0.378307	12.011	0.017363
0	805	FEMALE	38	G3	Mutant	codel	Astrocytoma	0.132868	0	0.670274	0.239148	0.177612	0.392436	26.3705	0.053611
0	566	MALE	29	G2	Mutant	non-codel	Astrocytoma	0.274353	0	0	0.132633	0	0.606657	155.914	0.009149
0	567	MALE	42	G3	Mutant	codel	Oligoastrocytoma	0.216764	0	0	0.354682	0	3.35177	748.391	0.016565
0	428	FEMALE	57	G2	Mutant	non-codel	Oligoastrocytoma	0.061018	0	0	0.307842	0	7.51623	1755.13	0
0	1099	FEMALE	45	G2	Mutant	codel	Oligoastrocytoma	1.23823	0	0	0.461822	0.270458	1.63245	222.883	0.043416
1	241	FEMALE	33	G3	Mutant	non-codel	Astrocytoma	1074.04	0	0	0.261463	0.015312	5.79607	489.224	0.809252
1	819	MALE	57	G3	WT	non-codel	Astrocytoma	0.825717	0.038148	0	0.395264	0.443598	0.976745	213.126	0.012889
0	715	MALE	39	G3	Mutant	codel	Oligoastrocytoma	0.046947	0.025485	0	0.278462	0.087162	2.57746	465.562	0.00861
0	608	FEMALE	48	G3	Mutant	non-codel	Astrocytoma	2.26574	0.021964	0	0.314462	0.135211	0.242515	38.167	0.007421
0	609	FEMALE	30	G3	Mutant	non-codel	Oligodendroglioma	0.364639	0.232877	0	1.14064	0	1.14034	247.062	0.011802
0	249	MALE	43	G2	Mutant	codel	Oligodendroglioma	0.151952	0.054992	0	0.258993	0	10.1508	862.355	0.032514
0	62	MALE	25	G3	Mutant	codel	Oligodendroglioma	0.569513	0	0.552498	0.116484	0	0.182671	22.6078	0.008035
0	629	FEMALE	52	G3	Mutant	codel	Oligodendroglioma	0.192871	0	0	0.466805	0.011936	7.57029	686.107	0.014739
0	458	FEMALE	54	G3	Mutant	non-codel	Astrocytoma	0	0	0	0.136693	0.016544	1.39724	191.066	0
0	564	FEMALE	36	G3	Mutant	non-codel	Astrocytoma	0.039248	0	0	11.2304	0.029147	0.750077	180.39	0
0	863	FEMALE	35	G2	Mutant	codel	Oligoastrocytoma	0.036157	0.019628	0	0.162698	0	6.59605	945.363	0
0	826	MALE	41	G2	Mutant	codel	Oligodendroglioma	2.3224	0	0	0.202462	0.028274	1.21378	196.89	0
1	5166	MALE	35	G2	Mutant	codel	Oligodendroglioma	0.207559	0	0	0.292451	0.034254	0.036061	7.06628	0.054986
1	316	MALE	69	G3	WT	non-codel	Astrocytoma	0.067895	0.491427	0	0.305509	12.5718	6.97147	1079.65	0.037357
0	3013	FEMALE	28	G2	Mutant	non-codel	Astrocytoma	0.354479	0.025657	0	0.183673	0.01755	1.75728	785.683	0.017337
0	914	MALE	46	G3	Mutant	non-codel	Astrocytoma	0.019602	0	0.988836	0.232533	0.014557	0.23158	39.0881	0.003595
0	3000	MALE	27	G2	Mutant	non-codel	Astrocytoma	0.031347	0.068067	1.58133	0.333395	0.419029	1.7101	116.127	0.022997
1	961	FEMALE	44	G3	Mutant	non-codel	Astrocytoma	0.187316	0	0	0.317444	0.039745	4.60733	716.068	0.014724
0	569	MALE	70	G3	WT	non-codel	Astrocytoma	32.0142	0	0	0.588578	0.164391	0.586498	112.945	0.568382
0	623	MALE	40	G3	Mutant	non-codel	Astrocytoma	0.056398	0	0	0.092282	0.020942	1.59226	352.075	0
1	1666	FEMALE	43	G3	WT	non-codel	Astrocytoma	0.158198	1.76664	0	0.157161	0	0.168838	6.6468	0.020725
0	1470	FEMALE	39	G2	Mutant	non-codel	Astrocytoma	0.174316	0	0	0.516972	0.113272	0.442925	25.2372	0
0	1500	MALE	30	G2	Mutant	codel	Oligoastrocytoma	0.025055	0	0	0.153735	0.018607	0.047883	18.2243	0.004595
0	1058	MALE	44	G2	Mutant	non-codel	Astrocytoma	0.02393	0	0	0.332823	0.017771	1.90833	413.937	0
0	1989	FEMALE	41	G2	Mutant	non-codel	Astrocytoma	0.247682	0	0	0.413716	0.045985	0.559418	142.434	0.094638
0	1989	FEMALE	41	G2	Mutant	non-codel	Astrocytoma	0.358869	0.073055	0	0.550503	0	20.9495	3652.18	0.20157
1	758	MALE	40	G3	WT	non-codel	Astrocytoma	0.105718	0.918231	0	0.164334	0.282638	0.32694	0.917703	0.003878
1	492	MALE	32	G2	WT	non-codel	Astrocytoma	15.5171	0	0	0.048026	0.043595	0.285571	60.4958	22.1393
0	1796	MALE	48	G3	Mutant	non-codel	Astrocytoma	1.26465	0	0.625461	0.162298	0	1.29677	577.664	0
0	1236	FEMALE	54	G3	Mutant	codel	Oligodendroglioma	0.025851	0	0	0.200918	0	0.049404	4.65279	0.009482
0	926	FEMALE	44	G3	Mutant	non-codel	Oligoastrocytoma	0.021597	0	0	0.512411	0.288702	0.18011	26.5354	0.15052
0	854	MALE	30	G3	Mutant	non-codel	Astrocytoma	0	0.024755	0	0.242502	0	0.316911	46.2909	0.004182
0	735	MALE	63	G3	WT	non-codel	Oligodendroglioma	1.11541	1.86559	0	0.480936	0	0.125701	14.8869	0.116108
1	1242	MALE	31	G2	Mutant	non-codel	Oligoastrocytoma	0.233378	0	0	0.381867	0.115544	3.55912	607.274	0.004756
0	754	MALE	40	G3	Mutant	codel	Oligodendroglioma	0.179031	0	0	0.219706	0.094968	0.088871	13.7595	0.004691
1	1011	FEMALE	61	G3	Mutant	codel	Oligodendroglioma	10.0162	0.053307	0	0.220932	0.218777	0.814656	80.4846	0.081045
0	772	MALE	31	G2	Mutant	non-codel	Astrocytoma	0.239327	0	0	0.0979	0	1.54194	397.175	0.003658
0	566	MALE	46	G2	Mutant	codel	Oligodendroglioma	0.225818	0	0	0.529053	0.13721	2.28268	374.684	0.003765
0	454	MALE	36	G3	Mutant	codel	Oligodendroglioma	0.094655	0	0	0.261359	0.351471	2.17077	455.397	0
0	724	MALE	19	G2	Mutant	non-codel	Oligoastrocytoma	0	0	0	30.7329	0	1.52176	561.918	0.004295
0	650	FEMALE	27		Mutant	non-codel	Oligodendroglioma	0.025781	0	0	0.400755	0.2489	0.080626	4.91806	0
0	599	MALE	36		Mutant	codel	Oligoastrocytoma	0.055774	0	0.7034	0.228152	0.02071	2.03493	353.686	0
0	486	MALE	39		Mutant	non-codel	Oligoastrocytoma	0.451435	0	0	0.288079	0.268203	1.12628	227.696	0.003312
0	62	FEMALE	37		Mutant	codel	Oligodendroglioma	0.072621	0	0	0.297066	0.017977	5.40431	602.17	0.00444
0	1229	FEMALE	25		Mutant	non-codel	Oligoastrocytoma	0.056423	0	0	0.34621	0.041902	0.287551	56.257	0.013798
0	1341	MALE	29		Mutant	non-codel	Oligoastrocytoma	0.08658	0	0	0.185939	0.369713	0.853655	233.463	0.00794
0	1341	MALE	29		Mutant	non-codel	Oligoastrocytoma	0.115003	0	0	0.451618	0	3.48859	436.067	0.004218
0	1341	MALE	29		Mutant	non-codel	Oligoastrocytoma	3.48312	0	0	0.57763	0	5.34281	573.674	0.143879
0	1116	FEMALE	41		Mutant	non-codel	Oligoastrocytoma	0.193103	0	0	0.157984	0.975162	0.083874	15.8922	0.014167
0	1026	MALE	32		Mutant	codel	Oligodendroglioma	0.085217	0	0	0.237042	0.037971	0.888327	158.337	0
0	949	MALE	29		Mutant	codel	Oligoastrocytoma	0.218946	0.029714	0	0.246299	0.020325	0.375641	20.8957	0.030117
0	914	MALE	66		WT	non-codel	Oligoastrocytoma	0.377568	0.018633	0.865771	0.287838	0.356869	7.6601	1175.87	1.43533
0	795	FEMALE	38		Mutant	codel	Oligodendroglioma	0.343181	0	0	0.382155	0.014159	0.397494	13.1562	0.003497
0	787	MALE	38		Mutant	non-codel	Oligoastrocytoma	0	0.026059	0	0.559638	0.035649	8.707	1520.17	0.008804
0	0	FEMALE	25		Mutant	codel	Oligodendroglioma	0.109118	0	0	0.241037	0.016207	3.61721	801.07	0
0	1868	MALE	27		Mutant	non-codel	Astrocytoma	0.312164	0	0	0.1676	0	1.69485	381.172	0
0	1868	MALE	27		Mutant	non-codel	Astrocytoma	0.152048	0	0	0.701945	0.096786	1.17743	294.266	0
1	821	MALE	32		Mutant	non-codel	Oligodendroglioma	0.177518	0	0	0.387288	0	1.67574	249.088	0
1	954	FEMALE	42		Mutant	non-codel	Oligodendroglioma	0.406154	0	0	22.734	0.016757	0.619403	120.423	0.008277
1	954	FEMALE	42		Mutant	non-codel	Oligodendroglioma	0.197069	0.026745	0.621338	29.5953	0.018294	1.78468	828.233	0.090359
0	1397	FEMALE	50	G2	Mutant	non-codel	Oligodendroglioma	0	0	0	0.022089	0	1.04137	365.199	0
0	1314	FEMALE	37	G2	WT	non-codel	Astrocytoma	1.67664	0.028443	0	0	0.525293	1.80696	191.443	0.028829
0	411	MALE	54	G2	Mutant	non-codel	Oligodendroglioma	0.06371	0	0	0.095558	0.094627	0.273032	50.5697	0.031159
0	3	MALE	33	G3	Mutant	codel	Oligodendroglioma	0	0	0	19.8953	0	0.122612	39.1094	0.005393
1	240	MALE	58	G3	WT	non-codel	Astrocytoma	8.88223	0	0.488101	0.221646	0	1.19017	178.36	1.68229
0	1191	MALE	25	G2	Mutant	codel	Oligodendroglioma	0.065778	0	0	0.448457	0.032566	8.14069	1141.62	0.008043
0	609	FEMALE	44		Mutant	non-codel	Astrocytoma	0	0	0	0.035057	6.78878	1.31525	623.568	0.005239
0	714	FEMALE	24	G2	Mutant	non-codel	Astrocytoma	0.047409	0	0	0.116359	0	1.79561	393.101	0.008695
0	1127	MALE	44	G3	Mutant	codel	Oligoastrocytoma	0.091278	0.024775	0	0.130684	0	0	3.84745	0.029296
0	487	FEMALE	36	G3	Mutant	non-codel	Astrocytoma	0.08794	0	0	18.7899	0	0.025464	2.14865	0.005376
0	706	FEMALE	35	G3	Mutant	codel	Oligodendroglioma	2.53045	0	0	0.186661	0.015403	0.216216	3.25158	0.045649
1	245	MALE	66	G3	WT	non-codel	Astrocytoma	0.312301	3.12984	0	0.039308	0	1.28134	965.001	0.048466
0	1553	MALE	47	G2	Mutant	codel	Oligodendroglioma	0.157521	0.021378	0	0.386618	0	0.530248	119.661	0.003611
0	405	MALE	65	G2	Mutant	non-codel	Astrocytoma	0	0.021323	0	0.088373	0	0.228617	73.7468	0.007204
0	1337	FEMALE	32	G3	Mutant	non-codel	Astrocytoma	0.961638	0.019699	0	0.155864	0	1.36496	302.584	0.006655
0	1213	FEMALE	34		Mutant	non-codel	Astrocytoma	0.418824	0	0	0.399761	0.051839	1.50384	304.95	0.006401
0	1320	MALE	20		Mutant	non-codel	Astrocytoma	0.121404	0	0	0.129121	0.018032	0.244674	147.865	0.004453
0	1393	MALE	24		Mutant	non-codel	Astrocytoma	0.468597	0	0	0.217826	0.031636	0.717921	193.207	0
0	1426	MALE	36		Mutant	non-codel	Astrocytoma	0.243096	0.035191	0	0.265179	0.192568	0.20273	11.7268	0.002972
0	1147	MALE	60		Mutant	non-codel	Oligoastrocytoma	0.070444	0	0	0.240134	0.296448	1.32995	444.133	0.004307
0	633	FEMALE	48		Mutant	non-codel	Oligoastrocytoma	0.075277	0	0	0.22325	0.027952	0.18637	57.8825	0.006903

## Sheet: Sheet2
gender	Grade	IDH.status	1p/19q.codeletion	histological_type
MALE	G4	WT	non-codel	GBM
FEMALE	G3	Mutant	codel	Astrocytoma
	G2			Oligodendroglioma
				Oligoastrocytoma
