# Supplementary material for: Prognostic significance and multivariate modeling of COL4A family genes and HMGA2 in glioma
Source: Front Pharmacol. 2025 Apr 25;16:1591932. doi: 10.3389/fphar.2025.1591932 (PMC12062008; doi:10.3389/fphar.2025.1591932)
Supplement: Supplementary file 1 [file DataSheet3.zip › clinical RiskScore.xlsx]

## Sheet: 原始数据
event	time	H19	HOTAIR	mir222	mir148a	pcdhgb4	gmnc	lrp2	mbp	hmga2	RiskScore	sample_id
1	448	6.47194	1.45247	0	0	0.218584	0.156044	0.582128	6.19687	0.444765	3.73174	TCGA-02-0047-01A-01R-1849-01
1	76	5.66792	2.1551	1.5191	0	0.0847841	0.0771664	0.264693	4.5317	1.67522	4.04013	TCGA-02-0055-01A-01R-1849-01
0	466	0.730715	1.70479	0.603885	0	4.04833	0.0219118	0.314372	2.92936	0.385323	1.23826	TCGA-02-2483-01A-01R-1849-01
0	470	3.28435	5.09175	0.771302	0	0.474813	0.142808	0.302981	4.24188	0.300153	3.30108	TCGA-02-2485-01A-01R-1849-01
1	618	0.931391	1.43356	3.42046	0	0.139077	1.99292	1.89431	8.02677	1.63569	3.91216	TCGA-02-2486-01A-01R-1849-01
1	1448	3.23902	0.108506	0	1.15101	0.25846	0	0.31227	2.82331	1.3193	2.94371	TCGA-06-0125-01A-01R-1849-01
1	1448	5.25718	0.0863599	0	0	0.419016	0.250816	3.42867	6.20229	0.260623	3.50433	TCGA-06-0125-02A-11R-2005-01
1	1024	0.538008	0.498988	0.678074	0.68294	0.401754	0.0252641	1.34571	7.1083	0.00628079	1.76156	TCGA-06-0129-01A-01R-1849-01
1	394	5.47644	0.245886	2.84141	0	0.3562	0.0259615	0.780656	5.55459	1.79716	3.68691	TCGA-06-0130-01A-01R-1849-01
1	771	1.33235	0.491686	0	0	0.395069	0.134927	2.55992	9.4547	0.0570731	2.86577	TCGA-06-0132-01A-02R-1849-01
1	737	4.89699	4.30476	0	0	0.106331	0.212501	0.777943	7.64274	0.598743	3.48586	TCGA-06-0138-01A-02R-1849-01
1	362	2.23272	0.211063	0	0	0.236428	0	1.65787	6.8631	0.340428	2.99553	TCGA-06-0139-01A-01R-1849-01
1	313	0.973299	0.0486421	0.483705	0.85107	0.0548624	0.0334491	1.13505	6.39638	1.08665	3.44103	TCGA-06-0141-01A-01R-1849-01
1	375	6.98754	0.28519	0	0	0.808559	0	0.545049	4.54927	1.04372	3.09327	TCGA-06-0152-02A-01R-2005-01
1	178	5.88964	2.97757	0.755835	0	0.195574	0.739034	1.19245	4.87373	0.710085		TCGA-06-0156-01A-02R-1849-01
1	178	5.42649	2.74588	1.57494	0.736116	0.118489	1.21467	1.33217	4.34703	0.508077		TCGA-06-0156-01A-03R-1849-01
1	97	3.3494	4.4953	0.684332	1.15371	0.340021	0.0255533	0.186456	3.59321	0.0500586	3.27489	TCGA-06-0157-01A-01R-1849-01
1	329	4.67538	1.74047	1.76174	0	0.560742	0.0742314	1.39534	7.93278	0.378414	3.85236	TCGA-06-0158-01A-01R-1849-01
1	598	2.68159	0.824659	0	1.70465	0.446965	0.411057	1.06706	7.22169	0.441721	2.80023	TCGA-06-0168-01A-01R-1849-01
1	399	1.42486	0.221938	0	0	0.577542	0.423581	3.09403	7.79919	1.12955	3.31194	TCGA-06-0171-02A-11R-2005-01
1	98	7.69914	2.31063	0	0	0.361553	0.0295335	0.492049	7.64671	0.280396	3.24322	TCGA-06-0174-01A-01R-1849-01
1	2681	1.92835	0.142949	0	0	0.109013	0.0254711	0.387762	7.55408	0.0375832	1.71648	TCGA-06-0178-01A-01R-1849-01
1	2126	0.733974	0.0914751	0.591604	1.01648	1.67583	0	2.20381	8.90907	0.0522211	3.39846	TCGA-06-0184-01A-01R-1849-01
1	828	3.45064	2.31164	1.19419	0	0.143335	0	0.068741	3.4174	0.779508	3.32344	TCGA-06-0187-01A-01R-1849-01
1	317	6.95092	2.3613	0	0.768044	0.253477	0.0292931	0.988233	5.53293	0.915723	4.11158	TCGA-06-0190-01A-01R-1849-01
1	317	3.95522	1.65166	1.56769	0	0.15938	0.0275476	0.112608	3.75699	1.12796	3.9699	TCGA-06-0190-02A-01R-2005-01
1	225	3.93183	3.85331	1.05116	0	0.0970107	0.0225937	1.16873	6.9595	2.13724	4.10934	TCGA-06-0210-01A-01R-1849-01
1	225	4.26878	3.19524	1.08518	0	0.540785	0.0236272	2.07254	8.77808	1.36405	4.11156	TCGA-06-0210-02A-01R-2005-01
1	360	5.92759	1.74843	0.731669	0	0.436719	0	0.137633	2.79197	0.418156	3.2292	TCGA-06-0211-01A-01R-1849-01
1	360	4.81841	2.11985	0	0	0.42449	0	0.349352	4.3345	0.216791	3.01008	TCGA-06-0211-01B-01R-1849-01
1	360	6.75735	3.02654	0.732623	0	0.267694	0.0278349	0.190658	3.5868	0.571358	3.50255	TCGA-06-0211-02A-02R-2005-01
1	22	1.65715	2.48806	0	0	0.202944	0	1.84583	9.13015	0.0375031	3.39532	TCGA-06-0219-01A-01R-1849-01
1	603	1.22049	0.373417	0.817684	0	1.02775	0	2.53236	8.70683	0.0702574	2.21645	TCGA-06-0221-02A-11R-2005-01
1	405	4.19146	1.53364	0.602153	0	0.093836	0.0433459	1.48267	8.80507	0.23514	3.02796	TCGA-06-0238-01A-02R-1849-01
1	384	2.88014	0.0717325	0	0	0.287923	0	0.945531	5.79081	3.03246	3.55158	TCGA-06-0644-01A-02R-1849-01
1	175	6.55452	2.00528	0.681467	0	0.425151	0	1.47075	7.4589	0.184085	3.18575	TCGA-06-0645-01A-01R-1849-01
1	175	7.32758	4.58196	0	0	0.320582	1.78533	1.38256	6.08848	0.29058	3.37128	TCGA-06-0646-01A-01R-1849-01
1	64	1.60683	4.59668	0	0.730383	0.159018	2.5428	0.329361	3.82513	0.137164	3.66439	TCGA-06-0649-01B-01R-1849-01
1	432	8.08322	2.24716	0	0	0.398554	0	1.26429	9.12888	0.558328	3.4512	TCGA-06-0686-01A-01R-1849-01
1	803	2.48585	3.35829	0	0.622643	0.0731992	0.42917	0.261771	3.23553	0.169227	3.48123	TCGA-06-0743-01A-01R-1849-01
1	1426	3.1858	0.242698	0	0	0.208279	0	0.31676	6.28978	0.47984	2.97617	TCGA-06-0744-01A-01R-1849-01
1	239	2.79364	2.23778	0	0	0.198891	0	0.30018	4.8983	0.35113	2.84268	TCGA-06-0745-01A-01R-1849-01
1	82	8.12292	0.414559	1.47753	0.678311	0.277696	0.0250515	0.11364	3.32429	1.88047	2.84341	TCGA-06-0747-01A-01R-1849-01
1	82	0.831821	4.99745	0	1.09374	0.285427	0.482508	1.52686	8.67277	0.0175813	3.36564	TCGA-06-0749-01A-01R-1849-01
1	28	4.39321	1.25962	0.622824	0.627373	0.0618163	0.652826	0.487104	5.22649	0.282039	2.93266	TCGA-06-0750-01A-01R-1849-01
0	218	4.06386	0.615084	1.24633	0	0.236406	0.265474	0.994624	4.99389	1.63485	3.20639	TCGA-06-0878-01A-01R-1849-01
1	632	4.38339	0.282971	0	0	0.347273	0.480541	1.37581	8.3383	0.657701	3.16883	TCGA-06-0882-01A-01R-1849-01
1	414	0.891714	2.74294	0.648718	3.1732	0.221252	1.27556	0.224247	5.18442	0.225604	3.56028	TCGA-06-1804-01A-01R-1849-01
1	33	0.388108	3.90954	0	1.08561	0.444419	0.0464883	1.84379	8.57042	0.159978	3.53908	TCGA-06-2557-01A-01R-1849-01
1	380	3.80438	0.484507	0	0	0.31851	0.0278618	1.06686	8.00114	0.0478315	3.03483	TCGA-06-2558-01A-01R-1849-01
1	150	6.45005	3.94098	1.35959	0	0.555699	0	1.1499	6.48714	0.140766	4.01511	TCGA-06-2559-01A-01R-1849-01
1	537	2.77952	3.94861	0.711743	0.716796	0.128414	0.225277	0.926442	7.21736	1.2238	3.51335	TCGA-06-2561-01A-02R-1849-01
1	382	4.32498	2.45561	1.998	0	0.379724	0.0500015	0.295001	5.3424	2.526	4.23699	TCGA-06-2562-01A-01R-1849-01
0	932	0.549545	0.161484	0	0	0.25054	0	0.596199	6.12454	0.0840942	2.54839	TCGA-06-2563-01A-01R-1849-01
0	181	5.27747	2.39843	0.692863	0	0.535966	0.101118	1.80607	7.54143	0.0755901	3.15252	TCGA-06-2564-01A-01R-1849-01
1	506	2.03519	4.93739	1.23119	0	0.42089	0.187602	0.850338	3.78856	0.160386	3.4511	TCGA-06-2565-01A-01R-1849-01
1	133	0.66402	0.0376507	0	0	0.285899	0.0512635	0.48745	6.86617	0.0506521	3.03031	TCGA-06-2567-01A-01R-1849-01
0	13	0.288588	5.43977	0	1.63851	0.169353	0.0581267	0.0743698	2.45697	6.38987	3.25901	TCGA-06-2569-01A-01R-1849-01
0	958	5.31154	0.113964	0	0	0.319342	0	0.814372	7.63115	0.216609	2.02319	TCGA-06-2570-01A-01R-1849-01
1	357	1.15859	3.45507	2.26493	0.713784	0.219851	0.0266981	0.39943	3.57578	0.812704	3.23048	TCGA-06-5408-01A-01R-1849-01
1	108	1.0022	0.120514	0.590727	0	0.427246	0.0423586	2.688	9.69679	0.300765	3.53754	TCGA-06-5410-01A-01R-1849-01
1	254	0.776418	2.19861	0	0.588776	0.547664	0.179323	2.01236	10.0916	0.372034	3.0229	TCGA-06-5411-01A-01R-1849-01
1	138	0.975947	0.162592	0.636263	1.0831	0.281844	0	0.146531	4.88106	0.671275	3.20836	TCGA-06-5412-01A-01R-1849-01
0	268	6.2471	4.54449	0.689433	0	0.225163	1.28868	0.255947	4.70733	0.0690174	3.92033	TCGA-06-5413-01A-01R-1849-01
0	273	4.26503	1.73406	0.649823	0	0.187024	0	1.05503	6.39041	0.499496	3.69724	TCGA-06-5414-01A-01R-1849-01
0	204	4.58913	0.107266	0	0	0.232031	0.0742259	0.191616	5.24938	0.0999186		TCGA-06-5416-01A-01R-1849-01
0	155	2.80022	0.300195	0	0	0.384085	0	0.414827	4.77011	0.134467		TCGA-06-5417-01A-01R-1849-01
1	83	4.26171	3.24422	2.42273	0.703754	0.178076	0.0519887	0.265112	4.36276	0.0763826	3.70146	TCGA-06-5418-01A-01R-1849-01
1	114	5.80755	0.95	0.710831	0	0.331322	0.535994	0.265142	5.52428	0.109307	3.15007	TCGA-06-5856-01A-01R-1849-01
0	187	1.16938	0.0777284	0.71634	0	0.357902	0.317437	2.50178	8.96876	0.497174	2.9723	TCGA-06-5858-01A-01R-1849-01
0	139	0.716056	4.49507	0	0	0.112222	0.747784	0.169339	3.58977	0.0450725	3.55614	TCGA-06-5859-01A-01R-1849-01
1	548	4.18292	2.29339	0.728493	0	0.240145	0.43097	0.96028	4.97204	0.269504	3.62629	TCGA-08-0386-01A-01R-1849-01
1	448	6.06929	1.47358	0	0.93025	0.0616615	0	0.19959	4.65058	1.43125	2.78627	TCGA-12-0616-01A-01R-1849-01
1	395	6.34597	3.13291	0	0	0.295549	0.0236244	1.06296	6.49409	0.182124	3.28909	TCGA-12-0618-01A-01R-1849-01
1	1062	1.72046	0.628445	1.40829	0	0.280509	0.387874	0.327084	3.85031	0.0842575	2.9055	TCGA-12-0619-01A-01R-1849-01
1	323	6.99586	5.3785	0	0.710327	0.2186	0.0781863	1.02096	6.82393	0.360915	4.00968	TCGA-12-0821-01A-01R-1849-01
1	675	2.25755	0.178095	1.33698	0	0.168333	0.0320557	2.79705	10.2369	0.0238174		TCGA-12-1597-01B-01R-1849-01
1	333	6.70169	2.95775	0	0	0.21338	0.0456582	1.02188	7.10742	0.0780441	3.21952	TCGA-12-3650-01A-01R-1849-01
1	1062	5.63584	1.9235	0	0.756413	0.0928474	0	0.0467537	2.52905	0.0213404	2.80384	TCGA-12-3652-01A-01R-1849-01
1	442	2.9004	0	0	0	0.118867	0.0443004	0.0718533	3.69537	0.0110676	2.10767	TCGA-12-3653-01A-01R-1849-01
1	454	6.00981	2.5968	0	0	0.130317	0.0306228	0.328793	3.79265	1.01616	2.84153	TCGA-12-5295-01A-01R-1849-01
1	98	7.86611	0.202043	0	0	0.154814	0	0.746375	5.40163	0.983808	2.87455	TCGA-12-5299-01A-02R-1849-01
1	460	0.837873	1.67491	0	1.45555	0.0976405	0.326819	0.662576	7.73192	0.0878566		TCGA-14-0736-02A-01R-2005-01
1	29	5.66732	2.11258	0.992941	0	0.357317	0.0414603	0.243866	3.47811	1.06657	3.76661	TCGA-14-0781-01B-01R-1849-01
1	68	7.94852	0.170897	0	0	0.130621	0.0804489	0.223675	4.13269	1.85603	2.98233	TCGA-14-0787-01A-01R-1849-01
1	342	5.5647	2.99248	0	0	0.176878	0	0.993954	4.40388	2.60454	3.62493	TCGA-14-0789-01A-01R-1849-01
1	419	1.56282	3.43202	0	0	0.167346	0.0397154	0.242243	2.6498	0.237828	2.99057	TCGA-14-0790-01B-01R-1849-01
1	164	3.86226	0.782484	0	0	0.177956	0.0227428	0.659813	6.92442	0.124662	2.97738	TCGA-14-0817-01A-01R-1849-01
1	880	10.2438	1.34702	0	3.0423	0.0815687	0.144832	0.260199	3.88229	7.04781	3.31525	TCGA-14-0871-01A-01R-1849-01
1	485	0.515141	0.107891	1.4875	0.933677	0.121376	0	0.103742	2.67684	0.259139	3.07104	TCGA-14-1034-01A-01R-1849-01
1	485	1.56045	0.121929	0	2.03594	0.484113	0.0428698	0.45093	4.15943	0.172013	2.45927	TCGA-14-1034-02B-01R-2005-01
1	975	2.05027	0.805746	0	0	0.109584	0.0578786	0.555079	5.854	0.746162		TCGA-14-1402-02A-01R-2005-01
1	543	0.988157	3.11331	0	0	0.0630998	0.290669	0.345497	2.54574	0.758354	2.42888	TCGA-14-1823-01A-01R-1849-01
1	232	2.17182	0.651644	0	0	0.0999105	0.0909767	0.314576	7.56489	0.436857	3.15826	TCGA-14-1825-01A-01R-1850-01
0	218	2.19939	2.40716	1.80733	0.705419	0.0851731	0.351651	0.869123	7.22671	0.252014	3.36563	TCGA-14-1829-01A-01R-1850-01
1	532	5.77779	0.927192	0.64717	0	0.126719	0.70784	0.312382	4.27691	1.1655	2.83933	TCGA-14-2554-01A-01R-1850-01
1	419	8.57797	0.0754916	1.16867	0	0.0431499	0.0262661	0.0843038	2.97099	0.131308	3.21264	TCGA-15-0742-01A-01R-1850-01
1	1537	0.551277	0.126797	0.616889	0	4.9109	0.0664392	2.68774	9.57146	0.0386581	1.36762	TCGA-15-1444-01A-02R-1850-01
1	119	1.47068	1.12958	0	0	0.146093	0.0276452	1.57871	8.24427	0.0739011	3.30813	TCGA-16-0846-01A-01R-1850-01
1	883	1.74661	0.621468	0.833352	0	0.354955	0	2.12979	7.26732	0.248049	2.92172	TCGA-16-1045-01B-01R-1850-01
1	666	6.55206	0.27862	1.51398	0	0.615189	0.10146	4.11338	10.3964	0.14204	3.26409	TCGA-19-0957-02A-11R-2005-01
1	141	0.590381	0.784372	2.12311	0.746148	0.105953	0.161672	0.458927	3.29106	3.20698	3.44997	TCGA-19-1389-02A-21R-2005-01
1	772	8.23615	3.52102	0	0	0.451331	0	2.34799	9.52161	1.26043	3.81412	TCGA-19-1390-01A-01R-1850-01
1	385	1.02601	0.926125	0	0	0.412164	0.335351	1.70078	8.08682	0.378872		TCGA-19-1787-01B-01R-1850-01
0	294	6.35879	2.83327	0	0	0.469617	0.0483366	0.0999563	2.7596	0.11656	2.92885	TCGA-19-2619-01A-01R-1850-01
1	148	3.17785	1.81566	2.25623	0	0.298342	0.0395652	2.78928	9.87771	0.971837	4.33669	TCGA-19-2620-01A-01R-1850-01
1	5	7.70821	4.14114	1.70253	2.85924	0.3702	0	0.133652	4.2411	1.09446	3.54866	TCGA-19-2624-01A-01R-1850-01
1	124	1.02326	0.811076	1.32337	0	0.165862	0.322712	0.212493	4.62696	0.173075	3.20413	TCGA-19-2625-01A-01R-1850-01
1	737	1.05374	0.285724	0	0	0.126565	0.0238174	1.16998	8.11241	0.0293539	1.92464	TCGA-19-2629-01A-01R-1850-01
0	214	1.77233	0.879235	1.30017	0.577169	0.191966	0	0.522613	6.26097	1.27803		TCGA-19-4065-01A-01R-2005-01
0	214	3.43261	1.56498	5.02685	1.18614	0.409255	0.152704	1.24039	7.21916	2.00695		TCGA-19-4065-02A-11R-2005-01
1	455	0.990287	3.95312	0	1.86514	0.265181	0.344751	1.27822	6.9181	0.296969	2.96778	TCGA-19-5960-01A-11R-1850-01
0	953	0.982539	0.109009	0	0	4.52413	0.0192351	0.286643	6.45519	0.0377575	1.12495	TCGA-26-1442-01A-01R-1850-01
0	286	0.972207	0.541213	0	0	0.253001	0.0261839	0.565504	6.31154	0.088584	3.29808	TCGA-26-5132-01A-01R-1850-01
0	452	0.714355	1.22241	0	0	0.467009	0	0.0970403	3.4503	1.68623	2.72883	TCGA-26-5133-01A-01R-1850-01
0	167	8.13479	1.70041	0	0	0.933959	0.650763	1.41515	7.59737	1.78044	3.66936	TCGA-26-5134-01A-01R-1850-01
1	270	7.98979	2.53015	0	1.38459	0.286991	0	1.20019	8.70651	0.2458	3.54107	TCGA-26-5135-01A-01R-1850-01
1	577	3.34729	2.48509	0	0	0.418901	2.03629	1.00119	7.24578	0.307278	3.17442	TCGA-26-5136-01B-01R-1850-01
0	48	6.98264	0.451287	0.774854	0	0.201515	0.116015	1.14064	6.26618	1.59526	3.49835	TCGA-26-5139-01A-01R-1850-01
1	154	0.696646	1.52677	0.724536	0.729659	0.314221	0	0.855066	6.30011	0.478938	3.42547	TCGA-27-1830-01A-01R-1850-01
1	505	1.03456	0.250628	0	0	0.0170867	0.0308714	0.382509	4.35885	0.118315	2.73165	TCGA-27-1831-01A-01R-1850-01
1	300	1.95355	2.30061	0	1.60667	0.0918745	2.313	1.55628	3.43707	2.12216	3.02672	TCGA-27-1832-01A-01R-1850-01
1	1233	1.31325	2.55283	0	0.788109	0.218531	3.89846	0.487374	5.28812	0.0879407	3.23246	TCGA-27-1834-01A-01R-1850-01
1	648	0.873797	0.202434	1.26295	0.770815	0.1254	0	0.157959	1.77638	0.146495	2.27383	TCGA-27-1835-01A-01R-1850-01
1	427	4.27985	2.04205	0	0	0.314807	0.0569234	0.421098	5.91319	0.409241	2.88765	TCGA-27-1837-01A-01R-1850-01
1	550	2.17284	0.140488	0	0	0.170234	2.50775	0.71221	3.51601	0.130966	2.54103	TCGA-27-2519-01A-01R-1850-01
1	510	5.21019	0.494072	0	0	0.182241	0	0.243444	6.31035	0.956077	1.95821	TCGA-27-2521-01A-01R-1850-01
1	489	6.56828	2.99618	0	0	0.187659	0	0.270828	5.19059	0.117066	3.42443	TCGA-27-2523-01A-01R-1850-01
1	231	2.43569	1.94161	0.688143	0.693064	0.096784	0.0510115	0.721019	5.80155	0.974095	3.31987	TCGA-27-2524-01A-01R-1850-01
1	87	1.01814	0.0368732	0	0	0.0278731	0	0.163678	3.9403	0.0797734	2.79121	TCGA-27-2526-01A-01R-1850-01
1	480	5.71924	1.29735	0.692221	0	0.321536	0	0.150921	2.46949	0.158872	3.46982	TCGA-27-2528-01A-01R-1850-01
1	77	1.9871	1.52597	0	0.737822	0.267707	0	1.21522	8.2658	0.080981	2.69288	TCGA-28-1747-01C-01R-1850-01
0	37	6.15254	1.55694	0	1.22596	0.403653	0.0552998	0.836872	6.37779	0.510565	3.15437	TCGA-28-1753-01A-01R-1850-01
0	95	0.731916	0.136143	0	0	0.140828	1.05871	0.316684	2.33814	0.0532712		TCGA-28-2499-01A-01R-1850-01
0	145	1.0897	1.3147	2.34074	0	0.121565	0.13718	0.329647	3.51768	1.79634	3.81151	TCGA-28-2509-01A-01R-1850-01
0	222	1.75021	1.0273	0.739843	0	0.176821	0.0281816	0.315674	4.06049	0.847167	3.14595	TCGA-28-2513-01A-01R-1850-01
0	160	2.48805	1.40571	0	0.736957	0.425336	0.0277953	0.462294	6.08684	0.0544095	2.61712	TCGA-28-2514-01A-02R-1850-01
1	454	6.28895	1.92277	0	0.795138	0.235437	0.0306242	0.0498175	2.92316	0.588184	3.12105	TCGA-28-5204-01A-01R-1850-01
1	343	0.869638	5.08359	0	0	0.340129	0.839824	1.21038	6.41594	0.314785	3.71423	TCGA-28-5207-01A-01R-1850-01
1	544	2.38127	3.18946	0	0	0.221554	0	0.244961	5.26081	1.701	3.40807	TCGA-28-5208-01A-01R-1850-01
0	442	2.33193	1.77714	0	0	0.184807	0.0272744	0.2261	2.83725	0.123739	3.05121	TCGA-28-5209-01A-01R-1850-01
0	951	2.40322	1.09489	0	1.22122	0.378071	0.921113	0.567278	6.1774	0.287687	3.22828	TCGA-28-5213-01A-01R-1850-01
1	335	6.62854	0.611214	0.663224	0	0.33916	1.40577	1.65383	8.26866	0.183705	3.5948	TCGA-28-5215-01A-01R-1850-01
0	415	6.06211	1.91237	0	0	0.363354	0.249846	0.528421	6.69811	0.64726	3.50881	TCGA-28-5216-01A-01R-1850-01
1	157	10.4043	3.32398	0	0	0.317236	0.145753	0.243721	3.74465	1.23878	4.14921	TCGA-28-5218-01A-01R-1850-01
1	388	1.34529	6.0546	0	0.735217	0.118311	1.49726	1.39942	7.23276	0.211711	3.71351	TCGA-28-5220-01A-01R-1850-01
1	468	1.0393	0.152862	0	0	0.659062	0.156632	0.141233	4.42273	0.0665425	2.44686	TCGA-32-1970-01A-01R-1850-01
1	36	1.77753	0.0984479	0	0	0.874773	0.154083	2.20321	9.06029	0.802091	3.45274	TCGA-32-1980-01A-01R-1850-01
1	142	2.81468	1.92101	1.45936	0	0.19143	0	0.625172	6.19508	0.205	3.55837	TCGA-32-1982-01A-01R-1850-01
1	485	3.13545	0.0321657	2.86505	0	0.21587	2.10445	1.2608	8.12793	2.82737	3.70294	TCGA-32-2615-01A-01R-1850-01
1	224	3.83943	0.497586	0	1.55133	0.20811	0.0400802	0.991745	7.09547	0.218466		TCGA-32-2616-01A-01R-1850-01
1	269	0.943548	0.290131	0.719728	1.85232	0.21084	0.63443	0.0751465	3.99365	0.0268907	2.83028	TCGA-32-2632-01A-01R-1850-01
0	693	5.61408	2.32648	0	0.62098	0.659267	1.01454	2.62707	8.41384	0.158717	3.68891	TCGA-32-2634-01A-01R-1850-01
1	766	5.32159	2.45288	0.608882	0	0.347665	0	0.213052	4.67437	0.171199	3.51403	TCGA-32-2638-01A-01R-1850-01
0	604	6.44299	1.38002	1.25039	0	0.342992	0	0.155735	3.31631	0.097871	2.90265	TCGA-32-4213-01A-01R-1850-01
1	585	5.30608	2.38215	0	0	0.217042	0.0915265	1.02724	7.95175	0.057191	3.55666	TCGA-32-5222-01A-01R-1850-01
1	26	8.67303	1.1361	0.733435	1.58769	0.22889	0	2.54204	10.1508	0.17643	3.69788	TCGA-41-2571-01A-01R-1850-01
1	406	1.53748	0.122396	0.753316	0	0.12295	0	0.40695	6.4515	0.0425239	2.92792	TCGA-41-2572-01A-01R-1850-01
1	360	8.258	0.236682	1.40965	0	0.232226	1.18158	1.72969	6.70643	0.49527	3.3387	TCGA-41-3915-01A-01R-1850-01
1	6	3.70509	1.98172	1.51201	0.951867	0.395482	0	0.861126	7.13485	2.60496	3.99454	TCGA-41-4097-01A-01R-1850-01
1	460	5.43602	0	0	1.39891	0.366735	0	1.37744	8.37108	0.15325	2.71919	TCGA-41-5651-01A-01R-1850-01
1	146	5.58387	1.66821	0.626794	0	0.212684	0.0677241	0.882292	5.53305	0.1971	3.42905	TCGA-76-4925-01A-01R-1850-01
1	138	1.9332	1.49428	0	0.642018	0.159782	1.6743	1.0952	6.70575	0.593541	3.40792	TCGA-76-4926-01B-01R-1850-01
1	535	7.46013	0.724898	0	0	0.713234	0.308177	2.38026	9.33607	0.825309		TCGA-76-4927-01A-01R-1850-01
1	94	7.76096	1.49552	0.582411	0.586722	0.164772	0.0209722	0.810378	6.53661	2.87853	3.91788	TCGA-76-4928-01B-01R-1850-01
1	111	3.68946	0.973672	0	0.770661	0.140301	4.09512	1.557	7.79402	0.0715993	3.40148	TCGA-76-4929-01A-01R-1850-01
1	279	5.7322	2.01707	1.88645	2.13813	0.311023	0.110248	0.349406	5.06509	0.685254	3.6631	TCGA-76-4931-01A-01R-1850-01
1	1458	3.90858	2.81313	0.703107	0	0.230379	0.0264318	0.0730099	3.56842	0.510636		TCGA-76-4932-01A-01R-1850-01
0	3574	0.0531878	0	0.559378	0	4.62939	2.46055	0.989321	8.21552	0.0246317	-0.601911	TCGA-CS-4938-01B-11R-1896-07
1	234	0.675138	0	0	0.607586	0.324842	2.13506	1.08583	7.93952	0.0162424	2.41714	TCGA-CS-4941-01A-01R-1470-07
1	1335	0.466418	0	0	0	0.383445	0.496716	2.09843	8.16582	0	0.634583	TCGA-CS-4942-01A-01R-1470-07
1	1106	0.0586601	0.0321389	0	0	1.57417	0	1.08973	7.73273	0.00548047	0.931726	TCGA-CS-4943-01A-01R-1470-07
0	1828	0	0	0	0.600137	0.125923	0.0215551	1.06466	7.50972	0.00535256	0.185535	TCGA-CS-4944-01A-01R-1470-07
0	1222	0.18083	0	0.56674	0	0.442507	0.0202952	2.29112	9.63292	0.0100608	1.04369	TCGA-CS-5393-01A-01R-1470-07
0	8	0.560382	0	0	0	0.188781	0.0401209	0.311275	3.40883	0.0100121	0.582434	TCGA-CS-5394-01A-01R-1470-07
1	639	0.993697	1.8691	0	0.666038	0.31636	0.0244899	1.432	8.44053	0.0597443	1.27562	TCGA-CS-5395-01A-01R-1470-07
0	1631	1.69865	0.171371	0	0	0.161957	0.0409036	0.134292	2.57956	0.0152877	0.344659	TCGA-CS-5396-01A-02R-1470-07
1	194	2.23151	0	0	0	0.902097	0.838844	1.79025	8.40658	1.32734	2.14176	TCGA-CS-5397-01A-01R-1896-07
1	538	0	0	0	0	0.207556	0	0.680243	6.7716	0.150354	1.52797	TCGA-CS-6186-01A-12R-2027-07
1	814	4.51273	0	1.15106	0	3.25144	0	2.64512	8.42182	0.49398	2.16137	TCGA-CS-6188-01A-11R-1896-07
1	1137	0.140173	0.0316154	0.599071	0	0.148639	0.398637	2.58393	9.71757	0.0267491	1.06933	TCGA-CS-6290-01A-11R-1708-07
0	1428	1.01226	0	0	0	0.375373	0.100216	0.0825677	2.42381	0	0.54241	TCGA-CS-6666-01A-11R-1896-07
0	1469	0.197961	0	0	0	0.254018	0.0156717	0.67159	5.4056	0.00776242	0.0544135	TCGA-CS-6667-01A-12R-2027-07
0	1519	0.30703	0	0.676437	0	0.158873	0.0251876	1.23862	7.00459	0.00626211	-0.22934	TCGA-CS-6668-01A-11R-1896-07
0	1494	0.140124	0	0	0	0.808215	0.203513	1.50443	8.98067	0.00896871	0.73071	TCGA-CS-6669-01A-11R-1896-07
0	1426	0.0716638	0	0	0	0.273012	0	0.806649	7.40643	0	0.536182	TCGA-CS-6670-01A-11R-1896-07
0	3733	0.507664	0	0.51148	0	0.595182	1.02846	1.8712	9.02311	0.0133293	0.798863	TCGA-DB-5270-01A-02R-1470-07
0	2493	0.440329	0	0	0	0.290774	0.0659514	1.49951	8.1838	0.0110676	0.888641	TCGA-DB-5273-01A-01R-1470-07
0	2289	1.96434	0	0	0	0.0122697	0	1.78302	7.53077	0.00551497	0.521068	TCGA-DB-5274-01A-01R-1470-07
0	1458	0.0276042	0	0	0	5.15718	0.0408125	0.288673	5.5038	0.0101869	0.0775558	TCGA-DB-5275-01A-01R-1470-07
1	1547	0	0	0	0	0.437516	0.0219245	1.85838	8.69084	0	0.866804	TCGA-DB-5277-01A-01R-1470-07
0	2772	0.0822216	0	0	0	0.373935	0.0814378	1.54211	8.24817	0.00516281	-0.106806	TCGA-DB-5278-01A-01R-1470-07
0	1354	0.256741	0	0.532693	0	0.445901	0.0374525	0.187056	4.296	0.00934001	-0.215275	TCGA-DB-5279-01A-03R-2347-07
0	1112	0.11838	0.0331037	0.622216	0	3.98477	0.592686	2.44028	7.51505	0.0224516	-0.203379	TCGA-DB-5280-01A-01R-1470-07
0	2381	1.04505	0	0.858242	0	0.635666	0.10003	0.751082	6.3366	0.00850123	1.36648	TCGA-DB-5281-01A-01R-1470-07
0	1412	0	0	0	0	0.0735529	1.04842	0.727131	6.9464	0.0251536	-0.111267	TCGA-DB-A4X9-01A-11R-A26U-07
0	573	0.107874	0	0	0	0.225748	0.0808732	1.48002	9.03854	0.0471545	-0.0295189	TCGA-DB-A4XA-01A-11R-A26U-07
0	919	0.396121	0	0	0	0.36828	0.84152	1.27934	7.75916	0	0.778342	TCGA-DB-A4XB-01A-11R-A26U-07
0	1421	0.527572	0	0	0	0.293668	0.113659	0.393104	5.86896	0.0384235	0.215835	TCGA-DB-A4XC-01A-11R-A26U-07
0	1210	0.0396859	0	0	0	0.323076	0.0295759	2.22284	8.68907	0	0.899771	TCGA-DB-A4XD-01A-11R-A27Q-07
0	1139	0.864864	0	0	0	0.417824	0.112782	1.57451	8.19685	0	0.686284	TCGA-DB-A4XE-01A-11R-A27Q-07
0	1021	0.297753	0	0	0	0.292835	0.0243523	0.450378	5.82293	0	0.580748	TCGA-DB-A4XF-01A-11R-A27Q-07
0	2219	0.203437	0	0	0	0.224218	0.0898574	0.129569	2.47175	0.00571329	0.182556	TCGA-DB-A4XG-01A-11R-A27Q-07
0	962	0.115663	0	0	0	0.325017	0	1.36618	8.81874	0.00441078	-0.237374	TCGA-DB-A4XH-01A-11R-A27Q-07
0	736	0.220128	0.0364203	0.672616	0	0.548309	0.0495973	0.799514	5.78206	0	0.0265222	TCGA-DB-A64L-01A-11R-A29R-07
1	775	0.113406	0.723434	0	0	0.440239	1.75213	1.9435	9.0368	0.0772362	1.74229	TCGA-DB-A64O-01A-11R-A29R-07
0	916	0.11081	0	0	0	5.46508	0	1.63128	7.94407	0.0157559	-0.0891019	TCGA-DB-A64P-01A-11R-A29R-07
0	182	0	0	0	0.753711	0.313382	0.0566418	2.01764	8.21606	0.00711511	-0.270608	TCGA-DB-A64Q-01A-11R-A29R-07
0	955	0.0416243	0	0	0	0.281594	0	0.254906	5.56736	0.00772511	-0.434447	TCGA-DB-A64R-01A-11R-A29R-07
0	835	0	0	0	0	0.149574	0	1.27084	8.18487	0	0.231831	TCGA-DB-A64S-01A-11R-A29R-07
0	846	0.0943699	0	0	0	0.221463	0	3.4396	10.7642	0.0118749	-0.0859867	TCGA-DB-A64U-01A-11R-A29R-07
0	889	0	0	0	0	0.239602	0	3.03238	10.0676	0.00530225	0.0470165	TCGA-DB-A64V-01A-11R-A29R-07
1	438	0.194241	0.0875837	0	0	0.42432	0.0305564	0.83693	7.30115	0.0743218	0.730618	TCGA-DB-A64W-01A-11R-A29R-07
0	563	0.908594	0	0	0	3.77623	0	0.0988063	3.36243	0.00538849	0.0247848	TCGA-DB-A64X-01A-11R-A29R-07
0	368	0.115791	0	0	0	0.174016	0.0440877	2.76332	9.19983	0.0219444	0.467199	TCGA-DB-A75K-01A-11R-A32Q-07
0	342	0.442224	0	0	0	0.458552	0	0.540954	7.56938	0.023535	0.65821	TCGA-DB-A75L-01A-11R-A32Q-07
0	544	0.147936	0	0	0	0.482898	0.0229544	1.3181	8.56924	0.00570323	0.1823	TCGA-DB-A75M-01A-11R-A32Q-07
0	935	0.29477	0	0	0	0.202495	0	1.34256	8.42581	0.00747827	0.863257	TCGA-DB-A75O-01A-11R-A32Q-07
0	492	0.556634	0.0280896	0	0	0.940025	0.820944	0.678913	8.14764	0.060984	1.17836	TCGA-DB-A75P-01A-11R-A32Q-07
1	607	0.197038	0	0	0	0.248707	0.0441157	1.64042	4.55833	0.116836	1.6099	TCGA-DH-5140-01A-01R-1470-07
0	968	0.240382	0	0	0	0.296548	0	1.24134	7.65665	0.150545	0.568319	TCGA-DH-5141-01A-01R-1470-07
0	1943	0.0638756	0	0	0	0.139928	0.0477045	0.0986702	4.7056	0	0.757652	TCGA-DH-5142-01A-01R-1470-07
0	1401	0.385249	0	0	0	0.435254	1.0465	0.74677	7.07153	0	0.706149	TCGA-DH-5143-01A-01R-1470-07
0	748	0.0275136	0	0	0.575338	0.161105	0.0802429	0.120319	4.86299	0	0.170876	TCGA-DH-5144-01A-01R-1470-07
1	919	3.77467	0.681773	0	0	0.0850126	0.0197361	0.413496	5.16127	0.00978142	1.08376	TCGA-DH-A669-01A-12R-A31N-07
1	919	2.45525	0.104718	0	0	0.0403524	0	0.229807	4.59945	0.00610266	0.838526	TCGA-DH-A669-02A-11R-A31N-07
0	1279	0.0350791	0	0	0	0.164557	0	0.0365498	2.45677	0.0194073	0.456358	TCGA-DH-A66B-01A-11R-A29R-07
0	846	0.0300012	0	0	0	0.340805	0.0443382	0.527811	6.5494	0.0491916	0.531826	TCGA-DH-A66D-01A-11R-A31N-07
0	523	0.101786	0	0	0	0.162999	0	1.45192	7.73186	0.0128375	-0.129523	TCGA-DH-A66F-01A-11R-A29R-07
0	523	0.0743109	0	0.736929	0	4.28525	0.0280415	0.13281	4.01623	0	0.185177	TCGA-DH-A66G-01A-21R-A31N-07
0	1650	0.504077	0	0	0	5.09382	0	0.564524	6.71022	0.00502193	-0.270507	TCGA-DH-A7UR-01A-11R-A33Z-07
0	706	0.125707	0	0	0	0.334218	0.0479655	3.23858	10.2368	0	0.0126075	TCGA-DH-A7US-01A-11R-A33Z-07
1	531	0	0.0798088	0	0	0.254439	0.0277953	2.87658	10.4693	0.0137952	1.08829	TCGA-DH-A7UT-01A-12R-A34F-07
0	417	2.48534	0.0308558	0	0	0.296389	0.0211769	1.07758	8.18977	0.00525912	1.01397	TCGA-DH-A7UU-01A-12R-A34F-07
0	566	0.101115	0.0281533	0	0	0.254645	0.0193162	1.43785	8.74323	0.00479476	0.876216	TCGA-DH-A7UV-01A-12R-A34F-07
0	548	0.446995	0.336722	0	1.01939	0.481496	1.81452	1.53259	9.00806	0.180434	2.10222	TCGA-DU-5847-01A-11R-1708-07
0	443	0.0656082	0	0	0	5.23309	0.0328541	2.46992	8.96408	0.0040972	-0.648613	TCGA-DU-5849-01A-11R-1708-07
1	205	4.43073	4.28776	0	0	0.359206	0.0441941	1.39315	6.97034	0.262723	2.83351	TCGA-DU-5852-01A-11R-1708-07
0	407	0.447693	0.150214	0	0	0.375938	0.163622	1.64375	8.67497	0.0212381	0.301148	TCGA-DU-5853-01A-11R-1896-07
0	257	1.1866	0.0334885	0.628144	0	0.695426	0.194804	4.62191	11.0694	0.0339367	2.08238	TCGA-DU-5854-01A-11R-1708-07
0	207	0.920791	0.234267	0	0	0.211346	0.124922	0.242924	5.19482	0.0423418	0.627199	TCGA-DU-5855-01A-11R-1708-07
0	5546	0.629607	0	0	0	0.329956	0	1.38738	8.18045	0	-0.179037	TCGA-DU-5870-01A-11R-1708-07
0	5546	2.89187	0	0	0	0.0228592	0.0207646	0.291416	5.41325	0.0205143	-0.294348	TCGA-DU-5870-02A-12R-A36H-07
0	576	0.634598	0	0	0	0.408522	0.566626	0.162419	4.18314	0.0100465	-0.230344	TCGA-DU-5871-01A-12R-1708-07
0	532	0.792179	0	0	0	0.204738	0.0999913	0.769917	6.9566	0	0.00616987	TCGA-DU-5872-01A-11R-1708-07
0	532	3.75126	0	0	0.722588	0.664649	0.423823	3.29228	10.657	0.0660575	0.694769	TCGA-DU-5872-02A-21R-A36H-07
0	461	0.29717	0	0	0	0.238707	0.0187296	0.134643	3.76446	0.00464808	-0.0800921	TCGA-DU-5874-01A-11R-1708-07
0	6423	6.94739	0	0.493206	0	0.495503	0	2.39396	8.78407	0.206774	2.10436	TCGA-DU-6392-01A-11R-1708-07
1	1585	0.33307	0	0	0	0.406353	0	1.27406	6.91548	0.0170767	0.861626	TCGA-DU-6393-01A-11R-1708-07
1	682	0.102986	0	0	0	0.203316	0.0391047	0.0320966	2.07148	1.26783	0.129402	TCGA-DU-6394-01A-11R-1708-07
1	1491	0.173919	0.0248686	0.489486	0	0.117913	0.251316	1.74943	8.90314	0	0.305589	TCGA-DU-6395-01A-13R-1708-07
1	2286	0	0	0	0	0.260651	0.0425855	1.07543	8.45594	0.0159228	0.741772	TCGA-DU-6396-01A-11R-1708-07
1	1401	0.432818	0.0301284	0	0	5.86825	0	1.59105	7.74365	0.0204275	-0.148389	TCGA-DU-6397-01A-11R-1708-07
1	1401	1.92022	0	0	0	1.55129	0.0497046	0.193468	4.37344	0.0551332	0.227891	TCGA-DU-6397-02A-12R-A36H-07
1	2000	0	0	0	0	0.375318	0.0414645	1.06213	7.57488	0.00518438	0.364997	TCGA-DU-6399-01A-12R-1708-07
1	37	0.52517	0.0718711	0	0	0.489695	0.0167045	0.281247	5.20345	0.00414324	-0.0414135	TCGA-DU-6400-01A-12R-1708-07
1	2660	0.0917865	0	1.16521	0	0.190391	0.0174887	0.358919	3.63712	0	0.138631	TCGA-DU-6401-01A-11R-1708-07
1	214	0.697335	0.0578245	1.27806	0	0.216346	0	0.717745	5.80713	3.29906	2.38157	TCGA-DU-6402-01A-11R-1708-07
1	354	7.81436	1.70092	0	0	0.371741	0	3.24347	10.253	0.710433	2.24575	TCGA-DU-6403-01A-11R-1708-07
1	4068	1.54254	2.98261	0	0	0.326089	2.75178	4.07145	3.1892	0.588382	1.46172	TCGA-DU-6404-01A-11R-1708-07
1	4068	0.56755	0	0	0.986505	0.17145	0.118903	4.23578	1.85198	1.11564	0.966191	TCGA-DU-6404-02A-21R-A36H-07
1	4068	4.3367	6.54459	0	1.0972	0.197244	0	0.999628	0.323521	4.92829	2.14557	TCGA-DU-6404-02B-11R-A36H-07
1	605	5.43806	2.26396	0.618686	0	0.343932	0.066672	0.747314	7.10636	0.134011	2.58054	TCGA-DU-6405-01A-11R-1708-07
1	512	3.7085	2.51969	0	0	0.254987	0.045313	0.172356	3.47626	0.651947	1.99901	TCGA-DU-6406-01A-11R-1708-07
1	2875	0.358124	0	0	0	0.330113	0.437341	1.14077	7.83457	0.0227584	-0.00607051	TCGA-DU-6407-01A-13R-1708-07
1	2875	2.92398	0.0344538	0	0	0.137726	0.0236556	0.422616	5.89907	0.0291546	0.0299113	TCGA-DU-6407-02A-12R-A36H-07
1	2875	6.93355	0.0609466	0	0	0.414984	0.0419649	3.30953	9.31994	0.125803	0.618353	TCGA-DU-6407-02B-11R-A36H-07
1	3470	0.147944	0	0	0	0.378939	0.111294	0.173231	4.79538	0.00570323	0.511731	TCGA-DU-6408-01A-11R-1708-07
0	242	0.218242	0	0	0	0.322533	0	0.324028	4.6505	0.016114	0.340605	TCGA-DU-6410-01A-11R-1896-07
0	73	0.150131	0	0	0	5.18705	0.0575861	0.216559	8.79958	0.104911	0.305965	TCGA-DU-6542-01A-11R-1896-07
1	349	4.23213	0.12103	1.60077	0.597262	0.260423	0	0.931115	7.38368	0.80755	2.87514	TCGA-DU-7006-01A-11R-2027-07
1	1915	0.0294034	0.0631011	0.603446	0	0.353826	0.467039	0.977783	6.46021	0.188683	0.281328	TCGA-DU-7007-01A-11R-2027-07
0	4752	0.219661	0	0	0	0.235557	0.0472717	0.244189	4.30895	0	-0.204902	TCGA-DU-7008-01A-11R-2027-07
1	4695	0.27471	0.0250529	0	0	5.56598	0.034165	2.53304	9.54696	0	-0.836048	TCGA-DU-7009-01A-11R-2027-07
1	456	6.23454	0.0277401	0	0	0.792001	1.68603	2.62881	9.90334	0.834972	1.13668	TCGA-DU-7010-01A-11R-2027-07
1	3200	0.205369	0	0	0	3.96645	0.620179	0.893574	7.45483	0	-0.176727	TCGA-DU-7011-01A-11R-2027-07
1	199	0.172607	2.35517	1.04863	0	0.333361	3.95746	0.887617	6.73831	0.0167174	2.49196	TCGA-DU-7012-01A-11R-2027-07
1	269	1.80245	3.24399	0	0.519767	0.44626	0.895773	1.20893	6.84802	0.472563	2.16385	TCGA-DU-7013-01A-11R-2027-07
1	3571	0.798483	0	0.396211	0	0.364049	0	0.657085	6.06159	0.0132007		TCGA-DU-7014-01A-11R-2027-07
0	2761	0.267212	0.0243112	0	0	5.69006	0.231876	0.131168	3.5306	0	-0.974643	TCGA-DU-7015-01A-11R-2027-07
1	933	0.600837	0	0	0	0.22111	0	0.0208471	1.71365	0	0.0313961	TCGA-DU-7018-01A-11R-2027-07
0	800	0.134818	0.0502579	0	0	0.408424	0.0173861	0.562199	5.80307	0	0.863951	TCGA-DU-7019-01A-11R-2027-07
1	315	0.0848534	0.502384	0.593915	0.598294	0.829013	5.74434	2.30447	8.22861	0.0212153	1.91756	TCGA-DU-7290-01A-11R-2027-07
1	242	2.74318	0.876675	0.537794	0	0.846857	0.0564476	1.5597	7.95059	0.362644	2.31103	TCGA-DU-7292-01A-11R-2027-07
0	2869	0.219999	0	0	0	0.334708	0	2.42252	8.9128	0.0108557	-0.190821	TCGA-DU-7294-01A-11R-2027-07
1	576	0.843936	0.0293455	0	0.567258	0.63919	0	3.05086	9.51544	0.0443829	0.867532	TCGA-DU-7298-01A-11R-2027-07
1	1339	0.235567	0	0	0	0.228351	0.0341439	2.25591	9.30163	0	0.921359	TCGA-DU-7299-01A-21R-2027-07
1	1886	0.237689	0	0.537796	0	0.403118	0.0928894	2.08911	8.31866	0.00944751	0.685652	TCGA-DU-7300-01A-21R-2090-07
1	788	0.137783	0.0310564	0.590282	0	0.706026	0.0834353	2.24273	9.03153	0	0.31339	TCGA-DU-7301-01A-11R-2090-07
0	1834	0.360626	0.036599	0	0	5.7001	0.0741272	1.09965	6.80648	0.0186641	-0.334629	TCGA-DU-7302-01A-11R-2090-07
1	709	0.0932262	0	0	0	0.536605	2.67607	1.28233	7.43435	0	0.64752	TCGA-DU-7304-01A-12R-2090-07
1	709	0.0374891	0.0406568	0	0	0.0608443	0	0.126282	4.25356	0.0207475	0.581957	TCGA-DU-7304-02A-12R-A36H-07
0	1277	0	0.0243027	0.839437	0	0.350761	0.033146	1.44694	6.79312	0	0.584632	TCGA-DU-7306-01A-11R-2090-07
0	84	0.152176	0	0.433751	0	0.580027	0.155223	0.585056	5.91022	0.00367419	0.689488	TCGA-DU-7309-01A-11R-2090-07
1	155	1.8485	4.71775	0	1.14956	0.24219	4.14074	0.990637	8.4652	0.012613	2.44397	TCGA-DU-8158-01A-11R-2256-07
1	722	0.319872	0.206638	0.533272	0	0.326359	0.306852	1.60663	7.9924	0.604343	2.63241	TCGA-DU-8161-01A-11R-2256-07
1	444	0.975015	0	0	0.532911	1.11337	0.209723	3.29912	9.68604	0.0502189	1.87717	TCGA-DU-8162-01A-21R-2256-07
0	629	0.320754	0.0350256	0.651612	0	0.199306	0.0709787	2.33081	9.70898	0	1.06508	TCGA-DU-8163-01A-11R-2256-07
0	651	0.165652	0	0	0	0.361109	0.0548138	0.562813	6.28505	0	-0.260025	TCGA-DU-8164-01A-11R-2256-07
0	582	0.238054	0.721813	0	0	0.501675	5.52873	1.55976	7.3882	0.0390247	1.80121	TCGA-DU-8165-01A-11R-2256-07
0	516	0.0562533	0	1.32446	0	0.423923	0.235328	0.585778	6.04092	0.0052505	0.090629	TCGA-DU-8166-01A-11R-2256-07
0	471	0.0277471	0	0	0	0.261339	0.157524	2.85093	10.1142	0.0102399	0.582698	TCGA-DU-8167-01A-11R-2256-07
0	431	1.38717	0	0	0	0.714104	0.0177367	0.252165	4.51968	0.00440071	0.246227	TCGA-DU-8168-01A-11R-2256-07
0	1012	0.0736489	0.0797897	0	0	0.1881	0	1.39692	6.9539	1.76004	0.815598	TCGA-DU-A5TP-01A-11R-A28M-07
0	908	0.0242686	0	0.892016	0	0.0588512	0.0180615	1.00786	7.31043	0	0.278243	TCGA-DU-A5TR-01A-11R-A28M-07
0	964	1.97969	0	0	0	0.125303	0.0839295	1.69542	9.75378	0	0.391377	TCGA-DU-A5TS-01A-11R-A28M-07
0	743	0.753993	2.43402	0	0.612976	0.247567	3.50661	0.998181	8.77526	0.190501	2.5841	TCGA-DU-A5TT-01A-11R-A28M-07
0	796	0.0313345	0.0996534	0	0	0.216204	0	0.265658	5.81816	0.0230538	0.353733	TCGA-DU-A5TU-01A-11R-A28M-07
0	760	0	0.110998	0	0	0.334738	0.0768382	1.31299	7.54541	0	0.847082	TCGA-DU-A5TW-01A-11R-A28M-07
1	1033	0.472827	1.72398	0	4.33343	0.224013	0.789527	2.04657	8.53684	3.29819	2.20571	TCGA-DU-A5TY-01A-11R-A28M-07
0	777	0.259148	0	0	0	0.550967	0.0232369	3.00765	9.73799	0.0286385	-0.182192	TCGA-DU-A6S2-01A-21R-A32Q-07
0	656	0.314497	0	0	0	0.342849	0.097035	1.21313	8.8689	0.0147966	-0.0702252	TCGA-DU-A6S3-01A-12R-A32Q-07
0	2893	0.103898	0	0	0	0.471879	0.127534	0.619405	7.07984	0.013112	-0.362672	TCGA-DU-A6S6-01A-21R-A32Q-07
0	638	0.0615136	0	0	0	0.321307	0.0459308	1.65157	9.4761	0.0228692	0.776189	TCGA-DU-A6S7-01A-21R-A32Q-07
0	678	0.158324	0	0	0	0.0537481	0.0246431	0.803743	7.04164	0.00612564	0.758166	TCGA-DU-A6S8-01A-12R-A32Q-07
1	347	0.207828	3.71454	0	0	0.222931	0.335167	0.941249	7.46655	0.403742	1.92127	TCGA-DU-A76K-01A-11R-A33Z-07
1	814	7.10797	2.46936	0	0	0.426452	0.169766	2.68756	9.59759	0.30276	3.06262	TCGA-DU-A76L-01A-11R-A32Q-07
0	522	0.17168	0	0	0	0.164293	0	0.502992	7.42115	0	0.133162	TCGA-DU-A76O-01A-11R-A32Q-07
1	648	0.20453	0.0666018	0	0.635774	0.439389	0.761144	0.882071	6.3278	0	0.721859	TCGA-DU-A76R-01A-11R-A32Q-07
1	547	2.72513	0.045777	0	0	0.241478	0.0924185	1.62613	8.12858	0.163259	1.03596	TCGA-DU-A7T6-01A-11R-A33Z-07
1	4229	0.70476	0	0	0	0.349096	0.0415738	0.402134	4.13331	0	0.741705	TCGA-DU-A7T8-01A-21R-A34R-07
0	2565	0.187188	0	0.662126	0.666902	0.0923671	0.0245296	0.0567458	2.97024	0.0480673	-0.0286456	TCGA-DU-A7TA-01A-11R-A33Z-07
0	1567	0.59762	0	0	0	0.183258	0.0176298	0.574321	11.1444	0.0850534	1.24993	TCGA-DU-A7TB-01A-11R-A33Z-07
0	1137	0.0932465	0	0.50693	0.510776	0.260645	0.0353311	0.373848	6.77775	0	0.136682	TCGA-DU-A7TC-01A-21R-A34R-07
1	228	4.71649	4.5042	0	1.62753	0.21008	0.0853988	1.27045	6.93095	0.164118	2.48634	TCGA-DU-A7TD-01A-12R-A34F-07
1	1351	0.140917	0	0	0	0.657294	0.297013	1.07399	8.03993	0.00677196	0.234429	TCGA-DU-A7TG-01A-21R-A34R-07
1	1183	0.322282	0	0	0	0.328812	0.128219	0.787643	7.16256	0.0131864		TCGA-DU-A7TI-01A-11R-A33Z-07
0	17	5.51855	2.62851	0	0	0.40142	0	0.356733	4.93464	0.276821	2.35246	TCGA-DU-A7TJ-01A-11R-A34R-07
1	1525	0.0583636	0	0	0	0.306177	0.368777	1.89746	7.69324	0.0796846	0.975962	TCGA-E1-5302-01A-01R-1470-07
1	2052	0.202162	0	0	0	0.367461	0.0453269	3.20843	10.5199	0.0281533	1.0002	TCGA-E1-5303-01A-01R-1470-07
1	1251	0	0	0	0	0.376687	0	2.06388	7.54003	0.0132493	0.765305	TCGA-E1-5304-01A-01R-1470-07
1	2433	0.325122	0	0	0	0.530687	0.0268312	1.39226	7.78489	0	0.887386	TCGA-E1-5305-01A-01R-1896-07
1	1762	0.191852	0	0	0	0.389895	0	1.55571	7.13103	0	1.03228	TCGA-E1-5307-01A-01R-1896-07
1	4084	0.418538	0	0	0	0.679372	0.037468	0.745958	6.18484	0.0232483	0.44469	TCGA-E1-5311-01A-01R-1470-07
1	2379	2.37849	0	0	0	6.16906	0	0.0371151	2.87475	0.0933046	-1.26179	TCGA-E1-5318-01A-01R-1470-07
1	2907	0.2651	0.0346862	0	0	0.553451	0	4.15688	9.80183	0	-0.0638993	TCGA-E1-5319-01A-01R-1896-07
1	3978	0.526344	0.0273239	0	0	0.247691	0	0.294453	4.31554	0	-0.222679	TCGA-E1-5322-01A-01R-1470-07
1	435	0.463895	5.60533	0	3.12464	0.467471	1.37631	0.312207	3.80499	0.199615		TCGA-E1-A7YD-01A-11R-A34F-07
1	886	2.20792	0.030168	0	0	0.290334	0.0207034	0.851828	7.24034	0.0305734		TCGA-E1-A7YE-01A-11R-A34F-07
1	2835	0.108602	0	0	0	0.364952	0.0614956	4.04814	10.9499	0.00516281		TCGA-E1-A7YH-01A-11R-A34F-07
1	111	8.82968	0.107286	0.67612	0	1.11335	0.0251734	2.19358	8.05193	0.14317		TCGA-E1-A7YI-01A-11R-A34F-07
1	592	2.03821	1.93031	0	0	0.346156	0.0650939	2.4807	9.46096	0.681764		TCGA-E1-A7YJ-01A-11R-A34F-07
1	378	5.09568	0.176058	0	0.591765	0.501487	0.0420756	4.12027	11.7273	0.0105063		TCGA-E1-A7YK-01A-11R-A34F-07
1	492	3.68484	2.89278	1.03668	1.86886	0.278773	0.226848	1.45898	6.11967	0.0218947		TCGA-E1-A7YL-01A-11R-A34F-07
1	648	0.322812	0.0352734	0	0.6601	0.258017	0.18325	3.76921	11.2791	0.0120137		TCGA-E1-A7YM-01A-11R-A34F-07
1	727	0	2.6119	0	2.06179	0.205514	0	3.43328	9.21841	0.111141		TCGA-E1-A7YN-01A-11R-A34F-07
1	2282	0.362348	0	0	0	0.302862	0	0.528702	5.61841	0.0057995	0.508112	TCGA-E1-A7YO-01A-11R-A34F-07
1	1578	0.242662	1.60333	0	0	0.581507	0.385236	0.0727438	4.0923	0.274971		TCGA-E1-A7YQ-01A-11R-A34R-07
1	466	0.0941023	0.0347693	0	0	0.220861	0	0.113663	4.94597	0.0118405		TCGA-E1-A7YS-01A-11R-A34F-07
1	23	0	0	0	0	0.280018	0.0222698	2.49848	9.18747	0.00553221		TCGA-E1-A7YU-01A-11R-A34R-07
1	987	4.49231	2.8698	0	1.08441	0.536299	0	0.214913	5.02459	0.0173689	1.63532	TCGA-E1-A7YV-01A-11R-A34R-07
1	1120	3.06305	0	0	1.54784	0.232928	0	1.58313	7.7568	0.0329556	0.332967	TCGA-E1-A7YW-01A-11R-A34R-07
1	4445	0.654106	0	0	0	0.720126	0.355138	1.23935	7.66541	0.0104304		TCGA-E1-A7YY-01A-11R-A34R-07
1	398	0.0795713	0	0	0.566615	0.128006	0.324997	1.17067	8.89155	0.019867		TCGA-E1-A7Z2-01A-21R-A34R-07
1	2235	0.911856	0	0	0.655555	0.703717	0.116264	1.17162	7.54538	0.00596761		TCGA-E1-A7Z3-01A-11R-A34R-07
1	4412	0.22003	0	0	0.608	0.138939	0.0856667	0.297484	4.87809	0.0376493		TCGA-E1-A7Z4-01A-11R-A34R-07
1	984	0.035752	0	0	0	0.206587	2.64491	0.586222	5.59803	0.00662405	-0.0721641	TCGA-E1-A7Z6-01A-11R-A34R-07
0	1201	0	0.0278858	0.539443	0	0.216328	0	1.10387	6.28193	0.078674	-0.305128	TCGA-EZ-7264-01A-11R-2027-07
0	7	0.332419	0	0	0	0.95068	0.0544832	0.227835	4.16918	0.00456323	-0.449806	TCGA-F6-A8O3-01A-11R-A36H-07
0	6	0.37584	0.0256667	0	0	0.398203	0.733803	0.576461	6.46421	0.0130649	0.0861185	TCGA-F6-A8O4-01A-11R-A36H-07
0	1453	0.204107	0	0	0	0.320389	0.098336	0.803973	7.59307	0.00501761	0.56942	TCGA-FG-5962-01B-11R-1896-07
1	775	7.50462	0	0	0	0.782529	0.06023	3.97006	10.9681	2.49829	2.35254	TCGA-FG-5963-01A-11R-1708-07
1	775	8.76	0	0	0	0.336342	0	3.18973	6.13728	4.7473	2.42453	TCGA-FG-5963-02A-12R-A29R-07
0	1588	0.428332	0	0	0	0.210534	0.0204304	1.31891	9.01384	0	0.356568	TCGA-FG-5964-01A-11R-1708-07
1	1120	0	0	0	0	0.456376	0.037004	0.66036	6.24014	0.00462076	-0.00968122	TCGA-FG-5965-01B-11R-1896-07
1	1120	0.680017	2.86318	0	0	0.558697	0.0255774	3.69925	10.5376	0.162565	0.856222	TCGA-FG-5965-02A-11R-A29R-07
1	1120	0.274686	0	0	0.671821	0.384098	0.0490898	2.05308	9.11534	0	0.0719791	TCGA-FG-5965-02B-11R-A29R-07
0	571	0.299012	0.0809319	0.532907	0	0.407195	1.99034	3.29545	10.5038	0.0278547	1.79296	TCGA-FG-6688-01A-11R-1896-07
0	454	0.0916037	0	1.16357	0	4.41047	0.117954	1.67979	9.49682	0	-0.0422906	TCGA-FG-6689-01A-11R-1896-07
0	1294	0	0.0319555	0	0	0.171946	0.0435391	0.861684	6.0847	0.0162824	0.465528	TCGA-FG-6690-01A-11R-1896-07
0	1257	0.0865474	0.0319245	0	0	0.325283	0.0434985	1.89855	6.14309	0.0162667	-0.060428	TCGA-FG-6691-01A-11R-1896-07
1	561	2.19343	3.12272	0	1.1218	0.0966896	0	0.257469	5.4406	0.0202383	2.65981	TCGA-FG-6692-01A-11R-1896-07
0	467	0.636388	0	0	0	5.7785	0.621463	2.66166	9.88649	0.165096	-0.650106	TCGA-FG-7634-01A-11R-2090-07
0	544	0.928763	0	0	0	4.7311	0.0228692	0.224302	8.1687	0.00568167	0.327859	TCGA-FG-7636-01A-11R-2090-07
0	1219	0	0	0	0	0.414353	0	0.347115	4.27202	0.0053698	0.0990206	TCGA-FG-7637-01A-11R-2090-07
0	686	0.543458	0	0	0	0.159574	0.0600003	1.53813	8.34578	0	0.488217	TCGA-FG-7638-01B-12R-2090-07
0	627	0.0698987	0	0.701396	0	0.337988	0.102637	3.06894	9.5756	0.0388772	0.0786887	TCGA-FG-7641-01B-11R-2256-07
0	611	0.212475	0	0	0	0.518756	0.126512	3.18325	10.4189	0.0277217	1.06198	TCGA-FG-7643-01A-11R-2090-07
0	862	0.166519	0	1.21572	0	0.760027	0.208842	0.203932	6.55685	0.00461788	1.71531	TCGA-FG-8181-01A-11R-2256-07
0	416	0.0301058	0	0	0	0.240191	0	3.24735	10.1616	0.00556958	0.36972	TCGA-FG-8182-01A-11R-2256-07
0	433	0.267194	0	0	0	0.132294	0	0.0463248	2.90112	0	0.601504	TCGA-FG-8185-01A-11R-2256-07
0	487	0.0901177	0	1.05927	0	0.34762	0.110739	1.55819	7.78077	0	0.521855	TCGA-FG-8186-01A-11R-2256-07
0	611	0.160156	0.030329	0	0	0.310501	0.85901	3.59411	11.1693	0.0558592	0.0875611	TCGA-FG-8187-01A-11R-2256-07
0	455	0.469683	0	1.25494	0	4.8054	0.140204	2.58607	9.93305	0	-0.0476647	TCGA-FG-8188-01A-11R-2256-07
0	685	1.20544	0.0395652	0	0	1.2141	0.362079	1.32672	7.89005	0.0201871	-0.0095632	TCGA-FG-8189-01B-11R-A28M-07
0	992	0.0829246	0	0	0	4.37492	0.286506	3.20579	10.6417	0.0207234	0.481751	TCGA-FG-8191-01A-11R-2256-07
0	1164	0.296896	0	0	0	0.128914	0	0.245206	5.58457	0	-0.102281	TCGA-FG-A4MT-01A-11R-A26U-07
0	1164	0.0630349	0	0	0	0.542734	0.0470735	1.36683	7.85487	0	0.00841289	TCGA-FG-A4MT-02A-11R-A29R-07
0	326	5.60728	0.0828538	0.754153	0	0.303169	0	0.098883	3.14693	0.0702904	1.72927	TCGA-FG-A4MU-01B-11R-A28M-07
1	559	2.64515	1.56079	0	0	0.39282	0	2.26557	9.75094	0.0433487	2.75629	TCGA-FG-A4MW-01A-11R-A26U-07
0	569	0.348828	0	0	0	0.166152	0	0.186812	2.56304	0	-0.164653	TCGA-FG-A4MX-01A-11R-A26U-07
0	721	0.0448725	0	0	0	0.375433	0.0334561	3.34258	10.1569	0.00833485	0.161966	TCGA-FG-A4MY-01A-11R-A26U-07
0	449	0.370771	0	0	0	0.373036	0.452375	1.55322	8.94179	0.0118806	0.0634504	TCGA-FG-A60J-01A-11R-A28M-07
0	542	0.103959	0	0	0	5.77434	0.0264403	1.47205	7.80173	0	-1.00297	TCGA-FG-A60K-01A-11R-A29R-07
0	655	0	0	0	1.15396	0.0961633	0	2.52168	8.95261	0.050074	0.0858461	TCGA-FG-A60L-01A-12R-A31N-07
0	457	0.129094	0	0	0	0.0137452	0	0.134325	5.6657	0	-0.244937	TCGA-FG-A6IZ-01A-11R-A31N-07
0	500	0.167922	0	0	0	2.15831	0	0.101538	4.32375	0	-0.742594	TCGA-FG-A6J1-01A-11R-A31N-07
0	677	3.16992	0	0	0	0.0749137	0	2.29887	8.74645	0.0340692	1.00149	TCGA-FG-A6J3-01A-11R-A31N-07
0	868	0.306547	0.0305748	0	0	0.255425	0	2.08959	9.61535	0.0155761	0.202805	TCGA-FG-A70Y-01A-12R-A34R-07
0	328	4.13201	2.50418	0	1.24798	0.452449	0.198021	0.567419	6.5032	0.0967557	2.23963	TCGA-FG-A70Z-01A-12R-A33Z-07
0	1115	0.749021	0	0	0	0.261686	0.0410817	0.473584	6.20906	0.00513694	-0.317445	TCGA-FG-A710-01A-12R-A33Z-07
1	1481	0.145804	0	0	0	0.131861	0	0.94398	7.49262	0.005617	-0.0327357	TCGA-FG-A711-01A-21R-A33Z-07
0	622	1.75315	0.0591559	0	0	0.726361	0.0997328	2.29521	9.56684	0.0302824	0.317951	TCGA-FG-A713-01A-11R-A32Q-07
0	567	0.0628139	1.52821	0	0.647348	0.317016	0.0469073	1.41476	7.1606	0.95805	1.55891	TCGA-FG-A87N-01A-11R-A36H-07
0	174	5.98435	0.551494	0	0.715475	0.168425	0.129179	3.28707	10.4869	0.267325	2.65409	TCGA-FG-A87Q-01A-11R-A36H-07
0	837	0.0919327	0	0.635249	0.639871	0.204792	0.709491	1.08944	7.2192	0.0173062	0.98396	TCGA-FN-7833-01A-11R-2090-07
0	3	0.317543	0	0	0	0.544792	0.126208	4.22878	11.3612	0.00361519	0.106401	TCGA-HT-7467-01A-11R-2027-07
0	203	0.193196	0	0	0	0.223393	0.125934	1.39446	7.40214	0.0161582	0.506504	TCGA-HT-7468-01A-11R-2027-07
1	351	0	2.56154	0	0	1.23221	0.0533686	0.817721	5.96571	0.00669729	1.93855	TCGA-HT-7469-01A-11R-2256-07
1	1220	0.0909753	0.0252656	0	0	0.564884	0.0513777	3.02228	9.65871	0.00858585	0.93392	TCGA-HT-7470-01A-12R-2090-07
0	4	0.469368	0	0	0	0.394594	0	0.742269	6.33845	0.00724861	0.282464	TCGA-HT-7471-01A-11R-2256-07
0	1	0.809798	0	0.597702	0	0.252739	0.183984	1.92206	9.02048	0	0.347908	TCGA-HT-7472-01A-11R-2027-07
0	503	0.137691	0	0	0.594298	5.66178	3.74309	1.31374	6.8442	0.0262576	-0.722345	TCGA-HT-7473-01A-11R-2027-07
0	114	0.0939157	0	0.510099	0	0.606711	0.0703234	2.47295	9.99857	0	0.380951	TCGA-HT-7474-01A-11R-2027-07
0	530	0.558122	0	0	0	0.28568	0.0978225	1.2098	8.65536	0.0041605	1.28005	TCGA-HT-7475-01A-11R-2027-07
0	199	0.378465	0	0.462886	0	0.509263	0.0159799	0.331094	6.80283	0.0039634	0.616143	TCGA-HT-7476-01A-11R-2027-07
0	738	0.138268	0	0.708636	0	0.465287	0	0.570403	6.75708	0.181096	1.41669	TCGA-HT-7477-01B-11R-A28M-07
0	194	0.0258849	0	0.542646	0	0.357741	0	0.513766	6.71624	0.0331488	0.159643	TCGA-HT-7478-01A-11R-2027-07
0	1227	0.0976472	0.0538259	0	0	0.322676	1.16871	3.5608	10.6741	0.00462507	1.01986	TCGA-HT-7479-01A-11R-2027-07
0	2287	0.340881	0	0	0	0.31018	0.0742081	1.36598	7.89724	0.0046941	-0.102266	TCGA-HT-7480-01A-11R-2090-07
0	2918	0.364944	0	0	0	0.631768	0.0405432	3.84654	10.7303	0	0.0265922	TCGA-HT-7481-01A-11R-2027-07
0	3253	1.04228	0.0309759	0	0	0.187785	0.750945	2.70382	10.6609	0.0210035	0.41151	TCGA-HT-7482-01A-11R-2027-07
0	5255	0.0516129	0.0282466	0	0	0.376278	0.0573796	0.529041	4.36559	0.00960516	0.121587	TCGA-HT-7483-01A-11R-2027-07
0	122	0.139501	0	0.596606	0	0.190554	1.41073	2.35427	8.95816	0.00536262	0.299581	TCGA-HT-7485-01A-11R-2027-07
0	153	0	0.0659321	0	0	0.318065	0.0228905	3.2728	10.21	0	0.839401	TCGA-HT-7601-01A-11R-2090-07
0	908	0	0	0	0	0.301831	0.744983	3.27223	11.7381	0.00500899	0.360145	TCGA-HT-7602-01A-21R-2090-07
0	705	0.212942	0	0	0	0.17648	0.0557121	1.82716	8.88545	0.00466821	0.248809	TCGA-HT-7603-01A-21R-2090-07
0	3725	0.545011	0	0	0	0.190084	0	0.846005	6.44147	0	0.126199	TCGA-HT-7604-01A-11R-2090-07
0	139	0.0629382	0	0	0	0.342021	0.179461	2.89841	9.87702	0.00392744	-0.0193677	TCGA-HT-7605-01A-11R-2090-07
0	526	0.413979	0	0	0	5.02862	0	1.54262	8.28268	0.0347538	-0.525225	TCGA-HT-7606-01A-11R-2090-07
1	96	0.0986567	0.0274513	0	0	0.460875	0.144206	2.44906	8.67065	0.00933284	0.269377	TCGA-HT-7607-01A-11R-2090-07
0	671	0.0476738	0.0768532	0	0	0.0865745	0.497419	1.04021	6.53442	0.0437784	0.412434	TCGA-HT-7608-01A-11R-2090-07
0	1399	0.0264177	0	0.552021	0	0.105138	0.185541	0.839842	7.13238	0.0854383	0.850541	TCGA-HT-7609-01A-11R-2090-07
0	1706	0.190885	0	1.65118	0	0.59934	0.157771	1.4684	7.97424	0.00746679	0.182764	TCGA-HT-7610-01A-21R-2090-07
0	1752	0.388953	0	0	0	0.29799	1.87636	1.95468	8.09699	0.00510819	0.11425	TCGA-HT-7611-01A-11R-2403-07
1	7	0.385961	0	0.768366	0	0.387338	0	1.49154	5.74997	0.0219672	1.26051	TCGA-HT-7616-01A-11R-2256-07
0	434	0.0369225	0	0	0	0.774413	0.107028	4.85129	11.4608	0	0.717251	TCGA-HT-7620-01A-11R-2256-07
0	5	0.237646	0	0	0	0.145097	0.122547	1.06512	8.06983	0.00525481	0.258881	TCGA-HT-7676-01A-11R-2403-07
0	494	0.0293751	0	0	0	0.34399	0.0646456	2.78293	9.19856	0.00543305	0.620859	TCGA-HT-7677-01A-11R-2256-07
0	23	0.144811	0.0327032	0	0.620532	2.39707	4.54519	0.0570801	4.58209	0.0761787	0.594452	TCGA-HT-7680-01A-11R-2256-07
0	1359	0.101904	0	0	0	0.474261	0.262185	1.54391	8.23257	0	-0.275559	TCGA-HT-7681-01A-11R-2403-07
0	184	1.02006	0	0	0	0.222335	0	0.537607	7.37202	0	0.816045	TCGA-HT-7684-01A-11R-2256-07
0	1300	0.0323125	0	0.651963	0	5.44785	0.0477352	2.14008	8.39448	0.0413537	0.230892	TCGA-HT-7686-01A-11R-2256-07
0	3	0.457488	0	0	0	0.452212	0.0233278	1.81432	7.88317	0	1.0008	TCGA-HT-7687-01A-11R-2256-07
0	964	0.368032	0	0	0	0.894146	0.296069	1.92571	8.3995	0	0.797811	TCGA-HT-7688-01A-11R-2256-07
0	455	0.241459	0	0	0	0.733318	0.0215266	3.34259	9.90021	0.00534681	0.121143	TCGA-HT-7689-01A-11R-2256-07
0	3	0.223738	0	0.956275	0	0.375584	0.0198328	1.43995	8.31582	0.0768286	0.975608	TCGA-HT-7690-01A-11R-2256-07
0	3	1.56889	0	0.525077	0	0.320995	0.255664	0.0472075	4.32721	0.152801	1.24334	TCGA-HT-7691-01A-11R-2256-07
0	90	0.194948	0	0	0	0.0503429	0.0306737	0.676506	7.97028	0.00382384	-0.105441	TCGA-HT-7692-01A-12R-2256-07
0	533	0.313262	0	0	0	0.471858	0	1.52777	2.99336	0.169335	-0.0754478	TCGA-HT-7693-01A-11R-2256-07
0	210	0.561446	0	0	0	0.854703	0.094836	3.44621	9.92284	0.0144524	0.646617	TCGA-HT-7694-01A-11R-2256-07
0	442	0.0832597	0	0	0	0.4612	0.136546	1.91608	8.84731	0	-0.251857	TCGA-HT-7695-01A-11R-2256-07
0	1201	0.0866316	0	0.60439	0	0.455547	1.4414	2.16586	8.96117	0.277243	1.73536	TCGA-HT-7854-01A-11R-2256-07
0	585	1.08047	0	0	0	0.300998	0.0208016	0.0386918	2.26002	0.0103129	0.564974	TCGA-HT-7855-01A-11R-2403-07
0	1189	0.395189	0.023315	0	0.46665	0.786019	0.166818	2.92817	9.66438	0.011862	0.652285	TCGA-HT-7856-01A-11R-2403-07
0	7	4.06412	0	0.565279	0	0.416307	0.0984384	1.4338	6.94266	1.41532	2.18483	TCGA-HT-7857-01A-11R-2403-07
0	1540	1.03224	0.0344186	0.642396	0.647059	0.750405	0.114467	2.55197	10.1234	0.0348806	0.423568	TCGA-HT-7858-01A-11R-2403-07
0	15	2.24979	1.11954	0.695307	0	0.412947	0.101552	0.162762	3.40462	0.536312	2.07341	TCGA-HT-7860-01A-11R-2403-07
0	718	0	0	1.06516	0	0.299023	0	3.20426	9.66542	0.0170881	0.403179	TCGA-HT-7873-01B-11R-2403-07
0	1130	0.127421	0	0	0	0.774101	0.0956868	2.75552	9.57455	0.00973986	0.499406	TCGA-HT-7874-01A-11R-2403-07
0	10	0.102975	0	0	0	0.330274	0.0582583	0.701897	6.49435	0	-0.216141	TCGA-HT-7875-01A-11R-2403-07
0	4	0.2324	0	0	0	0.547447	0.130144	2.82748	9.30551	0.0250089	-0.0728029	TCGA-HT-7877-01A-11R-2403-07
0	112	0.866756	0.0601553	0	0	0.392675	0	1.76339	9.06409	0.0103402	0.915293	TCGA-HT-7879-01A-11R-2403-07
0	162	0.0564004	0	0	0	0.569316	0.186714	2.77138	10.449	0.00351157	0.317058	TCGA-HT-7880-01A-11R-2403-07
0	1079	0.152883	0	0.555763	0	0.982254	0.0393813	3.63875	11.0285	0.00982584	0.0695009	TCGA-HT-7881-01A-11R-2403-07
1	113	2.65954	0.283844	2.30127	0	0.550146	0.0698066	0.771881	4.71683	0.412052	2.87355	TCGA-HT-7882-01A-11R-2403-07
0	343	0.0818822	0	0	0.580553	0.407602	0	3.53344	10.3213	0	0.203725	TCGA-HT-7884-01B-11R-2403-07
0	956	0.0683269	0.0251025	0	0.866239	0.853451	0.0342326	4.85018	12.0805	0.0170097	0.329797	TCGA-HT-7902-01A-12R-2403-07
0	50	0.0956234	0	0.898581	0	0.291904	0.327058	1.68858	8.45946	0.00903753	0.257163	TCGA-HT-8010-01A-11R-2403-07
0	494	0.566277	4.37601	0	1.64508	0.368131	0.0441031	0.644157	5.87359	0.672779	2.32503	TCGA-HT-8011-01A-11R-2403-07
0	286	0.142291	0	0	0	0.382812	0	0.670205	6.69095	0	-0.350838	TCGA-HT-8012-01A-11R-2403-07
1	1933	0.268353	0	0	0	0.416304	0.814835	1.45281	8.32218	0.00898735	0.00498071	TCGA-HT-8013-01A-11R-2403-07
0	3	1.29773	0	0	0	1.20832	1.34628	1.77828	8.88885	0.0289425	1.2045	TCGA-HT-8015-01B-11R-A28M-07
1	1152	0.290518	0	0.554734	0.558877	1.03521	0.0962996	0.771739	6.64628	0.00980435	0.459152	TCGA-HT-8018-01A-11R-2404-07
0	1004	0.219786	0	0.461888	0	0.385136	0.222372	0.744834	8.24914	0.0118262	1.45512	TCGA-HT-8019-01A-21R-2404-07
0	372	2.38204	1.0557	0	0	0.604294	0	2.15795	9.23102	0.154428	2.15616	TCGA-HT-8104-01A-11R-2404-07
0	190	0.133982	0	0	0	0.47522	0.0612412	0.981044	6.30519	0.00514125	0.584708	TCGA-HT-8105-01A-11R-2404-07
0	14	0.191155	0	0.482396	0	0.936895	0.21868	3.03584	9.74392	0.057166	1.384	TCGA-HT-8107-01A-13R-2404-07
0	76	0.188664	0.0309279	0	0	0.334861	0.10314	0.966116	7.19249	0.0157559	-0.0193062	TCGA-HT-8108-01A-11R-2404-07
0	169	0.080438	0	0	0	0.679889	0.0796696	2.9407	9.02617	0.0100794	0.949346	TCGA-HT-8109-01A-11R-2404-07
0	419	1.27857	1.01292	0	0	0.262754	1.31016	0.843305	7.55278	0.0306836	1.71481	TCGA-HT-8110-01A-11R-2404-07
0	7	0.595529	0	0.580878	0	4.61715	0.268256	2.62048	10.0567	0.0257716	0.5704	TCGA-HT-8111-01A-11R-2404-07
0	900	0.169803	0	0	0	2.9227	0.264211	2.12314	8.83115	0.0164307	-0.23747	TCGA-HT-8113-01A-11R-2404-07
0	1040	0.405363	0.04009	0.408514	0	5.35825	0.254283	0.112587	2.68736	0.00685094	0.223284	TCGA-HT-8114-01A-11R-2404-07
0	418	0.15339	0	0.557376	0	1.00688	0.272946	3.25692	11.1305	0.00493854	0.906973	TCGA-HT-8558-01A-21R-2404-07
0	860	0.082704	0	0	0	0.195111	0	0.56067	5.07186	0.0155275	0.499206	TCGA-HT-8563-01A-11R-2404-07
0	478	0.547353	2.00205	0.636166	1.69454	0.796596	0.134749	0.744734	8.54465	0.641666	2.27163	TCGA-HT-8564-01A-11R-2404-07
0	7	1.88236	0	0	0	0.0946995	0.0693818	0.365297	5.7061	1.11234	1.70135	TCGA-HT-A4DS-01A-11R-A26U-07
0	792	0.341908	0	0	0	0.369299	0	3.86543	11.3495	0	0.593844	TCGA-HT-A4DV-01A-11R-A26U-07
0	4	0.117139	0	0.774958	0	0.258293	0.29903	0.461712	6.31065	0	0.126903	TCGA-HT-A5R5-01A-11R-A28M-07
0	615	0.328523	0.039509	0	0	0.514901	0.130873	2.30478	9.02662	0.00675042	0.710778	TCGA-HT-A5R7-01A-11R-A28M-07
0	2	0.27308	0	0	0	0.268534	0.0221547	0.0812401	2.82981	0	0.393343	TCGA-HT-A5R9-01A-11R-A28M-07
0	832	2.02716	4.37413	0	1.63962	0.184002	0	0.69267	3.10916	0.0645283	2.8973	TCGA-HT-A5RA-01A-11R-A28M-07
0	3	0.181372	0	0	0.649137	0.49671	0	0.65808	7.3708	0.00589577	0.108482	TCGA-HT-A5RB-01A-11R-A28M-07
1	162	2.35668	0.216788	0	1.33362	0.357293	0.180262	2.14398	8.6601	1.0749	2.72989	TCGA-HT-A5RC-01A-11R-A28M-07
0	82	0.610204	0	0	0	0.516746	0	2.97014	9.87239	0.0145895	0.303778	TCGA-HT-A614-01A-11R-A29R-07
0	515	0.102193	0	0	0	0.226696	0.0515002	1.74452	8.05249	0	-0.271014	TCGA-HT-A615-01A-11R-A29R-07
0	55	0.155184	0	0	0	0.333592	0	0.713051	6.05336	0	-0.0957344	TCGA-HT-A616-01A-11R-A29R-07
0	491	0.5463	0.0356084	0.660434	0	0.214201	0.580824	1.28665	8.29498	0.541924	1.62247	TCGA-HT-A617-01A-11R-A29R-07
0	512	0.960654	0	1.09523	0	0.232779	0.0934547	1.00426	7.88095	0.0754833	0.999414	TCGA-HT-A618-01A-11R-A29R-07
0	651	2.03852	0	0	0	0.183307	0.0270408	0.0253208	1.67458	0.00672601	0.0589763	TCGA-HT-A619-01A-11R-A29R-07
0	194	0.152993	0	0	0	0.815311	0.115142	2.36506	9.42445	0.0117919	0.0839081	TCGA-HT-A61A-01A-11R-A29R-07
0	533	0.282503	0.108732	0	0	0.122318	0	0.585993	6.57614	0		TCGA-HT-A61B-01A-11R-A29R-07
1	537	8.7277	4.17318	0	0.674646	0.331975	0.16579	1.85156	8.51688	3.71279	3.28677	TCGA-HT-A61C-01A-11R-A29R-07
0	74	0.914949	1.99984	0	0.927107	0.257738	2.52634	2.13448	9.93026	0.0506466	2.4135	TCGA-HT-A74H-01A-11R-A32Q-07
0	320	1.03422	0	0	1.03278	0.418175	0.0854818	1.09204	7.33565	0	0.192924	TCGA-HT-A74J-01A-12R-A32Q-07
0	467	1.32009	0	0	0	0.027774	0	2.19888	9.30703	0.0372346		TCGA-HT-A74K-01A-11R-A32Q-07
0	336	0.310167	0.028613	0.551265	0	0.372221	0.0196336	1.45449	7.91002	0.0337747		TCGA-HT-A74L-01A-11R-A32Q-07
0	3	0.0273834	0	0	0	0.0770625	0	0.790005	8.04237	0.0101052	0.842566	TCGA-HT-A74O-01A-11R-A32Q-07
0	1721	0.0522629	0.0286059	0	0	0.355208	0	4.28209	11.6976	0	0.137662	TCGA-HW-7486-01A-11R-2027-07
0	1382	0.0706902	0	0	0	0.453931	0.086997	2.38484	8.98311	0.00442229	-0.0592599	TCGA-HW-7487-01A-11R-2027-07
1	1262	0.366616	0	0	0	0.500022	0.164607	1.44282	8.14832	0.0095378	0.214458	TCGA-HW-7489-01A-11R-2027-07
0	1387	0.313276	0.0289298	0	0	0.126415	0.0198513	0.596572	4.82309	0.00983874	0.134186	TCGA-HW-7490-01A-11R-2027-07
0	2078	0.0536619	0	0	0	0.158681	0.0201601	1.33207	7.80203	0.00999205	-0.0994889	TCGA-HW-7491-01A-11R-2027-07
0	2107	0.277359	0	0	0.622446	0.774865	0.662164	0.252787	5.30013	0		TCGA-HW-7493-01A-11R-2027-07
0	1078	0.130845	0	0	0	0.570883	0.0982875	4.0042	10.5745	0.00626642	-0.156327	TCGA-HW-7495-01A-11R-2027-07
1	1209	0	0.0848766	0	0	5.63891	0.238316	0.895152	7.51902	0.00981151	-0.0619182	TCGA-HW-8319-01A-11R-2404-07
0	1217	0.40103	0	1.00744	0	0.208721	0	0.106419	2.51148	0.0105607	0.630044	TCGA-HW-8320-01A-11R-2404-07
0	1294	0.189537	0	0	0	0.298339	0	1.85687	7.98764	0.00925687	0.915914	TCGA-HW-8321-01A-11R-2404-07
0	758	0.121871	0	0	0	0.239135	0.0372894	1.48118	8.66573	0.00465671	-0.00817259	TCGA-HW-8322-01A-11R-2404-07
1	962	0.445653	0	0	0	0.0953601	0.014838	0.0480394	3.08379	0.00734766	0.667549	TCGA-HW-A5KJ-01A-12R-A27Q-07
1	388	2.23456	0.415181	0.600723	0	0.810524	2.54865	3.6129	11.0796	0.0161625	2.90272	TCGA-HW-A5KK-01A-11R-A27Q-07
0	878	0.258368	0	0	0	4.79958	0	1.21965	8.6072	0.0129162	-0.485808	TCGA-HW-A5KL-01A-11R-A27Q-07
0	630	0.114004	0	0	0	0.273272	0.0175129	0.35293	6.67484	0.025875	0.136455	TCGA-HW-A5KM-01A-11R-A27Q-07
1	578	0.0256114	0	0	0	0.242656	0	1.65833	7.59242	0	0.218619	TCGA-IK-7675-01A-11R-2090-07
0	1301	0.979731	0	0	0	0.45791	0.0768204	0.708957	5.77285	0.00389147	0.823541	TCGA-IK-8125-01A-11R-2256-07
0	438	2.37707	0	0	0	5.06352	0.0156845	1.25769	7.81418	0.0905662	0.0134296	TCGA-KT-A74X-01A-11R-A32Q-07
0	438	4.71778	2.57821	0	1.05601	0.303534	0.171156	0.248364	3.67064	0.118421	2.01754	TCGA-KT-A7W1-01A-11R-A34F-07
0	0	0.113892	0	0	0	0.18194	0.0645408	1.8441	9.69884	0	-0.00822492	TCGA-P5-A5ET-01A-11R-A27Q-07
0	0	3.00091	0.108185	0.68081	0.685691	0.304183	0	0.914376	5.08342	0.150068	0.979209	TCGA-P5-A5EU-01A-11R-A27Q-07
0	7	0.2897	0	0	0	0.319734	0.0426836	0.627076	6.69715	0.0106595	0.0800122	TCGA-P5-A5EV-01A-11R-A27Q-07
0	204	0.229502	0	0	0	0.240468	0.219884	1.17519	7.52374	0	-0.0396397	TCGA-P5-A5EW-01A-11R-A27Q-07
0	243	0.677622	0.0402598	0	0	0.214045	0.642799	0.0763443	3.77335	0.0739381	0.425314	TCGA-P5-A5EX-01A-12R-A28M-07
0	72	0.661054	0	0.574042	0	0.715421	0.588412	0.116568	7.15916	0.00511681	1.23833	TCGA-P5-A5EY-01A-11R-A27Q-07
0	70	1.80481	0.0468668	0	0	0.208527	0.124781	2.47164	9.38305	0.00401808	1.1376	TCGA-P5-A5EZ-01A-11R-A27Q-07
0	287	0.100295	0	0	0	0.59499	0.169606	0.397112	6.43384	0	-0.269513	TCGA-P5-A5F0-01A-11R-A28M-07
0	179	0.107476	0	0	0.727814	0.0741355	0.427201	0.877816	6.87758	0	0.14951	TCGA-P5-A5F1-01A-11R-A28M-07
0	242	0.245616	0.0358885	0	0	0.493729	1.26036	2.13946	8.41261	0.0122254	-0.0271378	TCGA-P5-A5F2-01A-11R-A28M-07
0	231	0.697323	0	0	0	0.565806	0.0484999	0.834985	8.09985	0.018157	0.682201	TCGA-P5-A5F4-01A-11R-A28M-07
0	39	1.23941	0	0	1.48112	0.448651	1.08087	0.0233377	3.92888	0.0428208	0.857535	TCGA-P5-A5F6-01A-11R-A28M-07
0	7	1.9599	0.321215	0	0	0.267333	0	0.0929002	2.0334	0.0251039	2.14287	TCGA-P5-A72U-01A-31R-A32Q-07
0	317	0.243288	0	0	0	0.0119951	0.064153	0.515066	6.84239	0	0.7645	TCGA-P5-A72W-01A-11R-A32Q-07
0	403	0.181957	0.0297695	0.569845	0	0.411343	0.262618	0.0976957	5.06331	0	0.804046	TCGA-P5-A72X-01A-11R-A32Q-07
0	354	0.206348	0	0	0	0.23017	0	0.201974	4.34079	0.00507656	0.493711	TCGA-P5-A72Z-01A-11R-A32Q-07
0	333	0.382237	0	0.629055	0	0.213565	0	2.30718	8.63428	0.0170981	0.799375	TCGA-P5-A730-01A-11R-A32Q-07
0	274	4.34233	0.753451	0	0	4.09821	0.684448	0.856149	6.9957	0.0530863	0.0698212	TCGA-P5-A731-01A-11R-A32Q-07
0	414	0.020318	0	0	0	0.202691	0.0300747	0.0557857	4.01408	0	-0.179554	TCGA-P5-A733-01A-11R-A32Q-07
0	292	0.0838669	0	0	0	0.258067	0	1.67546	8.99836	0		TCGA-P5-A735-01A-11R-A32Q-07
0	230	0.0302485	0	0	0	3.96625	2.54364	0.899224	8.13361	0.00559545		TCGA-P5-A736-01A-11R-A32Q-07
0	372	0.135767	0.0305861	0	0	0.1334	0.0620789	0.483097	7.37018	0.00521313		TCGA-P5-A737-01A-11R-A32Q-07
0	584	0.154805	0	0	0	0.253335	0	1.13411	7.87054	0.00427558		TCGA-P5-A77W-01A-11R-A32Q-07
0	105	0.164503	0	0	0	0.374557	0.0365061	1.0581	7.73122	0		TCGA-P5-A77X-01A-11R-A32Q-07
0	72	0.993303	0.0244247	0	0	0.402337	0	3.17734	9.07579	0.00829756		TCGA-P5-A780-01A-12R-A32Q-07
0	134	0.101686	0	0.546454	0	0.210178	0.0194286	2.37223	9.19962	0.00482208		TCGA-P5-A781-01A-11R-A32Q-07
0	461	2.0245	0	0	0	5.04427	0.0186655	0.114038	3.8056	0.0230126	-0.389542	TCGA-QH-A65R-01A-21R-A31N-07
0	77	0	0	0	0	0.154238	0.0527567	2.32803	10.5303	0.00661974	0.163474	TCGA-QH-A65S-01A-11R-A29R-07
0	384	0.0653048	0	0	0	0.238725	0.0487774	3.01789	10.3375	0.00611272	-0.13838	TCGA-QH-A65V-01A-11R-A29R-07
0	482	1.53163	0	0	0	0.0554303	0	0.137263	5.81942	0.00631957	0.354633	TCGA-QH-A65X-01A-11R-A32Q-07
0	427	0.0678548	0	0	0	0.223355	0.0506939	1.46092	8.938	0.00635692	-0.0602259	TCGA-QH-A65Z-01A-11R-A29R-07
0	588	0.340944	0.0343834	0	0	0.427957	2.22622	3.23955	10.7205	0.0058656	2.18143	TCGA-QH-A6CS-01A-11R-A31N-07
0	451	0.0635416	0	0	0	0.0521905	0.379569	2.70035	10.873	0	0.572265	TCGA-QH-A6CU-01A-11R-A31N-07
0	442	0.896237	1.46934	0	0	0.30805	1.45725	1.74917	8.69868	0.0304703	2.36078	TCGA-QH-A6CV-01A-11R-A31N-07
0	414	0.289539	0	0	0	0.190834	0.0519679	0.651337	6.62641	0.00651921	0.779152	TCGA-QH-A6CW-01A-11R-A32Q-07
1	372	0.297653	0.124945	0	0.613684	0.227034	0.107487	2.54747	10.4742	0	1.53463	TCGA-QH-A6CX-01A-11R-A32Q-07
0	408	0.226668	0	0	0	0.291895	0.0201117	2.47811	9.8278	0.014928	0.640757	TCGA-QH-A6CY-01A-11R-A32Q-07
0	279	0.295239	0	0	0	0.437957	0.106559	0.576651	7.08317	0	-0.186913	TCGA-QH-A6CZ-01A-11R-A32Q-07
0	313	0.286391	0	0	0	0.218246	0	0.783578	6.44812	0	0.0813192	TCGA-QH-A6X3-01A-21R-A32Q-07
0	442	0.107673	0.0300295	0	0	0.222081	0	2.80203	10.119	0	0.678985	TCGA-QH-A6X4-01A-51R-A32Q-07
0	497	0.578494	0	0	0	0.329779	0.0238259	3.34685	11.0845	0.0176896	-0.0715267	TCGA-QH-A6X5-01A-12R-A32Q-07
0	509	0.492466	0.0623594	0	0	0.222096	0.0429441	2.94438	9.97127	0	0.564425	TCGA-QH-A6X8-01A-12R-A32Q-07
0	58	0.260859	0	0.584869	0	0.414027	0	0.714106	6.49853	0.0104505	0.348312	TCGA-QH-A6X9-01A-12R-A32Q-07
0	502	0.0910959	0	0	0	0.278938	0.0458204	1.87825	9.48337	0	0.113091	TCGA-QH-A6XA-01A-12R-A32Q-07
0	508	0.595123	0.982346	0	0	0.283595	0	1.81824	9.37482	0.00539424	2.13816	TCGA-QH-A6XC-01A-12R-A32Q-07
0	337	0.14348	0	0	0	0.286861	0.0159171	0.338821	6.00275	0.00394758	-0.252592	TCGA-QH-A86X-01A-11R-A36H-07
0	395	0	0.14227	0	0	0.233545	1.30509	1.82611	7.04357	0	0.53673	TCGA-QH-A870-01A-11R-A36H-07
0	2702	0.199145	0.0286936	0	0.556689	0.105257	0.0582763	1.39141	8.05502	0.0386427	-0.089861	TCGA-R8-A6MK-01A-11R-A32Q-07
0	2860	0.355	0	0	0	0.257783	0.021194	1.53986	7.9594	0.0568651	0.536959	TCGA-R8-A6ML-01A-11R-A32Q-07
0	993	0.0463136	0.0253265	0	0	4.11668	0.0345355	3.6324	10.5302	0.00860593	-0.575247	TCGA-R8-A6MO-01A-11R-A33Z-07
0	1806	0.14408	0	0	0	0.060688	0.0278604	0.0831153	4.63207	0	-0.494392	TCGA-R8-A73M-01A-11R-A32Q-07
0	939	0.0534047	0	0.561303	0	0.370835	0.0398487	3.06369	9.68796	0		TCGA-RY-A83X-01A-11R-A36H-07
0	166	1.53874	0	0	0	0.0603366	0	0.779472	6.77436	0.156903		TCGA-RY-A83Y-01A-11R-A36H-07
0	301	0.0683227	0.211584	0	0	0.0142396	0.0257489	0.382199	6.02263	0.0442276		TCGA-RY-A83Z-01A-11R-A36H-07
0	854	0.0326468	0.03541	0	0	0.165697	0.226467	0.0340156	1.44137	0.00604376		TCGA-RY-A840-01A-11R-A36H-07
0	63	3.2667	0.0489169	0.486065	0	0.256907	0.016917	1.10851	7.05431	0		TCGA-RY-A843-01A-11R-A36H-07
0	596	0.141353	0	0	0.607835	0.182372	0.146688	0.710782	6.95403	0		TCGA-RY-A845-01A-11R-A36H-07
0	933	0.178958	0.0340706	0	0	0.171277	0	0.889699	8.50636	0		TCGA-RY-A847-01A-11R-A36H-07
1	1891	0.616672	0	0	0	0.51394	0.0218123	0.34984	6.57199	0.0108142	0.607249	TCGA-S9-A6TS-01A-12R-A33Z-07
0	2650	0.128039	0	0	0	0.125802	0.0197503	2.10401	8.97755	0.00490259	0.265742	TCGA-S9-A6TU-01A-12R-A32Q-07
0	571	0.147488	0.184397	0.53854	0	0.102169	0.0190941	0.381102	2.25091	0.0649711	0.687342	TCGA-S9-A6TV-01A-12R-A34R-07
0	1250	0.705196	0	0.482845	0	0.207538	0	0.317789	5.48164	0.00831621	0.578519	TCGA-S9-A6TW-01A-12R-A32Q-07
0	1245	0.934087	0.0288209	0.55462	0	0.296402	0	2.90564	10.1471	0.00980148	0.825418	TCGA-S9-A6TX-01A-21R-A32Q-07
0	1076	0.755597	0	0	0	0.291383	0	1.75158	8.14879	0	-0.065509	TCGA-S9-A6TY-01A-12R-A32Q-07
0	1120	0.272943	0	0.459674	0.813297	0.403297	0.165463	0.79413	6.37715	0.00785138	-0.0109286	TCGA-S9-A6TZ-01A-21R-A32Q-07
1	742	3.80264	0.325209	0	0	0.308204	0	0.729011	5.92264	0.0603421	1.90628	TCGA-S9-A6U0-01A-12R-A32Q-07
0	785	0.213937	0.0353325	0	1.1126	0.448168	0	2.44769	9.58006	0.0120337	0.766056	TCGA-S9-A6U1-01A-21R-A33Z-07
0	908	0.0741163	0	0	0	0.538885	0.0823252	0.281233	4.8416	0	-0.395646	TCGA-S9-A6U2-01A-21R-A33Z-07
0	992	1.13369	0	1.05364	0	0.120661	0.192232	0.394977	5.57921	0.0112409	-0.0510509	TCGA-S9-A6U5-01A-12R-A33Z-07
0	1069	0.365363	0	0	0	0.377703	0.0235591	0.763128	6.52681	0	0.712597	TCGA-S9-A6U6-01A-12R-A33Z-07
1	2988	0.955797	0	0	0	0.983284	0.120655	2.70187	10.1443	0.0154562	0.3027	TCGA-S9-A6U8-01A-21R-A33Z-07
0	2918	0.0852356	0.0314319	0.596174	0	0.291679	0.328974	2.60551	9.86959	0	1.07916	TCGA-S9-A6U9-01A-11R-A32Q-07
1	178	10.8567	0	0	1.37871	0.228337	0.0871424	0.420806	6.55963	1.12954	3.26545	TCGA-S9-A6UA-01A-12R-A33Z-07
0	3761	0.117937	0	0	0	0.202882	0	2.73088	9.33202	0	-0.0146666	TCGA-S9-A6UB-01A-21R-A33Z-07
0	2289	0.082881	0	0	0	0.143807	0.121449	2.25823	8.78916	0.020712	0.592267	TCGA-S9-A6WD-01A-12R-A33Z-07
0	4113	0.224994	0	0	0	6.32459	0	1.58607	8.3775	0	-0.792762	TCGA-S9-A6WE-01A-12R-A33Z-07
0	2602	0.878677	0	0.625197	1.06669	0.406519	2.04062	0.138655	6.48052	0.0225823	1.44898	TCGA-S9-A6WG-01A-11R-A33Z-07
0	1173	0.236741	0	0	0	0.165531	0.338986	0.488282	4.91177	0.0156431	-0.116743	TCGA-S9-A6WH-01A-12R-A33Z-07
0	2585	0.57962	0	0	0	0.865285	0.257102	2.63227	10.3207	0.0122139	0.104318	TCGA-S9-A6WI-01A-21R-A33Z-07
0	946	0.368762	0	0	0	0.715024	0.0472243	0.184257	4.15483	0	0.392207	TCGA-S9-A6WL-01A-21R-A33Z-07
0	604	0.130497	0.185292	0	1.38199	0.563284	0.0980247	0.462897	3.70166	0.0248345	1.67513	TCGA-S9-A6WM-01A-12R-A33Z-07
0	805	0.17998	0	0.740085	0	0.309349	0.235864	0.477611	4.77455	0.0753423	0.327419	TCGA-S9-A6WN-01A-12R-A33Z-07
0	566	0.349765	0	0	0	0.17968	0	0.684062	7.29383	0.0131392	0.140004	TCGA-S9-A6WO-01A-21R-A34F-07
0	567	0.283049	0	0	0	0.437954	0	2.1216	9.54957	0.0237025	0.654586	TCGA-S9-A6WP-01A-12R-A34F-07
0	428	0.0854491	0	0	0	0.387188	0	3.09022	10.7782	0	0.174647	TCGA-S9-A6WQ-01A-12R-A34F-07
0	1099	1.16236	0	0	0	0.547768	0.345349	1.3964	7.8066	0.0613145	-0.280183	TCGA-S9-A7IQ-01A-21R-A34F-07
1	241	10.0702	0	0	0.608573	0.335098	0.0219231	2.7647	8.9373	0.855393	1.28974	TCGA-S9-A7IS-01A-11R-A34F-07
1	819	0.868463	0.0540121	0	0	0.480538	0.529669	0.983127	7.74232	0.0184761	1.93245	TCGA-S9-A7IX-01A-12R-A34F-07
0	715	0.0661884	0.0363064	0	0	0.354409	0.120567	1.83894	8.86593	0.0123684	0.617475	TCGA-S9-A7IY-01A-11R-A34F-07
0	608	1.70741	0.0313444	0	0	0.394472	0.18296	0.313263	5.29157	0.0106667	0.561335	TCGA-S9-A7IZ-01A-11R-A34F-07
0	609	0.448519	0.302029	0	0.628443	1.09804	0	1.09784	7.95456	0.016927	0.677121	TCGA-S9-A7J0-01A-11R-A34F-07
0	249	0.204081	0.0772321	0	0	0.33227	0	3.47908	9.75381	0.0461613	0.01243	TCGA-S9-A7J1-01A-21R-A34R-07
0	62	0.650317	0	0.634591	0	0.158963	0	0.242049	4.56119	0.0115457	0.422573	TCGA-S9-A7J2-01A-11R-A34F-07
0	629	0.254438	0	0	0	0.552677	0.017118	3.09934	9.42439	0.0211087	0.536414	TCGA-S9-A7J3-01A-21R-A34R-07
0	458	0	0	0	0	0.184843	0.0236727	1.26137	7.58546	0	0.624881	TCGA-S9-A7QW-01A-11R-A34F-07
0	564	0.05554	0	0	0	3.6124	0.0414491	0.807418	7.50295	0	0.225597	TCGA-S9-A7QX-01A-11R-A34F-07
0	863	0.0512426	0.0280429	0	0.546078	0.217476	0	2.92525	9.88625	0	-0.132089	TCGA-S9-A7QY-01A-11R-A34F-07
0	826	1.73223	0	0	0	0.265991	0.0402247	1.14651	7.62856	0	0.00544389	TCGA-S9-A7QZ-01A-12R-A34R-07
1	5166	0.272094	0	0	0	0.37011	0.0485905	0.0511089	3.0119	0.0772239	-0.406666	TCGA-S9-A7R1-01A-12R-A34R-07
1	316	0.0947698	0.576693	0	0	0.384612	3.76254	2.99485	10.0777	0.0529125	2.21428	TCGA-S9-A7R2-01A-21R-A34R-07
0	3013	0.437738	0.0365483	0	0.679372	0.243271	0.0250997	1.46325	9.61964	0.0247977	0.265351	TCGA-S9-A7R3-01A-11R-A34R-07
0	914	0.0280061	0	0.991924	0	0.301626	0.0208499	0.30051	5.3251	0.00517719	0.953552	TCGA-S9-A7R4-01A-12R-A34R-07
0	3000	0.0445298	0.0950022	1.36812	0	0.415104	0.504904	1.43835	6.87193	0.0328019	0.599258	TCGA-S9-A7R7-01A-11R-A34R-07
1	961	0.247704	0	0	1.24006	0.397742	0.0562297	2.48731	9.48597	0.0210874	0.814147	TCGA-S9-A7R8-01A-11R-A34R-07
0	569	5.04501	0	0	0	0.667736	0.219576	0.665846	6.8322	0.649277	2.49506	TCGA-S9-A89V-01A-11R-A36H-07
0	623	0.0791535	0	0	0	0.127345	0.0299009	1.37421	8.46383	0	0.990177	TCGA-S9-A89Z-01A-11R-A36H-07
1	1666	0.211882	1.46813	0	1.44653	0.21059	0	0.225075	2.93486	0.0295942	1.56665	TCGA-TM-A7C3-01A-11R-A32Q-07
0	1470	0.231821	0	0	0	0.601194	0.154806	0.528996	4.71354	0	-0.251863	TCGA-TM-A7C4-01A-11R-A32Q-07
0	1500	0.0357013	0	0	0	0.206312	0.0265975	0.0674776	4.26486	0.006614	-0.367175	TCGA-TM-A7C5-01A-11R-A32Q-07
0	1058	0.0341171	0	0	0	0.414485	0.025413	1.54019	8.69675	0	0.182424	TCGA-TM-A7CA-01A-21R-A33Z-07
0	1989	0.31925	0	0	0	0.499492	0.0648622	0.641008	7.16424	0.130454	-0.0885464	TCGA-TM-A7CF-01A-11R-A32Q-07
0	1989	0.442406	0.101724	0	0	0.632736	0	4.45612	11.8349	0.264921	0.243073	TCGA-TM-A7CF-02A-11R-A32Q-07
1	758	0.144983	0.939776	0	1.65648	0.219505	0.359114	0.408103	0.939379	0.00558395	1.59403	TCGA-TM-A84B-01A-11R-A36H-07
1	492	4.04589	0	0	0	0.0676745	0.0615619	0.362409	5.94242	4.53228	1.6822	TCGA-TM-A84C-01A-11R-A36H-07
0	1796	1.17929	0	0.700849	0	0.21698	0	1.19961	9.17658	0	1.03955	TCGA-TM-A84F-01A-11R-A36H-07
0	1236	0.0368212	0	0	0	0.264138	0	0.0695702	2.49896	0.0136152	-0.0188177	TCGA-TM-A84G-01A-11R-A36H-07
0	926	0.0308262	0	0	1.06992	0.59685	0.365919	0.238921	4.78321	0.202286	0.453432	TCGA-TM-A84H-01A-11R-A36H-07
0	854	0	0.035279	0	0	0.313248	0	0.397158	5.56349	0.00602077	0.672914	TCGA-TM-A84I-01A-11R-A36H-07
0	735	1.08093	1.51883	0	0	0.566509	0	0.170824	3.98977	0.158477	1.89533	TCGA-TM-A84J-01A-11R-A36H-07
1	1242	0.302615	0	0	0	0.466619	0.157747	2.18876	9.24858	0.00684519	0.222846	TCGA-TM-A84L-01A-11R-A36H-07
0	754	0.237602	0	0	0	0.286533	0.130889	0.122833	3.88357	0.00675186	0.293393	TCGA-TM-A84M-01A-11R-A36H-07
1	1011	3.46156	0.074926	0	0	0.287983	0.285434	0.859696	6.34845	0.112427	0.823065	TCGA-TM-A84O-01A-11R-A36H-07
0	772	0.309557	0	0	0	0.134747	0	1.34593	8.63726	0.00526775	0.244324	TCGA-TM-A84Q-01A-11R-A36H-07
0	566	0.293745	0	0	0.606415	0.612638	0.185499	1.71487	8.55338	0.00542155	0.0351166	TCGA-TM-A84R-01A-21R-A36H-07
0	454	0.130476	0	0	1.14045	0.334979	0.434531	1.66483	8.83415	0	0.634738	TCGA-TM-A84S-01A-11R-A36H-07
0	724	0	0	0	0	4.98791	0	1.33443	9.13678	0.00618311	-0.331694	TCGA-TM-A84T-01A-11R-A36H-07
0	650	0.0367228	0	0	0	0.486205	0.320658	0.111867	2.56513	0		TCGA-TQ-A7RF-01A-11R-A33Z-07
0	599	0.078301	0	0.768417	0	0.296489	0.029573	1.60166	8.4704	0		TCGA-TQ-A7RG-01A-11R-A33Z-07
0	486	0.53748	0	0	0	0.365221	0.342786	1.08833	7.83728	0.00477031		TCGA-TQ-A7RH-01A-12R-A34F-07
0	62	0.10114	0	0	0.692496	0.375252	0.025705	2.67904	9.23642	0.00639139		TCGA-TQ-A7RI-01A-11R-A33Z-07
0	1229	0.0791876	0	0	1.54332	0.428903	0.0592196	0.36463	5.83938	0.0197702		TCGA-TQ-A7RJ-01A-11R-A33Z-07
0	1341	0.119794	0	0	0	0.24603	0.453874	0.890373	7.87322	0.0114098		TCGA-TQ-A7RK-01A-11R-A33Z-07
0	1341	0.157048	0	0	0	0.537662	0	2.16626	8.77171	0.00607249		TCGA-TQ-A7RK-02A-11R-A36H-07
0	1341	2.1645	0	0	0	0.657759	0	2.66512	9.1666	0.193934		TCGA-TQ-A7RK-02B-11R-A40A-07
0	1116	0.254719	0	0	0	0.211615	0.981971	0.116197	4.07829	0.0202952		TCGA-TQ-A7RM-01A-11R-A33Z-07
0	1026	0.117984	0	0	0	0.306894	0.0537661	0.917109	7.31593	0		TCGA-TQ-A7RN-01A-11R-A33Z-07
0	949	0.285634	0.0422437	0	0	0.31765	0.0290288	0.460104	4.45258	0.0428082		TCGA-TQ-A7RO-01A-11R-A33Z-07
0	914	0.462124	0.0266344	0.899772	0.90579	0.364951	0.440281	3.11438	10.2007	1.28411		TCGA-TQ-A7RP-01A-21R-A34F-07
0	795	0.425654	0	0	0	0.466919	0.0202839	0.482842	3.82337	0.0050363		TCGA-TQ-A7RQ-01A-11R-A33Z-07
0	787	0	0.0371137	0	0	0.641211	0.0505351	3.27903	10.571	0.0126459		TCGA-TQ-A7RR-01A-21R-A34F-07
0	0	0.149413	0	0	0	0.311546	0.0231943	2.20702	9.64758	0		TCGA-TQ-A7RS-01A-12R-A33Z-07
0	1868	0.391948	0	0	0	0.223546	0	1.4302	8.57808	0		TCGA-TQ-A7RV-01A-21R-A34F-07
0	1868	0.204201	0	0	0	0.767184	0.133282	1.12263	8.20587	0		TCGA-TQ-A7RV-02A-11R-A36H-07
1	821	0.235749	0	0	0	0.472267	0	1.41994	7.96629	0		TCGA-TQ-A7RW-01A-11R-A33Z-07
1	954	0.491755	0	0	0	4.56888	0.0239749	0.695462	6.9239	0.011892		TCGA-TQ-A8XE-01A-11R-A36H-07
1	954	0.259506	0.0380779	0.697185	0.702157	4.93524	0.0261542	1.47751	9.69563	0.124803		TCGA-TQ-A8XE-02A-11R-A36H-07
0	1397	0	0	0	0	0.0315208	0	1.02954	8.51648	0	0.0565227	TCGA-VM-A8C8-01A-11R-A36H-07
0	1314	1.42042	0.0404618	0	0	0	0.609086	1.48901	7.58828	0.0410032	1.09938	TCGA-VM-A8C9-01A-11R-A36H-07
0	411	0.0891049	0	0	0	0.131666	0.130439	0.348269	5.68845	0.0442668	0.0853105	TCGA-VM-A8CA-01A-11R-A36H-07
0	3	0	0	0	0	4.38511	0	0.166859	5.32587	0.00775955	-0.179274	TCGA-VM-A8CB-01A-11R-A36H-07
1	240	3.30484	0	0.573472	0	0.288826	0	1.13104	7.48671	1.42346	2.197	TCGA-VM-A8CD-01A-11R-A36H-07
0	1191	0.091907	0	0	0	0.534517	0.046234	3.1923	10.1581	0.0115572	0.00428404	TCGA-VM-A8CE-01A-11R-A36H-07
0	609	0	0	0	0	0.0497102	2.9614	1.21117	9.28672	0.00753855		TCGA-VM-A8CF-01A-11R-A36H-07
0	714	0.0668249	0	0	0	0.158801	0	1.48316	8.62242	0.01249	0.269009	TCGA-VM-A8CH-01A-12R-A36H-07
0	1127	0.126019	0.0353072	0	0	0.177196	0	0	2.27723	0.0416579	0.186118	TCGA-VV-A829-01A-21R-A36H-07
0	487	0.121599	0	0	0	4.30669	0	0.0362768	1.65473	0.00773516	-0.296667	TCGA-VV-A86M-01A-11R-A36H-07
0	706	1.81985	0	0	0	0.246908	0.0220524	0.282399	2.088	0.0643987	0.19226	TCGA-VW-A7QS-01A-12R-A33Z-07
1	245	0.392099	2.04609	0	2.02041	0.0556233	0	1.18988	9.91588	0.0682801	2.69571	TCGA-VW-A8FI-01A-11R-A36H-07
0	1553	0.211038	0.0305169	0	0.586042	0.47157	0	0.613765	6.91482	0.00520019	-0.202695	TCGA-W9-A837-01A-11R-A36H-07
0	405	0	0.0304392	0	0	0.122173	0	0.297035	6.22394	0.0103559	0.474568	TCGA-WH-A86K-01A-11R-A36H-07
0	1337	0.972059	0.0281434	0	0	0.208972	0	1.24182	8.24595	0.00956933	0.81136	TCGA-WY-A858-01A-11R-A36H-07
0	1213	0.504696	0	0	0.530207	0.485181	0.0729139	1.32414	8.25715	0.00920526		TCGA-WY-A859-01A-12R-A36H-07
0	1320	0.165306	0	0	0	0.1752	0.0257829	0.315768	7.21786	0.00641006		TCGA-WY-A85A-01A-21R-A36H-07
0	1393	0.554439	0	0	0	0.284308	0.044934	0.780664	7.60145	0		TCGA-WY-A85B-01A-11R-A36H-07
0	1426	0.313938	0.049897	0	0	0.339342	0.254072	0.266313	3.6698	0.00428133		TCGA-WY-A85C-01A-11R-A36H-07
0	1147	0.0982093	0	0	0	0.310496	0.374564	1.2203	8.79809	0.00620034		TCGA-WY-A85D-01A-11R-A36H-07
0	633	0.104708	0	0	0	0.290719	0.0397729	0.246554	5.87977	0.00992471		TCGA-WY-A85E-01A-11R-A36H-07

## Sheet: 风险模型清洗后
event	time	H19	HOTAIR	MIR222	PCDHGB4	GMNC	MBP	HMGA2	RiskScore	sample_id
1	448	6.47194	1.45247	0	0.218584	0.156044	6.19687	4.23622	3.73174	TCGA-02-0047-01A-01R-1849-01
1	76	5.66792	2.1551	1.5191	0.0847841	0.0771663	4.5317	6.1564	4.04013	TCGA-02-0055-01A-01R-1849-01
0	466	0.730715	1.70479	0.603885	4.04833	0.0219124	2.92936	0.733034	1.23826	TCGA-02-2483-01A-01R-1849-01
0	470	3.28435	5.09175	0.771302	0.474813	0.142808	4.24188	1.61821	3.30108	TCGA-02-2485-01A-01R-1849-01
1	618	0.931391	1.43356	3.42046	0.139077	1.99292	8.02677	4.03436	3.91216	TCGA-02-2486-01A-01R-1849-01
1	1448	3.23902	0.108506	0	0.25846	0	2.82331	4.07834	2.94371	TCGA-06-0125-01A-01R-1849-01
1	1448	5.25718	0.0863598	0	0.419016	0.250816	6.20229	5.82952	3.50433	TCGA-06-0125-02A-11R-2005-01
1	1024	0.538008	0.498988	0.678074	0.401754	0.0252637	7.1083	0.514575	1.76156	TCGA-06-0129-01A-01R-1849-01
1	394	5.47644	0.245887	2.84141	0.356201	0.0259612	5.55459	5.93796	3.68691	TCGA-06-0130-01A-01R-1849-01
1	771	1.33235	0.491686	0	0.39507	0.134926	9.4547	2.46093	2.86577	TCGA-06-0132-01A-02R-1849-01
1	737	4.89699	4.30476	0	0.10633	0.212501	7.64274	1.9883	3.48586	TCGA-06-0138-01A-02R-1849-01
1	362	2.23272	0.211064	0	0.236428	0	6.8631	4.27217	2.99553	TCGA-06-0139-01A-01R-1849-01
1	313	0.973299	0.0486426	0.483705	0.0548626	0.0334488	6.39638	4.90973	3.44103	TCGA-06-0141-01A-01R-1849-01
1	375	6.98754	0.285191	0	0.808559	0	4.54927	2.26783	3.09327	TCGA-06-0152-02A-01R-2005-01
1	97	3.3494	4.4953	0.684332	0.340021	0.025554	3.59321	0.820422	3.27489	TCGA-06-0157-01A-01R-1849-01
1	329	4.67538	1.74047	1.76174	0.560742	0.0742308	7.93278	3.29529	3.85236	TCGA-06-0158-01A-01R-1849-01
1	598	2.68159	0.824659	0	0.446966	0.411058	7.22169	3.4379	2.80023	TCGA-06-0168-01A-01R-1849-01
1	399	1.42486	0.221937	0	0.577542	0.423582	7.79919	4.0974	3.31194	TCGA-06-0171-02A-11R-2005-01
1	98	7.69914	2.31063	0	0.361553	0.0295339	7.64671	1.69652	3.24322	TCGA-06-0174-01A-01R-1849-01
1	2681	1.92835	0.14295	0	0.109013	0.0254709	7.55408	0.273644	1.71648	TCGA-06-0178-01A-01R-1849-01
1	2126	0.733974	0.0914757	0.591604	1.67584	0	8.90907	4.80578	3.39846	TCGA-06-0184-01A-01R-1849-01
1	828	3.45064	2.31164	1.19419	0.143335	0	3.4174	1.75572	3.32344	TCGA-06-0187-01A-01R-1849-01
1	317	6.95092	2.3613	0	0.253477	0.0292934	5.53293	5.90455	4.11158	TCGA-06-0190-01A-01R-1849-01
1	317	3.95522	1.65166	1.56769	0.15938	0.0275477	3.75699	6.05173	3.9699	TCGA-06-0190-02A-01R-2005-01
1	225	3.93183	3.85331	1.05116	0.0970104	0.022594	6.9595	4.74535	4.10934	TCGA-06-0210-01A-01R-1849-01
1	225	4.26878	3.19524	1.08518	0.540785	0.0236274	8.77808	4.86862	4.11156	TCGA-06-0210-02A-01R-2005-01
1	360	5.92759	1.74843	0.731669	0.436719	0	2.79197	4.33428	3.2292	TCGA-06-0211-01A-01R-1849-01
1	360	4.81841	2.11985	0	0.42449	0	4.3345	2.81876	3.01008	TCGA-06-0211-01B-01R-1849-01
1	360	6.75735	3.02654	0.732622	0.267693	0.0278348	3.5868	4.04454	3.50255	TCGA-06-0211-02A-02R-2005-01
1	22	1.65715	2.48806	0	0.202945	0	9.13015	1.18591	3.39532	TCGA-06-0219-01A-01R-1849-01
1	603	1.22049	0.373416	0.817684	1.02776	0	8.70683	3.08415	2.21645	TCGA-06-0221-02A-11R-2005-01
1	405	4.19146	1.53364	0.602153	0.0938359	0.0433466	8.80507	0.994794	3.02796	TCGA-06-0238-01A-02R-1849-01
1	384	2.88014	0.071732	0	0.287923	0	5.79081	5.85013	3.55158	TCGA-06-0644-01A-02R-1849-01
1	175	6.55452	2.00528	0.681467	0.425151	0	7.4589	2.62648	3.18575	TCGA-06-0645-01A-01R-1849-01
1	175	7.32758	4.58196	0	0.320582	1.78533	6.08848	1.5298	3.37128	TCGA-06-0646-01A-01R-1849-01
1	64	1.60683	4.59668	0	0.159018	2.5428	3.82513	4.98465	3.66439	TCGA-06-0649-01B-01R-1849-01
1	432	8.08322	2.24716	0	0.398554	0	9.12888	2.3634	3.4512	TCGA-06-0686-01A-01R-1849-01
1	803	2.48585	3.35829	0	0.073199	0.429171	3.23553	3.20883	3.48123	TCGA-06-0743-01A-01R-1849-01
1	1426	3.1858	0.242698	0	0.208279	0	6.28978	1.52344	2.97617	TCGA-06-0744-01A-01R-1849-01
1	239	2.79364	2.23778	0	0.198891	0	4.8983	1.82893	2.84268	TCGA-06-0745-01A-01R-1849-01
1	82	8.12292	0.414559	1.47753	0.277696	0.0250509	3.32429	1.47017	2.84341	TCGA-06-0747-01A-01R-1849-01
1	82	0.83182	4.99745	0	0.285428	0.482508	8.67277	1.60129	3.36564	TCGA-06-0749-01A-01R-1849-01
1	28	4.39321	1.25962	0.622824	0.061816	0.652826	5.22649	2.32127	2.93266	TCGA-06-0750-01A-01R-1849-01
0	218	4.06386	0.615084	1.24633	0.236406	0.265474	4.9939	1.96647	3.20639	TCGA-06-0878-01A-01R-1849-01
1	632	4.38339	0.282971	0	0.347273	0.480541	8.3383	4.22292	3.16883	TCGA-06-0882-01A-01R-1849-01
1	414	0.891714	2.74294	0.648718	0.221252	1.27556	5.18442	4.9389	3.56028	TCGA-06-1804-01A-01R-1849-01
1	33	0.388107	3.90954	0	0.444419	0.046488	8.57042	1.5361	3.53908	TCGA-06-2557-01A-01R-1849-01
1	380	3.80438	0.484507	0	0.31851	0.0278614	8.00114	1.87379	3.03483	TCGA-06-2558-01A-01R-1849-01
1	150	6.45005	3.94098	1.35959	0.555699	0	6.48714	2.45767	4.01511	TCGA-06-2559-01A-01R-1849-01
1	537	2.77952	3.94861	0.711744	0.128413	0.225278	7.21736	3.90332	3.51335	TCGA-06-2561-01A-02R-1849-01
1	382	4.32498	2.45561	1.998	0.379724	0.0500013	5.3424	5.96744	4.23699	TCGA-06-2562-01A-01R-1849-01
0	932	0.549545	0.161484	0	0.25054	0	6.12454	0.856568	2.54839	TCGA-06-2563-01A-01R-1849-01
0	181	5.27747	2.39843	0.692862	0.535966	0.101118	7.54143	1.42653	3.15252	TCGA-06-2564-01A-01R-1849-01
1	506	2.03519	4.93739	1.23119	0.42089	0.187602	3.78856	2.94296	3.4511	TCGA-06-2565-01A-01R-1849-01
1	133	0.66402	0.0376507	0	0.2859	0.0512638	6.86617	2.74346	3.03031	TCGA-06-2567-01A-01R-1849-01
0	13	0.288588	5.43977	0	0.169353	0.058127	2.45697	4.20787	3.25901	TCGA-06-2569-01A-01R-1849-01
0	958	5.31154	0.113965	0	0.319342	0	7.63115	2.40715	2.02319	TCGA-06-2570-01A-01R-1849-01
1	357	1.15859	3.45507	2.26493	0.219851	0.0266981	3.57578	3.3799	3.23048	TCGA-06-5408-01A-01R-1849-01
1	108	1.0022	0.120513	0.590727	0.427245	0.042359	9.69679	5.29601	3.53754	TCGA-06-5410-01A-01R-1849-01
1	254	0.776418	2.19861	0	0.547664	0.179322	10.0916	1.76647	3.0229	TCGA-06-5411-01A-01R-1849-01
1	138	0.975947	0.162591	0.636263	0.281844	0	4.88106	5.05978	3.20836	TCGA-06-5412-01A-01R-1849-01
0	268	6.2471	4.54449	0.689434	0.225163	1.28868	4.70733	2.78363	3.92033	TCGA-06-5413-01A-01R-1849-01
0	273	4.26503	1.73406	0.649823	0.187024	0	6.39041	3.72237	3.69724	TCGA-06-5414-01A-01R-1849-01
1	83	4.26171	3.24422	2.42273	0.178076	0.0519885	4.36276	2.64433	3.70146	TCGA-06-5418-01A-01R-1849-01
1	114	5.80755	0.95	0.710832	0.331322	0.535994	5.52428	3.57937	3.15007	TCGA-06-5856-01A-01R-1849-01
0	187	1.16938	0.0777286	0.716341	0.357902	0.317437	8.96876	4.33999	2.9723	TCGA-06-5858-01A-01R-1849-01
0	139	0.716056	4.49507	0	0.112223	0.747783	3.58977	3.08311	3.55614	TCGA-06-5859-01A-01R-1849-01
1	548	4.18292	2.29339	0.728492	0.240144	0.43097	4.97204	3.44943	3.62629	TCGA-08-0386-01A-01R-1849-01
1	448	6.06929	1.47358	0	0.061662	0	4.65057	2.24479	2.78627	TCGA-12-0616-01A-01R-1849-01
1	395	6.34597	3.13291	0	0.295549	0.0236243	6.49409	2.04176	3.28909	TCGA-12-0618-01A-01R-1849-01
1	1062	1.72046	0.628445	1.40829	0.280508	0.387874	3.85031	3.70186	2.9055	TCGA-12-0619-01A-01R-1849-01
1	323	6.99585	5.3785	0	0.2186	0.0781868	6.82393	1.52053	4.00968	TCGA-12-0821-01A-01R-1849-01
1	333	6.70169	2.95775	0	0.21338	0.0456583	7.10742	1.31911	3.21952	TCGA-12-3650-01A-01R-1849-01
1	1062	5.63584	1.9235	0	0.0928477	0	2.52905	1.92508	2.80384	TCGA-12-3652-01A-01R-1849-01
1	442	2.9004	0	0	0.118867	0.0443003	3.69537	0.853546	2.10767	TCGA-12-3653-01A-01R-1849-01
1	454	6.00981	2.5968	0	0.130317	0.0306226	3.79265	1.91011	2.84153	TCGA-12-5295-01A-01R-1849-01
1	98	7.86611	0.202042	0	0.154813	0	5.40163	3.29384	2.87455	TCGA-12-5299-01A-02R-1849-01
1	29	5.66732	2.11258	0.992941	0.357316	0.0414607	3.47811	6.97735	3.76661	TCGA-14-0781-01B-01R-1849-01
1	68	7.94852	0.170897	0	0.130621	0.0804492	4.13269	0.989483	2.98233	TCGA-14-0787-01A-01R-1849-01
1	342	5.5647	2.99248	0	0.176878	0	4.40388	5.45534	3.62493	TCGA-14-0789-01A-01R-1849-01
1	419	1.56282	3.43202	0	0.167346	0.0397148	2.6498	1.51136	2.99057	TCGA-14-0790-01B-01R-1849-01
1	164	3.86226	0.782484	0	0.177956	0.0227425	6.92442	1.52725	2.97738	TCGA-14-0817-01A-01R-1849-01
1	880	10.2438	1.34702	0	0.0815693	0.144833	3.8823	2.36227	3.31525	TCGA-14-0871-01A-01R-1849-01
1	485	0.515141	0.107891	1.4875	0.121376	0	2.67684	6.98333	3.07104	TCGA-14-1034-01A-01R-1849-01
1	485	1.56045	0.121929	0	0.484114	0.0428702	4.15943	3.5658	2.45927	TCGA-14-1034-02B-01R-2005-01
1	543	0.988157	3.11331	0	0.0631004	0.290669	2.54574	0.9028	2.42888	TCGA-14-1823-01A-01R-1849-01
1	232	2.17182	0.651643	0	0.0999108	0.0909762	7.56489	2.00011	3.15826	TCGA-14-1825-01A-01R-1850-01
0	218	2.19939	2.40716	1.80733	0.0851737	0.351651	7.22671	2.70668	3.36563	TCGA-14-1829-01A-01R-1850-01
1	532	5.77779	0.927192	0.64717	0.126719	0.70784	4.27691	3.14477	2.83933	TCGA-14-2554-01A-01R-1850-01
1	419	8.57797	0.0754921	1.16867	0.0431494	0.0262658	2.97099	1.80574	3.21264	TCGA-15-0742-01A-01R-1850-01
1	1537	0.551277	0.126797	0.616889	4.9109	0.0664389	9.57146	1.06087	1.36762	TCGA-15-1444-01A-02R-1850-01
1	119	1.47068	1.12958	0	0.146094	0.0276455	8.24427	2.43409	3.30813	TCGA-16-0846-01A-01R-1850-01
1	883	1.74661	0.621468	0.833351	0.354956	0	7.26732	3.8028	2.92172	TCGA-16-1045-01B-01R-1850-01
1	666	6.55206	0.278619	1.51398	0.615189	0.101461	10.3964	3.10444	3.26409	TCGA-19-0957-02A-11R-2005-01
1	141	0.590381	0.784371	2.12311	0.105952	0.161672	3.29106	6.88547	3.44997	TCGA-19-1389-02A-21R-2005-01
1	772	8.23615	3.52102	0	0.451331	0	9.52161	1.80765	3.81412	TCGA-19-1390-01A-01R-1850-01
0	294	6.35879	2.83327	0	0.469618	0.0483371	2.7596	2.8671	2.92885	TCGA-19-2619-01A-01R-1850-01
1	148	3.17785	1.81566	2.25623	0.298341	0.0395656	9.87771	5.3623	4.33669	TCGA-19-2620-01A-01R-1850-01
1	5	7.70821	4.14114	1.70253	0.3702	0	4.2411	1.83597	3.54866	TCGA-19-2624-01A-01R-1850-01
1	124	1.02326	0.811076	1.32337	0.165861	0.322711	4.62696	3.87553	3.20413	TCGA-19-2625-01A-01R-1850-01
1	737	1.05374	0.285724	0	0.126564	0.0238175	8.11241	1.54176	1.92464	TCGA-19-2629-01A-01R-1850-01
1	455	0.990287	3.95312	0	0.265182	0.344751	6.9181	0.740239	2.96778	TCGA-19-5960-01A-11R-1850-01
0	953	0.982539	0.109009	0	4.52412	0.0192346	6.45519	0.918393	1.12495	TCGA-26-1442-01A-01R-1850-01
0	286	0.972208	0.541213	0	0.253001	0.0261845	6.31154	4.08209	3.29808	TCGA-26-5132-01A-01R-1850-01
0	452	0.714356	1.22241	0	0.467009	0	3.4503	3.67905	2.72883	TCGA-26-5133-01A-01R-1850-01
0	167	8.13479	1.70041	0	0.933959	0.650763	7.59737	3.1658	3.66936	TCGA-26-5134-01A-01R-1850-01
1	270	7.98979	2.53015	0	0.286991	0	8.70651	1.34998	3.54107	TCGA-26-5135-01A-01R-1850-01
1	577	3.34729	2.48509	0	0.418901	2.03629	7.24578	1.93599	3.17442	TCGA-26-5136-01B-01R-1850-01
0	48	6.98264	0.451286	0.774854	0.201514	0.116015	6.26618	3.92793	3.49835	TCGA-26-5139-01A-01R-1850-01
1	154	0.696646	1.52677	0.724536	0.31422	0	6.30011	5.91788	3.42547	TCGA-27-1830-01A-01R-1850-01
1	505	1.03456	0.250628	0	0.0170865	0.0308716	4.35885	1.32436	2.73165	TCGA-27-1831-01A-01R-1850-01
1	300	1.95355	2.30061	0	0.0918742	2.313	3.43707	5.6222	3.02672	TCGA-27-1832-01A-01R-1850-01
1	1233	1.31325	2.55283	0	0.218531	3.89845	5.28812	5.64531	3.23246	TCGA-27-1834-01A-01R-1850-01
1	648	0.873797	0.202434	1.26295	0.1254	0	1.77638	2.14828	2.27383	TCGA-27-1835-01A-01R-1850-01
1	427	4.27985	2.04205	0	0.314807	0.0569228	5.91319	1.50527	2.88765	TCGA-27-1837-01A-01R-1850-01
1	550	2.17284	0.140488	0	0.170234	2.50775	3.51601	3.6273	2.54103	TCGA-27-2519-01A-01R-1850-01
1	510	5.21019	0.494073	0	0.182241	0	6.31035	1.01697	1.95821	TCGA-27-2521-01A-01R-1850-01
1	489	6.56828	2.99618	0	0.187659	0	5.19059	0.966545	3.42443	TCGA-27-2523-01A-01R-1850-01
1	231	2.43569	1.94161	0.688142	0.0967841	0.0510117	5.80155	4.31444	3.31987	TCGA-27-2524-01A-01R-1850-01
1	87	1.01814	0.0368733	0	0.0278729	0	3.9403	3.19797	2.79121	TCGA-27-2526-01A-01R-1850-01
1	480	5.71924	1.29735	0.692221	0.321536	0	2.46949	4.01629	3.46982	TCGA-27-2528-01A-01R-1850-01
1	77	1.9871	1.52597	0	0.267707	0	8.2658	0.420859	2.69288	TCGA-28-1747-01C-01R-1850-01
0	37	6.15254	1.55693	0	0.403653	0.0552999	6.37779	3.00554	3.15437	TCGA-28-1753-01A-01R-1850-01
0	145	1.0897	1.3147	2.34074	0.121564	0.137179	3.51768	6.82324	3.81151	TCGA-28-2509-01A-01R-1850-01
0	222	1.75021	1.0273	0.739843	0.17682	0.0281822	4.06049	3.69823	3.14595	TCGA-28-2513-01A-01R-1850-01
0	160	2.48805	1.40571	0	0.425336	0.0277952	6.08684	0.987824	2.61712	TCGA-28-2514-01A-02R-1850-01
1	454	6.28895	1.92277	0	0.235437	0.0306246	2.92316	1.23466	3.12105	TCGA-28-5204-01A-01R-1850-01
1	343	0.869637	5.08359	0	0.340129	0.839824	6.41594	2.4306	3.71423	TCGA-28-5207-01A-01R-1850-01
1	544	2.38127	3.18946	0	0.221555	0	5.26081	4.53645	3.40807	TCGA-28-5208-01A-01R-1850-01
0	442	2.33193	1.77714	0	0.184807	0.0272749	2.83725	3.29465	3.05121	TCGA-28-5209-01A-01R-1850-01
0	951	2.40322	1.09489	0	0.37807	0.921113	6.1774	3.03745	3.22828	TCGA-28-5213-01A-01R-1850-01
1	335	6.62854	0.611214	0.663224	0.33916	1.40577	8.26866	4.25438	3.5948	TCGA-28-5215-01A-01R-1850-01
0	415	6.06211	1.91237	0	0.363354	0.249846	6.69811	4.87361	3.50881	TCGA-28-5216-01A-01R-1850-01
1	157	10.4043	3.32398	0	0.317236	0.145754	3.74465	4.90303	4.14921	TCGA-28-5218-01A-01R-1850-01
1	388	1.34529	6.0546	0	0.118311	1.49726	7.23276	0.93331	3.71351	TCGA-28-5220-01A-01R-1850-01
1	468	1.0393	0.152862	0	0.659062	0.156632	4.42273	2.61627	2.44686	TCGA-32-1970-01A-01R-1850-01
1	36	1.77753	0.0984476	0	0.874773	0.154082	9.06029	4.63432	3.45274	TCGA-32-1980-01A-01R-1850-01
1	142	2.81468	1.92101	1.45936	0.19143	0	6.19508	3.56469	3.55837	TCGA-32-1982-01A-01R-1850-01
1	485	3.13545	0.0321664	2.86505	0.215869	2.10445	8.12793	3.92529	3.70294	TCGA-32-2615-01A-01R-1850-01
1	269	0.943548	0.29013	0.719728	0.210841	0.634429	3.99365	1.85838	2.83028	TCGA-32-2632-01A-01R-1850-01
0	693	5.61408	2.32648	0	0.659267	1.01454	8.41384	3.0012	3.68891	TCGA-32-2634-01A-01R-1850-01
1	766	5.32159	2.45288	0.608882	0.347664	0	4.67437	2.36124	3.51403	TCGA-32-2638-01A-01R-1850-01
0	604	6.44299	1.38002	1.25039	0.342991	0	3.31631	2.72926	2.90265	TCGA-32-4213-01A-01R-1850-01
1	585	5.30608	2.38215	0	0.217042	0.0915261	7.95175	1.71551	3.55666	TCGA-32-5222-01A-01R-1850-01
1	26	8.67303	1.1361	0.733435	0.22889	0	10.1508	1.20259	3.69788	TCGA-41-2571-01A-01R-1850-01
1	406	1.53748	0.122395	0.753316	0.12295	0	6.4515	1.0829	2.92792	TCGA-41-2572-01A-01R-1850-01
1	360	8.258	0.236683	1.40965	0.232226	1.18158	6.70643	3.75114	3.3387	TCGA-41-3915-01A-01R-1850-01
1	6	3.70509	1.98172	1.51201	0.395481	0	7.13485	5.77256	3.99454	TCGA-41-4097-01A-01R-1850-01
1	460	5.43602	0	0	0.366734	0	8.37108	2.1499	2.71919	TCGA-41-5651-01A-01R-1850-01
1	146	5.58387	1.66821	0.626794	0.212684	0.067724	5.53305	2.0457	3.42905	TCGA-76-4925-01A-01R-1850-01
1	138	1.9332	1.49428	0	0.159781	1.6743	6.70575	3.78207	3.40792	TCGA-76-4926-01B-01R-1850-01
1	94	7.76096	1.49552	0.582411	0.164772	0.0209726	6.53661	5.32109	3.91788	TCGA-76-4928-01B-01R-1850-01
1	111	3.68946	0.973673	0	0.140301	4.09512	7.79402	5.06415	3.40148	TCGA-76-4929-01A-01R-1850-01
1	279	5.7322	2.01707	1.88645	0.311023	0.110248	5.06509	3.46078	3.6631	TCGA-76-4931-01A-01R-1850-01
0	3574	0.0531883	0	0.559378	4.62939	2.46055	8.21552	0.0868156	-0.601911	TCGA-CS-4938-01B-11R-1896-07
1	234	0.675138	0	0	0.324841	2.13506	7.93952	4.10288	2.41714	TCGA-CS-4941-01A-01R-1470-07
1	1335	0.466418	0	0	0.383445	0.496715	8.16582	0.111333	0.634583	TCGA-CS-4942-01A-01R-1470-07
1	1106	0.0586604	0.0321395	0	1.57417	0	7.73273	2.10506	0.931726	TCGA-CS-4943-01A-01R-1470-07
0	1828	0	0	0	0.125923	0.0215547	7.50972	0.423134	0.185535	TCGA-CS-4944-01A-01R-1470-07
0	1222	0.180831	0	0.566741	0.442507	0.0202953	9.63292	0.566741	1.04369	TCGA-CS-5393-01A-01R-1470-07
0	8	0.560383	0	0	0.188781	0.0401211	3.40883	0.454782	0.582434	TCGA-CS-5394-01A-01R-1470-07
1	639	0.993697	1.8691	0	0.31636	0.02449	8.44053	0.443563	1.27562	TCGA-CS-5395-01A-01R-1470-07
0	1631	1.69865	0.17137	0	0.161957	0.0409034	2.57956	1.62358	0.344659	TCGA-CS-5396-01A-02R-1470-07
1	194	2.23151	0	0	0.902097	0.838844	8.40658	5.22756	2.14176	TCGA-CS-5397-01A-01R-1896-07
1	538	0	0	0	0.207556	0	6.7716	0.74159	1.52797	TCGA-CS-6186-01A-12R-2027-07
1	814	4.51273	0	1.15106	3.25144	0	8.42182	4.22674	2.16137	TCGA-CS-6188-01A-11R-1896-07
1	1137	0.140173	0.031616	0.599071	0.148639	0.398638	9.71757	0.527277	1.06933	TCGA-CS-6290-01A-11R-1708-07
0	1428	1.01226	0	0	0.375373	0.100217	2.42381	0.654842	0.54241	TCGA-CS-6666-01A-11R-1896-07
0	1469	0.197961	0	0	0.254018	0.0156723	5.4056	1.60842	0.0544135	TCGA-CS-6667-01A-12R-2027-07
0	1519	0.30703	0	0.676437	0.158874	0.025188	7.00459	0.209975	-0.22934	TCGA-CS-6668-01A-11R-1896-07
0	1494	0.140124	0	0	0.808215	0.203513	8.98067	0.396698	0.73071	TCGA-CS-6669-01A-11R-1896-07
0	1426	0.0716635	0	0	0.273012	0	7.40643	0.461752	0.536182	TCGA-CS-6670-01A-11R-1896-07
0	3733	0.507664	0	0.51148	0.595182	1.02846	9.02311	0.703222	0.798863	TCGA-DB-5270-01A-02R-1470-07
0	2493	0.44033	0	0	0.290773	0.0659515	8.1838	0.482508	0.888641	TCGA-DB-5273-01A-01R-1470-07
0	2289	1.96434	0	0	0.0122702	0	7.53077	0.543692	0.521068	TCGA-DB-5274-01A-01R-1470-07
0	1458	0.0276042	0	0	5.15718	0.040812	5.5038	0.549974	0.0775558	TCGA-DB-5275-01A-01R-1470-07
1	1547	0	0	0	0.437516	0.0219252	8.69084	0.368504	0.866804	TCGA-DB-5277-01A-01R-1470-07
0	2772	0.0822219	0	0	0.373935	0.0814373	8.24817	0.241198	-0.106806	TCGA-DB-5278-01A-01R-1470-07
0	1354	0.256741	0	0.532693	0.445902	0.0374522	4.296	0.807104	-0.215275	TCGA-DB-5279-01A-03R-2347-07
0	1112	0.118379	0.0331035	0.622217	3.98477	0.592686	7.51505	0.675377	-0.203379	TCGA-DB-5280-01A-01R-1470-07
0	2381	1.04505	0	0.858242	0.635666	0.10003	6.3366	1.27934	1.36648	TCGA-DB-5281-01A-01R-1470-07
0	1412	0	0	0	0.0735526	1.04842	6.9464	0.0938179	-0.111267	TCGA-DB-A4X9-01A-11R-A26U-07
0	573	0.107874	0	0	0.225747	0.0808726	9.03854	0.265493	-0.0295189	TCGA-DB-A4XA-01A-11R-A26U-07
0	919	0.396121	0	0	0.36828	0.84152	7.75916	0.279142	0.778342	TCGA-DB-A4XB-01A-11R-A26U-07
0	1421	0.527572	0	0	0.293668	0.113659	5.86896	1.34234	0.215835	TCGA-DB-A4XC-01A-11R-A26U-07
0	1210	0.0396861	0	0	0.323076	0.0295763	8.68907	0.47883	0.899771	TCGA-DB-A4XD-01A-11R-A27Q-07
0	1139	0.864864	0	0	0.417824	0.112781	8.19685	0.209348	0.686284	TCGA-DB-A4XE-01A-11R-A27Q-07
0	1021	0.297752	0	0	0.292835	0.0243528	5.82293	0.620011	0.580748	TCGA-DB-A4XF-01A-11R-A27Q-07
0	2219	0.203436	0	0	0.224218	0.0898573	2.47175	0.272474	0.182556	TCGA-DB-A4XG-01A-11R-A27Q-07
0	962	0.115663	0	0	0.325016	0	8.81874	0.131256	-0.237374	TCGA-DB-A4XH-01A-11R-A27Q-07
0	736	0.220128	0.0364208	0.672616	0.548309	0.0495968	5.78206	0.24348	0.0265222	TCGA-DB-A64L-01A-11R-A29R-07
1	775	0.113405	0.723434	0	0.440239	1.75213	9.0368	5.36881	1.74229	TCGA-DB-A64O-01A-11R-A29R-07
0	916	0.110809	0	0	5.46508	0	7.94407	0.455826	-0.0891019	TCGA-DB-A64P-01A-11R-A29R-07
0	182	0	0	0	0.313382	0.0566417	8.21606	0.226508	-0.270608	TCGA-DB-A64Q-01A-11R-A29R-07
0	955	0.0416247	0	0	0.281593	0	5.56736	0.265635	-0.434447	TCGA-DB-A64R-01A-11R-A29R-07
0	835	0	0	0	0.149575	0	8.18487	0.440644	0.231831	TCGA-DB-A64S-01A-11R-A29R-07
0	846	0.0943701	0	0	0.221462	0	10.7642	0.183103	-0.0859867	TCGA-DB-A64U-01A-11R-A29R-07
0	889	0	0	0	0.239602	0	10.0676	0.332521	0.0470165	TCGA-DB-A64V-01A-11R-A29R-07
1	438	0.194241	0.0875843	0	0.42432	0.0305566	7.30115	0.352724	0.730618	TCGA-DB-A64W-01A-11R-A29R-07
0	563	0.908594	0	0	3.77623	0	3.36243	0.769315	0.0247848	TCGA-DB-A64X-01A-11R-A29R-07
0	368	0.115792	0	0	0.174016	0.0440877	9.19983	0.210186	0.467199	TCGA-DB-A75K-01A-11R-A32Q-07
0	342	0.442224	0	0	0.458552	0	7.56938	0.438758	0.65821	TCGA-DB-A75L-01A-11R-A32Q-07
0	544	0.147936	0	0	0.482898	0.0229551	8.56924	0.184196	0.1823	TCGA-DB-A75M-01A-11R-A32Q-07
0	935	0.29477	0	0	0.202496	0	8.42581	0.162367	0.863257	TCGA-DB-A75O-01A-11R-A32Q-07
0	492	0.556635	0.0280896	0	0.940025	0.820945	8.14764	3.83636	1.17836	TCGA-DB-A75P-01A-11R-A32Q-07
1	607	0.197038	0	0	0.248708	0.0441161	4.55833	3.31223	1.6099	TCGA-DH-5140-01A-01R-1470-07
0	968	0.240382	0	0	0.296548	0	7.65665	0.52579	0.568319	TCGA-DH-5141-01A-01R-1470-07
0	1943	0.0638754	0	0	0.139928	0.0477047	4.7056	1.15277	0.757652	TCGA-DH-5142-01A-01R-1470-07
0	1401	0.385249	0	0	0.435254	1.0465	7.07153	0.236432	0.706149	TCGA-DH-5143-01A-01R-1470-07
0	748	0.0275138	0	0	0.161105	0.0802423	4.86299	0.216466	0.170876	TCGA-DH-5144-01A-01R-1470-07
1	919	3.77467	0.681773	0	0.0850122	0.0197361	5.16127	0.457486	1.08376	TCGA-DH-A669-01A-12R-A31N-07
1	919	2.45525	0.104718	0	0.0403525	0	4.59945	0.0874149	0.838526	TCGA-DH-A669-02A-11R-A31N-07
0	1279	0.0350797	0	0	0.164557	0	2.45677	0.189572	0.456358	TCGA-DH-A66B-01A-11R-A29R-07
0	846	0.0300009	0	0	0.340805	0.0443379	6.5494	0.113734	0.531826	TCGA-DH-A66D-01A-11R-A31N-07
0	523	0.101785	0	0	0.162998	0	7.73186	0.111679	-0.129523	TCGA-DH-A66F-01A-11R-A29R-07
0	523	0.0743109	0	0.736929	4.28525	0.0280418	4.01623	1.60386	0.185177	TCGA-DH-A66G-01A-21R-A31N-07
0	1650	0.504078	0	0	5.09382	0	6.71022	0.449244	-0.270507	TCGA-DH-A7UR-01A-11R-A33Z-07
0	706	0.125706	0	0	0.334218	0.047965	10.2368	0.0861178	0.0126075	TCGA-DH-A7US-01A-11R-A33Z-07
1	531	0	0.0798093	0	0.25444	0.0277951	10.4693	0.798555	1.08829	TCGA-DH-A7UT-01A-12R-A34F-07
0	417	2.48534	0.0308565	0	0.29639	0.0211775	8.18977	0.587118	1.01397	TCGA-DH-A7UU-01A-12R-A34F-07
0	566	0.101115	0.0281533	0	0.254645	0.0193165	8.74323	0.191189	0.876216	TCGA-DH-A7UV-01A-12R-A34F-07
0	548	0.446995	0.336722	0	0.481496	1.81452	9.00806	4.90562	2.10222	TCGA-DU-5847-01A-11R-1708-07
0	443	0.0656075	0	0	5.23309	0.0328547	8.96408	0.427184	-0.648613	TCGA-DU-5849-01A-11R-1708-07
1	205	4.43073	4.28776	0	0.359206	0.0441941	6.97034	2.01347	2.83351	TCGA-DU-5852-01A-11R-1708-07
0	407	0.447694	0.150214	0	0.375938	0.163622	8.67497	0.61744	0.301148	TCGA-DU-5853-01A-11R-1896-07
0	257	1.1866	0.0334881	0.628144	0.695425	0.194804	11.0694	3.05091	2.08238	TCGA-DU-5854-01A-11R-1708-07
0	207	0.920791	0.234267	0	0.211346	0.124922	5.19482	0.719052	0.627199	TCGA-DU-5855-01A-11R-1708-07
0	5546	0.629607	0	0	0.329956	0	8.18045	0.630077	-0.179037	TCGA-DU-5870-01A-11R-1708-07
0	5546	2.89187	0	0	0.0228586	0.0207645	5.41325	0.105948	-0.294348	TCGA-DU-5870-02A-12R-A36H-07
0	576	0.634598	0	0	0.408522	0.566626	4.18314	0.450099	-0.230344	TCGA-DU-5871-01A-12R-1708-07
0	532	0.792179	0	0	0.204738	0.0999915	6.9566	0.399662	0.00616987	TCGA-DU-5872-01A-11R-1708-07
0	532	3.75126	0	0	0.664649	0.423823	10.657	2.78794	0.694769	TCGA-DU-5872-02A-21R-A36H-07
0	461	0.297171	0	0	0.238708	0.018729	3.76446	0.758826	-0.0800921	TCGA-DU-5874-01A-11R-1708-07
0	6423	6.94739	0	0.493206	0.495503	0	8.78407	2.23479	2.10436	TCGA-DU-6392-01A-11R-1708-07
1	1585	0.33307	0	0	0.406352	0	6.91548	0.325884	0.861626	TCGA-DU-6393-01A-11R-1708-07
1	682	0.102986	0	0	0.203317	0.039104	2.07148	0.100589	0.129402	TCGA-DU-6394-01A-11R-1708-07
1	1491	0.173919	0.0248691	0.489487	0.117913	0.251315	8.90314	0.157578	0.305589	TCGA-DU-6395-01A-13R-1708-07
1	2286	0	0	0	0.26065	0.0425853	8.45594	0.587549	0.741772	TCGA-DU-6396-01A-11R-1708-07
1	1401	0.432818	0.0301283	0	5.86825	0	7.74365	0.356315	-0.148389	TCGA-DU-6397-01A-11R-1708-07
1	1401	1.92022	0	0	1.55129	0.0497042	4.37344	0.261137	0.227891	TCGA-DU-6397-02A-12R-A36H-07
1	2000	0	0	0	0.375318	0.0414641	7.57488	1.78259	0.364997	TCGA-DU-6399-01A-12R-1708-07
1	37	0.52517	0.0718709	0	0.489695	0.0167049	5.20345	0.436349	-0.0414135	TCGA-DU-6400-01A-12R-1708-07
1	2660	0.0917862	0	1.16521	0.190391	0.0174884	3.63712	1.92072	0.138631	TCGA-DU-6401-01A-11R-1708-07
1	214	0.697335	0.057825	1.27806	0.216345	0	5.80713	5.37003	2.38157	TCGA-DU-6402-01A-11R-1708-07
1	354	7.81436	1.70092	0	0.37174	0	10.253	0.788586	2.24575	TCGA-DU-6403-01A-11R-1708-07
1	4068	1.54254	2.98261	0	0.326088	2.75178	3.1892	0.364263	1.46172	TCGA-DU-6404-01A-11R-1708-07
1	4068	0.56755	0	0	0.17145	0.118904	1.85198	0.135429	0.966191	TCGA-DU-6404-02A-21R-A36H-07
1	4068	4.3367	6.54459	0	0.197244	0	0.323521	0.502568	2.14557	TCGA-DU-6404-02B-11R-A36H-07
1	605	5.43806	2.26396	0.618686	0.343932	0.0666715	7.10636	4.03068	2.58054	TCGA-DU-6405-01A-11R-1708-07
1	512	3.7085	2.51969	0	0.254987	0.0453125	3.47626	2.58321	1.99901	TCGA-DU-6406-01A-11R-1708-07
1	2875	0.358124	0	0	0.330114	0.437341	7.83457	0.288389	-0.00607051	TCGA-DU-6407-01A-13R-1708-07
1	2875	2.92398	0.0344542	0	0.137726	0.0236559	5.89907	0.206324	0.0299113	TCGA-DU-6407-02A-12R-A36H-07
1	2875	6.93355	0.0609465	0	0.414984	0.0419653	9.31994	1.43965	0.618353	TCGA-DU-6407-02B-11R-A36H-07
1	3470	0.147943	0	0	0.378939	0.111294	4.79538	0.771375	0.511731	TCGA-DU-6408-01A-11R-1708-07
0	242	0.218242	0	0	0.322533	0	4.6505	0.392458	0.340605	TCGA-DU-6410-01A-11R-1896-07
0	73	0.150131	0	0	5.18705	0.0575857	8.79958	0.579152	0.305965	TCGA-DU-6542-01A-11R-1896-07
1	349	4.23213	0.121029	1.60077	0.260423	0	7.38368	7.51083	2.87514	TCGA-DU-7006-01A-11R-2027-07
1	1915	0.0294031	0.0631009	0.603446	0.353825	0.467039	6.46021	1.25393	0.281328	TCGA-DU-7007-01A-11R-2027-07
0	4752	0.219661	0	0	0.235557	0.0472724	4.30895	0.384359	-0.204902	TCGA-DU-7008-01A-11R-2027-07
1	4695	0.27471	0.0250535	0	5.56598	0.0341656	9.54696	0.201873	-0.836048	TCGA-DU-7009-01A-11R-2027-07
1	456	6.23454	0.0277403	0	0.792001	1.68603	9.90334	1.43409	1.13668	TCGA-DU-7010-01A-11R-2027-07
1	3200	0.205369	0	0	3.96645	0.620179	7.45483	1.41029	-0.176727	TCGA-DU-7011-01A-11R-2027-07
1	199	0.172606	2.35517	1.04863	0.333361	3.95746	6.73831	3.62238	2.49196	TCGA-DU-7012-01A-11R-2027-07
1	269	1.80245	3.24399	0	0.446261	0.895773	6.84802	1.41034	2.16385	TCGA-DU-7013-01A-11R-2027-07
0	2761	0.267213	0.0243109	0	5.69006	0.231875	3.5306	0.265558	-0.974643	TCGA-DU-7015-01A-11R-2027-07
1	933	0.600837	0	0	0.22111	0	1.71365	0.530473	0.0313961	TCGA-DU-7018-01A-11R-2027-07
0	800	0.134818	0.0502576	0	0.408424	0.0173862	5.80307	1.50255	0.863951	TCGA-DU-7019-01A-11R-2027-07
1	315	0.0848528	0.502384	0.593915	0.829013	5.74434	8.22861	5.04268	1.91756	TCGA-DU-7290-01A-11R-2027-07
1	242	2.74318	0.876675	0.537794	0.846857	0.056448	7.95059	1.11929	2.31103	TCGA-DU-7292-01A-11R-2027-07
0	2869	0.219999	0	0	0.334708	0	8.9128	0.368052	-0.190821	TCGA-DU-7294-01A-11R-2027-07
1	576	0.843936	0.0293459	0	0.639191	0	9.51544	0.937363	0.867532	TCGA-DU-7298-01A-11R-2027-07
1	1339	0.235567	0	0	0.22835	0.0341443	9.30163	0.207815	0.921359	TCGA-DU-7299-01A-21R-2027-07
1	1886	0.237689	0	0.537796	0.403118	0.0928895	8.31867	1.73262	0.685652	TCGA-DU-7300-01A-21R-2090-07
1	788	0.137783	0.0310569	0.590282	0.706025	0.0834352	9.03153	0.507195	0.31339	TCGA-DU-7301-01A-11R-2090-07
0	1834	0.360626	0.0365996	0	5.7001	0.0741276	6.80648	0.526649	-0.334629	TCGA-DU-7302-01A-11R-2090-07
1	709	0.0932265	0	0	0.536605	2.67607	7.43435	0.401314	0.64752	TCGA-DU-7304-01A-12R-2090-07
1	709	0.0374889	0.040657	0	0.0608442	0	4.25356	0.0884678	0.581957	TCGA-DU-7304-02A-12R-A36H-07
0	1277	0	0.0243032	0.839437	0.350761	0.0331455	6.79312	0.287863	0.584632	TCGA-DU-7306-01A-11R-2090-07
0	84	0.152175	0	0.433751	0.580026	0.155224	5.91022	1.24969	0.689488	TCGA-DU-7309-01A-11R-2090-07
1	155	1.8485	4.71775	0	0.242191	4.14074	8.4652	2.94471	2.44397	TCGA-DU-8158-01A-11R-2256-07
1	722	0.319873	0.206639	0.533273	0.326359	0.306853	7.9924	5.41462	2.63241	TCGA-DU-8161-01A-11R-2256-07
1	444	0.975015	0	0	1.11337	0.209723	9.68604	0.810574	1.87717	TCGA-DU-8162-01A-21R-2256-07
0	629	0.320754	0.0350252	0.651612	0.199306	0.070978	9.70898	0.331447	1.06508	TCGA-DU-8163-01A-11R-2256-07
0	651	0.165652	0	0	0.361109	0.0548143	6.28505	0.059016	-0.260025	TCGA-DU-8164-01A-11R-2256-07
0	582	0.238054	0.721812	0	0.501675	5.52873	7.3882	4.54294	1.80121	TCGA-DU-8165-01A-11R-2256-07
0	516	0.0562536	0	1.32446	0.423924	0.235327	6.04092	0.686094	0.090629	TCGA-DU-8166-01A-11R-2256-07
0	471	0.0277472	0	0	0.26134	0.157523	10.1142	0.586378	0.582698	TCGA-DU-8167-01A-11R-2256-07
0	431	1.38717	0	0	0.714104	0.017736	4.51968	0.856177	0.246227	TCGA-DU-8168-01A-11R-2256-07
0	1012	0.0736494	0.0797899	0	0.1881	0	6.9539	0.478379	0.815598	TCGA-DU-A5TP-01A-11R-A28M-07
0	908	0.0242685	0	0.892016	0.0588512	0.0180616	7.31043	0.285741	0.278243	TCGA-DU-A5TR-01A-11R-A28M-07
0	964	1.97969	0	0	0.125303	0.0839301	9.75378	0.149248	0.391377	TCGA-DU-A5TS-01A-11R-A28M-07
0	743	0.753993	2.43402	0	0.247566	3.50661	8.77526	2.66318	2.5841	TCGA-DU-A5TT-01A-11R-A28M-07
0	796	0.0313345	0.099654	0	0.216204	0	5.81816	0.792308	0.353733	TCGA-DU-A5TU-01A-11R-A28M-07
0	760	0	0.110998	0	0.334738	0.0768386	7.54541	1.6363	0.847082	TCGA-DU-A5TW-01A-11R-A28M-07
1	1033	0.472827	1.72398	0	0.224013	0.789527	8.53684	3.80047	2.20571	TCGA-DU-A5TY-01A-11R-A28M-07
0	777	0.259148	0	0	0.550967	0.0232365	9.73799	0.23543	-0.182192	TCGA-DU-A6S2-01A-21R-A32Q-07
0	656	0.314497	0	0	0.342849	0.0970353	8.8689	0.109383	-0.0702252	TCGA-DU-A6S3-01A-12R-A32Q-07
0	2893	0.103897	0	0	0.471879	0.127534	7.07984	0.247142	-0.362672	TCGA-DU-A6S6-01A-21R-A32Q-07
0	638	0.061513	0	0	0.321306	0.0459309	9.4761	0.393875	0.776189	TCGA-DU-A6S7-01A-21R-A32Q-07
0	678	0.158324	0	0	0.0537479	0.0246427	7.04164	0.438565	0.758166	TCGA-DU-A6S8-01A-12R-A32Q-07
1	347	0.207827	3.71454	0	0.222931	0.335166	7.46655	0.961594	1.92127	TCGA-DU-A76K-01A-11R-A33Z-07
1	814	7.10797	2.46936	0	0.426451	0.169766	9.59759	4.88365	3.06262	TCGA-DU-A76L-01A-11R-A32Q-07
0	522	0.17168	0	0	0.164294	0	7.42115	0.0884711	0.133162	TCGA-DU-A76O-01A-11R-A32Q-07
1	648	0.204531	0.066602	0	0.439389	0.761144	6.3278	2.42519	0.721859	TCGA-DU-A76R-01A-11R-A32Q-07
1	547	2.72513	0.0457772	0	0.241477	0.0924188	8.12858	1.06507	1.03596	TCGA-DU-A7T6-01A-11R-A33Z-07
1	4229	0.70476	0	0	0.349096	0.0415732	4.13331	1.26351	0.741705	TCGA-DU-A7T8-01A-21R-A34R-07
0	2565	0.187188	0	0.662126	0.0923673	0.0245293	2.97024	0.36872	-0.0286456	TCGA-DU-A7TA-01A-11R-A33Z-07
0	1567	0.59762	0	0	0.183258	0.0176294	11.1444	1.03136	1.24993	TCGA-DU-A7TB-01A-11R-A33Z-07
0	1137	0.0932458	0	0.50693	0.260644	0.0353313	6.77775	0.0774262	0.136682	TCGA-DU-A7TC-01A-21R-A34R-07
1	228	4.71649	4.5042	0	0.21008	0.0853984	6.93095	0.764353	2.48634	TCGA-DU-A7TD-01A-12R-A34F-07
1	1351	0.140917	0	0	0.657294	0.297013	8.03993	0.995396	0.234429	TCGA-DU-A7TG-01A-21R-A34R-07
0	17	5.51855	2.62851	0	0.401419	0	4.93464	2.57845	2.35246	TCGA-DU-A7TJ-01A-11R-A34R-07
1	1525	0.0583629	0	0	0.306177	0.368778	7.69324	1.50634	0.975962	TCGA-E1-5302-01A-01R-1470-07
1	2052	0.202162	0	0	0.36746	0.0453266	10.5199	0.316375	1.0002	TCGA-E1-5303-01A-01R-1470-07
1	1251	0	0	0	0.376687	0	7.54003	0.154819	0.765305	TCGA-E1-5304-01A-01R-1470-07
1	2433	0.325122	0	0	0.530687	0.0268308	7.78489	0.875709	0.887386	TCGA-E1-5305-01A-01R-1896-07
1	1762	0.191852	0	0	0.389895	0	7.13103	0.596931	1.03228	TCGA-E1-5307-01A-01R-1896-07
1	4084	0.418538	0	0	0.679372	0.0374675	6.18484	0.640172	0.44469	TCGA-E1-5311-01A-01R-1470-07
1	2379	2.37849	0	0	6.16906	0	2.87475	0.191002	-1.26179	TCGA-E1-5318-01A-01R-1470-07
1	2907	0.2651	0.0346864	0	0.553451	0	9.80183	0.937573	-0.0638993	TCGA-E1-5319-01A-01R-1896-07
1	3978	0.526345	0.0273244	0	0.247691	0	4.31554	0.131177	-0.222679	TCGA-E1-5322-01A-01R-1470-07
1	2282	0.362347	0	0	0.302861	0	5.61841	0.996988	0.508112	TCGA-E1-A7YO-01A-11R-A34F-07
1	987	4.49231	2.8698	0	0.536299	0	5.02459	3.72127	1.63532	TCGA-E1-A7YV-01A-11R-A34R-07
1	1120	3.06305	0	0	0.232929	0	7.7568	0.356074	0.332967	TCGA-E1-A7YW-01A-11R-A34R-07
1	984	0.0357514	0	0	0.206587	2.64491	5.59803	1.56137	-0.0721641	TCGA-E1-A7Z6-01A-11R-A34R-07
0	1201	0	0.0278852	0.539442	0.216328	0	6.28193	0.262694	-0.305128	TCGA-EZ-7264-01A-11R-2027-07
0	7	0.33242	0	0	0.950681	0.0544832	4.16918	0.189104	-0.449806	TCGA-F6-A8O3-01A-11R-A36H-07
0	6	0.37584	0.0256667	0	0.398203	0.733803	6.46421	0.542736	0.0861185	TCGA-F6-A8O4-01A-11R-A36H-07
0	1453	0.204106	0	0	0.320388	0.0983361	7.59307	0.62471	0.56942	TCGA-FG-5962-01B-11R-1896-07
1	775	7.50462	0	0	0.782528	0.0602304	10.9681	2.32003	2.35254	TCGA-FG-5963-01A-11R-1708-07
1	775	8.76	0	0	0.336342	0	6.13728	4.11951	2.42453	TCGA-FG-5963-02A-12R-A29R-07
0	1588	0.428333	0	0	0.210533	0.0204302	9.01384	0.157473	0.356568	TCGA-FG-5964-01A-11R-1708-07
1	1120	0	0	0	0.456376	0.0370045	6.24014	1.06163	-0.00968122	TCGA-FG-5965-01B-11R-1896-07
1	1120	0.680018	2.86318	0	0.558697	0.0255781	10.5376	1.72561	0.856222	TCGA-FG-5965-02A-11R-A29R-07
1	1120	0.274686	0	0	0.384098	0.04909	9.11534	0.180087	0.0719791	TCGA-FG-5965-02B-11R-A29R-07
0	571	0.299012	0.0809323	0.532907	0.407195	1.99034	10.5038	2.07303	1.79296	TCGA-FG-6688-01A-11R-1896-07
0	454	0.0916031	0	1.16357	4.41047	0.117954	9.49682	0.633345	-0.0422906	TCGA-FG-6689-01A-11R-1896-07
0	1294	0	0.0319551	0	0.171946	0.0435397	6.0847	0.389255	0.465528	TCGA-FG-6690-01A-11R-1896-07
0	1257	0.086548	0.0319246	0	0.325283	0.0434983	6.14309	0.603901	-0.060428	TCGA-FG-6691-01A-11R-1896-07
1	561	2.19343	3.12272	0	0.0966903	0	5.4406	2.18374	2.65981	TCGA-FG-6692-01A-11R-1896-07
0	467	0.636389	0	0	5.7785	0.621463	9.88649	0.469044	-0.650106	TCGA-FG-7634-01A-11R-2090-07
0	544	0.928763	0	0	4.7311	0.0228693	8.1687	0.353666	0.327859	TCGA-FG-7636-01A-11R-2090-07
0	1219	0	0	0	0.414354	0	4.27202	1.52019	0.0990206	TCGA-FG-7637-01A-11R-2090-07
0	686	0.543458	0	0	0.159574	0.0600005	8.34578	0.577464	0.488217	TCGA-FG-7638-01B-12R-2090-07
0	627	0.0698987	0	0.701396	0.337989	0.102636	9.5756	0.246509	0.0786887	TCGA-FG-7641-01B-11R-2256-07
0	611	0.212475	0	0	0.518756	0.126512	10.4189	1.63798	1.06198	TCGA-FG-7643-01A-11R-2090-07
0	862	0.166519	0	1.21572	0.760027	0.208842	6.55685	1.49091	1.71531	TCGA-FG-8181-01A-11R-2256-07
0	416	0.0301065	0	0	0.240191	0	10.1616	0.535632	0.36972	TCGA-FG-8182-01A-11R-2256-07
0	433	0.267195	0	0	0.132294	0	2.90112	0.839594	0.601504	TCGA-FG-8185-01A-11R-2256-07
0	487	0.0901177	0	1.05927	0.34762	0.110738	7.78077	0.458587	0.521855	TCGA-FG-8186-01A-11R-2256-07
0	611	0.160157	0.0303292	0	0.310501	0.85901	11.1693	0.365038	0.0875611	TCGA-FG-8187-01A-11R-2256-07
0	455	0.469682	0	1.25494	4.8054	0.140204	9.93305	0.539965	-0.0476647	TCGA-FG-8188-01A-11R-2256-07
0	685	1.20544	0.0395653	0	1.2141	0.362079	7.89005	0.63568	-0.0095632	TCGA-FG-8189-01B-11R-A28M-07
0	992	0.0829244	0	0	4.37492	0.286506	10.6417	0.33406	0.481751	TCGA-FG-8191-01A-11R-2256-07
0	1164	0.296896	0	0	0.128914	0	5.58457	0.362762	-0.102281	TCGA-FG-A4MT-01A-11R-A26U-07
0	1164	0.0630347	0	0	0.542733	0.0470734	7.85487	0.5219	0.00841289	TCGA-FG-A4MT-02A-11R-A29R-07
0	326	5.60728	0.0828542	0.754153	0.303169	0	3.14693	1.1651	1.72927	TCGA-FG-A4MU-01B-11R-A28M-07
1	559	2.64515	1.56079	0	0.39282	0	9.75094	2.62618	2.75629	TCGA-FG-A4MW-01A-11R-A26U-07
0	569	0.348829	0	0	0.166152	0	2.56304	0.228644	-0.164653	TCGA-FG-A4MX-01A-11R-A26U-07
0	721	0.0448719	0	0	0.375433	0.0334564	10.1569	0.371918	0.161966	TCGA-FG-A4MY-01A-11R-A26U-07
0	449	0.370772	0	0	0.373035	0.452375	8.94179	0.290861	0.0634504	TCGA-FG-A60J-01A-11R-A28M-07
0	542	0.103959	0	0	5.77434	0.0264409	7.80173	0.133858	-1.00297	TCGA-FG-A60K-01A-11R-A29R-07
0	655	0	0	0	0.0961629	0	8.95261	0.176456	0.0858461	TCGA-FG-A60L-01A-12R-A31N-07
0	457	0.129094	0	0	0.013745	0	5.6657	0.135374	-0.244937	TCGA-FG-A6IZ-01A-11R-A31N-07
0	500	0.167922	0	0	2.15831	0	4.32375	0.32429	-0.742594	TCGA-FG-A6J1-01A-11R-A31N-07
0	677	3.16992	0	0	0.0749138	0	8.74645	0.949457	1.00149	TCGA-FG-A6J3-01A-11R-A31N-07
0	868	0.306547	0.0305755	0	0.255425	0	9.61535	0.649578	0.202805	TCGA-FG-A70Y-01A-12R-A34R-07
0	328	4.13201	2.50418	0	0.452449	0.198021	6.5032	2.91215	2.23963	TCGA-FG-A70Z-01A-12R-A33Z-07
0	1115	0.749021	0	0	0.261686	0.0410811	6.20906	0.512263	-0.317445	TCGA-FG-A710-01A-12R-A33Z-07
1	1481	0.145803	0	0	0.13186	0	7.49262	0.0273806	-0.0327357	TCGA-FG-A711-01A-21R-A33Z-07
0	622	1.75315	0.0591555	0	0.726361	0.0997329	9.56684	0.695393	0.317951	TCGA-FG-A713-01A-11R-A32Q-07
0	567	0.0628139	1.52821	0	0.317016	0.0469076	7.1606	4.95073	1.55891	TCGA-FG-A87N-01A-11R-A36H-07
0	174	5.98435	0.551494	0	0.168425	0.129178	10.4869	2.51006	2.65409	TCGA-FG-A87Q-01A-11R-A36H-07
0	837	0.0919331	0	0.635249	0.204792	0.709491	7.2192	1.23675	0.98396	TCGA-FN-7833-01A-11R-2090-07
0	3	0.317543	0	0	0.544792	0.126208	11.3612	0.341382	0.106401	TCGA-HT-7467-01A-11R-2027-07
0	203	0.193197	0	0	0.223393	0.125934	7.40214	0.22911	0.506504	TCGA-HT-7468-01A-11R-2027-07
1	351	0	2.56154	0	1.23221	0.0533689	5.96571	2.00613	1.93855	TCGA-HT-7469-01A-11R-2256-07
1	1220	0.0909755	0.0252658	0	0.564884	0.0513775	9.65871	0.440098	0.93392	TCGA-HT-7470-01A-12R-2090-07
0	4	0.469368	0	0	0.394595	0	6.33845	0.318934	0.282464	TCGA-HT-7471-01A-11R-2256-07
0	1	0.809798	0	0.597701	0.252739	0.183985	9.02048	0.197435	0.347908	TCGA-HT-7472-01A-11R-2027-07
0	503	0.137691	0	0	5.66178	3.74309	6.8442	0.560829	-0.722345	TCGA-HT-7473-01A-11R-2027-07
0	114	0.0939158	0	0.510099	0.606711	0.0703236	9.99856	0.55045	0.380951	TCGA-HT-7474-01A-11R-2027-07
0	530	0.558122	0	0	0.285681	0.0978229	8.65536	0.295062	1.28005	TCGA-HT-7475-01A-11R-2027-07
0	199	0.378466	0	0.462886	0.509263	0.01598	6.80283	3.34741	0.616143	TCGA-HT-7476-01A-11R-2027-07
0	738	0.138268	0	0.708636	0.465287	0	6.75708	1.67342	1.41669	TCGA-HT-7477-01B-11R-A28M-07
0	194	0.025885	0	0.542647	0.357741	0	6.71624	0.315717	0.159643	TCGA-HT-7478-01A-11R-2027-07
0	1227	0.097647	0.0538262	0	0.322676	1.16871	10.6741	0.682158	1.01986	TCGA-HT-7479-01A-11R-2027-07
0	2287	0.340882	0	0	0.31018	0.074208	7.89724	0.28541	-0.102266	TCGA-HT-7480-01A-11R-2090-07
0	2918	0.364945	0	0	0.631768	0.0405429	10.7303	0.127225	0.0265922	TCGA-HT-7481-01A-11R-2027-07
0	3253	1.04228	0.0309765	0	0.187786	0.750945	10.6609	1.49814	0.41151	TCGA-HT-7482-01A-11R-2027-07
0	5255	0.0516132	0.0282472	0	0.376278	0.0573795	4.36559	1.56715	0.121587	TCGA-HT-7483-01A-11R-2027-07
0	122	0.139501	0	0.596606	0.190554	1.41073	8.95816	0.475306	0.299581	TCGA-HT-7485-01A-11R-2027-07
0	153	0	0.0659322	0	0.318065	0.02289	10.21	0.42516	0.839401	TCGA-HT-7601-01A-11R-2090-07
0	908	0	0	0	0.301831	0.744983	11.7381	0.0798938	0.360145	TCGA-HT-7602-01A-21R-2090-07
0	705	0.212942	0	0	0.17648	0.0557123	8.88545	0.213124	0.248809	TCGA-HT-7603-01A-21R-2090-07
0	3725	0.545011	0	0	0.190084	0	6.44147	0.374453	0.126199	TCGA-HT-7604-01A-11R-2090-07
0	139	0.0629386	0	0	0.342021	0.179461	9.87702	0.105511	-0.0193677	TCGA-HT-7605-01A-11R-2090-07
0	526	0.413978	0	0	5.02862	0	8.28268	0.456891	-0.525225	TCGA-HT-7606-01A-11R-2090-07
1	96	0.0986569	0.027452	0	0.460875	0.144206	8.67065	1.14148	0.269377	TCGA-HT-7607-01A-11R-2090-07
0	671	0.0476742	0.0768532	0	0.086574	0.497419	6.53442	1.71369	0.412434	TCGA-HT-7608-01A-11R-2090-07
0	1399	0.0264184	0	0.55202	0.105138	0.185541	7.13238	0.242603	0.850541	TCGA-HT-7609-01A-11R-2090-07
0	1706	0.190885	0	1.65118	0.599339	0.157771	7.97424	0.23163	0.182764	TCGA-HT-7610-01A-21R-2090-07
0	1752	0.388953	0	0	0.29799	1.87636	8.09699	0.314883	0.11425	TCGA-HT-7611-01A-11R-2403-07
1	7	0.385962	0	0.768365	0.387338	0	5.74997	2.75538	1.26051	TCGA-HT-7616-01A-11R-2256-07
0	434	0.0369231	0	0	0.774413	0.107028	11.4608	0.320883	0.717251	TCGA-HT-7620-01A-11R-2256-07
0	5	0.237645	0	0	0.145098	0.122546	8.06983	0.626364	0.258881	TCGA-HT-7676-01A-11R-2403-07
0	494	0.029375	0	0	0.34399	0.0646458	9.19855	0.318538	0.620859	TCGA-HT-7677-01A-11R-2256-07
0	23	0.144811	0.0327032	0	2.39707	4.54519	4.58209	4.14482	0.594452	TCGA-HT-7680-01A-11R-2256-07
0	1359	0.101904	0	0	0.474261	0.262185	8.23257	0.35431	-0.275559	TCGA-HT-7681-01A-11R-2403-07
0	184	1.02006	0	0	0.222335	0	7.37202	0.0974632	0.816045	TCGA-HT-7684-01A-11R-2256-07
0	1300	0.0323124	0	0.651963	5.44785	0.0477359	8.39449	1.03379	0.230892	TCGA-HT-7686-01A-11R-2256-07
0	3	0.457488	0	0	0.452212	0.0233276	7.88317	0.81391	1.0008	TCGA-HT-7687-01A-11R-2256-07
0	964	0.368032	0	0	0.894147	0.296068	8.3995	0.39517	0.797811	TCGA-HT-7688-01A-11R-2256-07
0	455	0.241459	0	0	0.733318	0.0215271	9.90021	0.448596	0.121143	TCGA-HT-7689-01A-11R-2256-07
0	3	0.223738	0	0.956275	0.375584	0.0198334	8.31582	0.298044	0.975608	TCGA-HT-7690-01A-11R-2256-07
0	3	1.56889	0	0.525077	0.320995	0.255663	4.32721	4.4936	1.24334	TCGA-HT-7691-01A-11R-2256-07
0	90	0.194948	0	0	0.0503426	0.0306743	7.97028	0.0492905	-0.105441	TCGA-HT-7692-01A-12R-2256-07
0	533	0.313262	0	0	0.471858	0	2.99336	1.96284	-0.0754478	TCGA-HT-7693-01A-11R-2256-07
0	210	0.561446	0	0	0.854703	0.094836	9.92284	0.42884	0.646617	TCGA-HT-7694-01A-11R-2256-07
0	442	0.0832603	0	0	0.461199	0.136545	8.84731	0.192464	-0.251857	TCGA-HT-7695-01A-11R-2256-07
0	1201	0.0866313	0	0.60439	0.455547	1.4414	8.96117	2.99996	1.73536	TCGA-HT-7854-01A-11R-2256-07
0	585	1.08047	0	0	0.300997	0.0208021	2.26002	0.764523	0.564974	TCGA-HT-7855-01A-11R-2403-07
0	1189	0.395189	0.0233143	0	0.786019	0.166819	9.66438	0.576408	0.652285	TCGA-HT-7856-01A-11R-2403-07
0	7	4.06412	0	0.565279	0.416307	0.098439	6.94266	4.42322	2.18483	TCGA-HT-7857-01A-11R-2403-07
0	1540	1.03224	0.0344187	0.642396	0.750405	0.114467	10.1234	0.451297	0.423568	TCGA-HT-7858-01A-11R-2403-07
0	15	2.24979	1.11954	0.695307	0.412947	0.101552	3.40462	4.58008	2.07341	TCGA-HT-7860-01A-11R-2403-07
0	718	0	0	1.06516	0.299023	0	9.66542	0.117071	0.403179	TCGA-HT-7873-01B-11R-2403-07
0	1130	0.12742	0	0	0.774101	0.0956875	9.57455	0.769154	0.499406	TCGA-HT-7874-01A-11R-2403-07
0	10	0.102975	0	0	0.330273	0.0582589	6.49435	0.249551	-0.216141	TCGA-HT-7875-01A-11R-2403-07
0	4	0.2324	0	0	0.547447	0.130144	9.30551	1.18217	-0.0728029	TCGA-HT-7877-01A-11R-2403-07
0	112	0.866756	0.0601554	0	0.392675	0	9.06409	0.129887	0.915293	TCGA-HT-7879-01A-11R-2403-07
0	162	0.0564002	0	0	0.569316	0.186714	10.449	0.390949	0.317058	TCGA-HT-7880-01A-11R-2403-07
0	1079	0.152883	0	0.555763	0.982254	0.0393812	11.0285	0.160257	0.0695009	TCGA-HT-7881-01A-11R-2403-07
1	113	2.65954	0.283844	2.30127	0.550146	0.069807	4.71683	5.10696	2.87355	TCGA-HT-7882-01A-11R-2403-07
0	343	0.0818828	0	0	0.407602	0	10.3213	0.576279	0.203725	TCGA-HT-7884-01B-11R-2403-07
0	956	0.0683274	0.025103	0	0.853451	0.0342329	12.0805	0.985945	0.329797	TCGA-HT-7902-01A-12R-2403-07
0	50	0.0956229	0	0.898581	0.291904	0.327058	8.45946	0.330227	0.257163	TCGA-HT-8010-01A-11R-2403-07
0	494	0.566277	4.37601	0	0.368131	0.0441034	5.87359	1.78819	2.32503	TCGA-HT-8011-01A-11R-2403-07
0	286	0.14229	0	0	0.382812	0	6.69095	0.367934	-0.350838	TCGA-HT-8012-01A-11R-2403-07
1	1933	0.268353	0	0	0.416303	0.814835	8.32218	0.369142	0.00498071	TCGA-HT-8013-01A-11R-2403-07
0	3	1.29773	0	0	1.20832	1.34628	8.88885	2.78633	1.2045	TCGA-HT-8015-01B-11R-A28M-07
1	1152	0.290518	0	0.554734	1.03522	0.0962998	6.64628	3.87869	0.459152	TCGA-HT-8018-01A-11R-2404-07
0	1004	0.219787	0	0.461888	0.385136	0.222372	8.24914	0.438167	1.45512	TCGA-HT-8019-01A-21R-2404-07
0	372	2.38204	1.0557	0	0.604294	0	9.23102	3.29646	2.15616	TCGA-HT-8104-01A-11R-2404-07
0	190	0.133981	0	0	0.475219	0.0612413	6.30519	1.43335	0.584708	TCGA-HT-8105-01A-11R-2404-07
0	14	0.191155	0	0.482396	0.936894	0.218679	9.74392	0.432737	1.384	TCGA-HT-8107-01A-13R-2404-07
0	76	0.188665	0.0309276	0	0.334861	0.103141	7.19249	0.404492	-0.0193062	TCGA-HT-8108-01A-11R-2404-07
0	169	0.0804374	0	0	0.679888	0.0796693	9.02617	0.304867	0.949346	TCGA-HT-8109-01A-11R-2404-07
0	419	1.27857	1.01292	0	0.262754	1.31016	7.55278	0.622589	1.71481	TCGA-HT-8110-01A-11R-2404-07
0	7	0.595529	0	0.580878	4.61715	0.268256	10.0567	0.700973	0.5704	TCGA-HT-8111-01A-11R-2404-07
0	900	0.169804	0	0	2.9227	0.264211	8.83115	0.50469	-0.23747	TCGA-HT-8113-01A-11R-2404-07
0	1040	0.405362	0.0400901	0.408514	5.35825	0.254283	2.68736	2.46673	0.223284	TCGA-HT-8114-01A-11R-2404-07
0	418	0.15339	0	0.557376	1.00688	0.272947	11.1305	0.30544	0.906973	TCGA-HT-8558-01A-21R-2404-07
0	860	0.0827041	0	0	0.19511	0	5.07186	0.399335	0.499206	TCGA-HT-8563-01A-11R-2404-07
0	478	0.547353	2.00205	0.636166	0.796596	0.134749	8.54465	2.5612	2.27163	TCGA-HT-8564-01A-11R-2404-07
0	7	1.88236	0	0	0.0947001	0.0693815	5.7061	2.73063	1.70135	TCGA-HT-A4DS-01A-11R-A26U-07
0	792	0.341908	0	0	0.369299	0	11.3495	0.164085	0.593844	TCGA-HT-A4DV-01A-11R-A26U-07
0	4	0.117139	0	0.774958	0.258293	0.29903	6.31065	1.13892	0.126903	TCGA-HT-A5R5-01A-11R-A28M-07
0	615	0.328522	0.0395095	0	0.514901	0.130873	9.02662	0.225195	0.710778	TCGA-HT-A5R7-01A-11R-A28M-07
0	2	0.27308	0	0	0.268533	0.0221554	2.82981	2.55905	0.393343	TCGA-HT-A5R9-01A-11R-A28M-07
0	832	2.02716	4.37413	0	0.184002	0	3.10916	4.67323	2.8973	TCGA-HT-A5RA-01A-11R-A28M-07
0	3	0.181372	0	0	0.49671	0	7.3708	0.223554	0.108482	TCGA-HT-A5RB-01A-11R-A28M-07
1	162	2.35668	0.216788	0	0.357293	0.180263	8.6601	5.52206	2.72989	TCGA-HT-A5RC-01A-11R-A28M-07
0	82	0.610204	0	0	0.516746	0	9.87239	0.272633	0.303778	TCGA-HT-A614-01A-11R-A29R-07
0	515	0.102193	0	0	0.226696	0.0514997	8.05249	0.188522	-0.271014	TCGA-HT-A615-01A-11R-A29R-07
0	55	0.155184	0	0	0.333593	0	6.05336	0.415959	-0.0957344	TCGA-HT-A616-01A-11R-A29R-07
0	491	0.546301	0.035609	0.660434	0.214201	0.580823	8.29498	4.34611	1.62247	TCGA-HT-A617-01A-11R-A29R-07
0	512	0.960654	0	1.09523	0.232778	0.0934545	7.88095	1.26322	0.999414	TCGA-HT-A618-01A-11R-A29R-07
0	651	2.03852	0	0	0.183308	0.0270415	1.67458	0.233834	0.0589763	TCGA-HT-A619-01A-11R-A29R-07
0	194	0.152993	0	0	0.815312	0.115143	9.42445	0.542869	0.0839081	TCGA-HT-A61A-01A-11R-A29R-07
1	537	8.7277	4.17318	0	0.331975	0.16579	8.51688	1.94708	3.28677	TCGA-HT-A61C-01A-11R-A29R-07
0	74	0.91495	1.99984	0	0.257739	2.52634	9.93026	1.12471	2.4135	TCGA-HT-A74H-01A-11R-A32Q-07
0	320	1.03422	0	0	0.418175	0.0854822	7.33565	0.473772	0.192924	TCGA-HT-A74J-01A-12R-A32Q-07
0	3	0.0273829	0	0	0.0770631	0	8.04237	0.179304	0.842566	TCGA-HT-A74O-01A-11R-A32Q-07
0	1721	0.0522624	0.0286054	0	0.355208	0	11.6976	0.255621	0.137662	TCGA-HW-7486-01A-11R-2027-07
0	1382	0.0706895	0	0	0.45393	0.0869971	8.98311	0.300086	-0.0592599	TCGA-HW-7487-01A-11R-2027-07
1	1262	0.366616	0	0	0.500022	0.164608	8.14832	0.568768	0.214458	TCGA-HW-7489-01A-11R-2027-07
0	1387	0.313277	0.0289294	0	0.126415	0.0198508	4.82309	1.14039	0.134186	TCGA-HW-7490-01A-11R-2027-07
0	2078	0.0536625	0	0	0.15868	0.0201596	7.80203	0.295826	-0.0994889	TCGA-HW-7491-01A-11R-2027-07
0	1078	0.130845	0	0	0.570883	0.0982881	10.5745	0.118387	-0.156327	TCGA-HW-7495-01A-11R-2027-07
1	1209	0	0.084877	0	5.63891	0.238316	7.51902	0.209669	-0.0619182	TCGA-HW-8319-01A-11R-2404-07
0	1217	0.401029	0	1.00744	0.208721	0	2.51148	0.352354	0.630044	TCGA-HW-8320-01A-11R-2404-07
0	1294	0.189538	0	0	0.298339	0	7.98764	0.814632	0.915914	TCGA-HW-8321-01A-11R-2404-07
0	758	0.121871	0	0	0.239135	0.0372894	8.66573	0.562105	-0.00817259	TCGA-HW-8322-01A-11R-2404-07
1	962	0.445652	0	0	0.09536	0.0148378	3.08379	0.456298	0.667549	TCGA-HW-A5KJ-01A-12R-A27Q-07
1	388	2.23456	0.415181	0.600723	0.810524	2.54865	11.0796	4.97487	2.90272	TCGA-HW-A5KK-01A-11R-A27Q-07
0	878	0.258368	0	0	4.79958	0	8.6072	0.431294	-0.485808	TCGA-HW-A5KL-01A-11R-A27Q-07
0	630	0.114004	0	0	0.273272	0.0175131	6.67484	0.554962	0.136455	TCGA-HW-A5KM-01A-11R-A27Q-07
1	578	0.0256114	0	0	0.242656	0	7.59242	0.685037	0.218619	TCGA-IK-7675-01A-11R-2090-07
0	1301	0.979731	0	0	0.45791	0.07682	5.77285	0.437031	0.823541	TCGA-IK-8125-01A-11R-2256-07
0	438	2.37707	0	0	5.06352	0.015684	7.81418	0.110435	0.0134296	TCGA-KT-A74X-01A-11R-A32Q-07
0	438	4.71778	2.57821	0	0.303534	0.171156	3.67064	2.30844	2.01754	TCGA-KT-A7W1-01A-11R-A34F-07
0	0	0.113892	0	0	0.18194	0.0645413	9.69884	0.0694707	-0.00822492	TCGA-P5-A5ET-01A-11R-A27Q-07
0	0	3.00091	0.108185	0.680809	0.304183	0	5.08342	0.896453	0.979209	TCGA-P5-A5EU-01A-11R-A27Q-07
0	7	0.2897	0	0	0.319734	0.0426831	6.69715	0.165318	0.0800122	TCGA-P5-A5EV-01A-11R-A27Q-07
0	204	0.229502	0	0	0.240468	0.219885	7.52374	0.102949	-0.0396397	TCGA-P5-A5EW-01A-11R-A27Q-07
0	243	0.677622	0.04026	0	0.214045	0.642799	3.77335	2.33303	0.425314	TCGA-P5-A5EX-01A-12R-A28M-07
0	72	0.661054	0	0.574042	0.71542	0.588412	7.15916	2.82957	1.23833	TCGA-P5-A5EY-01A-11R-A27Q-07
0	70	1.80481	0.0468667	0	0.208528	0.124781	9.38305	1.03576	1.1376	TCGA-P5-A5EZ-01A-11R-A27Q-07
0	287	0.100295	0	0	0.59499	0.169606	6.43384	0.185121	-0.269513	TCGA-P5-A5F0-01A-11R-A28M-07
0	179	0.107476	0	0	0.074135	0.427201	6.87758	0.519555	0.14951	TCGA-P5-A5F1-01A-11R-A28M-07
0	242	0.245616	0.0358887	0	0.493729	1.26036	8.41261	0.298529	-0.0271378	TCGA-P5-A5F2-01A-11R-A28M-07
0	231	0.697323	0	0	0.565806	0.0484992	8.09985	0.383078	0.682201	TCGA-P5-A5F4-01A-11R-A28M-07
0	39	1.23941	0	0	0.448651	1.08087	3.92888	2.00568	0.857535	TCGA-P5-A5F6-01A-11R-A28M-07
0	7	1.9599	0.321214	0	0.267333	0	2.0334	4.49677	2.14287	TCGA-P5-A72U-01A-31R-A32Q-07
0	317	0.243287	0	0	0.0119948	0.064153	6.84239	0.0941195	0.7645	TCGA-P5-A72W-01A-11R-A32Q-07
0	403	0.181957	0.0297693	0.569845	0.411342	0.262618	5.06331	1.03524	0.804046	TCGA-P5-A72X-01A-11R-A32Q-07
0	354	0.206348	0	0	0.23017	0	4.34079	0.0247656	0.493711	TCGA-P5-A72Z-01A-11R-A32Q-07
0	333	0.382236	0	0.629056	0.213564	0	8.63428	0.94893	0.799375	TCGA-P5-A730-01A-11R-A32Q-07
0	274	4.34234	0.753451	0	4.09821	0.684448	6.9957	2.2943	0.0698212	TCGA-P5-A731-01A-11R-A32Q-07
0	414	0.0203176	0	0	0.202691	0.0300751	4.01408	0.712648	-0.179554	TCGA-P5-A733-01A-11R-A32Q-07
0	461	2.0245	0	0	5.04427	0.018665	3.8056	0.418965	-0.389542	TCGA-QH-A65R-01A-21R-A31N-07
0	77	0	0	0	0.154239	0.0527563	10.5303	0.0533178	0.163474	TCGA-QH-A65S-01A-11R-A29R-07
0	384	0.0653044	0	0	0.238725	0.0487781	10.3375	0.068555	-0.13838	TCGA-QH-A65V-01A-11R-A29R-07
0	482	1.53163	0	0	0.0554307	0	5.81942	0.388563	0.354633	TCGA-QH-A65X-01A-11R-A32Q-07
0	427	0.067855	0	0	0.223354	0.0506945	8.938	0.110407	-0.0602259	TCGA-QH-A65Z-01A-11R-A29R-07
0	588	0.340944	0.0343839	0	0.427956	2.22622	10.7205	4.02999	2.18143	TCGA-QH-A6CS-01A-11R-A31N-07
0	451	0.063541	0	0	0.052191	0.379569	10.873	0.182956	0.572265	TCGA-QH-A6CU-01A-11R-A31N-07
0	442	0.896237	1.46934	0	0.308049	1.45725	8.69868	4.08018	2.36078	TCGA-QH-A6CV-01A-11R-A31N-07
0	414	0.28954	0	0	0.190833	0.0519681	6.62641	0.415415	0.779152	TCGA-QH-A6CW-01A-11R-A32Q-07
1	372	0.297653	0.124945	0	0.227033	0.107487	10.4742	0.717452	1.53463	TCGA-QH-A6CX-01A-11R-A32Q-07
0	408	0.226668	0	0	0.291894	0.0201121	9.8278	0.0483159	0.640757	TCGA-QH-A6CY-01A-11R-A32Q-07
0	279	0.295239	0	0	0.437958	0.106558	7.08317	0.223266	-0.186913	TCGA-QH-A6CZ-01A-11R-A32Q-07
0	313	0.286392	0	0	0.218245	0	6.44812	0.186332	0.0813192	TCGA-QH-A6X3-01A-21R-A32Q-07
0	442	0.107674	0.030029	0	0.222082	0	10.119	0.112952	0.678985	TCGA-QH-A6X4-01A-51R-A32Q-07
0	497	0.578495	0	0	0.329779	0.0238255	11.0845	0.0756874	-0.0715267	TCGA-QH-A6X5-01A-12R-A32Q-07
0	509	0.492466	0.0623588	0	0.222096	0.0429442	9.97128	0.357252	0.564425	TCGA-QH-A6X8-01A-12R-A32Q-07
0	58	0.260859	0	0.584869	0.414027	0	6.49853	0.146814	0.348312	TCGA-QH-A6X9-01A-12R-A32Q-07
0	502	0.0910965	0	0	0.278937	0.0458202	9.48337	0.257878	0.113091	TCGA-QH-A6XA-01A-12R-A32Q-07
0	508	0.595123	0.982346	0	0.283594	0	9.37482	2.4355	2.13816	TCGA-QH-A6XC-01A-12R-A32Q-07
0	337	0.14348	0	0	0.286861	0.0159165	6.00275	0.164927	-0.252592	TCGA-QH-A86X-01A-11R-A36H-07
0	395	0	0.14227	0	0.233544	1.30509	7.04357	0.109462	0.53673	TCGA-QH-A870-01A-11R-A36H-07
0	2702	0.199145	0.0286935	0	0.105257	0.0582769	8.05502	0.137509	-0.089861	TCGA-R8-A6MK-01A-11R-A32Q-07
0	2860	0.355	0	0	0.257783	0.021194	7.9594	0.124006	0.536959	TCGA-R8-A6ML-01A-11R-A32Q-07
0	993	0.0463143	0.0253261	0	4.11668	0.0345362	10.5302	0.33856	-0.575247	TCGA-R8-A6MO-01A-11R-A33Z-07
0	1806	0.144081	0	0	0.0606874	0.0278606	4.63207	0.0775023	-0.494392	TCGA-R8-A73M-01A-11R-A32Q-07
1	1891	0.616672	0	0	0.51394	0.0218118	6.57199	0.541817	0.607249	TCGA-S9-A6TS-01A-12R-A33Z-07
0	2650	0.128039	0	0	0.125802	0.0197509	8.97755	0.2571	0.265742	TCGA-S9-A6TU-01A-12R-A32Q-07
0	571	0.147488	0.184397	0.53854	0.102169	0.0190939	2.25091	1.05477	0.687342	TCGA-S9-A6TV-01A-12R-A34R-07
0	1250	0.705196	0	0.482845	0.207538	0	5.48164	0.910864	0.578519	TCGA-S9-A6TW-01A-12R-A32Q-07
0	1245	0.934087	0.0288211	0.55462	0.296402	0	10.1471	0.373819	0.825418	TCGA-S9-A6TX-01A-21R-A32Q-07
0	1076	0.755597	0	0	0.291384	0	8.14879	0.23902	-0.065509	TCGA-S9-A6TY-01A-12R-A32Q-07
0	1120	0.272943	0	0.459674	0.403297	0.165463	6.37715	0.505791	-0.0109286	TCGA-S9-A6TZ-01A-21R-A32Q-07
1	742	3.80264	0.325209	0	0.308203	0	5.92264	2.09103	1.90628	TCGA-S9-A6U0-01A-12R-A32Q-07
0	785	0.213937	0.035332	0	0.448168	0	9.58006	0.286199	0.766056	TCGA-S9-A6U1-01A-21R-A33Z-07
0	908	0.0741163	0	0	0.538885	0.0823258	4.8416	1.07049	-0.395646	TCGA-S9-A6U2-01A-21R-A33Z-07
0	992	1.13369	0	1.05364	0.120661	0.192232	5.57921	0.358112	-0.0510509	TCGA-S9-A6U5-01A-12R-A33Z-07
0	1069	0.365363	0	0	0.377703	0.0235592	6.52681	0.14602	0.712597	TCGA-S9-A6U6-01A-12R-A33Z-07
1	2988	0.955797	0	0	0.983284	0.120654	10.1443	0.460697	0.3027	TCGA-S9-A6U8-01A-21R-A33Z-07
0	2918	0.0852354	0.0314313	0.596174	0.291679	0.328974	9.86959	0.641949	1.07916	TCGA-S9-A6U9-01A-11R-A32Q-07
1	178	10.8567	0	0	0.228338	0.087143	6.55963	6.17651	3.26545	TCGA-S9-A6UA-01A-12R-A33Z-07
0	3761	0.117938	0	0	0.202882	0	9.33202	0.184493	-0.0146666	TCGA-S9-A6UB-01A-21R-A33Z-07
0	2289	0.0828817	0	0	0.143808	0.121449	8.78916	0.146049	0.592267	TCGA-S9-A6WD-01A-12R-A33Z-07
0	4113	0.224994	0	0	6.32459	0	8.3775	0.591471	-0.792762	TCGA-S9-A6WE-01A-12R-A33Z-07
0	2602	0.878677	0	0.625196	0.406519	2.04062	6.48052	4.95424	1.44898	TCGA-S9-A6WG-01A-11R-A33Z-07
0	1173	0.236741	0	0	0.165532	0.338985	4.91177	0.0752556	-0.116743	TCGA-S9-A6WH-01A-12R-A33Z-07
0	2585	0.57962	0	0	0.865285	0.257103	10.3207	0.228569	0.104318	TCGA-S9-A6WI-01A-21R-A33Z-07
0	946	0.368762	0	0	0.715024	0.0472247	4.15483	1.24222	0.392207	TCGA-S9-A6WL-01A-21R-A33Z-07
0	604	0.130498	0.185291	0	0.563284	0.0980241	3.70166	4.22723	1.67513	TCGA-S9-A6WM-01A-12R-A33Z-07
0	805	0.17998	0	0.740085	0.309348	0.235864	4.77455	0.767394	0.327419	TCGA-S9-A6WN-01A-12R-A33Z-07
0	566	0.349765	0	0	0.179681	0	7.29383	0.14385	0.140004	TCGA-S9-A6WO-01A-21R-A34F-07
0	567	0.283049	0	0	0.437954	0	9.54957	0.358456	0.654586	TCGA-S9-A6WP-01A-12R-A34F-07
0	428	0.0854487	0	0	0.387189	0	10.7782	0.166263	0.174647	TCGA-S9-A6WQ-01A-12R-A34F-07
0	1099	1.16236	0	0	0.547768	0.345348	7.8066	0.252625	-0.280183	TCGA-S9-A7IQ-01A-21R-A34F-07
1	241	10.0702	0	0	0.335098	0.0219233	8.9373	0.71167	1.28974	TCGA-S9-A7IS-01A-11R-A34F-07
1	819	0.868463	0.0540124	0	0.480539	0.529669	7.74232	3.0171	1.93245	TCGA-S9-A7IX-01A-12R-A34F-07
0	715	0.0661883	0.0363067	0	0.35441	0.120566	8.86593	0.420433	0.617475	TCGA-S9-A7IY-01A-11R-A34F-07
0	608	1.70741	0.0313438	0	0.394472	0.182961	5.29157	0.369135	0.561335	TCGA-S9-A7IZ-01A-11R-A34F-07
0	609	0.44852	0.302028	0	1.09804	0	7.95456	0.611777	0.677121	TCGA-S9-A7J0-01A-11R-A34F-07
0	249	0.204081	0.0772317	0	0.33227	0	9.75381	0.175401	0.01243	TCGA-S9-A7J1-01A-21R-A34R-07
0	62	0.650317	0	0.634592	0.158962	0	4.56119	0.144357	0.422573	TCGA-S9-A7J2-01A-11R-A34F-07
0	629	0.254438	0	0	0.552677	0.0171182	9.42439	0.825536	0.536414	TCGA-S9-A7J3-01A-21R-A34R-07
0	458	0	0	0	0.184843	0.0236728	7.58546	0.13795	0.624881	TCGA-S9-A7QW-01A-11R-A34F-07
0	564	0.0555397	0	0	3.6124	0.041449	7.50295	0.41141	0.225597	TCGA-S9-A7QX-01A-11R-A34F-07
0	863	0.0512431	0.028043	0	0.217476	0	9.88625	0.250963	-0.132089	TCGA-S9-A7QY-01A-11R-A34F-07
0	826	1.73223	0	0	0.265991	0.0402246	7.62856	0.604227	0.00544389	TCGA-S9-A7QZ-01A-12R-A34R-07
1	5166	0.272094	0	0	0.370109	0.0485901	3.0119	0.51536	-0.406666	TCGA-S9-A7R1-01A-12R-A34R-07
1	316	0.0947701	0.576693	0	0.384612	3.76254	10.0777	2.00379	2.21428	TCGA-S9-A7R2-01A-21R-A34R-07
0	3013	0.437738	0.0365487	0	0.24327	0.0250997	9.61964	1.00551	0.265351	TCGA-S9-A7R3-01A-11R-A34R-07
0	914	0.0280057	0	0.991924	0.301626	0.0208499	5.3251	1.44603	0.953552	TCGA-S9-A7R4-01A-12R-A34R-07
0	3000	0.0445296	0.0950017	1.36812	0.415104	0.504904	6.87193	2.51969	0.599258	TCGA-S9-A7R7-01A-11R-A34R-07
1	961	0.247704	0	0	0.397742	0.0562302	9.48597	0.643826	0.814147	TCGA-S9-A7R8-01A-11R-A34R-07
0	569	5.04501	0	0	0.667736	0.219575	6.8322	3.33362	2.49506	TCGA-S9-A89V-01A-11R-A36H-07
0	623	0.0791533	0	0	0.127345	0.0299004	8.46383	0.993272	0.990177	TCGA-S9-A89Z-01A-11R-A36H-07
1	1666	0.211882	1.46813	0	0.210589	0	2.93486	2.17697	1.56665	TCGA-TM-A7C3-01A-11R-A32Q-07
0	1470	0.23182	0	0	0.601194	0.154806	4.71354	0.234694	-0.251863	TCGA-TM-A7C4-01A-11R-A32Q-07
0	1500	0.0357009	0	0	0.206312	0.026597	4.26486	0.154259	-0.367175	TCGA-TM-A7C5-01A-11R-A32Q-07
0	1058	0.0341171	0	0	0.414485	0.0254135	8.69675	0.109751	0.182424	TCGA-TM-A7CA-01A-21R-A33Z-07
0	1989	0.319251	0	0	0.499492	0.0648617	7.16424	0.0783091	-0.0885464	TCGA-TM-A7CF-01A-11R-A32Q-07
0	1989	0.442407	0.101724	0	0.632736	0	11.8349	0.129995	0.243073	TCGA-TM-A7CF-02A-11R-A32Q-07
1	758	0.144984	0.939776	0	0.219504	0.359114	0.939379	2.85493	1.59403	TCGA-TM-A84B-01A-11R-A36H-07
1	492	4.04589	0	0	0.067675	0.0615618	5.94242	4.94134	1.6822	TCGA-TM-A84C-01A-11R-A36H-07
0	1796	1.17929	0	0.700849	0.216979	0	9.17658	0.103611	1.03955	TCGA-TM-A84F-01A-11R-A36H-07
0	1236	0.0368209	0	0	0.264138	0	2.49896	0.0763356	-0.0188177	TCGA-TM-A84G-01A-11R-A36H-07
0	926	0.0308266	0	0	0.596851	0.365918	4.78321	0.698285	0.453432	TCGA-TM-A84H-01A-11R-A36H-07
0	854	0	0.0352788	0	0.313248	0	5.56349	0.333616	0.672914	TCGA-TM-A84I-01A-11R-A36H-07
0	735	1.08093	1.51883	0	0.56651	0	3.98977	0.240062	1.89533	TCGA-TM-A84J-01A-11R-A36H-07
1	1242	0.302616	0	0	0.466619	0.157747	9.24858	0.128871	0.222846	TCGA-TM-A84L-01A-11R-A36H-07
0	754	0.237602	0	0	0.286534	0.130889	3.88357	0.428242	0.293393	TCGA-TM-A84M-01A-11R-A36H-07
1	1011	3.46156	0.074926	0	0.287982	0.285435	6.34845	0.28824	0.823065	TCGA-TM-A84O-01A-11R-A36H-07
0	772	0.309557	0	0	0.134747	0	8.63726	0.208774	0.244324	TCGA-TM-A84Q-01A-11R-A36H-07
0	566	0.293745	0	0	0.612638	0.185499	8.55338	1.19819	0.0351166	TCGA-TM-A84R-01A-21R-A36H-07
0	454	0.130476	0	0	0.334979	0.434531	8.83415	0.64934	0.634738	TCGA-TM-A84S-01A-11R-A36H-07
0	724	0	0	0	4.98791	0	9.13678	0.37335	-0.331694	TCGA-TM-A84T-01A-11R-A36H-07
0	1397	0	0	0	0.0315209	0	8.51648	0.123243	0.0565227	TCGA-VM-A8C8-01A-11R-A36H-07
0	1314	1.42042	0.0404614	0	0	0.609086	7.58828	2.41746	1.09938	TCGA-VM-A8C9-01A-11R-A36H-07
0	411	0.0891044	0	0	0.131666	0.130439	5.68845	0.582453	0.0853105	TCGA-VM-A8CA-01A-11R-A36H-07
0	3	0	0	0	4.38511	0	5.32587	0.156767	-0.179274	TCGA-VM-A8CB-01A-11R-A36H-07
1	240	3.30484	0	0.573472	0.288826	0	7.48671	3.2924	2.197	TCGA-VM-A8CD-01A-11R-A36H-07
0	1191	0.0919068	0	0	0.534517	0.0462342	10.1581	0.244093	0.00428404	TCGA-VM-A8CE-01A-11R-A36H-07
0	714	0.0668245	0	0	0.158802	0	8.62242	1.55038	0.269009	TCGA-VM-A8CH-01A-12R-A36H-07
0	1127	0.126018	0.0353073	0	0.177196	0	2.27723	0.30214	0.186118	TCGA-VV-A829-01A-21R-A36H-07
0	487	0.121598	0	0	4.30669	0	1.65473	0.121706	-0.296667	TCGA-VV-A86M-01A-11R-A36H-07
0	706	1.81985	0	0	0.246908	0.022053	2.088	1.04615	0.19226	TCGA-VW-A7QS-01A-12R-A33Z-07
1	245	0.392098	2.04609	0	0.0556233	0	9.91588	2.11285	2.69571	TCGA-VW-A8FI-01A-11R-A36H-07
0	1553	0.211039	0.0305164	0	0.47157	0	6.91482	0.183947	-0.202695	TCGA-W9-A837-01A-11R-A36H-07
0	405	0	0.0304391	0	0.122173	0	6.22394	0.332832	0.474568	TCGA-WH-A86K-01A-11R-A36H-07
0	1337	0.972059	0.0281435	0	0.208972	0	8.24595	0.730521	0.81136	TCGA-WY-A858-01A-11R-A36H-07

## Sheet: 两模型的DCA比较
event	time	Risk model	Clinical model
1	448	3.73174	3.81623
1	76	4.04013	3.63168
0	466	1.23826	2.16077
0	470	3.30108	3.39561
1	618	3.91216	3.81623
1	1448	2.94371	3.63168
1	1448	3.50433	3.63168
1	1024	1.76156	2.16077
1	394	3.68691	3.39561
1	771	2.86577	3.39561
1	737	3.48586	3.39561
1	362	2.99553	3.39561
1	313	3.44103	3.81623
1	375	3.09327	3.81623
1	97	3.27489	3.63168
1	329	3.85236	3.81623
1	598	2.80023	3.21105
1	399	3.31194	3.81623
1	98	3.24322	3.39561
1	2681	1.71648	2.16077
1	2126	3.39846	3.81623
1	828	3.32344	3.81623
1	317	4.11158	3.81623
1	317	3.9699	3.81623
1	225	4.10934	3.63168
1	225	4.11156	3.63168
1	360	3.2292	3.39561
1	360	3.01008	3.39561
1	360	3.50255	3.39561
1	22	3.39532	3.81623
1	603	2.21645	2.16077
1	405	3.02796	3.39561
1	384	3.55158	3.81623
1	175	3.18575	3.21105
1	175	3.37128	3.39561
1	64	3.66439	3.63168
1	432	3.4512	3.39561
1	803	3.48123	3.81623
1	1426	2.97617	3.81623
1	239	2.84268	3.39561
1	82	2.84341	3.39561
1	82	3.36564	3.39561
1	28	2.93266	3.39561
0	218	3.20639	3.81623
1	632	3.16883	3.39561
1	414	3.56028	3.63168
1	33	3.53908	3.81623
1	380	3.03483	3.63168
1	150	4.01511	3.81623
1	537	3.51335	3.21105
1	382	4.23699	3.81623
0	932	2.54839	3.63168
0	181	3.15252	3.39561
1	506	3.4511	3.39561
1	133	3.03031	3.81623
0	13	3.25901	3.21105
0	958	2.02319	1.97622
1	357	3.23048	3.21105
1	108	3.53754	3.63168
1	254	3.0229	3.39561
1	138	3.20836	3.63168
0	268	3.92033	3.81623
0	273	3.69724	3.81623
1	83	3.70146	3.63168
1	114	3.15007	3.39561
0	187	2.9723	3.21105
0	139	3.55614	3.81623
1	548	3.62629	3.81623
1	448	2.78627	3.21105
1	395	3.28909	3.39561
1	1062	2.9055	3.39561
1	323	4.00968	3.81623
1	333	3.21952	3.39561
1	1062	2.80384	3.39561
1	442	2.10767	3.21105
1	454	2.84153	3.21105
1	98	2.87455	3.21105
1	29	3.76661	3.39561
1	68	2.98233	3.81623
1	342	3.62493	3.39561
1	419	2.99057	3.63168
1	164	2.97738	3.63168
1	880	3.31525	3.63168
1	485	3.07104	3.21105
1	485	2.45927	3.21105
1	543	2.42888	3.21105
1	232	3.15826	3.81623
0	218	3.36563	3.39561
1	532	2.83933	3.21105
1	419	3.21264	3.81623
1	1537	1.36762	2.16077
1	119	3.30813	3.81623
1	883	2.92172	3.21105
1	666	3.26409	3.21105
1	141	3.44997	3.39561
1	772	3.81412	3.63168
0	294	2.92885	3.21105
1	148	4.33669	3.81623
1	5	3.54866	3.39561
1	124	3.20413	3.63168
1	737	1.92464	2.16077
1	455	2.96778	3.39561
0	953	1.12495	2.16077
0	286	3.29808	3.81623
0	452	2.72883	3.39561
0	167	3.66936	3.81623
1	270	3.54107	3.63168
1	577	3.17442	3.63168
0	48	3.49835	3.63168
1	154	3.42547	3.39561
1	505	2.73165	3.81623
1	300	3.02672	3.21105
1	1233	3.23246	3.39561
1	648	2.27383	3.21105
1	427	2.88765	3.39561
1	550	2.54103	3.39561
1	510	1.95821	2.16077
1	489	3.42443	3.81623
1	231	3.31987	3.39561
1	87	2.79121	3.63168
1	480	3.46982	3.81623
1	77	2.69288	3.39561
0	37	3.15437	3.39561
0	145	3.81151	3.63168
0	222	3.14595	3.63168
0	160	2.61712	3.39561
1	454	3.12105	3.81623
1	343	3.71423	3.81623
1	544	3.40807	3.39561
0	442	3.05121	3.63168
0	951	3.22828	3.81623
1	335	3.5948	3.63168
0	415	3.50881	3.39561
1	157	4.14921	3.81623
1	388	3.71351	3.81623
1	468	2.44686	3.39561
1	36	3.45274	3.81623
1	142	3.55837	3.63168
1	485	3.70294	3.81623
1	269	2.83028	3.81623
0	693	3.68891	3.81623
1	766	3.51403	3.81623
0	604	2.90265	3.21105
1	585	3.55666	3.81623
1	26	3.69788	3.81623
1	406	2.92792	3.81623
1	360	3.3387	3.39561
1	6	3.99454	3.63168
1	460	2.71919	3.21105
1	146	3.42905	3.81623
1	138	3.40792	3.81623
1	94	3.91788	3.63168
1	111	3.40148	3.63168
1	279	3.6631	3.63168
0	3574	-0.601911	0.385681
1	234	2.41714	2.89913
1	1335	0.634583	1.05913
1	1106	0.931726	1.24368
0	1828	0.185535	0.570235
0	1222	1.04369	1.24368
0	8	0.582434	1.24368
1	639	1.27562	1.80507
0	1631	0.344659	0.673444
1	194	2.14176	2.29396
1	538	1.52797	2.47851
1	814	2.16137	2.47851
1	1137	1.06933	1.24368
0	1428	0.54241	1.24368
0	1469	0.0544135	0.385681
0	1519	-0.22934	0
0	1494	0.73071	1.62051
0	1426	0.536182	0.857998
0	3733	0.798863	1.05913
0	2493	0.888641	1.24368
0	2289	0.521068	0.673444
0	1458	0.0775558	1.24368
1	1547	0.866804	1.24368
0	2772	-0.106806	0.184554
0	1354	-0.215275	0.184554
0	1112	-0.203379	0.570235
0	2381	1.36648	1.6643
0	1412	-0.111267	0.385681
0	573	-0.0295189	0.184554
0	919	0.778342	1.24368
0	1421	0.215835	0.570235
0	1210	0.899771	1.24368
0	1139	0.686284	1.05913
0	1021	0.580748	1.05913
0	2219	0.182556	0.857998
0	962	-0.237374	0
0	736	0.0265222	0.420624
1	775	1.74229	1.80507
0	916	-0.0891019	0.857998
0	182	-0.270608	0
0	955	-0.434447	0
0	835	0.231831	0.570235
0	846	-0.0859867	0
0	889	0.0470165	0.184554
1	438	0.730618	1.09407
0	563	0.0247848	1.05913
0	368	0.467199	0.673444
0	342	0.65821	1.05913
0	544	0.1823	0.570235
0	935	0.863257	1.24368
0	492	1.17836	1.62051
1	607	1.6099	2.29396
0	968	0.568319	0.857998
0	1943	0.757652	1.24368
0	1401	0.706149	1.24368
0	748	0.170876	0.673444
1	919	1.08376	1.27862
1	919	0.838526	1.27862
0	1279	0.456358	1.24368
0	846	0.531826	1.05913
0	523	-0.129523	0.184554
0	523	0.185177	1.05913
0	1650	-0.270507	0.673444
0	706	0.0126075	0.184554
1	531	1.08829	1.24368
0	417	1.01397	1.24368
0	566	0.876216	1.24368
0	548	2.10222	2.29396
0	443	-0.648613	0.184554
1	205	2.83351	2.71458
0	407	0.301148	0.570235
0	257	2.08238	2.29396
0	207	0.627199	1.05913
0	5546	-0.179037	0
0	5546	-0.294348	0
0	576	-0.230344	0.385681
0	532	0.00616987	0.385681
0	532	0.694769	0.385681
0	461	-0.0800921	0.420624
0	6423	2.10436	2.29396
1	1585	0.861626	1.27862
1	682	0.129402	0.857998
1	1491	0.305589	0.570235
1	2286	0.741772	1.05913
1	1401	-0.148389	0.857998
1	1401	0.227891	0.857998
1	2000	0.364997	0.570235
1	37	-0.0414135	0.420624
1	2660	0.138631	0.385681
1	214	2.38157	2.47851
1	354	2.24575	2.29396
1	4068	1.46172	2.29396
1	4068	0.966191	2.29396
1	4068	2.14557	2.29396
1	605	2.58054	2.29396
1	512	1.99901	2.29396
1	2875	-0.00607051	0.385681
1	2875	0.0299113	0.385681
1	2875	0.618353	0.385681
1	3470	0.511731	1.05913
0	242	0.340605	0.857998
0	73	0.305965	1.24368
1	349	2.87514	2.29396
1	1915	0.281328	0.570235
0	4752	-0.204902	0.385681
1	4695	-0.836048	0
1	456	1.13668	1.05913
1	3200	-0.176727	0.570235
1	199	2.49196	2.71458
1	269	2.16385	2.47851
0	2761	-0.974643	0.385681
1	933	0.0313961	0.673444
0	800	0.863951	1.24368
1	315	1.91756	2.29396
1	242	2.31103	2.89913
0	2869	-0.190821	0
1	576	0.867532	1.05913
1	1339	0.921359	1.24368
1	1886	0.685652	0.673444
1	788	0.31339	0.570235
0	1834	-0.334629	0.673444
1	709	0.64752	1.24368
1	709	0.581957	1.24368
0	1277	0.584632	0.990859
0	84	0.689488	1.05913
1	155	2.44397	2.29396
1	722	2.63241	2.71458
1	444	1.87717	2.71458
0	629	1.06508	1.24368
0	651	-0.260025	0.184554
0	582	1.80121	2.29396
0	516	0.090629	0.385681
0	471	0.582698	0.806305
0	431	0.246227	0.673444
0	1012	0.815598	1.24368
0	908	0.278243	0.570235
0	964	0.391377	0.570235
0	743	2.5841	2.89913
0	796	0.353733	0.806305
0	760	0.847082	1.05913
1	1033	2.20571	2.29396
0	777	-0.182192	0
0	656	-0.0702252	0.184554
0	2893	-0.362672	0
0	638	0.776189	1.05913
0	678	0.758166	1.09407
1	347	1.92127	2.22569
1	814	3.06262	2.47851
0	522	0.133162	0.570235
1	648	0.721859	0.857998
1	547	1.03596	1.09407
1	4229	0.741705	1.24368
0	2565	-0.0286456	0.570235
0	1567	1.24993	1.80507
0	1137	0.136682	0.570235
1	228	2.48634	2.47851
1	1351	0.234429	0.570235
0	17	2.35246	2.47851
1	1525	0.975962	1.24368
1	2052	1.0002	1.24368
1	1251	0.765305	1.24368
1	2433	0.887386	1.24368
1	1762	1.03228	1.47975
1	4084	0.44469	0.857998
1	2379	-1.26179	0
1	2907	-0.0638993	0
1	3978	-0.222679	0.385681
1	2282	0.508112	0.857998
1	987	1.63532	1.05913
1	1120	0.332967	0.570235
1	984	-0.0721641	0.385681
0	1201	-0.305128	0
0	7	-0.449806	0.184554
0	6	0.0861185	0.570235
0	1453	0.56942	0.857998
1	775	2.35254	2.47851
1	775	2.42453	2.47851
0	1588	0.356568	0.605178
1	1120	-0.00968122	0.385681
1	1120	0.856222	0.385681
1	1120	0.0719791	0.385681
0	571	1.79296	2.29396
0	454	-0.0422906	0.570235
0	1294	0.465528	0.990859
0	1257	-0.060428	0.385681
1	561	2.65981	2.89913
0	467	-0.650106	0.184554
0	544	0.327859	1.24368
0	1219	0.0990206	0.570235
0	686	0.488217	0.673444
0	627	0.0786887	0.184554
0	611	1.06198	1.62051
0	862	1.71531	2.47851
0	416	0.36972	0.570235
0	433	0.601504	1.24368
0	487	0.521855	0.673444
0	611	0.0875611	0.184554
0	455	-0.0476647	0.570235
0	685	-0.0095632	0.385681
0	992	0.481751	1.24368
0	1164	-0.102281	0.385681
0	1164	0.00841289	0.385681
0	326	1.72927	2.47851
1	559	2.75629	2.89913
0	569	-0.164653	0.570235
0	721	0.161966	0.385681
0	449	0.0634504	0.385681
0	542	-1.00297	0
0	655	0.0858461	0.385681
0	457	-0.244937	0.184554
0	500	-0.742594	0
0	677	1.00149	1.05913
0	868	0.202805	0.385681
0	328	2.23963	2.29396
0	1115	-0.317445	0
1	1481	-0.0327357	0.385681
0	622	0.317951	0.420624
0	567	1.55891	1.05913
0	174	2.65409	2.71458
0	837	0.98396	1.24368
0	3	0.106401	0.184554
0	203	0.506504	0.857998
1	351	1.93855	2.47851
1	1220	0.93392	1.24368
0	4	0.282464	0.673444
0	1	0.347908	0.570235
0	503	-0.722345	0.570235
0	114	0.380951	0.570235
0	530	1.28005	1.6643
0	199	0.616143	0.570235
0	738	1.41669	1.6643
0	194	0.159643	0.570235
0	1227	1.01986	1.24368
0	2287	-0.102266	0.184554
0	2918	0.0265922	0.184554
0	3253	0.41151	0.385681
0	5255	0.121587	0.570235
0	122	0.299581	0.570235
0	153	0.839401	1.05913
0	908	0.360145	0.570235
0	705	0.248809	0.570235
0	3725	0.126199	0.570235
0	139	-0.0193677	0.184554
0	526	-0.525225	0.385681
1	96	0.269377	0.420624
0	671	0.412434	0.605178
0	1399	0.850541	1.24368
0	1706	0.182764	0.385681
0	1752	0.11425	0.570235
1	7	1.26051	1.27862
0	434	0.717251	0.857998
0	5	0.258881	0.570235
0	494	0.620859	0.857998
0	23	0.594452	1.62051
0	1359	-0.275559	0
0	184	0.816045	1.24368
0	1300	0.230892	1.05913
0	3	1.0008	1.27862
0	964	0.797811	1.24368
0	455	0.121143	0.385681
0	3	0.975608	1.24368
0	3	1.24334	1.62051
0	90	-0.105441	0.184554
0	533	-0.0754478	0.385681
0	210	0.646617	0.857998
0	442	-0.251857	0
0	1201	1.73536	2.22569
0	585	0.564974	1.24368
0	1189	0.652285	0.857998
0	7	2.18483	2.29396
0	1540	0.423568	0.570235
0	15	2.07341	2.29396
0	718	0.403179	0.570235
0	1130	0.499406	0.673444
0	10	-0.216141	0.184554
0	4	-0.0728029	0
0	112	0.915293	1.24368
0	162	0.317058	0.570235
0	1079	0.0695009	0.184554
1	113	2.87355	2.89913
0	343	0.203725	0.385681
0	956	0.329797	0.385681
0	50	0.257163	0.420624
0	494	2.32503	2.47851
0	286	-0.350838	0
1	1933	0.00498071	0.385681
0	3	1.2045	1.80507
1	1152	0.459152	0.385681
0	1004	1.45512	2.29396
0	372	2.15616	2.29396
0	190	0.584708	0.857998
0	14	1.384	2.22569
0	76	-0.0193062	0.385681
0	169	0.949346	1.27862
0	419	1.71481	2.47851
0	7	0.5704	1.24368
0	900	-0.23747	0.385681
0	1040	0.223284	1.24368
0	418	0.906973	1.62051
0	860	0.499206	1.05913
0	478	2.27163	2.47851
0	7	1.70135	2.29396
0	792	0.593844	0.673444
0	4	0.126903	0.385681
0	615	0.710778	1.05913
0	2	0.393343	0.673444
0	832	2.8973	2.71458
0	3	0.108482	0.570235
1	162	2.72989	2.71458
0	82	0.303778	0.570235
0	515	-0.271014	0
0	55	-0.0957344	0.385681
0	491	1.62247	1.80507
0	512	0.999414	1.05913
0	651	0.0589763	0.673444
0	194	0.0839081	0.385681
1	537	3.28677	2.89913
0	74	2.4135	2.89913
0	320	0.192924	0.570235
0	3	0.842566	1.24368
0	1721	0.137662	0.184554
0	1382	-0.0592599	0.184554
1	1262	0.214458	0.570235
0	1387	0.134186	0.570235
0	2078	-0.0994889	0.184554
0	1078	-0.156327	0
1	1209	-0.0619182	1.05913
0	1217	0.630044	1.24368
0	1294	0.915914	1.24368
0	758	-0.00817259	0.184554
1	962	0.667549	1.27862
1	388	2.90272	2.89913
0	878	-0.485808	0.385681
0	630	0.136455	0.570235
1	578	0.218619	0.570235
0	1301	0.823541	1.27862
0	438	0.0134296	0.857998
0	438	2.01754	2.29396
0	0	-0.00822492	0.184554
0	0	0.979209	1.24368
0	7	0.0800122	0.570235
0	204	-0.0396397	0.385681
0	243	0.425314	0.673444
0	72	1.23833	1.80507
0	70	1.1376	1.24368
0	287	-0.269513	0.184554
0	179	0.14951	0.570235
0	242	-0.0271378	0.385681
0	231	0.682201	1.05913
0	39	0.857535	1.80507
0	7	2.14287	2.71458
0	317	0.7645	1.24368
0	403	0.804046	1.24368
0	354	0.493711	1.09407
0	333	0.799375	0.857998
0	274	0.0698212	0.385681
0	414	-0.179554	0.385681
0	461	-0.389542	0.673444
0	77	0.163474	0.385681
0	384	-0.13838	0
0	482	0.354633	0.673444
0	427	-0.0602259	0.184554
0	588	2.18143	2.47851
0	451	0.572265	0.673444
0	442	2.36078	2.47851
0	414	0.779152	1.24368
1	372	1.53463	2.22569
0	408	0.640757	0.857998
0	279	-0.186913	0.184554
0	313	0.0813192	0.570235
0	442	0.678985	0.857998
0	497	-0.0715267	0
0	509	0.564425	0.673444
0	58	0.348312	0.806305
0	502	0.113091	0.385681
0	508	2.13816	2.47851
0	337	-0.252592	0.184554
0	395	0.53673	1.05913
0	2702	-0.089861	0.184554
0	2860	0.536959	0.857998
0	993	-0.575247	0
0	1806	-0.494392	0
1	1891	0.607249	1.05913
0	2650	0.265742	0.570235
0	571	0.687342	1.24368
0	1250	0.578519	0.857998
0	1245	0.825418	0.857998
0	1076	-0.065509	0.184554
0	1120	-0.0109286	0.385681
1	742	1.90628	2.47851
0	785	0.766056	1.05913
0	908	-0.395646	0
0	992	-0.0510509	0.184554
0	1069	0.712597	1.24368
1	2988	0.3027	0.570235
0	2918	1.07916	1.24368
1	178	3.26545	2.89913
0	3761	-0.0146666	0.184554
0	2289	0.592267	0.857998
0	4113	-0.792762	0.184554
0	2602	1.44898	1.24368
0	1173	-0.116743	0.420624
0	2585	0.104318	0.385681
0	946	0.392207	0.857998
0	604	1.67513	2.29396
0	805	0.327419	0.673444
0	566	0.140004	0.570235
0	567	0.654586	0.857998
0	428	0.174647	0.385681
0	1099	-0.280183	0
1	241	1.28974	1.05913
1	819	1.93245	2.47851
0	715	0.617475	0.857998
0	608	0.561335	1.05913
0	609	0.677121	1.05913
0	249	0.01243	0.184554
0	62	0.422573	0.857998
0	629	0.536414	0.673444
0	458	0.624881	1.05913
0	564	0.225597	1.05913
0	863	-0.132089	0
0	826	0.00544389	0.184554
1	5166	-0.406666	0.184554
1	316	2.21428	2.89913
0	3013	0.265351	0.385681
0	914	0.953552	1.24368
0	3000	0.599258	0.570235
1	961	0.814147	1.05913
0	569	2.49506	2.89913
0	623	0.990177	1.24368
1	1666	1.56665	2.29396
0	1470	-0.251863	0.385681
0	1500	-0.367175	0.184554
0	1058	0.182424	0.570235
0	1989	-0.0885464	0.385681
0	1989	0.243073	0.385681
1	758	1.59403	2.47851
1	492	1.6822	1.80507
0	1796	1.03955	1.24368
0	1236	-0.0188177	0.673444
0	926	0.453432	1.05913
0	854	0.672914	1.24368
0	735	1.89533	2.89913
1	1242	0.222846	0.570235
0	754	0.293393	0.857998
1	1011	0.823065	1.09407
0	772	0.244324	0.570235
0	566	0.0351166	0.184554
0	454	0.634738	0.857998
0	724	-0.331694	0.570235
0	1397	0.0565227	0.385681
0	1314	1.09938	1.62051
0	411	0.0853105	0.570235
0	3	-0.179274	0.857998
1	240	2.197	2.47851
0	1191	0.00428404	0.184554
0	714	0.269009	0.385681
0	1127	0.186118	0.857998
0	487	-0.296667	1.05913
0	706	0.19226	0.673444
1	245	2.69571	2.89913
0	1553	-0.202695	0.184554
0	405	0.474568	0.990859
0	1337	0.81136	1.05913

## Sheet: DCA分组信息
Risk model	Clinical model
Risk model	Clinical model

## Sheet: clinical mode 时间 ROS
event	time	RiskScore
1	448	3.81623
1	76	3.63168
0	466	2.16077
0	470	3.39561
1	618	3.81623
1	1448	3.63168
1	1448	3.63168
1	1024	2.16077
1	394	3.39561
1	771	3.39561
1	737	3.39561
1	362	3.39561
1	313	3.81623
1	375	3.81623
1	97	3.63168
1	329	3.81623
1	598	3.21105
1	399	3.81623
1	98	3.39561
1	2681	2.16077
1	2126	3.81623
1	828	3.81623
1	317	3.81623
1	317	3.81623
1	225	3.63168
1	225	3.63168
1	360	3.39561
1	360	3.39561
1	360	3.39561
1	22	3.81623
1	603	2.16077
1	405	3.39561
1	384	3.81623
1	175	3.21105
1	175	3.39561
1	64	3.63168
1	432	3.39561
1	803	3.81623
1	1426	3.81623
1	239	3.39561
1	82	3.39561
1	82	3.39561
1	28	3.39561
0	218	3.81623
1	632	3.39561
1	414	3.63168
1	33	3.81623
1	380	3.63168
1	150	3.81623
1	537	3.21105
1	382	3.81623
0	932	3.63168
0	181	3.39561
1	506	3.39561
1	133	3.81623
0	13	3.21105
0	958	1.97622
1	357	3.21105
1	108	3.63168
1	254	3.39561
1	138	3.63168
0	268	3.81623
0	273	3.81623
1	83	3.63168
1	114	3.39561
0	187	3.21105
0	139	3.81623
1	548	3.81623
1	448	3.21105
1	395	3.39561
1	1062	3.39561
1	323	3.81623
1	333	3.39561
1	1062	3.39561
1	442	3.21105
1	454	3.21105
1	98	3.21105
1	29	3.39561
1	68	3.81623
1	342	3.39561
1	419	3.63168
1	164	3.63168
1	880	3.63168
1	485	3.21105
1	485	3.21105
1	543	3.21105
1	232	3.81623
0	218	3.39561
1	532	3.21105
1	419	3.81623
1	1537	2.16077
1	119	3.81623
1	883	3.21105
1	666	3.21105
1	141	3.39561
1	772	3.63168
0	294	3.21105
1	148	3.81623
1	5	3.39561
1	124	3.63168
1	737	2.16077
1	455	3.39561
0	953	2.16077
0	286	3.81623
0	452	3.39561
0	167	3.81623
1	270	3.63168
1	577	3.63168
0	48	3.63168
1	154	3.39561
1	505	3.81623
1	300	3.21105
1	1233	3.39561
1	648	3.21105
1	427	3.39561
1	550	3.39561
1	510	2.16077
1	489	3.81623
1	231	3.39561
1	87	3.63168
1	480	3.81623
1	77	3.39561
0	37	3.39561
0	145	3.63168
0	222	3.63168
0	160	3.39561
1	454	3.81623
1	343	3.81623
1	544	3.39561
0	442	3.63168
0	951	3.81623
1	335	3.63168
0	415	3.39561
1	157	3.81623
1	388	3.81623
1	468	3.39561
1	36	3.81623
1	142	3.63168
1	485	3.81623
1	269	3.81623
0	693	3.81623
1	766	3.81623
0	604	3.21105
1	585	3.81623
1	26	3.81623
1	406	3.81623
1	360	3.39561
1	6	3.63168
1	460	3.21105
1	146	3.81623
1	138	3.81623
1	94	3.63168
1	111	3.63168
1	279	3.63168
0	3574	0.385681
1	234	2.89913
1	1335	1.05913
1	1106	1.24368
0	1828	0.570235
0	1222	1.24368
0	8	1.24368
1	639	1.80507
0	1631	0.673444
1	194	2.29396
1	538	2.47851
1	814	2.47851
1	1137	1.24368
0	1428	1.24368
0	1469	0.385681
0	1519	0
0	1494	1.62051
0	1426	0.857998
0	3733	1.05913
0	2493	1.24368
0	2289	0.673444
0	1458	1.24368
1	1547	1.24368
0	2772	0.184554
0	1354	0.184554
0	1112	0.570235
0	2381	1.6643
0	1412	0.385681
0	573	0.184554
0	919	1.24368
0	1421	0.570235
0	1210	1.24368
0	1139	1.05913
0	1021	1.05913
0	2219	0.857998
0	962	0
0	736	0.420624
1	775	1.80507
0	916	0.857998
0	182	0
0	955	0
0	835	0.570235
0	846	0
0	889	0.184554
1	438	1.09407
0	563	1.05913
0	368	0.673444
0	342	1.05913
0	544	0.570235
0	935	1.24368
0	492	1.62051
1	607	2.29396
0	968	0.857998
0	1943	1.24368
0	1401	1.24368
0	748	0.673444
1	919	1.27862
1	919	1.27862
0	1279	1.24368
0	846	1.05913
0	523	0.184554
0	523	1.05913
0	1650	0.673444
0	706	0.184554
1	531	1.24368
0	417	1.24368
0	566	1.24368
0	548	2.29396
0	443	0.184554
1	205	2.71458
0	407	0.570235
0	257	2.29396
0	207	1.05913
0	5546	0
0	5546	0
0	576	0.385681
0	532	0.385681
0	532	0.385681
0	461	0.420624
0	6423	2.29396
1	1585	1.27862
1	682	0.857998
1	1491	0.570235
1	2286	1.05913
1	1401	0.857998
1	1401	0.857998
1	2000	0.570235
1	37	0.420624
1	2660	0.385681
1	214	2.47851
1	354	2.29396
1	4068	2.29396
1	4068	2.29396
1	4068	2.29396
1	605	2.29396
1	512	2.29396
1	2875	0.385681
1	2875	0.385681
1	2875	0.385681
1	3470	1.05913
0	242	0.857998
0	73	1.24368
1	349	2.29396
1	1915	0.570235
0	4752	0.385681
1	4695	0
1	456	1.05913
1	3200	0.570235
1	199	2.71458
1	269	2.47851
0	2761	0.385681
1	933	0.673444
0	800	1.24368
1	315	2.29396
1	242	2.89913
0	2869	0
1	576	1.05913
1	1339	1.24368
1	1886	0.673444
1	788	0.570235
0	1834	0.673444
1	709	1.24368
1	709	1.24368
0	1277	0.990859
0	84	1.05913
1	155	2.29396
1	722	2.71458
1	444	2.71458
0	629	1.24368
0	651	0.184554
0	582	2.29396
0	516	0.385681
0	471	0.806305
0	431	0.673444
0	1012	1.24368
0	908	0.570235
0	964	0.570235
0	743	2.89913
0	796	0.806305
0	760	1.05913
1	1033	2.29396
0	777	0
0	656	0.184554
0	2893	0
0	638	1.05913
0	678	1.09407
1	347	2.22569
1	814	2.47851
0	522	0.570235
1	648	0.857998
1	547	1.09407
1	4229	1.24368
0	2565	0.570235
0	1567	1.80507
0	1137	0.570235
1	228	2.47851
1	1351	0.570235
0	17	2.47851
1	1525	1.24368
1	2052	1.24368
1	1251	1.24368
1	2433	1.24368
1	1762	1.47975
1	4084	0.857998
1	2379	0
1	2907	0
1	3978	0.385681
1	2282	0.857998
1	987	1.05913
1	1120	0.570235
1	984	0.385681
0	1201	0
0	7	0.184554
0	6	0.570235
0	1453	0.857998
1	775	2.47851
1	775	2.47851
0	1588	0.605178
1	1120	0.385681
1	1120	0.385681
1	1120	0.385681
0	571	2.29396
0	454	0.570235
0	1294	0.990859
0	1257	0.385681
1	561	2.89913
0	467	0.184554
0	544	1.24368
0	1219	0.570235
0	686	0.673444
0	627	0.184554
0	611	1.62051
0	862	2.47851
0	416	0.570235
0	433	1.24368
0	487	0.673444
0	611	0.184554
0	455	0.570235
0	685	0.385681
0	992	1.24368
0	1164	0.385681
0	1164	0.385681
0	326	2.47851
1	559	2.89913
0	569	0.570235
0	721	0.385681
0	449	0.385681
0	542	0
0	655	0.385681
0	457	0.184554
0	500	0
0	677	1.05913
0	868	0.385681
0	328	2.29396
0	1115	0
1	1481	0.385681
0	622	0.420624
0	567	1.05913
0	174	2.71458
0	837	1.24368
0	3	0.184554
0	203	0.857998
1	351	2.47851
1	1220	1.24368
0	4	0.673444
0	1	0.570235
0	503	0.570235
0	114	0.570235
0	530	1.6643
0	199	0.570235
0	738	1.6643
0	194	0.570235
0	1227	1.24368
0	2287	0.184554
0	2918	0.184554
0	3253	0.385681
0	5255	0.570235
0	122	0.570235
0	153	1.05913
0	908	0.570235
0	705	0.570235
0	3725	0.570235
0	139	0.184554
0	526	0.385681
1	96	0.420624
0	671	0.605178
0	1399	1.24368
0	1706	0.385681
0	1752	0.570235
1	7	1.27862
0	434	0.857998
0	5	0.570235
0	494	0.857998
0	23	1.62051
0	1359	0
0	184	1.24368
0	1300	1.05913
0	3	1.27862
0	964	1.24368
0	455	0.385681
0	3	1.24368
0	3	1.62051
0	90	0.184554
0	533	0.385681
0	210	0.857998
0	442	0
0	1201	2.22569
0	585	1.24368
0	1189	0.857998
0	7	2.29396
0	1540	0.570235
0	15	2.29396
0	718	0.570235
0	1130	0.673444
0	10	0.184554
0	4	0
0	112	1.24368
0	162	0.570235
0	1079	0.184554
1	113	2.89913
0	343	0.385681
0	956	0.385681
0	50	0.420624
0	494	2.47851
0	286	0
1	1933	0.385681
0	3	1.80507
1	1152	0.385681
0	1004	2.29396
0	372	2.29396
0	190	0.857998
0	14	2.22569
0	76	0.385681
0	169	1.27862
0	419	2.47851
0	7	1.24368
0	900	0.385681
0	1040	1.24368
0	418	1.62051
0	860	1.05913
0	478	2.47851
0	7	2.29396
0	792	0.673444
0	4	0.385681
0	615	1.05913
0	2	0.673444
0	832	2.71458
0	3	0.570235
1	162	2.71458
0	82	0.570235
0	515	0
0	55	0.385681
0	491	1.80507
0	512	1.05913
0	651	0.673444
0	194	0.385681
1	537	2.89913
0	74	2.89913
0	320	0.570235
0	3	1.24368
0	1721	0.184554
0	1382	0.184554
1	1262	0.570235
0	1387	0.570235
0	2078	0.184554
0	1078	0
1	1209	1.05913
0	1217	1.24368
0	1294	1.24368
0	758	0.184554
1	962	1.27862
1	388	2.89913
0	878	0.385681
0	630	0.570235
1	578	0.570235
0	1301	1.27862
0	438	0.857998
0	438	2.29396
0	0	0.184554
0	0	1.24368
0	7	0.570235
0	204	0.385681
0	243	0.673444
0	72	1.80507
0	70	1.24368
0	287	0.184554
0	179	0.570235
0	242	0.385681
0	231	1.05913
0	39	1.80507
0	7	2.71458
0	317	1.24368
0	403	1.24368
0	354	1.09407
0	333	0.857998
0	274	0.385681
0	414	0.385681
0	461	0.673444
0	77	0.385681
0	384	0
0	482	0.673444
0	427	0.184554
0	588	2.47851
0	451	0.673444
0	442	2.47851
0	414	1.24368
1	372	2.22569
0	408	0.857998
0	279	0.184554
0	313	0.570235
0	442	0.857998
0	497	0
0	509	0.673444
0	58	0.806305
0	502	0.385681
0	508	2.47851
0	337	0.184554
0	395	1.05913
0	2702	0.184554
0	2860	0.857998
0	993	0
0	1806	0
1	1891	1.05913
0	2650	0.570235
0	571	1.24368
0	1250	0.857998
0	1245	0.857998
0	1076	0.184554
0	1120	0.385681
1	742	2.47851
0	785	1.05913
0	908	0
0	992	0.184554
0	1069	1.24368
1	2988	0.570235
0	2918	1.24368
1	178	2.89913
0	3761	0.184554
0	2289	0.857998
0	4113	0.184554
0	2602	1.24368
0	1173	0.420624
0	2585	0.385681
0	946	0.857998
0	604	2.29396
0	805	0.673444
0	566	0.570235
0	567	0.857998
0	428	0.385681
0	1099	0
1	241	1.05913
1	819	2.47851
0	715	0.857998
0	608	1.05913
0	609	1.05913
0	249	0.184554
0	62	0.857998
0	629	0.673444
0	458	1.05913
0	564	1.05913
0	863	0
0	826	0.184554
1	5166	0.184554
1	316	2.89913
0	3013	0.385681
0	914	1.24368
0	3000	0.570235
1	961	1.05913
0	569	2.89913
0	623	1.24368
1	1666	2.29396
0	1470	0.385681
0	1500	0.184554
0	1058	0.570235
0	1989	0.385681
0	1989	0.385681
1	758	2.47851
1	492	1.80507
0	1796	1.24368
0	1236	0.673444
0	926	1.05913
0	854	1.24368
0	735	2.89913
1	1242	0.570235
0	754	0.857998
1	1011	1.09407
0	772	0.570235
0	566	0.184554
0	454	0.857998
0	724	0.570235
0	1397	0.385681
0	1314	1.62051
0	411	0.570235
0	3	0.857998
1	240	2.47851
0	1191	0.184554
0	714	0.385681
0	1127	0.857998
0	487	1.05913
0	706	0.673444
1	245	2.89913
0	1553	0.184554
0	405	0.990859
0	1337	1.05913

## Sheet: Risk model 时间ROC
event	time	RiskScore
1	148	4.33669
1	382	4.23699
1	157	4.14921
1	317	4.11158
1	225	4.11156
1	225	4.10934
1	76	4.04013
1	150	4.01511
1	323	4.00968
1	6	3.99454
1	317	3.9699
0	268	3.92033
1	94	3.91788
1	618	3.91216
1	329	3.85236
1	772	3.81412
0	145	3.81151
1	29	3.76661
1	448	3.73174
1	343	3.71423
1	388	3.71351
1	485	3.70294
1	83	3.70146
1	26	3.69788
0	273	3.69724
0	693	3.68891
1	394	3.68691
0	167	3.66936
1	64	3.66439
1	279	3.6631
1	548	3.62629
1	342	3.62493
1	335	3.5948
1	414	3.56028
1	142	3.55837
1	585	3.55666
0	139	3.55614
1	384	3.55158
1	5	3.54866
1	270	3.54107
1	33	3.53908
1	108	3.53754
1	766	3.51403
1	537	3.51335
0	415	3.50881
1	1448	3.50433
1	360	3.50255
0	48	3.49835
1	737	3.48586
1	803	3.48123
1	480	3.46982
1	36	3.45274
1	432	3.4512
1	506	3.4511
1	141	3.44997
1	313	3.44103
1	146	3.42905
1	154	3.42547
1	489	3.42443
1	544	3.40807
1	138	3.40792
1	111	3.40148
1	2126	3.39846
1	22	3.39532
1	175	3.37128
1	82	3.36564
0	218	3.36563
1	360	3.3387
1	828	3.32344
1	231	3.31987
1	880	3.31525
1	399	3.31194
1	119	3.30813
0	470	3.30108
0	286	3.29808
1	395	3.28909
1	537	3.28677
1	97	3.27489
1	178	3.26545
1	666	3.26409
0	13	3.25901
1	98	3.24322
1	1233	3.23246
1	357	3.23048
1	360	3.2292
0	951	3.22828
1	333	3.21952
1	419	3.21264
1	138	3.20836
0	218	3.20639
1	124	3.20413
1	175	3.18575
1	577	3.17442
1	632	3.16883
1	232	3.15826
0	37	3.15437
0	181	3.15252
1	114	3.15007
0	222	3.14595
1	454	3.12105
1	375	3.09327
1	485	3.07104
1	814	3.06262
0	442	3.05121
1	380	3.03483
1	133	3.03031
1	405	3.02796
1	300	3.02672
1	254	3.0229
1	360	3.01008
1	362	2.99553
1	419	2.99057
1	68	2.98233
1	164	2.97738
1	1426	2.97617
0	187	2.9723
1	455	2.96778
1	1448	2.94371
1	28	2.93266
0	294	2.92885
1	406	2.92792
1	883	2.92172
1	1062	2.9055
1	388	2.90272
0	604	2.90265
0	832	2.8973
1	427	2.88765
1	349	2.87514
1	98	2.87455
1	113	2.87355
1	771	2.86577
1	82	2.84341
1	239	2.84268
1	454	2.84153
1	532	2.83933
1	205	2.83351
1	269	2.83028
1	1062	2.80384
1	598	2.80023
1	87	2.79121
1	448	2.78627
1	559	2.75629
1	505	2.73165
1	162	2.72989
0	452	2.72883
1	460	2.71919
1	245	2.69571
1	77	2.69288
1	561	2.65981
0	174	2.65409
1	722	2.63241
0	160	2.61712
0	743	2.5841
1	605	2.58054
0	932	2.54839
1	550	2.54103
0	569	2.49506
1	199	2.49196
1	228	2.48634
1	485	2.45927
1	468	2.44686
1	155	2.44397
1	543	2.42888
1	775	2.42453
1	234	2.41714
0	74	2.4135
1	214	2.38157
0	442	2.36078
1	775	2.35254
0	17	2.35246
0	494	2.32503
1	242	2.31103
1	648	2.27383
0	478	2.27163
1	354	2.24575
0	328	2.23963
1	603	2.21645
1	316	2.21428
1	1033	2.20571
1	240	2.197
0	7	2.18483
0	588	2.18143
1	269	2.16385
1	814	2.16137
0	372	2.15616
1	4068	2.14557
0	7	2.14287
1	194	2.14176
0	508	2.13816
1	442	2.10767
0	6423	2.10436
0	548	2.10222
0	257	2.08238
0	15	2.07341
0	958	2.02319
0	438	2.01754
1	512	1.99901
1	510	1.95821
1	351	1.93855
1	819	1.93245
1	737	1.92464
1	347	1.92127
1	315	1.91756
1	742	1.90628
0	735	1.89533
1	444	1.87717
0	582	1.80121
0	571	1.79296
1	1024	1.76156
1	775	1.74229
0	1201	1.73536
0	326	1.72927
1	2681	1.71648
0	862	1.71531
0	419	1.71481
0	7	1.70135
1	492	1.6822
0	604	1.67513
1	987	1.63532
0	491	1.62247
1	607	1.6099
1	758	1.59403
1	1666	1.56665
0	567	1.55891
1	372	1.53463
1	538	1.52797
1	4068	1.46172
0	1004	1.45512
0	2602	1.44898
0	738	1.41669
0	14	1.384
1	1537	1.36762
0	2381	1.36648
1	241	1.28974
0	530	1.28005
1	639	1.27562
1	7	1.26051
0	1567	1.24993
0	3	1.24334
0	72	1.23833
0	466	1.23826
0	3	1.2045
0	492	1.17836
0	70	1.1376
1	456	1.13668
0	953	1.12495
0	1314	1.09938
1	531	1.08829
1	919	1.08376
0	2918	1.07916
1	1137	1.06933
0	629	1.06508
0	611	1.06198
0	1222	1.04369
0	1796	1.03955
1	547	1.03596
1	1762	1.03228
0	1227	1.01986
0	417	1.01397
0	677	1.00149
0	3	1.0008
1	2052	1.0002
0	512	0.999414
0	623	0.990177
0	837	0.98396
0	0	0.979209
1	1525	0.975962
0	3	0.975608
1	4068	0.966191
0	914	0.953552
0	169	0.949346
1	1220	0.93392
1	1106	0.931726
1	1339	0.921359
0	1294	0.915914
0	112	0.915293
0	418	0.906973
0	1210	0.899771
0	2493	0.888641
1	2433	0.887386
0	566	0.876216
1	576	0.867532
1	1547	0.866804
0	800	0.863951
0	935	0.863257
1	1585	0.861626
0	39	0.857535
1	1120	0.856222
0	1399	0.850541
0	760	0.847082
0	3	0.842566
0	153	0.839401
1	919	0.838526
0	1245	0.825418
0	1301	0.823541
1	1011	0.823065
0	184	0.816045
0	1012	0.815598
1	961	0.814147
0	1337	0.81136
0	403	0.804046
0	333	0.799375
0	3733	0.798863
0	964	0.797811
0	414	0.779152
0	919	0.778342
0	638	0.776189
0	785	0.766056
1	1251	0.765305
0	317	0.7645
0	678	0.758166
0	1943	0.757652
1	2286	0.741772
1	4229	0.741705
0	1494	0.73071
1	438	0.730618
1	648	0.721859
0	434	0.717251
0	1069	0.712597
0	615	0.710778
0	1401	0.706149
0	532	0.694769
0	84	0.689488
0	571	0.687342
0	1139	0.686284
1	1886	0.685652
0	231	0.682201
0	442	0.678985
0	609	0.677121
0	854	0.672914
1	962	0.667549
0	342	0.65821
0	567	0.654586
0	1189	0.652285
1	709	0.64752
0	210	0.646617
0	408	0.640757
0	454	0.634738
1	1335	0.634583
0	1217	0.630044
0	207	0.627199
0	458	0.624881
0	494	0.620859
1	2875	0.618353
0	715	0.617475
0	199	0.616143
1	1891	0.607249
0	433	0.601504
0	3000	0.599258
0	23	0.594452
0	792	0.593844
0	2289	0.592267
0	190	0.584708
0	1277	0.584632
0	471	0.582698
0	8	0.582434
1	709	0.581957
0	1021	0.580748
0	1250	0.578519
0	451	0.572265
0	7	0.5704
0	1453	0.56942
0	968	0.568319
0	585	0.564974
0	509	0.564425
0	608	0.561335
0	1428	0.54241
0	2860	0.536959
0	395	0.53673
0	629	0.536414
0	1426	0.536182
0	846	0.531826
0	487	0.521855
0	2289	0.521068
1	3470	0.511731
1	2282	0.508112
0	203	0.506504
0	1130	0.499406
0	860	0.499206
0	354	0.493711
0	686	0.488217
0	992	0.481751
0	405	0.474568
0	368	0.467199
0	1294	0.465528
1	1152	0.459152
0	1279	0.456358
0	926	0.453432
1	4084	0.44469
0	243	0.425314
0	1540	0.423568
0	62	0.422573
0	671	0.412434
0	3253	0.41151
0	718	0.403179
0	2	0.393343
0	946	0.392207
0	964	0.391377
0	114	0.380951
0	416	0.36972
1	2000	0.364997
0	908	0.360145
0	1588	0.356568
0	482	0.354633
0	796	0.353733
0	58	0.348312
0	1	0.347908
0	1631	0.344659
0	242	0.340605
1	1120	0.332967
0	956	0.329797
0	544	0.327859
0	805	0.327419
0	622	0.317951
0	162	0.317058
1	788	0.31339
0	73	0.305965
1	1491	0.305589
0	82	0.303778
1	2988	0.3027
0	407	0.301148
0	122	0.299581
0	754	0.293393
0	4	0.282464
1	1915	0.281328
0	908	0.278243
1	96	0.269377
0	714	0.269009
0	2650	0.265742
0	3013	0.265351
0	5	0.258881
0	50	0.257163
0	705	0.248809
0	431	0.246227
0	772	0.244324
0	1989	0.243073
1	1351	0.234429
0	835	0.231831
0	1300	0.230892
1	1401	0.227891
0	564	0.225597
0	1040	0.223284
1	1242	0.222846
1	578	0.218619
0	1421	0.215835
1	1262	0.214458
0	343	0.203725
0	868	0.202805
0	320	0.192924
0	706	0.19226
0	1127	0.186118
0	1828	0.185535
0	523	0.185177
0	1706	0.182764
0	2219	0.182556
0	1058	0.182424
0	544	0.1823
0	428	0.174647
0	748	0.170876
0	77	0.163474
0	721	0.161966
0	194	0.159643
0	179	0.14951
0	566	0.140004
1	2660	0.138631
0	1721	0.137662
0	1137	0.136682
0	630	0.136455
0	1387	0.134186
0	522	0.133162
1	682	0.129402
0	4	0.126903
0	3725	0.126199
0	5255	0.121587
0	455	0.121143
0	1752	0.11425
0	502	0.113091
0	3	0.108482
0	3	0.106401
0	2585	0.104318
0	1219	0.0990206
0	516	0.090629
0	611	0.0875611
0	6	0.0861185
0	655	0.0858461
0	411	0.0853105
0	194	0.0839081
0	313	0.0813192
0	7	0.0800122
0	627	0.0786887
0	1458	0.0775558
1	1120	0.0719791
0	274	0.0698212
0	1079	0.0695009
0	449	0.0634504
0	651	0.0589763
0	1397	0.0565227
0	1469	0.0544135
0	889	0.0470165
0	566	0.0351166
1	933	0.0313961
1	2875	0.0299113
0	2918	0.0265922
0	736	0.0265222
0	563	0.0247848
0	438	0.0134296
0	706	0.0126075
0	249	0.01243
0	1164	0.00841289
0	532	0.00616987
0	826	0.00544389
1	1933	0.00498071
0	1191	0.00428404
1	2875	-0.00607051
0	758	-0.00817259
0	0	-0.00822492
0	685	-0.0095632
1	1120	-0.00968122
0	1120	-0.0109286
0	3761	-0.0146666
0	1236	-0.0188177
0	76	-0.0193062
0	139	-0.0193677
0	242	-0.0271378
0	2565	-0.0286456
0	573	-0.0295189
1	1481	-0.0327357
0	204	-0.0396397
1	37	-0.0414135
0	454	-0.0422906
0	455	-0.0476647
0	992	-0.0510509
0	1382	-0.0592599
0	427	-0.0602259
0	1257	-0.060428
1	1209	-0.0619182
1	2907	-0.0638993
0	1076	-0.065509
0	656	-0.0702252
0	497	-0.0715267
1	984	-0.0721641
0	4	-0.0728029
0	533	-0.0754478
0	461	-0.0800921
0	846	-0.0859867
0	1989	-0.0885464
0	916	-0.0891019
0	2702	-0.089861
0	55	-0.0957344
0	2078	-0.0994889
0	2287	-0.102266
0	1164	-0.102281
0	90	-0.105441
0	2772	-0.106806
0	1412	-0.111267
0	1173	-0.116743
0	523	-0.129523
0	863	-0.132089
0	384	-0.13838
1	1401	-0.148389
0	1078	-0.156327
0	569	-0.164653
1	3200	-0.176727
0	5546	-0.179037
0	3	-0.179274
0	414	-0.179554
0	777	-0.182192
0	279	-0.186913
0	2869	-0.190821
0	1553	-0.202695
0	1112	-0.203379
0	4752	-0.204902
0	1354	-0.215275
0	10	-0.216141
1	3978	-0.222679
0	1519	-0.22934
0	576	-0.230344
0	962	-0.237374
0	900	-0.23747
0	457	-0.244937
0	442	-0.251857
0	1470	-0.251863
0	337	-0.252592
0	651	-0.260025
0	287	-0.269513
0	1650	-0.270507
0	182	-0.270608
0	515	-0.271014
0	1359	-0.275559
0	1099	-0.280183
0	5546	-0.294348
0	487	-0.296667
0	1201	-0.305128
0	1115	-0.317445
0	724	-0.331694
0	1834	-0.334629
0	286	-0.350838
0	2893	-0.362672
0	1500	-0.367175
0	461	-0.389542
0	908	-0.395646
1	5166	-0.406666
0	955	-0.434447
0	7	-0.449806
0	878	-0.485808
0	1806	-0.494392
0	526	-0.525225
0	993	-0.575247
0	3574	-0.601911
0	443	-0.648613
0	467	-0.650106
0	503	-0.722345
0	500	-0.742594
0	4113	-0.792762
1	4695	-0.836048
0	2761	-0.974643
0	542	-1.00297
1	2379	-1.26179

## Sheet: KM
event	time	RiskScore
0	6423	High Risk
0	5546	Low Risk
0	5546	Low Risk
0	5255	Low Risk
1	5166	Low Risk
0	4752	Low Risk
1	4695	Low Risk
1	4229	High Risk
0	4113	Low Risk
1	4084	High Risk
1	4068	High Risk
1	4068	High Risk
1	4068	High Risk
1	3978	Low Risk
0	3761	Low Risk
0	3733	High Risk
0	3725	Low Risk
0	3574	Low Risk
1	3470	High Risk
0	3253	High Risk
1	3200	Low Risk
0	3013	Low Risk
0	3000	High Risk
1	2988	Low Risk
0	2918	Low Risk
0	2918	High Risk
1	2907	Low Risk
0	2893	Low Risk
1	2875	Low Risk
1	2875	Low Risk
1	2875	High Risk
0	2869	Low Risk
0	2860	High Risk
0	2772	Low Risk
0	2761	Low Risk
0	2702	Low Risk
1	2681	High Risk
1	2660	Low Risk
0	2650	Low Risk
0	2602	High Risk
0	2585	Low Risk
0	2565	Low Risk
0	2493	High Risk
1	2433	High Risk
0	2381	High Risk
1	2379	Low Risk
0	2289	High Risk
0	2289	High Risk
0	2287	Low Risk
1	2286	High Risk
1	2282	High Risk
0	2219	Low Risk
1	2126	High Risk
0	2078	Low Risk
1	2052	High Risk
1	2000	High Risk
0	1989	Low Risk
0	1989	Low Risk
0	1943	High Risk
1	1933	Low Risk
1	1915	Low Risk
1	1891	High Risk
1	1886	High Risk
0	1834	Low Risk
0	1828	Low Risk
0	1806	Low Risk
0	1796	High Risk
1	1762	High Risk
0	1752	Low Risk
0	1721	Low Risk
0	1706	Low Risk
1	1666	High Risk
0	1650	Low Risk
0	1631	High Risk
0	1588	High Risk
1	1585	High Risk
0	1567	High Risk
0	1553	Low Risk
1	1547	High Risk
0	1540	High Risk
1	1537	High Risk
1	1525	High Risk
0	1519	Low Risk
0	1500	Low Risk
0	1494	High Risk
1	1491	Low Risk
1	1481	Low Risk
0	1470	Low Risk
0	1469	Low Risk
0	1458	Low Risk
0	1453	High Risk
1	1448	High Risk
1	1448	High Risk
0	1428	High Risk
0	1426	High Risk
1	1426	High Risk
0	1421	Low Risk
0	1412	Low Risk
1	1401	Low Risk
1	1401	Low Risk
0	1401	High Risk
0	1399	High Risk
0	1397	Low Risk
0	1387	Low Risk
0	1382	Low Risk
0	1359	Low Risk
0	1354	Low Risk
1	1351	Low Risk
1	1339	High Risk
0	1337	High Risk
1	1335	High Risk
0	1314	High Risk
0	1301	High Risk
0	1300	Low Risk
0	1294	High Risk
0	1294	High Risk
0	1279	High Risk
0	1277	High Risk
1	1262	Low Risk
0	1257	Low Risk
1	1251	High Risk
0	1250	High Risk
0	1245	High Risk
1	1242	Low Risk
0	1236	Low Risk
1	1233	High Risk
0	1227	High Risk
0	1222	High Risk
1	1220	High Risk
0	1219	Low Risk
0	1217	High Risk
0	1210	High Risk
1	1209	Low Risk
0	1201	Low Risk
0	1201	High Risk
0	1191	Low Risk
0	1189	High Risk
0	1173	Low Risk
0	1164	Low Risk
0	1164	Low Risk
1	1152	High Risk
0	1139	High Risk
0	1137	Low Risk
1	1137	High Risk
0	1130	High Risk
0	1127	Low Risk
0	1120	Low Risk
1	1120	Low Risk
1	1120	Low Risk
1	1120	Low Risk
1	1120	High Risk
0	1115	Low Risk
0	1112	Low Risk
1	1106	High Risk
0	1099	Low Risk
0	1079	Low Risk
0	1078	Low Risk
0	1076	Low Risk
0	1069	High Risk
1	1062	High Risk
1	1062	High Risk
0	1058	Low Risk
0	1040	Low Risk
1	1033	High Risk
1	1024	High Risk
0	1021	High Risk
0	1012	High Risk
1	1011	High Risk
0	1004	High Risk
0	993	Low Risk
0	992	Low Risk
0	992	High Risk
1	987	High Risk
1	984	Low Risk
0	968	High Risk
0	964	High Risk
0	964	High Risk
0	962	Low Risk
1	962	High Risk
1	961	High Risk
0	958	High Risk
0	956	Low Risk
0	955	Low Risk
0	953	High Risk
0	951	High Risk
0	946	High Risk
0	935	High Risk
1	933	Low Risk
0	932	High Risk
0	926	High Risk
0	919	High Risk
1	919	High Risk
1	919	High Risk
0	916	Low Risk
0	914	High Risk
0	908	Low Risk
0	908	Low Risk
0	908	High Risk
0	900	Low Risk
0	889	Low Risk
1	883	High Risk
1	880	High Risk
0	878	Low Risk
0	868	Low Risk
0	863	Low Risk
0	862	High Risk
0	860	High Risk
0	854	High Risk
0	846	Low Risk
0	846	High Risk
0	837	High Risk
0	835	Low Risk
0	832	High Risk
1	828	High Risk
0	826	Low Risk
1	819	High Risk
1	814	High Risk
1	814	High Risk
0	805	Low Risk
1	803	High Risk
0	800	High Risk
0	796	High Risk
0	792	High Risk
1	788	Low Risk
0	785	High Risk
0	777	Low Risk
1	775	High Risk
1	775	High Risk
1	775	High Risk
0	772	Low Risk
1	772	High Risk
1	771	High Risk
1	766	High Risk
0	760	High Risk
0	758	Low Risk
1	758	High Risk
0	754	Low Risk
0	748	Low Risk
0	743	High Risk
1	742	High Risk
0	738	High Risk
1	737	High Risk
1	737	High Risk
0	736	Low Risk
0	735	High Risk
0	724	Low Risk
1	722	High Risk
0	721	Low Risk
0	718	High Risk
0	715	High Risk
0	714	Low Risk
1	709	High Risk
1	709	High Risk
0	706	Low Risk
0	706	Low Risk
0	705	Low Risk
0	693	High Risk
0	686	High Risk
0	685	Low Risk
1	682	Low Risk
0	678	High Risk
0	677	High Risk
0	671	High Risk
1	666	High Risk
0	656	Low Risk
0	655	Low Risk
0	651	Low Risk
0	651	Low Risk
1	648	High Risk
1	648	High Risk
1	639	High Risk
0	638	High Risk
1	632	High Risk
0	630	Low Risk
0	629	High Risk
0	629	High Risk
0	627	Low Risk
0	623	High Risk
0	622	Low Risk
1	618	High Risk
0	615	High Risk
0	611	Low Risk
0	611	High Risk
0	609	High Risk
0	608	High Risk
1	607	High Risk
1	605	High Risk
0	604	High Risk
0	604	High Risk
1	603	High Risk
1	598	High Risk
0	588	High Risk
0	585	High Risk
1	585	High Risk
0	582	High Risk
1	578	Low Risk
1	577	High Risk
0	576	Low Risk
1	576	High Risk
0	573	Low Risk
0	571	High Risk
0	571	High Risk
0	569	Low Risk
0	569	High Risk
0	567	High Risk
0	567	High Risk
0	566	Low Risk
0	566	Low Risk
0	566	High Risk
0	564	Low Risk
0	563	Low Risk
1	561	High Risk
1	559	High Risk
1	550	High Risk
0	548	High Risk
1	548	High Risk
1	547	High Risk
0	544	Low Risk
0	544	Low Risk
1	544	High Risk
1	543	High Risk
0	542	Low Risk
1	538	High Risk
1	537	High Risk
1	537	High Risk
0	533	Low Risk
0	532	Low Risk
0	532	High Risk
1	532	High Risk
1	531	High Risk
0	530	High Risk
0	526	Low Risk
0	523	Low Risk
0	523	Low Risk
0	522	Low Risk
0	516	Low Risk
0	515	Low Risk
0	512	High Risk
1	512	High Risk
1	510	High Risk
0	509	High Risk
0	508	High Risk
1	506	High Risk
1	505	High Risk
0	503	Low Risk
0	502	Low Risk
0	500	Low Risk
0	497	Low Risk
0	494	High Risk
0	494	High Risk
0	492	High Risk
1	492	High Risk
0	491	High Risk
1	489	High Risk
0	487	Low Risk
0	487	High Risk
1	485	High Risk
1	485	High Risk
1	485	High Risk
0	482	High Risk
1	480	High Risk
0	478	High Risk
0	471	High Risk
0	470	High Risk
1	468	High Risk
0	467	Low Risk
0	466	High Risk
0	461	Low Risk
0	461	Low Risk
1	460	High Risk
0	458	High Risk
0	457	Low Risk
1	456	High Risk
0	455	Low Risk
0	455	Low Risk
1	455	High Risk
0	454	Low Risk
0	454	High Risk
1	454	High Risk
1	454	High Risk
0	452	High Risk
0	451	High Risk
0	449	Low Risk
1	448	High Risk
1	448	High Risk
1	444	High Risk
0	443	Low Risk
0	442	Low Risk
0	442	High Risk
1	442	High Risk
0	442	High Risk
0	442	High Risk
0	438	Low Risk
1	438	High Risk
0	438	High Risk
0	434	High Risk
0	433	High Risk
1	432	High Risk
0	431	Low Risk
0	428	Low Risk
0	427	Low Risk
1	427	High Risk
0	419	High Risk
1	419	High Risk
1	419	High Risk
0	418	High Risk
0	417	High Risk
0	416	High Risk
0	415	High Risk
0	414	Low Risk
0	414	High Risk
1	414	High Risk
0	411	Low Risk
0	408	High Risk
0	407	Low Risk
1	406	High Risk
0	405	High Risk
1	405	High Risk
0	403	High Risk
1	399	High Risk
0	395	High Risk
1	395	High Risk
1	394	High Risk
1	388	High Risk
1	388	High Risk
0	384	Low Risk
1	384	High Risk
1	382	High Risk
1	380	High Risk
1	375	High Risk
1	372	High Risk
0	372	High Risk
0	368	High Risk
1	362	High Risk
1	360	High Risk
1	360	High Risk
1	360	High Risk
1	360	High Risk
1	357	High Risk
0	354	High Risk
1	354	High Risk
1	351	High Risk
1	349	High Risk
1	347	High Risk
0	343	Low Risk
1	343	High Risk
0	342	High Risk
1	342	High Risk
0	337	Low Risk
1	335	High Risk
0	333	High Risk
1	333	High Risk
1	329	High Risk
0	328	High Risk
0	326	High Risk
1	323	High Risk
0	320	Low Risk
0	317	High Risk
1	317	High Risk
1	317	High Risk
1	316	High Risk
1	315	High Risk
0	313	Low Risk
1	313	High Risk
1	300	High Risk
0	294	High Risk
0	287	Low Risk
0	286	Low Risk
0	286	High Risk
0	279	Low Risk
1	279	High Risk
0	274	Low Risk
0	273	High Risk
1	270	High Risk
1	269	High Risk
1	269	High Risk
0	268	High Risk
0	257	High Risk
1	254	High Risk
0	249	Low Risk
1	245	High Risk
0	243	High Risk
0	242	Low Risk
0	242	High Risk
1	242	High Risk
1	241	High Risk
1	240	High Risk
1	239	High Risk
1	234	High Risk
1	232	High Risk
0	231	High Risk
1	231	High Risk
1	228	High Risk
1	225	High Risk
1	225	High Risk
0	222	High Risk
0	218	High Risk
0	218	High Risk
1	214	High Risk
0	210	High Risk
0	207	High Risk
1	205	High Risk
0	204	Low Risk
0	203	High Risk
0	199	High Risk
1	199	High Risk
0	194	Low Risk
0	194	Low Risk
1	194	High Risk
0	190	High Risk
0	187	High Risk
0	184	High Risk
0	182	Low Risk
0	181	High Risk
0	179	Low Risk
1	178	High Risk
1	175	High Risk
1	175	High Risk
0	174	High Risk
0	169	High Risk
0	167	High Risk
1	164	High Risk
0	162	Low Risk
1	162	High Risk
0	160	High Risk
1	157	High Risk
1	155	High Risk
1	154	High Risk
0	153	High Risk
1	150	High Risk
1	148	High Risk
1	146	High Risk
0	145	High Risk
1	142	High Risk
1	141	High Risk
0	139	Low Risk
0	139	High Risk
1	138	High Risk
1	138	High Risk
1	133	High Risk
1	124	High Risk
0	122	Low Risk
1	119	High Risk
0	114	High Risk
1	114	High Risk
1	113	High Risk
0	112	High Risk
1	111	High Risk
1	108	High Risk
1	98	High Risk
1	98	High Risk
1	97	High Risk
1	96	Low Risk
1	94	High Risk
0	90	Low Risk
1	87	High Risk
0	84	High Risk
1	83	High Risk
0	82	Low Risk
1	82	High Risk
1	82	High Risk
0	77	Low Risk
1	77	High Risk
0	76	Low Risk
1	76	High Risk
0	74	High Risk
0	73	Low Risk
0	72	High Risk
0	70	High Risk
1	68	High Risk
1	64	High Risk
0	62	High Risk
0	58	High Risk
0	55	Low Risk
0	50	Low Risk
0	48	High Risk
0	39	High Risk
1	37	Low Risk
0	37	High Risk
1	36	High Risk
1	33	High Risk
1	29	High Risk
1	28	High Risk
1	26	High Risk
0	23	High Risk
1	22	High Risk
0	17	High Risk
0	15	High Risk
0	14	High Risk
0	13	High Risk
0	10	Low Risk
0	8	High Risk
0	7	Low Risk
0	7	Low Risk
0	7	High Risk
1	7	High Risk
0	7	High Risk
0	7	High Risk
0	7	High Risk
0	6	Low Risk
1	6	High Risk
0	5	Low Risk
1	5	High Risk
0	4	Low Risk
0	4	Low Risk
0	4	Low Risk
0	3	Low Risk
0	3	Low Risk
0	3	Low Risk
0	3	High Risk
0	3	High Risk
0	3	High Risk
0	3	High Risk
0	3	High Risk
0	2	High Risk
0	1	High Risk
0	0	Low Risk
0	0	High Risk

## Sheet: 两模型的ROS比较
event	Risk model	Clinical model
1	3.73174	3.81623
1	4.04013	3.63168
0	1.23826	2.16077
0	3.30108	3.39561
1	3.91216	3.81623
1	2.94371	3.63168
1	3.50433	3.63168
1	1.76156	2.16077
1	3.68691	3.39561
1	2.86577	3.39561
1	3.48586	3.39561
1	2.99553	3.39561
1	3.44103	3.81623
1	3.09327	3.81623
1	3.27489	3.63168
1	3.85236	3.81623
1	2.80023	3.21105
1	3.31194	3.81623
1	3.24322	3.39561
1	1.71648	2.16077
1	3.39846	3.81623
1	3.32344	3.81623
1	4.11158	3.81623
1	3.9699	3.81623
1	4.10934	3.63168
1	4.11156	3.63168
1	3.2292	3.39561
1	3.01008	3.39561
1	3.50255	3.39561
1	3.39532	3.81623
1	2.21645	2.16077
1	3.02796	3.39561
1	3.55158	3.81623
1	3.18575	3.21105
1	3.37128	3.39561
1	3.66439	3.63168
1	3.4512	3.39561
1	3.48123	3.81623
1	2.97617	3.81623
1	2.84268	3.39561
1	2.84341	3.39561
1	3.36564	3.39561
1	2.93266	3.39561
0	3.20639	3.81623
1	3.16883	3.39561
1	3.56028	3.63168
1	3.53908	3.81623
1	3.03483	3.63168
1	4.01511	3.81623
1	3.51335	3.21105
1	4.23699	3.81623
0	2.54839	3.63168
0	3.15252	3.39561
1	3.4511	3.39561
1	3.03031	3.81623
0	3.25901	3.21105
0	2.02319	1.97622
1	3.23048	3.21105
1	3.53754	3.63168
1	3.0229	3.39561
1	3.20836	3.63168
0	3.92033	3.81623
0	3.69724	3.81623
1	3.70146	3.63168
1	3.15007	3.39561
0	2.9723	3.21105
0	3.55614	3.81623
1	3.62629	3.81623
1	2.78627	3.21105
1	3.28909	3.39561
1	2.9055	3.39561
1	4.00968	3.81623
1	3.21952	3.39561
1	2.80384	3.39561
1	2.10767	3.21105
1	2.84153	3.21105
1	2.87455	3.21105
1	3.76661	3.39561
1	2.98233	3.81623
1	3.62493	3.39561
1	2.99057	3.63168
1	2.97738	3.63168
1	3.31525	3.63168
1	3.07104	3.21105
1	2.45927	3.21105
1	2.42888	3.21105
1	3.15826	3.81623
0	3.36563	3.39561
1	2.83933	3.21105
1	3.21264	3.81623
1	1.36762	2.16077
1	3.30813	3.81623
1	2.92172	3.21105
1	3.26409	3.21105
1	3.44997	3.39561
1	3.81412	3.63168
0	2.92885	3.21105
1	4.33669	3.81623
1	3.54866	3.39561
1	3.20413	3.63168
1	1.92464	2.16077
1	2.96778	3.39561
0	1.12495	2.16077
0	3.29808	3.81623
0	2.72883	3.39561
0	3.66936	3.81623
1	3.54107	3.63168
1	3.17442	3.63168
0	3.49835	3.63168
1	3.42547	3.39561
1	2.73165	3.81623
1	3.02672	3.21105
1	3.23246	3.39561
1	2.27383	3.21105
1	2.88765	3.39561
1	2.54103	3.39561
1	1.95821	2.16077
1	3.42443	3.81623
1	3.31987	3.39561
1	2.79121	3.63168
1	3.46982	3.81623
1	2.69288	3.39561
0	3.15437	3.39561
0	3.81151	3.63168
0	3.14595	3.63168
0	2.61712	3.39561
1	3.12105	3.81623
1	3.71423	3.81623
1	3.40807	3.39561
0	3.05121	3.63168
0	3.22828	3.81623
1	3.5948	3.63168
0	3.50881	3.39561
1	4.14921	3.81623
1	3.71351	3.81623
1	2.44686	3.39561
1	3.45274	3.81623
1	3.55837	3.63168
1	3.70294	3.81623
1	2.83028	3.81623
0	3.68891	3.81623
1	3.51403	3.81623
0	2.90265	3.21105
1	3.55666	3.81623
1	3.69788	3.81623
1	2.92792	3.81623
1	3.3387	3.39561
1	3.99454	3.63168
1	2.71919	3.21105
1	3.42905	3.81623
1	3.40792	3.81623
1	3.91788	3.63168
1	3.40148	3.63168
1	3.6631	3.63168
0	-0.601911	0.385681
1	2.41714	2.89913
1	0.634583	1.05913
1	0.931726	1.24368
0	0.185535	0.570235
0	1.04369	1.24368
0	0.582434	1.24368
1	1.27562	1.80507
0	0.344659	0.673444
1	2.14176	2.29396
1	1.52797	2.47851
1	2.16137	2.47851
1	1.06933	1.24368
0	0.54241	1.24368
0	0.0544135	0.385681
0	-0.22934	0
0	0.73071	1.62051
0	0.536182	0.857998
0	0.798863	1.05913
0	0.888641	1.24368
0	0.521068	0.673444
0	0.0775558	1.24368
1	0.866804	1.24368
0	-0.106806	0.184554
0	-0.215275	0.184554
0	-0.203379	0.570235
0	1.36648	1.6643
0	-0.111267	0.385681
0	-0.0295189	0.184554
0	0.778342	1.24368
0	0.215835	0.570235
0	0.899771	1.24368
0	0.686284	1.05913
0	0.580748	1.05913
0	0.182556	0.857998
0	-0.237374	0
0	0.0265222	0.420624
1	1.74229	1.80507
0	-0.0891019	0.857998
0	-0.270608	0
0	-0.434447	0
0	0.231831	0.570235
0	-0.0859867	0
0	0.0470165	0.184554
1	0.730618	1.09407
0	0.0247848	1.05913
0	0.467199	0.673444
0	0.65821	1.05913
0	0.1823	0.570235
0	0.863257	1.24368
0	1.17836	1.62051
1	1.6099	2.29396
0	0.568319	0.857998
0	0.757652	1.24368
0	0.706149	1.24368
0	0.170876	0.673444
1	1.08376	1.27862
1	0.838526	1.27862
0	0.456358	1.24368
0	0.531826	1.05913
0	-0.129523	0.184554
0	0.185177	1.05913
0	-0.270507	0.673444
0	0.0126075	0.184554
1	1.08829	1.24368
0	1.01397	1.24368
0	0.876216	1.24368
0	2.10222	2.29396
0	-0.648613	0.184554
1	2.83351	2.71458
0	0.301148	0.570235
0	2.08238	2.29396
0	0.627199	1.05913
0	-0.179037	0
0	-0.294348	0
0	-0.230344	0.385681
0	0.00616987	0.385681
0	0.694769	0.385681
0	-0.0800921	0.420624
0	2.10436	2.29396
1	0.861626	1.27862
1	0.129402	0.857998
1	0.305589	0.570235
1	0.741772	1.05913
1	-0.148389	0.857998
1	0.227891	0.857998
1	0.364997	0.570235
1	-0.0414135	0.420624
1	0.138631	0.385681
1	2.38157	2.47851
1	2.24575	2.29396
1	1.46172	2.29396
1	0.966191	2.29396
1	2.14557	2.29396
1	2.58054	2.29396
1	1.99901	2.29396
1	-0.00607051	0.385681
1	0.0299113	0.385681
1	0.618353	0.385681
1	0.511731	1.05913
0	0.340605	0.857998
0	0.305965	1.24368
1	2.87514	2.29396
1	0.281328	0.570235
0	-0.204902	0.385681
1	-0.836048	0
1	1.13668	1.05913
1	-0.176727	0.570235
1	2.49196	2.71458
1	2.16385	2.47851
0	-0.974643	0.385681
1	0.0313961	0.673444
0	0.863951	1.24368
1	1.91756	2.29396
1	2.31103	2.89913
0	-0.190821	0
1	0.867532	1.05913
1	0.921359	1.24368
1	0.685652	0.673444
1	0.31339	0.570235
0	-0.334629	0.673444
1	0.64752	1.24368
1	0.581957	1.24368
0	0.584632	0.990859
0	0.689488	1.05913
1	2.44397	2.29396
1	2.63241	2.71458
1	1.87717	2.71458
0	1.06508	1.24368
0	-0.260025	0.184554
0	1.80121	2.29396
0	0.090629	0.385681
0	0.582698	0.806305
0	0.246227	0.673444
0	0.815598	1.24368
0	0.278243	0.570235
0	0.391377	0.570235
0	2.5841	2.89913
0	0.353733	0.806305
0	0.847082	1.05913
1	2.20571	2.29396
0	-0.182192	0
0	-0.0702252	0.184554
0	-0.362672	0
0	0.776189	1.05913
0	0.758166	1.09407
1	1.92127	2.22569
1	3.06262	2.47851
0	0.133162	0.570235
1	0.721859	0.857998
1	1.03596	1.09407
1	0.741705	1.24368
0	-0.0286456	0.570235
0	1.24993	1.80507
0	0.136682	0.570235
1	2.48634	2.47851
1	0.234429	0.570235
0	2.35246	2.47851
1	0.975962	1.24368
1	1.0002	1.24368
1	0.765305	1.24368
1	0.887386	1.24368
1	1.03228	1.47975
1	0.44469	0.857998
1	-1.26179	0
1	-0.0638993	0
1	-0.222679	0.385681
1	0.508112	0.857998
1	1.63532	1.05913
1	0.332967	0.570235
1	-0.0721641	0.385681
0	-0.305128	0
0	-0.449806	0.184554
0	0.0861185	0.570235
0	0.56942	0.857998
1	2.35254	2.47851
1	2.42453	2.47851
0	0.356568	0.605178
1	-0.00968122	0.385681
1	0.856222	0.385681
1	0.0719791	0.385681
0	1.79296	2.29396
0	-0.0422906	0.570235
0	0.465528	0.990859
0	-0.060428	0.385681
1	2.65981	2.89913
0	-0.650106	0.184554
0	0.327859	1.24368
0	0.0990206	0.570235
0	0.488217	0.673444
0	0.0786887	0.184554
0	1.06198	1.62051
0	1.71531	2.47851
0	0.36972	0.570235
0	0.601504	1.24368
0	0.521855	0.673444
0	0.0875611	0.184554
0	-0.0476647	0.570235
0	-0.0095632	0.385681
0	0.481751	1.24368
0	-0.102281	0.385681
0	0.00841289	0.385681
0	1.72927	2.47851
1	2.75629	2.89913
0	-0.164653	0.570235
0	0.161966	0.385681
0	0.0634504	0.385681
0	-1.00297	0
0	0.0858461	0.385681
0	-0.244937	0.184554
0	-0.742594	0
0	1.00149	1.05913
0	0.202805	0.385681
0	2.23963	2.29396
0	-0.317445	0
1	-0.0327357	0.385681
0	0.317951	0.420624
0	1.55891	1.05913
0	2.65409	2.71458
0	0.98396	1.24368
0	0.106401	0.184554
0	0.506504	0.857998
1	1.93855	2.47851
1	0.93392	1.24368
0	0.282464	0.673444
0	0.347908	0.570235
0	-0.722345	0.570235
0	0.380951	0.570235
0	1.28005	1.6643
0	0.616143	0.570235
0	1.41669	1.6643
0	0.159643	0.570235
0	1.01986	1.24368
0	-0.102266	0.184554
0	0.0265922	0.184554
0	0.41151	0.385681
0	0.121587	0.570235
0	0.299581	0.570235
0	0.839401	1.05913
0	0.360145	0.570235
0	0.248809	0.570235
0	0.126199	0.570235
0	-0.0193677	0.184554
0	-0.525225	0.385681
1	0.269377	0.420624
0	0.412434	0.605178
0	0.850541	1.24368
0	0.182764	0.385681
0	0.11425	0.570235
1	1.26051	1.27862
0	0.717251	0.857998
0	0.258881	0.570235
0	0.620859	0.857998
0	0.594452	1.62051
0	-0.275559	0
0	0.816045	1.24368
0	0.230892	1.05913
0	1.0008	1.27862
0	0.797811	1.24368
0	0.121143	0.385681
0	0.975608	1.24368
0	1.24334	1.62051
0	-0.105441	0.184554
0	-0.0754478	0.385681
0	0.646617	0.857998
0	-0.251857	0
0	1.73536	2.22569
0	0.564974	1.24368
0	0.652285	0.857998
0	2.18483	2.29396
0	0.423568	0.570235
0	2.07341	2.29396
0	0.403179	0.570235
0	0.499406	0.673444
0	-0.216141	0.184554
0	-0.0728029	0
0	0.915293	1.24368
0	0.317058	0.570235
0	0.0695009	0.184554
1	2.87355	2.89913
0	0.203725	0.385681
0	0.329797	0.385681
0	0.257163	0.420624
0	2.32503	2.47851
0	-0.350838	0
1	0.00498071	0.385681
0	1.2045	1.80507
1	0.459152	0.385681
0	1.45512	2.29396
0	2.15616	2.29396
0	0.584708	0.857998
0	1.384	2.22569
0	-0.0193062	0.385681
0	0.949346	1.27862
0	1.71481	2.47851
0	0.5704	1.24368
0	-0.23747	0.385681
0	0.223284	1.24368
0	0.906973	1.62051
0	0.499206	1.05913
0	2.27163	2.47851
0	1.70135	2.29396
0	0.593844	0.673444
0	0.126903	0.385681
0	0.710778	1.05913
0	0.393343	0.673444
0	2.8973	2.71458
0	0.108482	0.570235
1	2.72989	2.71458
0	0.303778	0.570235
0	-0.271014	0
0	-0.0957344	0.385681
0	1.62247	1.80507
0	0.999414	1.05913
0	0.0589763	0.673444
0	0.0839081	0.385681
1	3.28677	2.89913
0	2.4135	2.89913
0	0.192924	0.570235
0	0.842566	1.24368
0	0.137662	0.184554
0	-0.0592599	0.184554
1	0.214458	0.570235
0	0.134186	0.570235
0	-0.0994889	0.184554
0	-0.156327	0
1	-0.0619182	1.05913
0	0.630044	1.24368
0	0.915914	1.24368
0	-0.00817259	0.184554
1	0.667549	1.27862
1	2.90272	2.89913
0	-0.485808	0.385681
0	0.136455	0.570235
1	0.218619	0.570235
0	0.823541	1.27862
0	0.0134296	0.857998
0	2.01754	2.29396
0	-0.00822492	0.184554
0	0.979209	1.24368
0	0.0800122	0.570235
0	-0.0396397	0.385681
0	0.425314	0.673444
0	1.23833	1.80507
0	1.1376	1.24368
0	-0.269513	0.184554
0	0.14951	0.570235
0	-0.0271378	0.385681
0	0.682201	1.05913
0	0.857535	1.80507
0	2.14287	2.71458
0	0.7645	1.24368
0	0.804046	1.24368
0	0.493711	1.09407
0	0.799375	0.857998
0	0.0698212	0.385681
0	-0.179554	0.385681
0	-0.389542	0.673444
0	0.163474	0.385681
0	-0.13838	0
0	0.354633	0.673444
0	-0.0602259	0.184554
0	2.18143	2.47851
0	0.572265	0.673444
0	2.36078	2.47851
0	0.779152	1.24368
1	1.53463	2.22569
0	0.640757	0.857998
0	-0.186913	0.184554
0	0.0813192	0.570235
0	0.678985	0.857998
0	-0.0715267	0
0	0.564425	0.673444
0	0.348312	0.806305
0	0.113091	0.385681
0	2.13816	2.47851
0	-0.252592	0.184554
0	0.53673	1.05913
0	-0.089861	0.184554
0	0.536959	0.857998
0	-0.575247	0
0	-0.494392	0
1	0.607249	1.05913
0	0.265742	0.570235
0	0.687342	1.24368
0	0.578519	0.857998
0	0.825418	0.857998
0	-0.065509	0.184554
0	-0.0109286	0.385681
1	1.90628	2.47851
0	0.766056	1.05913
0	-0.395646	0
0	-0.0510509	0.184554
0	0.712597	1.24368
1	0.3027	0.570235
0	1.07916	1.24368
1	3.26545	2.89913
0	-0.0146666	0.184554
0	0.592267	0.857998
0	-0.792762	0.184554
0	1.44898	1.24368
0	-0.116743	0.420624
0	0.104318	0.385681
0	0.392207	0.857998
0	1.67513	2.29396
0	0.327419	0.673444
0	0.140004	0.570235
0	0.654586	0.857998
0	0.174647	0.385681
0	-0.280183	0
1	1.28974	1.05913
1	1.93245	2.47851
0	0.617475	0.857998
0	0.561335	1.05913
0	0.677121	1.05913
0	0.01243	0.184554
0	0.422573	0.857998
0	0.536414	0.673444
0	0.624881	1.05913
0	0.225597	1.05913
0	-0.132089	0
0	0.00544389	0.184554
1	-0.406666	0.184554
1	2.21428	2.89913
0	0.265351	0.385681
0	0.953552	1.24368
0	0.599258	0.570235
1	0.814147	1.05913
0	2.49506	2.89913
0	0.990177	1.24368
1	1.56665	2.29396
0	-0.251863	0.385681
0	-0.367175	0.184554
0	0.182424	0.570235
0	-0.0885464	0.385681
0	0.243073	0.385681
1	1.59403	2.47851
1	1.6822	1.80507
0	1.03955	1.24368
0	-0.0188177	0.673444
0	0.453432	1.05913
0	0.672914	1.24368
0	1.89533	2.89913
1	0.222846	0.570235
0	0.293393	0.857998
1	0.823065	1.09407
0	0.244324	0.570235
0	0.0351166	0.184554
0	0.634738	0.857998
0	-0.331694	0.570235
0	0.0565227	0.385681
0	1.09938	1.62051
0	0.0853105	0.570235
0	-0.179274	0.857998
1	2.197	2.47851
0	0.00428404	0.184554
0	0.269009	0.385681
0	0.186118	0.857998
0	-0.296667	1.05913
0	0.19226	0.673444
1	2.69571	2.89913
0	-0.202695	0.184554
0	0.474568	0.990859
0	0.81136	1.05913

## Sheet: 风险模型系数
多因素模型变量	系数
常数(Intercept)	-0.816982
WHO.grade=G2	0
WHO.grade=G3&G4	0.649689
IDH.status=Mut	0
IDH.status=WT	0.703224
1p/19q.codeletion=codel	0
1p/19q.codeletion=non-codel	0.283865
Gender=Female	0
Gender=Male	0.164222
Histological.type=Astrocytoma&Oligoastrocytoma&Oligodendroglioma	0
Histological.type=Glioblastoma	0.779858
Age=<=60	0
Age=>60	0.383265
H19	0.0501455
HOTAIR	0.158114
MIR222	0.131409
PCDHGB4	-0.127623
GMNC	-0.049554
MBP	0.0674946
COL8A1	0.152914
