# Supplementary material for: Prognostic significance and multivariate modeling of COL4A family genes and HMGA2 in glioma
Source: Front Pharmacol. 2025 Apr 25;16:1591932. doi: 10.3389/fphar.2025.1591932 (PMC12062008; doi:10.3389/fphar.2025.1591932)
Supplement: Supplementary file 1 [file DataSheet3.zip › COL14A1-6geneGSEA.xlsx]

## Sheet: Sheet 1
ID	Description	setSize	enrichmentScore	NES	pvalue	p.adjust	qvalues	rank	leading_edge	core_enrichment
GO_ANATOMICAL_STRUCTURE_FORMATION_INVOLVED_IN_MORPHOGENESIS	GO_ANATOMICAL_STRUCTURE_FORMATION_INVOLVED_IN_MORPHOGENESIS	331	0.344283	1.97363	0.000999001	0.0234646	0.015991	1190	tags=47%, list=32%, signal=35%	MMP9/HMGA2/OTX2/HOXB13/COL1A1/HOXC11/CHI3L1/ESM1/MEOX2/HOXB3/HOXA3/MMP8/GATA4/NKX2-5/HOXA5/COL4A1/GDF15/CXCL8/COL5A1/ADAM12/WT1/HOXA7/CTHRC1/PDPN/CXCL10/SERPINE1/COL4A2/COL8A1/SRPX2/CXCL9/VEGFA/HOXA1/TNFRSF12A/MMP19/TFAP2B/THBS1/ADM/TNFSF14/COL5A2/FOXA2/TBX20/FOXB1/GDF3/BMP5/DKK1/EREG/HAND2/CCL11/TGFBI/ANXA2/FAM20A/ANGPT2/E2F7/VAV3/ANXA1/ITGB3/LAMB1/COL15A1/ELF5/NKX3-2/IL6/HSPG2/COL4A3/LOXL2/TBX1…
GO_ANIMAL_ORGAN_MORPHOGENESIS	GO_ANIMAL_ORGAN_MORPHOGENESIS	317	0.400541	2.29322	0.000999001	0.0234646	0.015991	957	tags=44%, list=25%, signal=36%	PITX2/HOXC13/COL3A1/HOXB13/MMP13/COL1A1/HOXC11/CHRNA9/HOXD13/PAX3/HOXA6/LBX1/LTF/HOXA2/HOXA9/STC1/HOXD11/HOXC8/HOXB3/LIF/HOXC9/HOXA3/GATA4/NKX2-5/HOXB8/COL1A2/HOXA4/HOXB9/HOXA5/HOXB5/SHOX2/COL5A1/UNCX/HOXD10/CLRN1/WT1/PHLDA2/HOXA7/HOXB4/CTHRC1/SERPINE1/HOXB2/COL8A1/FGF3/VEGFA/HOXA1/ALPK2/TFAP2B/MFAP2/ADM/COL5A2/TBX20/FGF19/BMP5/SIX6/HOXD9/AREG/DKK1/EREG/HAND2/CCL11/ACTG2/OTOR/FAM20A/SDC1/TNFRSF11…
GO_APOPTOTIC_PROCESS	GO_APOPTOTIC_PROCESS	430	0.274318	1.59613	0.000999001	0.0234646	0.015991	1601	tags=54%, list=42%, signal=35%	MMP9/HMGA2/CHI3L1/PAX3/IL2RA/LTF/CD70/GATA4/NKX2-5/TIMP1/IDO1/HOXA5/DPEP1/PRAME/WT1/LOX/PHLDA2/PDPN/CXCL10/SERPINE1/EN1/CD248/CLEC5A/VEGFA/TNFRSF12A/ALPK2/TFAP2B/THBS1/ADM/TNFSF14/NOX4/FOXB1/MAGEA3/G0S2/BMP5/CLCF1/SERPINB2/DKK1/MYBL2/CSF2/HAND2/S100A9/HCAR2/BDKRB2/MELK/BIRC5/EYA4/VAV3/ANXA1/IL31RA/TNFRSF11B/IGFBP3/VDR/S100A8/SOCS3/PDX1/NKX3-2/LGALS3/IL6/COL4A3/STEAP3/TBX1/PAEP/NODAL/PLAUR/PRF1/TW…
GO_BLOOD_VESSEL_MORPHOGENESIS	GO_BLOOD_VESSEL_MORPHOGENESIS	203	0.375868	2.071	0.000999001	0.0234646	0.015991	1081	tags=47%, list=29%, signal=35%	HMGA2/COL3A1/HOXB13/CHI3L1/ESM1/MEOX2/HOXB3/HOXA3/GATA4/NKX2-5/HOXA5/COL4A1/CXCL8/ADAM12/WT1/LOX/HOXA7/CXCL10/SERPINE1/COL4A2/COL8A1/SRPX2/VEGFA/HOXA1/TNFRSF12A/MMP19/TFAP2B/THBS1/ADM/TBX20/EREG/HAND2/CCL11/TGFBI/ANXA2/ANGPT2/E2F7/VAV3/ANXA1/ITGB3/COL15A1/IL6/HSPG2/COL4A3/LOXL2/TBX1/FN1/NODAL/ENPEP/TWIST1/ANPEP/KLK3/ITGA5/STRA6/CCR2/CXCR3/AGTR1/APELA/ISL1/SH2D2A/C6/MMP14/ADM2/LEP/E2F8/FOXM1/FASLG…
GO_CELL_ACTIVATION	GO_CELL_ACTIVATION	417	0.311668	1.8129	0.000999001	0.0234646	0.015991	1595	tags=57%, list=42%, signal=37%	SAA1/PLA2G2A/MMP9/COL3A1/COL1A1/CHI3L1/IL36B/HP/IL2RA/LTF/HOXA9/IGFBP2/CD70/MMP8/TIMP1/COL1A2/IDO1/PTX3/CXCL8/PDPN/CXCL10/CXCL6/TNFAIP6/MCEMP1/FABP5/RETN/CLEC5A/FCGR2B/PLAU/CAMP/IGLL5/THBS1/EDN2/TNFSF14/DPP4/CLCF1/FPR2/CSF2/S100A9/ORM1/ANXA2/IL13RA2/VAV3/ANXA1/IL31RA/LILRA5/S100A8/ITGB3/ULBP1/PTPN22/NAMPT/SERPINA3/LGALS3/IL6/ITK/FN1/LYZ/TAFA3/PLAUR/CLEC12A/ICOS/PRF1/TREML2/ABCA13/ANPEP/CD93/GAL/C…
GO_CELL_CYCLE	GO_CELL_CYCLE	307	0.304999	1.74305	0.000999001	0.0234646	0.015991	1248	tags=48%, list=33%, signal=35%	HMGA2/SEPTIN14/LIF/CXCL8/GMNC/THBS1/CYP27B1/DLGAP5/MYBL2/EREG/KIF20A/RRM2/TUBA1C/CENPA/E2F7/MELK/BIRC5/ANXA1/UBE2C/CDC20/KIF23/CDCA2/STEAP3/CDCA8/CCNB2/SKA1/CEP55/ASPM/HJURP/PIMREG/TTK/NCAPG/NEK2/BCAT1/SPRY1/CENPK/PBK/TOP2A/FAM83D/PCLAF/KIF4A/NDC80/PTTG1/AURKB/CLIC1/KIF2C/FOSL1/KIF18A/PHOX2B/GATA3/CDKN3/EXO1/BUB1/SGO1/CCNB1/CDC25C/CCNA2/IGF2/CDC45/IQGAP3/ESCO2/GTSE1/SPC24/CENPE/DIRAS3/LEP/KIF14/E…
GO_CELL_MOTILITY	GO_CELL_MOTILITY	479	0.29511	1.73054	0.000999001	0.0234646	0.015991	1177	tags=42%, list=31%, signal=33%	SAA1/POSTN/MMP9/PITX2/COL3A1/COL1A1/CCL7/STC1/LRRC15/MEOX2/TIMP1/COL1A2/HOXB9/HOXA5/DPEP1/TREM1/CXCL8/COL5A1/CLRN1/MMP1/LOX/CCL20/PHLDA2/HOXA7/CTHRC1/PDPN/CXCL10/SERPINE1/CXCL6/CCN4/SRPX2/TNFAIP6/FGF3/CXCL9/JCHAIN/CD248/PLAU/CXCL11/VEGFA/TNFRSF12A/THBS1/EDN2/TNFSF14/NOX4/TBX20/DPP4/FGF19/FOXB1/BMP5/CCL23/MMP12/FPR2/PLAT/EREG/HAND2/CCL11/S100A9/PGK2/TLX3/ANGPT2/SDC1/VAV3/ANXA1/RARRES2/IGFBP3/FEZF1…
GO_CHROMOSOME_ORGANIZATION	GO_CHROMOSOME_ORGANIZATION	209	0.358383	1.977	0.000999001	0.0234646	0.015991	1632	tags=66%, list=43%, signal=40%	HMGA2/H2BC9/LIF/H2AC19/PRDM13/H2AC18/H3C7/H3C8/VEGFA/H4C15/H2BS1/FOXA2/DLGAP5/H1-5/H1-3/CPA4/H3C11/H2AC16/CENPA/EYA4/ANXA1/H2BC10/UBE2C/CDC20/H2AC12/KIF23/LOXL2/CDCA8/ASF1B/HJURP/H2AC13/PKIB/TTK/NCAPG/NEK2/TWIST1/H2BC14/CENPK/TOP2A/KIF4A/NDC80/PTTG1/AURKB/KIF2C/KIF18A/GATA3/EXO1/BUB1/SGO1/CCNB1/CCNA2/IGF2/CDC45/ESCO2/CENPE/ISL1/CENPU/H4C1/KIF14/ERCC6L/HASPIN/CDK1/ESPL1/FOXA1/NUSAP1/BUB1B/NUF2/NCA…
GO_CIRCULATORY_SYSTEM_DEVELOPMENT	GO_CIRCULATORY_SYSTEM_DEVELOPMENT	303	0.369176	2.10611	0.000999001	0.0234646	0.015991	1034	tags=44%, list=27%, signal=35%	HMGA2/PITX2/COL3A1/HOXB13/COL1A1/CHI3L1/ESM1/LBX1/MEOX2/HOXB3/LIF/HOXA3/GATA4/NKX2-5/COL1A2/HOXA5/COL4A1/CXCL8/SHOX2/COL5A1/ADAM12/WT1/LOX/HOXA7/PDPN/DSG2/CXCL10/SERPINE1/COL4A2/COL8A1/SRPX2/LOXL1/FGF3/VEGFA/HOXA1/TNFRSF12A/ALPK2/MMP19/TFAP2B/THBS1/ADM/NOX4/TBX20/BMP5/DKK1/EREG/HAND2/CCL11/TGFBI/ANXA2/ANGPT2/E2F7/VAV3/ANXA1/ITGB3/SOCS3/PDLIM1/PDLIM4/COL15A1/RIPPLY3/IL6/HSPG2/COL4A3/LOXL2/CER1/TBX…
GO_CYTOKINE_MEDIATED_SIGNALING_PATHWAY	GO_CYTOKINE_MEDIATED_SIGNALING_PATHWAY	253	0.357969	2.01393	0.000999001	0.0234646	0.015991	1530	tags=62%, list=41%, signal=39%	SAA1/MMP9/CCL7/IL36B/IL2RA/CD70/LIF/TIMP1/COL1A2/CXCL8/MMP1/CCL20/H3C7/CXCL10/F13A1/CXCL6/H3C8/CXCL9/CXCL11/VEGFA/TNFRSF12A/EDN2/TNFSF14/CLCF1/CCL23/MMP12/SERPINB2/EREG/CSF2/H3C11/CCL11/ANXA2/IL13RA2/IL1R2/BIRC5/SDC1/ANXA1/IL31RA/TNFRSF11B/SOCS3/IL6/PLP2/FN1/CCR4/NOS2/TWIST1/SOCS2/CSF3/IL36RN/GATA3/TNFSF11/CCR2/CXCR3/IL1RAP/STAP1/GBP1/OSMR/CISH/SOCS1/CARD16/SOD2/CCL18/XCR1/IL7R/LEP/MMP3/HLA-DQA1/…
GO_DEFENSE_RESPONSE_TO_OTHER_ORGANISM	GO_DEFENSE_RESPONSE_TO_OTHER_ORGANISM	329	0.31074	1.78105	0.000999001	0.0234646	0.015991	1910	tags=70%, list=51%, signal=38%	SAA1/PLA2G2A/PI3/CCL7/IL36B/HP/IL2RA/LTF/PTX3/TREM1/CCL20/CXCL10/SERPINE1/CXCL6/CXCL9/JCHAIN/CLEC5A/FCGR2B/CAMP/IGLL5/CD300E/CYP27B1/H2BS1/MARCO/CCL23/MMP12/FPR2/EREG/CCL11/S100A9/TRIM48/SPON2/ANXA1/RARRES2/H2BC10/IL31RA/LILRA5/S100A8/ULBP1/MUC3A/SOCS3/PTPN22/LGALS3/IL6/LYZ/GBP5/NOS2/PRF1/TREML2/KLK3/PLA2G5/ULBP3/IL36RN/GATA3/C1R/IL1RAP/RNASE2/SLAMF1/FCN3/GBP1/SOCS1/DEFA3/CCL18/C6/LEP/HLA-DQA1/PR…
GO_EMBRYO_DEVELOPMENT	GO_EMBRYO_DEVELOPMENT	289	0.432124	2.45739	0.000999001	0.0234646	0.015991	933	tags=46%, list=25%, signal=38%	MMP9/HMGA2/OTX2/COL1A1/HOXC11/CHRNA9/HOXD13/HOXA6/LBX1/HOXA2/HOXA9/HOXC10/MEOX2/HOXB3/LIF/HOXC9/HOXA3/MMP8/GATA4/NKX2-5/HOXB8/HOXA4/HOXB9/HOXA5/HOXB5/CXCL8/SHOX2/COL5A1/HOXC6/HOXD10/CLRN1/WT1/PHLDA2/HOXA7/HOXB4/CTHRC1/MAB21L2/EN1/COL4A2/HOXB2/COL8A1/HOXD12/C6orf141/VEGFA/HOXA1/MFAP2/ADM/COL5A2/FOXA2/TBX20/PITX1/HOXC5/FOXB1/GDF3/BMP5/HOXD9/DKK1/HOXA10/CSF2/HAND2/SLC34A2/E2F7/RARRES2/SP8/HOXB6/ITGB…
GO_EMBRYONIC_ORGAN_DEVELOPMENT	GO_EMBRYONIC_ORGAN_DEVELOPMENT	144	0.487514	2.59744	0.000999001	0.0234646	0.015991	699	tags=47%, list=19%, signal=39%	HOXC11/CHRNA9/HOXA6/LBX1/HOXA2/HOXA9/HOXB3/LIF/HOXC9/HOXA3/GATA4/NKX2-5/HOXB8/HOXA4/HOXB9/HOXA5/HOXB5/CXCL8/SHOX2/HOXD10/CLRN1/PHLDA2/HOXA7/HOXB4/CTHRC1/EN1/HOXB2/VEGFA/HOXA1/MFAP2/ADM/TBX20/GDF3/BMP5/HOXD9/CSF2/HAND2/E2F7/RARRES2/HOXB6/SOCS3/HOXB7/NKX3-2/HMX3/TBX1/NODAL/TWIST1/OSR2/WNT16/RDH10/STRA6/ROR2/GATA3/CELSR1/APELA/IGF2/HMX2/MMP14/ALX1/E2F8/TEAD4/COL13A1/OTX1/IRX5/HOXC4/NRK/TEAD3
GO_EPITHELIUM_DEVELOPMENT	GO_EPITHELIUM_DEVELOPMENT	333	0.300861	1.72564	0.000999001	0.0234646	0.015991	988	tags=36%, list=26%, signal=29%	MMP9/PITX2/HOXC13/PI3/HOXB13/HOXD13/CA9/LBX1/KRT75/STC1/HOXD11/MEOX2/LIF/GATA4/NKX2-5/HOXA5/HOXB5/COL4A1/COL5A1/CLRN1/WT1/HOXA7/HOXB4/CTHRC1/PDPN/DSG2/CXCL10/SERPINE1/EN1/HOXB2/SIM1/VEGFA/TFAP2B/ADM/CYP27B1/TBX20/KRT80/FOXB1/GDF3/BMP5/MMP12/AREG/DKK1/EREG/BARX1/HAND2/CCL11/LIPN/E2F7/SDC1/ANXA1/IL31RA/VDR/SOCS3/PDX1/HOXB7/COL15A1/ELF5/NKX3-2/LGALS3/CER1/TBX1/NODAL/TAGLN2/SPRY1/TWIST1/MEOX1/GAL/WNT…
GO_IMMUNE_EFFECTOR_PROCESS	GO_IMMUNE_EFFECTOR_PROCESS	344	0.284029	1.63311	0.000999001	0.0234646	0.015991	1559	tags=55%, list=41%, signal=35%	MMP9/CHI3L1/HP/IL2RA/LTF/CD70/MMP8/PTX3/CXCL10/CXCL6/TNFAIP6/CXCL9/MCEMP1/FABP5/RETN/CLEC5A/FCGR2B/PLAU/CAMP/IGLL5/CD1A/CLCF1/MMP12/FPR2/S100A9/ORM1/ANXA2/IL13RA2/VAV3/SPON2/ANXA1/IL31RA/S100A8/ULBP1/PTPN22/SERPINA3/LGALS3/IL6/LYZ/PLAUR/CLEC12A/MYO1G/NOS2/PRF1/ABCA13/ANPEP/CD93/PLA2G5/ULBP3/GATA3/CCR2/EXO1/C1R/RNASE2/HK3/SLAMF1/STAP1/FCN3/SERPINA1/GBP1/TTR/DEFA3/C6/IL7R/LEP/ADGRE3/PRG2/SLPI/FCGR3…
GO_IMMUNE_SYSTEM_DEVELOPMENT	GO_IMMUNE_SYSTEM_DEVELOPMENT	258	0.327474	1.8478	0.000999001	0.0234646	0.015991	1562	tags=58%, list=41%, signal=37%	MMP9/PITX2/IL36B/IL2RA/LTF/KRT75/HOXA9/HOXB3/LIF/HOXA3/NKX2-5/HOXB8/IDO1/HOXA5/LOX/HOXA7/H3C7/HOXB4/PDPN/RHAG/CCN4/H3C8/CD248/CLEC5A/FCGR2B/VEGFA/H4C15/THBS1/CLCF1/CSF2/H3C11/BARX1/HAND2/ANXA2/MELK/ANXA1/IL31RA/HOXB7/PTPN22/NKX3-2/LGALS3/IL6/ITK/CCNB2/TBX1/ICOS/CCR4/TOP2A/MEOX1/CSF3/ROR2/GATA3/TNFSF11/CCR2/EXO1/CD2/ESCO2/CD3D/SOCS1/MMP14/IL7R/LEP/H4C1/SLAMF6/ACE/H3C14/CR1/ACTN1/CD80/TCIM/CD28/ITG…
GO_INFLAMMATORY_RESPONSE	GO_INFLAMMATORY_RESPONSE	255	0.384657	2.16539	0.000999001	0.0234646	0.015991	1278	tags=55%, list=34%, signal=39%	SAA1/PLA2G2A/SAA2/MMP9/CHI3L1/CCL7/IL36B/HP/IL2RA/MMP8/TIMP1/IDO1/PTX3/DPEP1/TREM1/CXCL8/CCL20/CXCL10/SERPINE1/CXCL6/CCN4/TNFAIP6/CXCL9/FCGR2B/CXCL11/THBS1/ADM/NOX4/CD163/CCL23/FPR2/CCL11/S100A9/ORM1/BDKRB2/IL1R2/SDC1/ANXA1/RARRES2/IL31RA/LILRA5/S100A8/SOCS3/NAMPT/SERPINA3/IL6/HSPG2/FN1/LYZ/TAFA3/GBP5/CCR4/SPP1/NOS2/PBK/GAL/IL36RN/GATA3/TNFSF11/CCR2/CXCR3/AGTR1/IL1RAP/STAP1/SERPINA1/ISL1/OSMR/SAA…
GO_INNATE_IMMUNE_RESPONSE	GO_INNATE_IMMUNE_RESPONSE	271	0.309165	1.75452	0.000999001	0.0234646	0.015991	1910	tags=70%, list=51%, signal=37%	SAA1/PI3/CCL7/IL36B/LTF/PTX3/TREM1/CCL20/JCHAIN/CLEC5A/FCGR2B/CAMP/IGLL5/CD300E/CYP27B1/H2BS1/MARCO/CCL23/MMP12/FPR2/EREG/CCL11/S100A9/TRIM48/SPON2/ANXA1/RARRES2/H2BC10/LILRA5/S100A8/ULBP1/MUC3A/SOCS3/PTPN22/LGALS3/GBP5/NOS2/TREML2/PLA2G5/ULBP3/IL36RN/GATA3/C1R/IL1RAP/RNASE2/SLAMF1/FCN3/GBP1/SOCS1/DEFA3/CCL18/C6/LEP/HLA-DQA1/SLPI/CASP4/SLAMF6/CCL13/CFI/IFI30/CR1/SERPING1/XCL2/FASLG/C1RL/CFH/SLAMF…
GO_LEUKOCYTE_MIGRATION	GO_LEUKOCYTE_MIGRATION	175	0.387853	2.11114	0.000999001	0.0234646	0.015991	1357	tags=59%, list=36%, signal=40%	SAA1/COL1A1/CCL7/COL1A2/DPEP1/TREM1/CXCL8/MMP1/CCL20/HOXA7/CXCL10/SERPINE1/CXCL6/CXCL9/JCHAIN/CXCL11/VEGFA/THBS1/EDN2/TNFSF14/DPP4/BMP5/CCL23/FPR2/CCL11/S100A9/ANGPT2/SDC1/VAV3/ANXA1/RARRES2/S100A8/ITGB3/LGALS3/IL6/FN1/MYO1G/ITGA5/ROR2/GATA3/TNFSF11/CCR2/CXCR3/CD2/STAP1/CCL18/MMP14/LEP/SIRPG/CCL13/DOK2/XG/THBD/XCL2/ITGA4/SLAMF8/SLC16A3/CEACAM3/MDK/IL10/FCAMR/PDGFD/CYP19A1/HMOX1/BDKRB1/CD48/CD58/A…
GO_LYMPHOCYTE_ACTIVATION	GO_LYMPHOCYTE_ACTIVATION	204	0.322091	1.77393	0.000999001	0.0234646	0.015991	1637	tags=63%, list=43%, signal=38%	IL36B/IL2RA/IGFBP2/CD70/IDO1/FCGR2B/IGLL5/TNFSF14/DPP4/CLCF1/VAV3/ANXA1/ULBP1/PTPN22/LGALS3/IL6/ITK/ICOS/PRF1/TREML2/GAL/ULBP3/GATA3/TNFSF11/CCR2/EXO1/CD2/IGF2/SLAMF1/CD3D/SOCS1/MMP14/IL7R/LEP/SIT1/SIRPG/SLAMF6/CR1/CD80/CD28/ITGA4/SLAMF8/RUNX1/IFNG/MDK/IL10/EOMES/CD3G/SLC11A1/CD40LG/CD22/PDCD1LG2/CD8B/HSH2D/CD3E/MSN/SPTA1/LGALS7B/CAV1/LGALS1/ULBP2/TNFRSF4/GPR18/BCL3/LGALS9B/GPNMB/ICAM1/HLA-DPA1/C…
GO_MITOTIC_CELL_CYCLE	GO_MITOTIC_CELL_CYCLE	201	0.328408	1.80708	0.000999001	0.0234646	0.015991	1262	tags=52%, list=33%, signal=37%	HMGA2/DLGAP5/MYBL2/EREG/KIF20A/RRM2/TUBA1C/CENPA/E2F7/MELK/BIRC5/ANXA1/UBE2C/CDC20/KIF23/CDCA8/CCNB2/SKA1/CEP55/TTK/NCAPG/NEK2/BCAT1/SPRY1/CENPK/PBK/TOP2A/KIF4A/NDC80/PTTG1/AURKB/KIF2C/KIF18A/PHOX2B/CDKN3/BUB1/SGO1/CCNB1/CDC25C/CCNA2/IGF2/CDC45/IQGAP3/GTSE1/CENPE/KIF14/E2F8/HASPIN/CDK1/ESPL1/FOXA1/TPX2/FOXM1/NUSAP1/BUB1B/ORC1/NUF2/NCAPH/TUBB6/SKA3/AURKA/HMMR/CDC6/CENPF/CDKN2C/CD28/CLSPN/USP29/WEE…
GO_NEGATIVE_REGULATION_OF_BIOSYNTHETIC_PROCESS	GO_NEGATIVE_REGULATION_OF_BIOSYNTHETIC_PROCESS	313	0.289017	1.65344	0.000999001	0.0234646	0.015991	1382	tags=49%, list=37%, signal=34%	HMGA2/HOXB13/DMBX1/HOXA2/IGF2BP3/HOXC8/HOXB3/H2AC19/NKX2-5/HOXB8/PRAME/PRDM13/H2AC18/IGF2BP2/WT1/HOXA7/H3C7/HOXB4/IGF2BP1/EN1/HOXB2/H3C8/VEGFA/H4C15/DEPDC1/TFAP2B/CYP27B1/TBX20/PITX1/FGF19/TCF23/BMP5/SIX6/HOXD9/MMP12/DKK1/H1-5/H1-3/EREG/CSF2/H3C11/H2AC16/E2F7/BIRC5/FEZF1/SRY/VDR/ITGB3/PDX1/H2AC12/RIPPLY3/NKX3-2/IL6/LOXL2/TBX1/NODAL/H2AC13/TWIST1/OSR2/AURKB/GATA3/IGF2/CDC45/FCN3/ISL1/LEP/H4C1/ALX1…
GO_NEGATIVE_REGULATION_OF_DEVELOPMENTAL_PROCESS	GO_NEGATIVE_REGULATION_OF_DEVELOPMENTAL_PROCESS	286	0.313642	1.78455	0.000999001	0.0234646	0.015991	1212	tags=44%, list=32%, signal=33%	POSTN/MMP9/HMGA2/COL3A1/LBX1/LTF/HOXA2/HOXA9/MEOX2/NKX2-5/TIMP1/HOXB8/HOXA5/GDF15/COL5A1/PRAME/WT1/HOXA7/CXCL10/SERPINE1/COL4A2/CCN4/FGF3/FCGR2B/VEGFA/H4C15/ALPK2/THBS1/COL5A2/FOXA2/TCF23/GDF3/BMP5/AREG/DKK1/EREG/HAND2/CCL11/MMP11/ANXA2/TLX3/ANGPT2/ANXA1/TNFRSF11B/ITGB3/NAMPT/ELF5/NKX3-2/IL6/HSPG2/COL4A3/ASPN/LOXL2/CER1/TBX1/PAEP/ASPM/NODAL/SPP1/SPRY1/TWIST1/SOCS2/KLK3/PHOX2B/GATA3/CCR2/ISL2/STAP…
GO_NEGATIVE_REGULATION_OF_RESPONSE_TO_STIMULUS	GO_NEGATIVE_REGULATION_OF_RESPONSE_TO_STIMULUS	381	0.289057	1.67261	0.000999001	0.0234646	0.015991	1214	tags=43%, list=32%, signal=33%	SAA1/MMP9/HMGA2/COL3A1/CHRNA9/APCDD1L/IL2RA/LTF/IGFBP2/LIF/GATA4/NKX2-5/GDF15/CXCL8/PRAME/CTHRC1/SERPINE1/TNFAIP6/FCGR2B/PLAU/DLK1/ALPK2/THBS1/ADM/FOXA2/TBX20/DPP4/HTRA3/GDF3/MAGEA3/BMP5/MMP12/SERPINB2/AREG/DKK1/FPR2/PLAT/EREG/CSF2/BARX1/GPRC5A/ANXA2/BDKRB2/IL13RA2/IL1R2/ANGPT2/EYA4/ANXA1/IGFBP3/SOCS3/PDX1/PTPN22/NAMPT/LGALS3/IL6/ASPN/CER1/NODAL/TAFA3/PLAUR/SPP1/SPRY1/TWIST1/SOCS2/PBK/ROR2/IL36RN…
GO_NEGATIVE_REGULATION_OF_RNA_BIOSYNTHETIC_PROCESS	GO_NEGATIVE_REGULATION_OF_RNA_BIOSYNTHETIC_PROCESS	262	0.297063	1.67993	0.000999001	0.0234646	0.015991	1375	tags=49%, list=36%, signal=34%	HMGA2/HOXB13/DMBX1/HOXA2/HOXC8/HOXB3/H2AC19/NKX2-5/HOXB8/PRAME/PRDM13/H2AC18/WT1/HOXA7/H3C7/HOXB4/EN1/HOXB2/H3C8/VEGFA/H4C15/DEPDC1/TFAP2B/TBX20/PITX1/TCF23/SIX6/HOXD9/MMP12/DKK1/H1-5/H1-3/EREG/CSF2/H3C11/H2AC16/E2F7/BIRC5/FEZF1/SRY/VDR/PDX1/H2AC12/RIPPLY3/NKX3-2/LOXL2/TBX1/NODAL/H2AC13/TWIST1/OSR2/AURKB/GATA3/IGF2/CDC45/FCN3/ISL1/LEP/H4C1/ALX1/E2F8/FOXA1/FOXM1/H3C14/SNAI2/IRX5/CENPF/FASLG/OLIG3/…
GO_POSITIVE_REGULATION_OF_CELL_ADHESION	GO_POSITIVE_REGULATION_OF_CELL_ADHESION	141	0.338586	1.80015	0.000999001	0.0234646	0.015991	1634	tags=64%, list=43%, signal=38%	SAA1/IBSP/IL36B/IL2RA/IGFBP2/CD70/LIF/PDPN/COL8A1/VEGFA/TNFSF14/FOXA2/DPP4/VAV3/ANXA1/PTPN22/IL6/FN1/NODAL/PLAUR/ICOS/DMP1/ITGA5/GATA3/TNFSF11/CCR2/IGF2/SOCS1/NPNT/IL7R/LEP/SIRPG/FOXA1/RHOD/CD80/CD28/ITGA4/RUNX1/CD36/IFNG/MDK/IL10/CD40LG/PDCD1LG2/ITGA3/CD3E/SPTA1/CAV1/LGALS1/TGFB2/EMILIN1/ADAM19/SELP/ICAM1/HLA-DPA1/CCL5/EGFL6/IL15/RNASE10/XCL1/MYB/LCK/NFKBIZ/IL7/EGFLAM/CCR7/CXCL13/HLA-DPB1/CCL2/S…
GO_POSITIVE_REGULATION_OF_CELL_POPULATION_PROLIFERATION	GO_POSITIVE_REGULATION_OF_CELL_POPULATION_PROLIFERATION	288	0.328648	1.86906	0.000999001	0.0234646	0.015991	1182	tags=46%, list=31%, signal=34%	MMP9/HMGA2/ESM1/IL2RA/LTF/HOXC10/IGFBP2/CD70/OTP/LIF/HOXA3/NKX2-5/TIMP1/SHOX2/PRAME/CTHRC1/MAB21L2/DMRTA2/CXCL10/CCN4/FGF3/CD248/VEGFA/REG1B/TFAP2B/THBS1/ADM/EDN2/TBX20/DPP4/FGF19/BMP5/CLCF1/MMP12/AREG/EREG/CSF2/REG1A/CCL11/ANXA2/BIRC5/VAV3/ANXA1/IL31RA/ITGB3/CDC20/LAMB1/PDX1/PTPN22/NAMPT/IL6/TBX1/FN1/ASPM/NODAL/TTK/TWIST1/OSR2/CSF3/FOSL1/CCR2/CCNB1/AGTR1/APELA/CCNA2/IGF2/SLAMF1/IQGAP3/ISL1/HMX2/…
GO_POSITIVE_REGULATION_OF_CELLULAR_BIOSYNTHETIC_PROCESS	GO_POSITIVE_REGULATION_OF_CELLULAR_BIOSYNTHETIC_PROCESS	387	0.338709	1.96161	0.000999001	0.0234646	0.015991	1060	tags=42%, list=28%, signal=34%	HMGA2/OTX2/PITX2/HOXC13/COL1A1/HOXC11/HOXD13/PAX3/HOXA2/HOXA9/HOXC10/VGLL2/MEOX2/HOXB3/LIF/HOXC9/HOXA3/MMP8/GATA4/NKX2-5/HOXA4/PTX3/HOXB9/HOXA5/HOXB5/CXCL8/LUM/HOXD10/WT1/HOXA7/HOXB4/CXCL10/SERPINE1/EN1/HOXB2/VEGFA/HOXA1/TFAP2B/THBS1/ADM/NOX4/FOXA2/TBX20/PITX1/DLGAP5/BMP5/HOXD9/MMP12/H1-5/H1-3/FPR2/HOXA10/MYBL2/EREG/BARX1/HAND2/TLX3/E2F7/ANXA1/IL31RA/FEZF1/SRY/VDR/PDLIM1/PDX1/HOXB7/NAMPT/ELF5/IL6…
GO_POSITIVE_REGULATION_OF_IMMUNE_SYSTEM_PROCESS	GO_POSITIVE_REGULATION_OF_IMMUNE_SYSTEM_PROCESS	292	0.329985	1.87973	0.000999001	0.0234646	0.015991	1595	tags=61%, list=42%, signal=38%	CCL7/IL36B/IL2RA/IGFBP2/CD70/LIF/MMP8/IDO1/HOXA5/CXCL8/CCL20/CXCL10/SERPINE1/FCGR2B/VEGFA/IGLL5/THBS1/CD1A/EDN2/TNFSF14/DPP4/CLCF1/MMP12/FPR2/EREG/HCAR2/IL13RA2/VAV3/SPON2/ANXA1/RARRES2/MUC3A/PTPN22/LGALS3/IL6/ITK/TAFA3/MYO1G/GBP5/ICOS/NOS2/PLA2G5/TRAT1/CSF3/ROR2/GATA3/TNFSF11/CCR2/CD2/C1R/IGF2/STAP1/FCN3/CD3D/GBP1/GPR31/SOCS1/C6/MMP14/IL7R/LEP/HLA-DQA1/SIRPG/FCGR3A/SLAMF6/CFI/CR1/SERPING1/XG/CD8…
GO_POSITIVE_REGULATION_OF_NUCLEOBASE_CONTAINING_COMPOUND_METABOLIC_PROCESS	GO_POSITIVE_REGULATION_OF_NUCLEOBASE_CONTAINING_COMPOUND_METABOLIC_PROCESS	348	0.344672	1.98405	0.000999001	0.0234646	0.015991	1041	tags=42%, list=28%, signal=34%	HMGA2/OTX2/PITX2/HOXC13/COL1A1/HOXC11/HOXD13/PAX3/HOXA2/HOXA9/HOXC10/VGLL2/MEOX2/HOXB3/LIF/HOXC9/HOXA3/GATA4/NKX2-5/HOXA4/HOXB9/HOXA5/HOXB5/LUM/HOXD10/WT1/HOXA7/HOXB4/CXCL10/SERPINE1/EN1/HOXB2/VEGFA/HOXA1/TFAP2B/NOX4/FOXA2/TBX20/PITX1/DLGAP5/BMP5/CLCF1/HOXD9/MMP12/H1-5/H1-3/HOXA10/MYBL2/BARX1/HAND2/TLX3/E2F7/EYA4/IL31RA/FEZF1/SRY/VDR/PDLIM1/PDX1/HOXB7/NAMPT/ELF5/IL6/EBF2/TBX1/NODAL/PKIB/NEK2/SPP1…
GO_POSITIVE_REGULATION_OF_PROTEIN_METABOLIC_PROCESS	GO_POSITIVE_REGULATION_OF_PROTEIN_METABOLIC_PROCESS	378	0.287794	1.66591	0.000999001	0.0234646	0.015991	1214	tags=44%, list=32%, signal=33%	SAA1/PLA2G2A/MMP9/HMGA2/CHI3L1/CCL7/LTF/LIF/MMP8/GATA4/GDF15/MAGEC2/CCL20/FGF3/PCOLCE/FCGR2B/VEGFA/THBS1/NOX4/FGF19/GDF3/BMP5/MARCO/CLCF1/CCL23/AREG/DKK1/H1-5/FPR2/EREG/CSF2/HAND2/GPRC5A/CCL11/S100A9/ANXA2/FAM20A/RARRES2/IL31RA/IGFBP3/LILRA5/S100A8/ITGB3/UBE2C/CDC20/SOCS3/PTPN22/CDCA2/IL6/COL4A3/TBX1/FN1/NODAL/PLAUR/TTK/PLA2G5/PBK/WNT16/CSF3/ITGA5/ROR2/GATA3/TNFSF11/CCR2/CCNB1/AGTR1/APELA/IGF2/SL…
GO_POSITIVE_REGULATION_OF_PROTEIN_MODIFICATION_PROCESS	GO_POSITIVE_REGULATION_OF_PROTEIN_MODIFICATION_PROCESS	306	0.283022	1.6165	0.000999001	0.0234646	0.015991	1213	tags=42%, list=32%, signal=31%	SAA1/PLA2G2A/MMP9/HMGA2/CHI3L1/CCL7/LTF/LIF/MMP8/GATA4/GDF15/MAGEC2/CCL20/FGF3/FCGR2B/VEGFA/THBS1/NOX4/FGF19/GDF3/BMP5/MARCO/CLCF1/CCL23/AREG/DKK1/H1-5/FPR2/EREG/CSF2/HAND2/GPRC5A/CCL11/ANXA2/FAM20A/RARRES2/IL31RA/IGFBP3/LILRA5/ITGB3/UBE2C/CDC20/SOCS3/PTPN22/CDCA2/IL6/TBX1/NODAL/PLAUR/TTK/PLA2G5/PBK/WNT16/CSF3/ITGA5/ROR2/GATA3/TNFSF11/CCNB1/APELA/IGF2/SLAMF1/IQGAP3/STAP1/NIBAN1/CENPE/ISL1/SOCS1/C…
GO_POSITIVE_REGULATION_OF_RNA_BIOSYNTHETIC_PROCESS	GO_POSITIVE_REGULATION_OF_RNA_BIOSYNTHETIC_PROCESS	314	0.34927	1.9981	0.000999001	0.0234646	0.015991	1041	tags=43%, list=28%, signal=34%	HMGA2/OTX2/PITX2/HOXC13/COL1A1/HOXC11/HOXD13/PAX3/HOXA2/HOXA9/HOXC10/VGLL2/MEOX2/HOXB3/LIF/HOXC9/HOXA3/GATA4/NKX2-5/HOXA4/HOXB9/HOXA5/HOXB5/LUM/HOXD10/WT1/HOXA7/HOXB4/CXCL10/SERPINE1/EN1/HOXB2/VEGFA/HOXA1/TFAP2B/FOXA2/TBX20/PITX1/DLGAP5/BMP5/HOXD9/MMP12/H1-5/H1-3/HOXA10/MYBL2/BARX1/HAND2/TLX3/E2F7/IL31RA/FEZF1/SRY/VDR/PDLIM1/PDX1/HOXB7/NAMPT/ELF5/IL6/EBF2/TBX1/NODAL/SPP1/TWIST1/OSR2/TOP2A/MEOX1/M…
GO_POSITIVE_REGULATION_OF_TRANSCRIPTION_BY_RNA_POLYMERASE_II	GO_POSITIVE_REGULATION_OF_TRANSCRIPTION_BY_RNA_POLYMERASE_II	256	0.377804	2.1287	0.000999001	0.0234646	0.015991	993	tags=44%, list=26%, signal=35%	HMGA2/OTX2/PITX2/HOXC13/HOXC11/HOXD13/PAX3/HOXA2/HOXA9/HOXC10/VGLL2/MEOX2/HOXB3/LIF/HOXC9/HOXA3/GATA4/NKX2-5/HOXA4/HOXB9/HOXA5/HOXB5/LUM/HOXD10/WT1/HOXA7/HOXB4/CXCL10/SERPINE1/EN1/HOXB2/VEGFA/HOXA1/TFAP2B/FOXA2/TBX20/PITX1/DLGAP5/BMP5/HOXD9/MMP12/HOXA10/MYBL2/BARX1/HAND2/TLX3/E2F7/SRY/VDR/PDX1/HOXB7/NAMPT/ELF5/IL6/EBF2/TBX1/NODAL/TWIST1/OSR2/TOP2A/MEOX1/MACC1/GAL/CSF3/EBF3/FOSL1/POU2F3/PHOX2B/GAT…
GO_REGULATION_OF_CELL_ACTIVATION	GO_REGULATION_OF_CELL_ACTIVATION	176	0.344432	1.87633	0.000999001	0.0234646	0.015991	1637	tags=65%, list=43%, signal=38%	PLA2G2A/IL36B/IL2RA/IGFBP2/CD70/MMP8/IDO1/PDPN/FCGR2B/IGLL5/THBS1/TNFSF14/DPP4/CLCF1/IL13RA2/VAV3/ANXA1/IL31RA/LILRA5/PTPN22/LGALS3/IL6/TAFA3/ICOS/GAL/GATA3/TNFSF11/CCR2/CD2/IGF2/STAP1/SOCS1/MMP14/IL7R/LEP/SIT1/SIRPG/CR1/CD80/THBD/CD28/SLAMF8/RUNX1/IFNG/MDK/IL10/HMOX1/CD40LG/CD22/PDCD1LG2/ADGRE2/CD3E/SPTA1/LGALS7B/CAV1/LGALS1/TNFRSF4/EMILIN1/LGALS9B/GPNMB/SELP/PLSCR1/HLA-DPA1/CCL5/CST7/HLA-DRB1/I…
GO_REGULATION_OF_CELL_ADHESION	GO_REGULATION_OF_CELL_ADHESION	223	0.331131	1.84104	0.000999001	0.0234646	0.015991	1595	tags=61%, list=42%, signal=37%	SAA1/POSTN/IBSP/COL1A1/IL36B/IL2RA/IGFBP2/CD70/LIF/IDO1/CXCL8/HOXA7/PDPN/SERPINE1/COL8A1/FCGR2B/PLAU/VEGFA/THBS1/TNFSF14/FOXA2/DPP4/MMP12/TGFBI/ANGPT2/VAV3/ANXA1/PTPN22/ADAMDEC1/LGALS3/IL6/FN1/NODAL/PLAUR/ICOS/DMP1/ITGA5/GATA3/TNFSF11/CCR2/CXCR3/IGF2/GBP1/SOCS1/MMP14/NPNT/IL7R/LEP/KIF14/SIRPG/FOXA1/SNAI2/RHOD/CD80/CD28/ITGA4/IL1RN/RUNX1/CD36/MBP/IFNG/MDK/IL10/CD40LG/PDCD1LG2/ITGA3/CD3E/SPTA1/LGAL…
GO_REGULATION_OF_CELL_DEATH	GO_REGULATION_OF_CELL_DEATH	375	0.2866	1.65792	0.000999001	0.0234646	0.015991	1601	tags=56%, list=42%, signal=36%	MMP9/HMGA2/HP/LTF/GATA4/NKX2-5/TIMP1/IDO1/HOXA5/DPEP1/PRAME/WT1/LOX/PHLDA2/PDPN/CXCL10/SERPINE1/EN1/CCN4/CD248/CLEC5A/FCGR2B/VEGFA/TNFRSF12A/ALPK2/TFAP2B/THBS1/ADM/TNFSF14/NOX4/FOXB1/MAGEA3/G0S2/BMP5/CLCF1/SERPINB2/DKK1/MYBL2/CSF2/HAND2/AGR3/S100A9/HCAR2/BDKRB2/MELK/BIRC5/EYA4/VAV3/ANXA1/IL31RA/IGFBP3/VDR/S100A8/SOCS3/PDX1/NKX3-2/LGALS3/IL6/COL4A3/STEAP3/TBX1/NODAL/PLAUR/TWIST1/SOCS2/TOP2A/GAL/WN…
GO_REGULATION_OF_CELL_POPULATION_PROLIFERATION	GO_REGULATION_OF_CELL_POPULATION_PROLIFERATION	480	0.283556	1.66266	0.000999001	0.0234646	0.015991	1183	tags=42%, list=31%, signal=33%	MMP9/HMGA2/HOXD13/ESM1/IL2RA/LBX1/LTF/HOXC10/IGFBP2/CD70/OTP/LIF/HOXA3/NKX2-5/TIMP1/IDO1/HOXA5/CXCL8/SHOX2/PRAME/WT1/PHLDA2/CTHRC1/PDPN/MAB21L2/DMRTA2/CXCL10/CCN4/FGF3/CXCL9/CD248/FCGR2B/PLAU/CXCL11/VEGFA/REG1B/TFAP2B/THBS1/ADM/EDN2/CYP27B1/NOX4/TBX20/DPP4/FGF19/BMP5/CLCF1/CCL23/MMP12/AREG/EREG/CSF2/REG1A/HAND2/CCL11/ANXA2/E2F7/BIRC5/VAV3/ANXA1/IL31RA/IGFBP3/FEZF1/VDR/ITGB3/CDC20/LAMB1/PDX1/PTPN2…
GO_REGULATION_OF_IMMUNE_RESPONSE	GO_REGULATION_OF_IMMUNE_RESPONSE	257	0.30108	1.6973	0.000999001	0.0234646	0.015991	1595	tags=59%, list=42%, signal=37%	COL3A1/COL1A1/IL2RA/COL1A2/IDO1/TREM1/FCGR2B/IGLL5/CD1A/CD300E/CLCF1/MMP12/FPR2/EREG/IL13RA2/VAV3/SPON2/ANXA1/ULBP1/MUC3A/SOCS3/PTPN22/LGALS3/IL6/ITK/MYO1G/GBP5/TREML2/PLA2G5/TRAT1/ULBP3/GATA3/CCR2/C1R/STAP1/FCN3/CD3D/GBP1/GPR31/SOCS1/C6/IL7R/LEP/HLA-DQA1/FCGR3A/SLAMF6/CFI/CR1/SERPING1/CD80/CD28/C1RL/CFH/ITGA4/SLAMF8/RUNX1/CD36/C1S/IFNG/IL10/UBASH3A/HLA-DRA/CLEC4C/CD3G/CFHR1/SLC11A1/HMOX1/CD48/CD…
GO_REGULATION_OF_IMMUNE_SYSTEM_PROCESS	GO_REGULATION_OF_IMMUNE_SYSTEM_PROCESS	433	0.331227	1.92855	0.000999001	0.0234646	0.015991	1597	tags=60%, list=42%, signal=39%	PLA2G2A/COL3A1/COL1A1/CCL7/IL36B/IL2RA/LTF/HOXA9/IGFBP2/CD70/LIF/MMP8/HOXB8/COL1A2/IDO1/HOXA5/TREM1/CXCL8/LOX/CCL20/HOXA7/H3C7/CXCL10/SERPINE1/CXCL6/H3C8/FCGR2B/VEGFA/IGLL5/H4C15/THBS1/CD1A/CD300E/EDN2/TNFSF14/DPP4/BMP5/CLCF1/MMP12/FPR2/EREG/CSF2/H3C11/HCAR2/ORM1/IL13RA2/VAV3/SPON2/ANXA1/RARRES2/IL31RA/ULBP1/MUC3A/SOCS3/PTPN22/LGALS3/IL6/ITK/TAFA3/MYO1G/GBP5/ICOS/NOS2/TREML2/PLA2G5/TRAT1/GAL/CSF3…
GO_RESPONSE_TO_BIOTIC_STIMULUS	GO_RESPONSE_TO_BIOTIC_STIMULUS	432	0.307858	1.7925	0.000999001	0.0234646	0.015991	1579	tags=57%, list=42%, signal=38%	SAA1/PLA2G2A/HMGA2/PI3/CCL7/IL36B/HP/IL2RA/LTF/CA3/IDO1/PTX3/TREM1/CXCL8/CCL20/CXCL10/SERPINE1/CXCL6/C15orf48/LOXL1/CXCL9/JCHAIN/CLEC5A/FCGR2B/CXCL11/CAMP/IGLL5/REG1B/CD300E/ADM/CYP27B1/H2BS1/MARCO/CCL23/MMP12/FPR2/OCIAD2/EREG/CSF2/REG1A/CCL11/S100A9/TRIM48/FAM20A/SPON2/ANXA1/RARRES2/H2BC10/IL31RA/LILRA5/S100A8/ULBP1/MUC3A/SOCS3/PTPN22/LGALS3/IL6/LYZ/GJB2/GBP5/CCR4/NOS2/PRF1/TREML2/KLK3/PLA2G5/CS…
GO_RESPONSE_TO_CYTOKINE	GO_RESPONSE_TO_CYTOKINE	350	0.317293	1.82749	0.000999001	0.0234646	0.015991	1530	tags=56%, list=41%, signal=37%	SAA1/POSTN/MMP9/COL3A1/COL1A1/CHI3L1/CCL7/IL36B/IL2RA/CD70/LIF/TIMP1/COL1A2/CXCL8/MMP1/LOX/CCL20/H3C7/CXCL10/F13A1/CXCL6/H3C8/CXCL9/PCOLCE/CXCL11/VEGFA/TNFRSF12A/THBS1/EDN2/CYP27B1/TNFSF14/FOXA2/CLCF1/CCL23/MMP12/SERPINB2/MYBL2/EREG/CSF2/REG1A/H3C11/CCL11/ANXA2/IL13RA2/IL1R2/BIRC5/SDC1/ANXA1/IL31RA/TNFRSF11B/SOCS3/PDX1/IL6/PLP2/FN1/GBP5/CCR4/NOS2/TWIST1/SOCS2/PLA2G5/CSF3/IL36RN/FOSL1/GATA3/TNFSF1…
GO_RESPONSE_TO_GROWTH_FACTOR	GO_RESPONSE_TO_GROWTH_FACTOR	181	0.332929	1.8158	0.000999001	0.0234646	0.015991	1155	tags=46%, list=31%, signal=33%	POSTN/IBSP/OTX2/COL3A1/COL1A1/GATA4/COL1A2/FMOD/GDF15/CXCL8/LUM/LOX/COL4A2/FGF3/VEGFA/MXRA5/TFAP2B/THBS1/NOX4/FGF19/HTRA3/GDF3/BMP5/DKK1/ANGPT2/ANXA1/ITGB3/ASPN/CER1/TBX1/NODAL/SPRY1/TWIST1/ITGA5/ROR2/PHOX2B/GATA3/SPRY4/CCNA2/ADAMTS3/NPNT/VASN/SFRP4/SNAI2/SHCBP1/FSTL1/FASLG/ADAMTS7/DLX5/NGFR/IL10/HTRA4/PDGFD/LRP2/NKX2-1/GPC3/GATA6/FST/SHISA2/SOST/EGFR/ITGA3/DCN/FAM83G/FGF21/CAV2/HGF/CAV1/FAM20C/N…
GO_RESPONSE_TO_OXYGEN_CONTAINING_COMPOUND	GO_RESPONSE_TO_OXYGEN_CONTAINING_COMPOUND	433	0.273331	1.59146	0.000999001	0.0234646	0.015991	947	tags=33%, list=25%, signal=28%	POSTN/MMP9/COL3A1/HOXB13/MMP13/COL1A1/CCL7/IL36B/HOXD13/HP/CA9/LTF/HOXA2/STC1/IGFBP2/CA3/GATA4/TIMP1/COL1A2/IDO1/COL6A2/DPEP1/COL4A1/GDF15/CXCL8/WT1/DSG2/CXCL10/SERPINE1/CXCL6/LOXL1/CXCL9/RETN/FCGR2B/CXCL11/REG1B/MMP19/THBS1/ADM/CYP27B1/NOX4/COL5A2/FOXA2/AGXT/MMP12/AREG/DKK1/FPR2/AQP9/EREG/CSF2/REG1A/S100A9/ANGPT2/SDC1/SPON2/ANXA1/RARRES2/VDR/S100A8/SOCS3/PDX1/PTPN22/NAMPT/IL6/COL4A3/TBX1/GJB2/TD…
GO_TUBE_DEVELOPMENT	GO_TUBE_DEVELOPMENT	307	0.364298	2.08193	0.000999001	0.0234646	0.015991	1190	tags=49%, list=32%, signal=36%	HMGA2/COL3A1/HOXB13/CHI3L1/HOXD13/ESM1/LBX1/HOXD11/MEOX2/HOXB3/LIF/HOXA3/GATA4/NKX2-5/HOXA5/COL4A1/CXCL8/SHOX2/ADAM12/WT1/LOX/HOXA7/CTHRC1/PDPN/CXCL10/SERPINE1/EN1/COL4A2/COL8A1/SRPX2/SIM1/VEGFA/HOXA1/TNFRSF12A/MMP19/TFAP2B/THBS1/ADM/EDN2/TBX20/FOXB1/BMP5/AREG/EREG/REG1A/HAND2/CCL11/TGFBI/ANXA2/ANGPT2/E2F7/SDC1/VAV3/ANXA1/RARRES2/VDR/ITGB3/PDX1/HOXB7/COL15A1/NKX3-2/IL6/HSPG2/COL4A3/LOXL2/CER1/TBX…
GO_TUBE_MORPHOGENESIS	GO_TUBE_MORPHOGENESIS	259	0.375999	2.12321	0.000999001	0.0234646	0.015991	1190	tags=50%, list=32%, signal=37%	HMGA2/COL3A1/HOXB13/CHI3L1/HOXD13/ESM1/LBX1/HOXD11/MEOX2/HOXB3/HOXA3/GATA4/NKX2-5/HOXA5/COL4A1/CXCL8/SHOX2/ADAM12/WT1/LOX/HOXA7/CTHRC1/PDPN/CXCL10/SERPINE1/COL4A2/COL8A1/SRPX2/VEGFA/HOXA1/TNFRSF12A/MMP19/TFAP2B/THBS1/ADM/TBX20/BMP5/AREG/EREG/HAND2/CCL11/TGFBI/ANXA2/ANGPT2/E2F7/VAV3/ANXA1/VDR/ITGB3/HOXB7/COL15A1/IL6/HSPG2/COL4A3/LOXL2/TBX1/FN1/NODAL/ENPEP/SPRY1/TWIST1/ANPEP/KLK3/RDH10/ITGA5/STRA6/…
GO_VASCULATURE_DEVELOPMENT	GO_VASCULATURE_DEVELOPMENT	229	0.383787	2.13643	0.000999001	0.0234646	0.015991	1081	tags=47%, list=29%, signal=36%	HMGA2/COL3A1/HOXB13/COL1A1/CHI3L1/ESM1/MEOX2/HOXB3/LIF/HOXA3/GATA4/NKX2-5/COL1A2/HOXA5/COL4A1/CXCL8/COL5A1/ADAM12/WT1/LOX/HOXA7/PDPN/CXCL10/SERPINE1/COL4A2/COL8A1/SRPX2/LOXL1/VEGFA/HOXA1/TNFRSF12A/MMP19/TFAP2B/THBS1/ADM/TBX20/EREG/HAND2/CCL11/TGFBI/ANXA2/ANGPT2/E2F7/VAV3/ANXA1/ITGB3/SOCS3/COL15A1/IL6/HSPG2/COL4A3/LOXL2/TBX1/FN1/NODAL/ENPEP/TWIST1/ANPEP/KLK3/ITGA5/STRA6/FOSL1/CCR2/CXCR3/AGTR1/APEL…
GO_ADAPTIVE_IMMUNE_RESPONSE	GO_ADAPTIVE_IMMUNE_RESPONSE	151	0.334914	1.7887	0.001	0.0234646	0.015991	1595	tags=64%, list=42%, signal=39%	CD70/JCHAIN/FCGR2B/IGLL5/CD1A/CLCF1/IL13RA2/ANXA1/IL31RA/IL6/ITK/ADGRE1/MYO1G/PRF1/TRAT1/GATA3/CCR2/EXO1/C1R/SLAMF1/CD3D/C6/IL7R/HLA-DQA1/SIT1/SLAMF6/CFI/CR1/SERPING1/CD80/CD28/C1RL/C1S/IFNG/IL10/EOMES/FCAMR/HLA-DRA/CLEC4C/CD3G/SLC11A1/CD48/CD40LG/CLEC10A/PDCD1LG2/CD8B/CD1B/LAMP3/TLR8/CD3E/HLA-DQB1/BCL3/IL1R1/ICAM1/HLA-DPA1/HLA-DRB1/BATF/HLA-DQA2/IFNA6/XCL1/LILRB3/HLA-DQB2/NFKBIZ/HFE/CTSC/HLA-DRB…
GO_CELL_DIVISION	GO_CELL_DIVISION	140	0.374956	1.99053	0.001	0.0234646	0.015991	806	tags=43%, list=21%, signal=35%	HMGA2/SEPTIN14/HOXB4/FGF3/VEGFA/EREG/KIF20A/TUBA1C/CENPA/E2F7/BIRC5/UBE2C/CDC20/KIF23/CDCA2/CDCA8/CCNB2/SKA1/CEP55/ASPM/PIMREG/NCAPG/NEK2/TOP2A/FAM83D/KIF4A/MACC1/NDC80/PTTG1/AURKB/KIF2C/BUB1/SGO1/CCNB1/CDC25C/CCNA2/IGF2/SPC24/CENPE/KIF14/ERCC6L/E2F8/CDK1/ESPL1/TPX2/NUSAP1/BUB1B/NUF2/NCAPH/SKA3/AURKA/CDC6/TEAD3/CENPF/WEE1/BRIP1/MDK/KIFC1/CDK4/PDGFD
GO_EMBRYO_DEVELOPMENT_ENDING_IN_BIRTH_OR_EGG_HATCHING	GO_EMBRYO_DEVELOPMENT_ENDING_IN_BIRTH_OR_EGG_HATCHING	173	0.437301	2.37577	0.001	0.0234646	0.015991	603	tags=38%, list=16%, signal=34%	COL1A1/HOXC11/HOXA6/HOXA2/HOXA9/MEOX2/HOXB3/LIF/HOXC9/HOXA3/NKX2-5/HOXB8/HOXA4/HOXB9/HOXA5/HOXB5/SHOX2/HOXC6/HOXD10/PHLDA2/HOXA7/HOXB4/CTHRC1/EN1/HOXB2/C6orf141/VEGFA/HOXA1/ADM/HOXC5/FOXB1/GDF3/BMP5/HOXD9/DKK1/CSF2/HAND2/SLC34A2/E2F7/HOXB6/SOCS3/HOXB7/RIPPLY3/NKX3-2/CCNB2/TBX1/ASF1B/NODAL/NEK2/TWIST1/OSR2/MEOX1/RDH10/ROR2/FOSL1/GATA3/CELSR1/CCNB1/IGF2/ADAMTS3/ISL1/CENPU/C6/MMP14/ALX1/E2F8
GO_EMBRYONIC_MORPHOGENESIS	GO_EMBRYONIC_MORPHOGENESIS	185	0.479296	2.61876	0.001	0.0234646	0.015991	928	tags=52%, list=25%, signal=41%	MMP9/HMGA2/OTX2/HOXC11/CHRNA9/HOXD13/HOXA6/LBX1/HOXA2/HOXA9/HOXC10/HOXB3/HOXC9/HOXA3/MMP8/GATA4/NKX2-5/HOXB8/HOXA4/HOXB9/HOXA5/HOXB5/SHOX2/COL5A1/HOXD10/CLRN1/HOXA7/HOXB4/CTHRC1/MAB21L2/EN1/COL4A2/HOXB2/COL8A1/HOXD12/HOXA1/MFAP2/ADM/COL5A2/FOXA2/TBX20/PITX1/GDF3/BMP5/HOXD9/DKK1/HOXA10/HAND2/SP8/HOXB6/ITGB3/SOCS3/LAMB1/PDX1/HOXB7/ELF5/NKX3-2/HMX3/CER1/TBX1/FN1/NODAL/TWIST1/OSR2/WNT16/RDH10/ITGA5/S…
GO_EXTRACELLULAR_STRUCTURE_ORGANIZATION	GO_EXTRACELLULAR_STRUCTURE_ORGANIZATION	177	0.403388	2.19735	0.001	0.0234646	0.015991	1072	tags=49%, list=28%, signal=37%	POSTN/IBSP/MMP9/COL3A1/MMP13/COL1A1/COL6A3/MMP8/TIMP1/COL1A2/PTX3/FMOD/MMP7/COL6A2/COL4A1/COL5A1/LUM/ADAM12/MMP1/WT1/LOX/PDPN/SERPINE1/COL4A2/COL8A1/LOXL1/MMP19/THBS1/MFAP2/COL5A2/DPP4/MMP12/MMP11/TGFBI/ANXA2/TNFRSF11B/ITGB3/SERPINH1/LAMB1/COL15A1/IL6/HSPG2/COL4A3/LOXL2/FN1/SPP1/TPSAB1/DMP1/ITGA5/ADAMTS3/WDR72/COL4A4/MMP10/TTR/MMP14/NPNT/NID2/MMP3/BGN/COL13A1/LAMC1/KLK2/COL12A1/COL14A1/ITGA4/ADAM…
GO_MORPHOGENESIS_OF_AN_EPITHELIUM	GO_MORPHOGENESIS_OF_AN_EPITHELIUM	143	0.377988	2.01287	0.001	0.0234646	0.015991	1589	tags=66%, list=42%, signal=40%	HOXB13/HOXD13/CA9/LBX1/HOXD11/LIF/GATA4/NKX2-5/HOXA5/COL4A1/COL5A1/WT1/HOXB4/CTHRC1/PDPN/CXCL10/HOXB2/VEGFA/ADM/TBX20/BMP5/MMP12/AREG/DKK1/HAND2/CCL11/VDR/SOCS3/PDX1/HOXB7/NODAL/SPRY1/TWIST1/WNT16/RDH10/ITGA5/ROR2/GATA3/CELSR1/MMP14/NPNT/ALX1/FOXA1/SNAI2/FREM2/NGFR/MDK/IL10/EOMES/LRP2/NKX2-1/GPC3/FST/EGFR/TEAD2/ALDH1A3/SNAI1/MSN/ST14/HGF/TGFB2/CITED1/TNC/PLEKHA4/ROR1/HHIP/SIX2/STIL/EPHA2/FGF10/GC…
GO_MUSCLE_STRUCTURE_DEVELOPMENT	GO_MUSCLE_STRUCTURE_DEVELOPMENT	158	0.361875	1.93949	0.001	0.0234646	0.015991	611	tags=31%, list=16%, signal=27%	COL3A1/PAX3/LBX1/VGLL2/MEOX2/COL6A3/LIF/GATA4/NKX2-5/GDF15/SHOX2/HOXD10/ADAM12/WT1/LOX/DMRTA2/CXCL10/FGF3/CXCL9/VEGFA/ALPK2/CHRNA1/ADM/TNFSF14/NOX4/TBX20/PITX1/TCF23/GDF3/CHODL/HOXD9/DKK1/H1-5/EREG/SDC1/IGFBP3/PDLIM1/PDLIM4/TBX1/TWIST1/STRA6/PHOX2B/CCNB1/IGF2/ISL1/SOD2/MMP14/NPNT/CDK1
GO_PATTERN_SPECIFICATION_PROCESS	GO_PATTERN_SPECIFICATION_PROCESS	145	0.511358	2.72442	0.001	0.0234646	0.015991	556	tags=43%, list=15%, signal=38%	OTX2/PITX2/HOXC13/HOXC11/HOXD13/HOXA6/LBX1/HOXA2/HOXA9/STC1/HOXC10/HOXD11/HOXC8/MEOX2/HOXB3/HOXC9/HOXA3/GATA4/NKX2-5/HOXB8/HOXA4/HOXB9/HOXA5/HOXB5/UNCX/HOXC6/HOXD10/WT1/HOXA7/HOXB4/DMRTA2/EN1/HOXB2/HOXD12/FOXA2/TBX20/HOXC5/FOXB1/GDF3/BMP5/HOXD9/DKK1/HOXA10/BARX1/HAND2/SP8/HOXB6/FEZF1/HOXB7/RIPPLY3/GSX2/NKX3-2/CER1/TBX1/NODAL/SPRY1/MEOX1/ROR2/CELSR1/SEMA3F/ISL1/DNAH11
GO_SKELETAL_SYSTEM_DEVELOPMENT	GO_SKELETAL_SYSTEM_DEVELOPMENT	165	0.523736	2.82932	0.001	0.0234646	0.015991	684	tags=48%, list=18%, signal=41%	MMP9/HMGA2/PITX2/COL3A1/MMP13/COL1A1/HOXC11/CHI3L1/HOXD13/HOXA6/LTF/HOXA2/HOXA9/STC1/HOXC10/HOXC8/HOXB3/HOXC9/HOXA3/TIMP1/HOXB8/COL1A2/HOXA4/HOXB9/HOXA5/HOXB5/SHOX2/LUM/UNCX/HOXC6/HOXD10/LOX/HOXA7/HOXB4/EN1/CCN4/HOXB2/HOXD12/HOXA1/EPYC/COL5A2/PITX1/HOXC5/GDF3/BMP5/HOXD9/HOXA10/HAND2/TGFBI/ANXA2/OTOR/TNFRSF11B/HOXB6/VDR/SERPINH1/HOXB7/MGP/NKX3-2/LOXL2/CER1/TBX1/NODAL/TWIST1/OSR2/RDH10/ROR2/TNFSF11…
GO_T_CELL_ACTIVATION	GO_T_CELL_ACTIVATION	157	0.333673	1.78696	0.001	0.0234646	0.015991	1637	tags=65%, list=43%, signal=38%	IL36B/IL2RA/IGFBP2/CD70/IDO1/FCGR2B/TNFSF14/DPP4/ANXA1/PTPN22/LGALS3/IL6/ITK/ICOS/TREML2/GATA3/TNFSF11/CCR2/CD2/IGF2/CD3D/SOCS1/IL7R/LEP/SIT1/SIRPG/SLAMF6/CR1/CD80/CD28/RUNX1/IFNG/MDK/IL10/EOMES/CD3G/SLC11A1/CD40LG/PDCD1LG2/CD8B/HSH2D/CD3E/MSN/SPTA1/LGALS7B/CAV1/LGALS1/TNFRSF4/GPR18/BCL3/LGALS9B/GPNMB/ICAM1/HLA-DPA1/CCL5/HLA-DRB1/IL15/BATF/IFNA6/XCL1/MYB/LGALS9C/LCK/NFKBIZ/HFE/NKX2-3/IL7/PTGER4/R…
GO_TISSUE_MORPHOGENESIS	GO_TISSUE_MORPHOGENESIS	172	0.37757	2.05087	0.001	0.0234646	0.015991	1212	tags=52%, list=32%, signal=37%	HMGA2/COL3A1/HOXB13/HOXD13/CA9/LBX1/STC1/HOXD11/LIF/GATA4/NKX2-5/HOXA5/COL4A1/SHOX2/COL5A1/WT1/HOXB4/CTHRC1/PDPN/CXCL10/HOXB2/VEGFA/ADM/TBX20/BMP5/MMP12/AREG/DKK1/HAND2/CCL11/ACTG2/VDR/ITGB3/SOCS3/PDX1/HOXB7/TBX1/NODAL/SPRY1/TWIST1/WNT16/RDH10/ITGA5/ROR2/GATA3/CELSR1/APELA/ISL1/MMP14/NPNT/ALX1/FOXA1/SNAI2/FREM2/NGFR/MDK/IL10/EOMES/LRP2/NKX2-1/GPC3/FST/EGFR/ITGA3/TEAD2/ACTA2/ALDH1A3/SNAI1/MSN/ST14…
GO_CHROMATIN_ORGANIZATION	GO_CHROMATIN_ORGANIZATION	132	0.354797	1.87757	0.001002	0.0234646	0.015991	1392	tags=58%, list=37%, signal=38%	HMGA2/H2BC9/LIF/H2AC19/PRDM13/H2AC18/H3C7/H3C8/VEGFA/H4C15/H2BS1/FOXA2/H1-5/H1-3/CPA4/H3C11/H2AC16/CENPA/EYA4/H2BC10/H2AC12/LOXL2/ASF1B/HJURP/H2AC13/TWIST1/H2BC14/CENPK/AURKB/GATA3/CCNB1/CCNA2/IGF2/CDC45/ISL1/CENPU/H4C1/HASPIN/CDK1/FOXA1/H3C14/SNAI2/AURKA/H1-8/H3C12/CTCFL/H2AC17/OIP5/SNAI1/KNL1/H3C10/H2AC20/H2BC11/H4C14/H4C13/MYB/KPNA7/MKI67/CENPM/CDK2/TP63/CDKN2A/PAX5/PADI3/H2BC17/H4C2/CENPW/H4C…
GO_REPRODUCTIVE_SYSTEM_DEVELOPMENT	GO_REPRODUCTIVE_SYSTEM_DEVELOPMENT	133	0.383715	2.03165	0.001002	0.0234646	0.015991	1032	tags=48%, list=27%, signal=36%	HOXB13/HOXD13/HOXA9/STC1/LIF/GATA4/PTX3/WT1/PHLDA2/RETN/VEGFA/MMP19/ADM/CYP27B1/TCF23/BMP5/HOXA10/EREG/CSF2/E2F7/SDC1/ANXA1/SRY/VDR/SOCS3/ASPM/NODAL/GJB2/SPP1/SERPINA5/RDH10/STRA6/ROR2/FOSL1/KIF18A/GATA3/APELA/IGF2/MMP14/LEP/AFP/E2F8/FOXA1/IRX5/VGF/NRK/BRIP1/IL10/EOMES/CYP19A1/LRP2/NKX2-1/GATA6/FST/EGFR/DCN/SNAI1/ST14/GLI1/TGFB2/ADAM19/ICAM1/CITED1/TNC
GO_NEGATIVE_REGULATION_OF_IMMUNE_SYSTEM_PROCESS	GO_NEGATIVE_REGULATION_OF_IMMUNE_SYSTEM_PROCESS	126	0.360973	1.89983	0.00100402	0.0234646	0.015991	1597	tags=66%, list=42%, signal=39%	COL3A1/IL2RA/LTF/HOXA9/HOXB8/IDO1/HOXA5/HOXA7/FCGR2B/H4C15/THBS1/DPP4/BMP5/MMP12/IL13RA2/ANXA1/IL31RA/PTPN22/LGALS3/TAFA3/GAL/CCR2/STAP1/GBP1/SOCS1/IL7R/H4C1/CR1/SERPING1/CD80/SLAMF8/RUNX1/MDK/IL10/UBASH3A/CYP19A1/HMOX1/CD22/PDCD1LG2/CD96/LGALS7B/GPR171/TGFB2/GPR18/EMILIN1/LGALS9B/GPNMB/H4C14/CST7/HLA-DRB1/H4C13/XCL1/LILRB3/LGALS9C/HFE/PTGER4/GREM1/C4BPA/BLK/H4C2/LRRC32/TBX21/FOXJ1/H4C6/CCL2/HLA-…
GO_REGULATION_OF_VASCULATURE_DEVELOPMENT	GO_REGULATION_OF_VASCULATURE_DEVELOPMENT	126	0.349985	1.842	0.00100402	0.0234646	0.015991	1190	tags=49%, list=32%, signal=35%	HMGA2/CHI3L1/MEOX2/GATA4/HOXA5/CXCL8/ADAM12/WT1/CXCL10/SERPINE1/COL4A2/SRPX2/VEGFA/TNFRSF12A/THBS1/ADM/CCL11/ANGPT2/ANXA1/IL6/HSPG2/COL4A3/NODAL/TWIST1/KLK3/ITGA5/CCR2/AGTR1/APELA/ISL1/SOD2/C6/ADM2/LEP/FASLG/RUNX1/NGFR/MDK/IL10/PDGFD/HMOX1/FBLN5/GATA6/SERPINB7/DCN/PRL/TERT/HGF/NPPB/E2F2/TGFB2/EMILIN1/GPNMB/ECSCR/ENPP2/ANGPTL4/APOH/C5AR1/EPHA2/CYP1B1/GREM1/GADD45A
GO_HUMORAL_IMMUNE_RESPONSE	GO_HUMORAL_IMMUNE_RESPONSE	116	0.374967	1.96281	0.00100503	0.0234646	0.015991	1349	tags=58%, list=36%, signal=38%	PLA2G2A/PI3/LTF/TREM1/CXCL8/CXCL10/CXCL6/CXCL9/JCHAIN/FCGR2B/CXCL11/CAMP/IGLL5/REG1B/H2BS1/REG1A/S100A9/SPON2/RARRES2/H2BC10/S100A8/IL6/LYZ/KLK3/IL36RN/GATA3/CCR2/EXO1/C1R/FCN3/DEFA3/C6/SLPI/CCL13/CFI/CR1/SERPING1/CD28/C1RL/CFH/C1S/IFNG/CFHR1/SLC11A1/DEFA4/GNLY/HLA-DQB1/S100A12/BCL3/H2BC11/HLA-DRB1/IFNA6/C5AR1/IL7/PAX5/FCN1/C4BPA/PF4V1/C2/CCR7/CXCL13/PPBP/ANG/FOXJ1/H2BC12/IFNA13/CCL2
GO_REGIONALIZATION	GO_REGIONALIZATION	121	0.523268	2.748	0.00100503	0.0234646	0.015991	684	tags=48%, list=18%, signal=41%	OTX2/PITX2/HOXC13/HOXC11/HOXD13/HOXA6/HOXA2/HOXA9/HOXC10/HOXD11/HOXC8/MEOX2/HOXB3/HOXC9/HOXA3/GATA4/NKX2-5/HOXB8/HOXA4/HOXB9/HOXA5/HOXB5/HOXC6/HOXD10/WT1/HOXA7/HOXB4/DMRTA2/EN1/HOXB2/FOXA2/TBX20/HOXC5/FOXB1/GDF3/HOXD9/DKK1/HOXA10/BARX1/SP8/HOXB6/FEZF1/HOXB7/GSX2/CER1/TBX1/NODAL/SPRY1/MEOX1/ROR2/CELSR1/SEMA3F/ISL1/ALX1/FOXA1/OTX1/AURKA/HOXC4
GO_GLAND_DEVELOPMENT	GO_GLAND_DEVELOPMENT	113	0.420156	2.18815	0.00100604	0.0234646	0.015991	1416	tags=65%, list=38%, signal=42%	PITX2/HOXB13/HOXD13/HOXA9/OTP/HOXB3/HOXA3/NKX2-5/HOXB9/HOXA5/WT1/VEGFA/PITX1/FOXB1/HOXD9/AREG/REG1A/HAND2/CCL11/E2F7/ANXA1/VDR/PDX1/ELF5/IL6/CCNB2/TBX1/NODAL/SOCS2/SERPINA5/STRA6/GATA3/TNFSF11/IGF2/IQGAP3/ISL1/E2F8/FOXA1/SNAI2/AURKA/HAMP/TYMS/MDK/IL10/CYP19A1/NKX2-1/HMOX1/GATA6/EGFR/ALDH1A3/MSN/PRL/GLI1/HGF/CAV1/TGFB2/TNC/EPHA2/FGF10/HFE/NKX2-3/SIX3/TP63/IGFBP5/OAS2/HPN/CELA1/WNT10A/CEACAM1/PDGFA…
GO_OSSIFICATION	GO_OSSIFICATION	113	0.403821	2.10308	0.00100604	0.0234646	0.015991	1212	tags=56%, list=32%, signal=39%	IBSP/MMP13/COL1A1/LTF/HOXA2/STC1/COL1A2/SHOX2/LOX/CTHRC1/CCN4/CLEC5A/CYP27B1/COL5A2/BMP5/AREG/DKK1/HAND2/IGFBP3/MGP/IL6/ASPN/CER1/SPP1/TWIST1/DMP1/OSR2/ROR2/CLIC1/TNFSF11/IGF2/MMP14/NPNT/LEP/CHRDL2/COL13A1/SNAI2/DLX5/RUNX1/MRC2/MDK/GPC3/SOST/EGFR/SNAI1/GLI1/HGF/FAM20C/TGFB2/MMP2/GPNMB/CITED1/TNC/GDF5/SIX2/EPHA2/PTGER4/GREM1/TP63/COL6A1/IGFBP5/ENPP1/OSR1
GO_REGULATION_OF_INFLAMMATORY_RESPONSE	GO_REGULATION_OF_INFLAMMATORY_RESPONSE	109	0.367942	1.90503	0.00100604	0.0234646	0.015991	1172	tags=50%, list=31%, signal=36%	SAA1/PLA2G2A/MMP9/IL2RA/MMP8/IDO1/SERPINE1/CCN4/TNFAIP6/FCGR2B/FPR2/S100A9/IL1R2/ANXA1/LILRA5/S100A8/SOCS3/IL6/TAFA3/GBP5/NOS2/PBK/GATA3/TNFSF11/CCR2/AGTR1/STAP1/ISL1/OSMR/GPR31/LEP/MMP3/CASP4/CD28/SLAMF8/IFNG/MDK/IL10/CYP19A1/EGFR/HGF/CASP5/S100A12/IL1R1/CCL5/CST7/HLA-DRB1/CCL1/IL15/BIRC3/XCL1/IL22RA2/NFKBIZ/CTSC/PTGER4
GO_CELL_CHEMOTAXIS	GO_CELL_CHEMOTAXIS	108	0.414554	2.14357	0.00100705	0.0234646	0.015991	1585	tags=70%, list=42%, signal=42%	SAA1/CCL7/HOXB9/DPEP1/CXCL8/LOX/CCL20/CXCL10/SERPINE1/CXCL6/CXCL9/CXCL11/VEGFA/THBS1/EDN2/TNFSF14/DPP4/CCL23/FPR2/CCL11/S100A9/VAV3/ANXA1/RARRES2/S100A8/LGALS3/IL6/CCR4/TNFSF11/CCR2/CXCR3/AGTR1/STAP1/CCL18/XCR1/CCL13/CCR8/XCL2/SLAMF8/CXCR6/MDK/IL10/PDGFD/CYP19A1/ADGRE2/HGF/CCL26/S100A12/TGFB2/GPR18/CCL5/CCL1/XCL1/C5AR1/EPHA2/GREM1/CCR5/LBP/ITGA1/PF4V1/RAC2/CCR7/CXCL13/PPBP/CCL2/NRP1/CCR3/CD74/MET…
GO_EMBRYONIC_ORGAN_MORPHOGENESIS	GO_EMBRYONIC_ORGAN_MORPHOGENESIS	102	0.504683	2.58666	0.00100908	0.0234646	0.015991	684	tags=47%, list=18%, signal=40%	HOXC11/CHRNA9/HOXA6/LBX1/HOXA2/HOXA9/HOXB3/HOXC9/HOXA3/GATA4/NKX2-5/HOXB8/HOXA4/HOXB9/HOXA5/HOXB5/SHOX2/HOXD10/CLRN1/HOXA7/HOXB4/CTHRC1/HOXB2/HOXA1/MFAP2/TBX20/HOXD9/HAND2/HOXB6/HOXB7/NKX3-2/HMX3/TBX1/NODAL/TWIST1/OSR2/WNT16/RDH10/STRA6/ROR2/GATA3/CELSR1/HMX2/MMP14/ALX1/OTX1/IRX5/HOXC4
GO_NEGATIVE_REGULATION_OF_PROTEOLYSIS	GO_NEGATIVE_REGULATION_OF_PROTEOLYSIS	102	0.390053	1.99915	0.00100908	0.0234646	0.015991	885	tags=43%, list=23%, signal=34%	MMP9/PI3/LTF/COL6A3/TIMP1/DPEP1/SERPINE1/VEGFA/TFPI2/TFAP2B/THBS1/TNFSF14/MAGEA3/SERPINB2/PLAT/F8A3/ANXA2/SPINK8/IL1R2/BIRC5/SERPINH1/SERPINA3/COL4A3/PLAUR/CST2/RARRES1/PBK/SERPINA5/PTTG1/ITIH1/CSTA/SERPINA1/CARD16/SPINK1/SLPI/TNFAIP8/CR1/SERPING1/NGFR/IL10/GPC3/SERPINB7/LXN/LAMP3
GO_LEUKOCYTE_CHEMOTAXIS	GO_LEUKOCYTE_CHEMOTAXIS	89	0.426935	2.15387	0.0010142	0.0234646	0.015991	1278	tags=61%, list=34%, signal=41%	SAA1/CCL7/DPEP1/CXCL8/CCL20/CXCL10/SERPINE1/CXCL6/CXCL9/CXCL11/VEGFA/THBS1/EDN2/TNFSF14/DPP4/CCL23/FPR2/CCL11/S100A9/VAV3/ANXA1/RARRES2/S100A8/LGALS3/IL6/TNFSF11/CCR2/CXCR3/STAP1/CCL18/CCL13/XCL2/SLAMF8/MDK/IL10/CYP19A1/ADGRE2/CCL26/S100A12/TGFB2/GPR18/CCL5/CCL1/XCL1/C5AR1/GREM1/CCR5/LBP/ITGA1/PF4V1/RAC2/CCR7/CXCL13/PPBP
GO_MYELOID_LEUKOCYTE_MIGRATION	GO_MYELOID_LEUKOCYTE_MIGRATION	87	0.450753	2.27287	0.0010142	0.0234646	0.015991	1278	tags=64%, list=34%, signal=44%	SAA1/CCL7/DPEP1/CXCL8/CCL20/CXCL10/SERPINE1/CXCL6/CXCL9/CXCL11/VEGFA/THBS1/EDN2/DPP4/CCL23/FPR2/CCL11/S100A9/VAV3/ANXA1/RARRES2/S100A8/LGALS3/IL6/ROR2/TNFSF11/CCR2/STAP1/CCL18/MMP14/CCL13/XG/XCL2/SLAMF8/MDK/PDGFD/CYP19A1/ADGRE2/CCL26/S100A12/TGFB2/EMILIN1/IL1R1/CCL5/CCL1/XCL1/C5AR1/PTGER4/GREM1/LBP/ITGA1/PF4V1/RAC2/CCR7/CXCL13/PPBP
GO_MESENCHYME_DEVELOPMENT	GO_MESENCHYME_DEVELOPMENT	84	0.430196	2.14793	0.00101833	0.0234646	0.015991	931	tags=50%, list=25%, signal=39%	HMGA2/PITX2/COL1A1/GATA4/NKX2-5/HOXA5/WT1/PDPN/FOXA2/TBX20/BMP5/S100A4/HAND2/ACTG2/IL6/LOXL2/CER1/TBX1/FN1/NODAL/SPRY1/TWIST1/FAM83D/MEOX1/WNT16/RDH10/PHOX2B/GATA3/SEMA3F/ISL1/ALX1/FOXA1/VASN/SNAI2/DPPA4/MDK/EOMES/NKX2-1/TEAD2/ACTA2/SNAI1/HGF
GO_CONNECTIVE_TISSUE_DEVELOPMENT	GO_CONNECTIVE_TISSUE_DEVELOPMENT	81	0.505267	2.51242	0.00102041	0.0234646	0.015991	900	tags=56%, list=24%, signal=43%	HMGA2/MMP13/COL1A1/CHI3L1/STC1/HOXB3/HOXA3/TIMP1/HOXA5/SHOX2/COL5A1/LUM/UNCX/WT1/LOX/CCN4/EPYC/PITX1/BMP5/HAND2/TGFBI/OTOR/SERPINH1/MGP/NKX3-2/EBF2/LOXL2/CER1/OSR2/ROR2/LEP/FOXA1/BGN/CHRDL2/SNAI2/HOXC4/ADAMTS7/RUNX1/TYMS/MDK/CDK4/PDGFD/SERPINB7/ACTA2/SNAI1
GO_SKELETAL_SYSTEM_MORPHOGENESIS	GO_SKELETAL_SYSTEM_MORPHOGENESIS	78	0.589182	2.91467	0.00102145	0.0234646	0.015991	684	tags=56%, list=18%, signal=47%	MMP13/COL1A1/HOXC11/HOXA6/LTF/HOXA2/HOXA9/STC1/HOXC8/HOXB3/HOXC9/HOXA3/HOXB8/HOXA4/HOXB9/HOXA5/HOXB5/SHOX2/UNCX/HOXD10/HOXA7/HOXB4/HOXB2/HOXA1/HOXD9/OTOR/HOXB6/SERPINH1/HOXB7/MGP/NKX3-2/CER1/TBX1/NODAL/TWIST1/OSR2/RDH10/ROR2/MMP14/ALX1/SFRP4/COL13A1/IRX5/HOXC4
GO_REGULATION_OF_BINDING	GO_REGULATION_OF_BINDING	74	0.449301	2.20695	0.00102249	0.0234646	0.015991	1013	tags=54%, list=27%, signal=40%	MMP9/HMGA2/LIF/HOXA3/MMP8/LOX/PHLDA2/CTHRC1/CCL23/DKK1/HAND2/ANXA2/PDX1/EBF2/HJURP/PLAUR/NEK2/TWIST1/CSF3/AURKB/GATA3/TNFSF11/ISL1/SLN/CARD16/SLPI/GZMA/ACE/AURKA/ITGA4/IFNG/IL10/CFHR1/HMOX1/SPTA1/TERT/CAV1/BCL3/PYHIN1/PLK1
GO_ANTERIOR_POSTERIOR_PATTERN_SPECIFICATION	GO_ANTERIOR_POSTERIOR_PATTERN_SPECIFICATION	79	0.632515	3.12496	0.00102354	0.0234646	0.015991	509	tags=54%, list=14%, signal=48%	OTX2/HOXC13/HOXC11/HOXD13/HOXA6/HOXA2/HOXA9/HOXC10/HOXC8/MEOX2/HOXB3/HOXC9/HOXA3/GATA4/HOXB8/HOXA4/HOXB9/HOXA5/HOXB5/HOXC6/HOXD10/WT1/HOXA7/HOXB4/EN1/HOXB2/FOXA2/HOXC5/FOXB1/GDF3/HOXD9/DKK1/HOXA10/BARX1/HOXB6/FEZF1/HOXB7/CER1/TBX1/NODAL/MEOX1/ROR2/CELSR1
GO_CHROMOSOME_SEGREGATION	GO_CHROMOSOME_SEGREGATION	75	0.450098	2.20715	0.00102669	0.0234646	0.015991	1248	tags=67%, list=33%, signal=45%	DLGAP5/BIRC5/UBE2C/CDC20/KIF23/CDCA2/CDCA8/SKA1/HJURP/TTK/NCAPG/NEK2/CENPK/TOP2A/FAM83D/KIF4A/NDC80/PTTG1/AURKB/KIF2C/KIF18A/BUB1/SGO1/CCNB1/ESCO2/CENPE/KIF14/HASPIN/ESPL1/NUSAP1/BUB1B/NUF2/NCAPH/SKA3/CDC6/MEIKIN/CENPF/BRIP1/KIFC1/OIP5/KNL1/TACC3/TRIP13/PLK1/SMC4/MKI67/BANF2/PRC1/KIF4B/ECT2
GO_CARTILAGE_DEVELOPMENT	GO_CARTILAGE_DEVELOPMENT	67	0.508853	2.46316	0.00102881	0.0234646	0.015991	789	tags=52%, list=21%, signal=42%	HMGA2/MMP13/COL1A1/CHI3L1/STC1/HOXB3/HOXA3/TIMP1/HOXA5/SHOX2/LUM/UNCX/CCN4/EPYC/PITX1/BMP5/HAND2/TGFBI/OTOR/SERPINH1/MGP/NKX3-2/LOXL2/CER1/OSR2/ROR2/LEP/BGN/CHRDL2/SNAI2/HOXC4/ADAMTS7/RUNX1/TYMS/MDK
GO_GRANULOCYTE_MIGRATION	GO_GRANULOCYTE_MIGRATION	65	0.462214	2.22818	0.00103199	0.0234646	0.015991	1278	tags=66%, list=34%, signal=44%	SAA1/CCL7/DPEP1/CXCL8/CCL20/CXCL10/CXCL6/CXCL9/CXCL11/THBS1/EDN2/DPP4/CCL23/CCL11/S100A9/VAV3/ANXA1/RARRES2/S100A8/LGALS3/CCL18/CCL13/XG/XCL2/SLAMF8/MDK/ADGRE2/CCL26/S100A12/TGFB2/IL1R1/CCL5/CCL1/XCL1/C5AR1/PTGER4/LBP/ITGA1/PF4V1/RAC2/CCR7/CXCL13/PPBP
GO_REGULATION_OF_CHROMOSOME_ORGANIZATION	GO_REGULATION_OF_CHROMOSOME_ORGANIZATION	59	0.433396	2.06079	0.0010352	0.0234646	0.015991	1128	tags=59%, list=30%, signal=42%	LIF/VEGFA/DLGAP5/H1-5/H1-3/UBE2C/CDC20/PKIB/TTK/NEK2/TWIST1/TOP2A/NDC80/PTTG1/AURKB/GATA3/BUB1/CCNB1/IGF2/CDC45/CENPE/ISL1/ESPL1/BUB1B/SNAI2/CDC6/CENPF/H1-8/CTCFL/TACC3/TRIP13/PLK1/MYB/KPNA7/MKI67
GO_GRANULOCYTE_CHEMOTAXIS	GO_GRANULOCYTE_CHEMOTAXIS	57	0.480731	2.2681	0.00103627	0.0234646	0.015991	1278	tags=68%, list=34%, signal=46%	SAA1/CCL7/DPEP1/CXCL8/CCL20/CXCL10/CXCL6/CXCL9/CXCL11/THBS1/EDN2/DPP4/CCL23/CCL11/S100A9/VAV3/ANXA1/RARRES2/S100A8/LGALS3/CCL18/CCL13/XCL2/MDK/ADGRE2/CCL26/S100A12/TGFB2/CCL5/CCL1/XCL1/C5AR1/LBP/ITGA1/PF4V1/RAC2/CCR7/CXCL13/PPBP
GO_NEGATIVE_REGULATION_OF_CELL_CYCLE_PROCESS	GO_NEGATIVE_REGULATION_OF_CELL_CYCLE_PROCESS	62	0.429723	2.05458	0.00103627	0.0234646	0.015991	1199	tags=61%, list=32%, signal=42%	HMGA2/LIF/RRM2/E2F7/CDC20/TTK/NEK2/NDC80/PTTG1/AURKB/PHOX2B/BUB1/CCNB1/CDC25C/GTSE1/E2F8/CDK1/ESPL1/BUB1B/ORC1/AURKA/CDC6/CENPF/CDKN2C/CLSPN/WEE1/CDK4/DTL/SUSD2/RAD51/TRIP13/GPNMB/PLK1/FGF10/CDK2/CDKN2A/GADD45A/TOM1L1
GO_NUCLEAR_CHROMOSOME_SEGREGATION	GO_NUCLEAR_CHROMOSOME_SEGREGATION	63	0.456518	2.18809	0.00103734	0.0234646	0.015991	1013	tags=60%, list=27%, signal=45%	DLGAP5/UBE2C/CDC20/KIF23/CDCA8/TTK/NCAPG/NEK2/CENPK/TOP2A/FAM83D/KIF4A/NDC80/PTTG1/AURKB/KIF2C/KIF18A/BUB1/SGO1/CCNB1/ESCO2/CENPE/KIF14/HASPIN/ESPL1/NUSAP1/BUB1B/NUF2/NCAPH/CDC6/MEIKIN/CENPF/BRIP1/KIFC1/KNL1/TACC3/TRIP13/PLK1
GO_ANTIMICROBIAL_HUMORAL_RESPONSE	GO_ANTIMICROBIAL_HUMORAL_RESPONSE	60	0.443328	2.1051	0.0010395	0.0234646	0.015991	642	tags=40%, list=17%, signal=34%	PLA2G2A/PI3/LTF/CXCL8/CXCL10/CXCL6/CXCL9/JCHAIN/CXCL11/CAMP/REG1B/H2BS1/REG1A/S100A9/SPON2/RARRES2/H2BC10/S100A8/LYZ/KLK3/IL36RN/DEFA3/SLPI/CCL13
GO_GASTRULATION	GO_GASTRULATION	56	0.488879	2.29998	0.0010395	0.0234646	0.015991	900	tags=55%, list=24%, signal=43%	MMP9/HMGA2/OTX2/MMP8/COL5A1/COL4A2/COL8A1/COL5A2/FOXA2/TBX20/GDF3/DKK1/ITGB3/LAMB1/ELF5/CER1/FN1/NODAL/ITGA5/APELA/MMP14/COL12A1/ITGA4/IL1RN/MBP/IL10/EOMES/GPC3/GATA6/ITGA3/SNAI1
GO_NEUTROPHIL_MIGRATION	GO_NEUTROPHIL_MIGRATION	56	0.473715	2.22864	0.0010395	0.0234646	0.015991	1278	tags=68%, list=34%, signal=46%	SAA1/CCL7/DPEP1/CXCL8/CCL20/CXCL10/CXCL6/CXCL9/CXCL11/EDN2/DPP4/CCL23/CCL11/S100A9/VAV3/S100A8/LGALS3/CCL18/CCL13/XG/XCL2/SLAMF8/MDK/CCL26/S100A12/TGFB2/IL1R1/CCL5/CCL1/XCL1/C5AR1/LBP/ITGA1/PF4V1/RAC2/CCR7/CXCL13/PPBP
GO_EMBRYONIC_SKELETAL_SYSTEM_DEVELOPMENT	GO_EMBRYONIC_SKELETAL_SYSTEM_DEVELOPMENT	55	0.631654	2.95927	0.00104493	0.0234646	0.015991	684	tags=62%, list=18%, signal=51%	COL1A1/HOXC11/HOXA6/HOXA2/HOXA9/HOXB3/HOXC9/HOXA3/HOXB8/HOXA4/HOXB9/HOXA5/HOXB5/SHOX2/HOXC6/HOXD10/HOXA7/HOXB4/HOXB2/HOXA1/HOXC5/HOXD9/HOXB6/HOXB7/NKX3-2/TBX1/NODAL/TWIST1/OSR2/RDH10/MMP14/ALX1/IRX5/HOXC4
GO_NEUTROPHIL_CHEMOTAXIS	GO_NEUTROPHIL_CHEMOTAXIS	50	0.490715	2.26482	0.00104493	0.0234646	0.015991	1278	tags=70%, list=34%, signal=47%	SAA1/CCL7/DPEP1/CXCL8/CCL20/CXCL10/CXCL6/CXCL9/CXCL11/EDN2/DPP4/CCL23/CCL11/S100A9/VAV3/S100A8/LGALS3/CCL18/CCL13/XCL2/MDK/CCL26/S100A12/TGFB2/CCL5/CCL1/XCL1/C5AR1/LBP/ITGA1/PF4V1/RAC2/CCR7/CXCL13/PPBP
GO_SISTER_CHROMATID_SEGREGATION	GO_SISTER_CHROMATID_SEGREGATION	55	0.498087	2.33352	0.00104493	0.0234646	0.015991	702	tags=56%, list=19%, signal=47%	DLGAP5/UBE2C/CDC20/KIF23/CDCA8/TTK/NCAPG/NEK2/CENPK/TOP2A/KIF4A/NDC80/PTTG1/AURKB/KIF2C/KIF18A/BUB1/SGO1/CCNB1/ESCO2/CENPE/KIF14/HASPIN/ESPL1/NUSAP1/BUB1B/NUF2/NCAPH/CDC6/MEIKIN/CENPF
GO_MITOTIC_SISTER_CHROMATID_SEGREGATION	GO_MITOTIC_SISTER_CHROMATID_SEGREGATION	49	0.503386	2.31234	0.00104822	0.0234646	0.015991	702	tags=57%, list=19%, signal=47%	DLGAP5/UBE2C/CDC20/KIF23/CDCA8/TTK/NCAPG/NEK2/CENPK/KIF4A/NDC80/PTTG1/AURKB/KIF2C/KIF18A/BUB1/SGO1/CCNB1/CENPE/KIF14/HASPIN/ESPL1/NUSAP1/BUB1B/NUF2/NCAPH/CDC6/CENPF
GO_PLACENTA_DEVELOPMENT	GO_PLACENTA_DEVELOPMENT	49	0.461796	2.12129	0.00104822	0.0234646	0.015991	1029	tags=57%, list=27%, signal=42%	STC1/LIF/PHLDA2/ADM/CYP27B1/TCF23/BMP5/CSF2/E2F7/VDR/SOCS3/NODAL/GJB2/SPP1/FOSL1/APELA/IGF2/LEP/E2F8/NRK/IL10/EOMES/EGFR/DCN/SNAI1/ST14/ADAM19/CITED1
GO_APPENDAGE_DEVELOPMENT	GO_APPENDAGE_DEVELOPMENT	48	0.545407	2.49439	0.00104932	0.0234646	0.015991	476	tags=46%, list=13%, signal=41%	PITX2/HOXC13/HOXC11/HOXD13/HOXA9/HOXC10/MEOX2/SHOX2/HOXD10/EN1/HOXD12/TFAP2B/PITX1/HOXD9/DKK1/HOXA10/HAND2/SP8/TWIST1/OSR2/RDH10/ROR2
GO_BONE_DEVELOPMENT	GO_BONE_DEVELOPMENT	48	0.48076	2.19873	0.00104932	0.0234646	0.015991	660	tags=44%, list=18%, signal=37%	PITX2/MMP13/COL1A1/LTF/STC1/SHOX2/LOX/HOXB4/CCN4/EPYC/ANXA2/SERPINH1/CER1/TWIST1/OSR2/TNFSF11/MMP14/LEP/BGN/SFRP4/COL13A1
GO_EMBRYONIC_SKELETAL_SYSTEM_MORPHOGENESIS	GO_EMBRYONIC_SKELETAL_SYSTEM_MORPHOGENESIS	46	0.655027	2.97049	0.00104932	0.0234646	0.015991	684	tags=65%, list=18%, signal=54%	HOXC11/HOXA6/HOXA2/HOXA9/HOXB3/HOXC9/HOXA3/HOXB8/HOXA4/HOXB9/HOXA5/HOXB5/SHOX2/HOXD10/HOXA7/HOXB4/HOXB2/HOXA1/HOXD9/HOXB6/HOXB7/TBX1/NODAL/TWIST1/OSR2/RDH10/MMP14/ALX1/IRX5/HOXC4
GO_ACUTE_INFLAMMATORY_RESPONSE	GO_ACUTE_INFLAMMATORY_RESPONSE	43	0.461393	2.07006	0.00105152	0.0234646	0.015991	567	tags=40%, list=15%, signal=34%	SAA1/SAA2/HP/TREM1/FCGR2B/CD163/ORM1/IL31RA/S100A8/SERPINA3/IL6/FN1/GATA3/TNFSF11/SERPINA1/OSMR/SAA4
GO_EPITHELIAL_TO_MESENCHYMAL_TRANSITION	GO_EPITHELIAL_TO_MESENCHYMAL_TRANSITION	43	0.450427	2.02086	0.00105152	0.0234646	0.015991	980	tags=56%, list=26%, signal=42%	HMGA2/COL1A1/PDPN/FOXA2/BMP5/S100A4/IL6/LOXL2/SPRY1/TWIST1/FAM83D/WNT16/GATA3/ISL1/ALX1/FOXA1/VASN/SNAI2/MDK/EOMES/NKX2-1/SNAI1/HGF/TGFB2
GO_MONONUCLEAR_CELL_MIGRATION	GO_MONONUCLEAR_CELL_MIGRATION	43	0.485329	2.17745	0.00105152	0.0234646	0.015991	1177	tags=65%, list=31%, signal=45%	CCL7/CCL20/CXCL10/SERPINE1/THBS1/BMP5/CCL23/FPR2/CCL11/ANXA1/RARRES2/LGALS3/IL6/TNFSF11/CCR2/CCL18/CCL13/XCL2/SLAMF8/MDK/PDGFD/CCL26/S100A12/CCL5/CCL1/XCL1/C5AR1/GREM1
GO_REGULATION_OF_LEUKOCYTE_CHEMOTAXIS	GO_REGULATION_OF_LEUKOCYTE_CHEMOTAXIS	43	0.471899	2.11719	0.00105152	0.0234646	0.015991	1578	tags=79%, list=42%, signal=46%	CCL7/CXCL8/CXCL10/SERPINE1/VEGFA/THBS1/EDN2/TNFSF14/DPP4/FPR2/RARRES2/IL6/CCR2/STAP1/XCL2/SLAMF8/MDK/CYP19A1/GPR18/CCL5/CCL1/XCL1/C5AR1/GREM1/LBP/RAC2/CCR7/CXCL13/CCL2/CD74/BST1/F2RL1/CXCR2/CXCL14
GO_RESPONSE_TO_CHEMOKINE	GO_RESPONSE_TO_CHEMOKINE	43	0.46844	2.10168	0.00105152	0.0234646	0.015991	1278	tags=67%, list=34%, signal=45%	CCL7/CXCL8/LOX/CCL20/CXCL10/CXCL6/CXCL9/CXCL11/CCL23/REG1A/CCL11/CCR4/CCR2/CXCR3/CCL18/XCR1/CCL13/CCR8/XCL2/CXCR6/CCL26/CCL5/CCL1/XCL1/CCR5/PF4V1/CCR7/CXCL13/PPBP
GO_BIOMINERALIZATION	GO_BIOMINERALIZATION	44	0.492	2.203	0.00105597	0.0234646	0.015991	591	tags=43%, list=16%, signal=37%	IBSP/MMP13/COL1A1/LTF/COL1A2/LOX/CYP27B1/FAM20A/MGP/ASPN/CER1/TBX1/SPP1/TWIST1/DMP1/OSR2/ROR2/WDR72/LEP
GO_FORMATION_OF_PRIMARY_GERM_LAYER	GO_FORMATION_OF_PRIMARY_GERM_LAYER	44	0.477362	2.13746	0.00105597	0.0234646	0.015991	1185	tags=64%, list=31%, signal=44%	MMP9/HMGA2/MMP8/COL5A1/COL4A2/COL8A1/COL5A2/TBX20/DKK1/ITGB3/LAMB1/ELF5/FN1/NODAL/ITGA5/APELA/MMP14/COL12A1/ITGA4/EOMES/GATA6/ITGA3/SNAI1/MMP2/DUSP5/SIX2/EPHA2/COL6A1
GO_COLLAGEN_METABOLIC_PROCESS	GO_COLLAGEN_METABOLIC_PROCESS	42	0.508242	2.26189	0.00106157	0.0234646	0.015991	1115	tags=64%, list=30%, signal=46%	MMP9/MMP13/COL1A1/MMP8/COL1A2/MMP7/COL5A1/MMP1/MMP19/MMP12/MMP11/SERPINH1/COL15A1/IL6/ADAMTS3/MMP10/MMP14/MMP3/COL13A1/MRC2/VIM/SERPINB7/EMILIN1/MMP2/FAP/ADAMTS2/MYB
GO_APPENDAGE_MORPHOGENESIS	GO_APPENDAGE_MORPHOGENESIS	40	0.539442	2.37425	0.00106496	0.0234646	0.015991	1212	tags=75%, list=32%, signal=51%	HOXC11/HOXD13/HOXA9/HOXC10/SHOX2/HOXD10/EN1/HOXD12/TFAP2B/PITX1/HOXD9/DKK1/HOXA10/HAND2/SP8/TWIST1/OSR2/RDH10/ROR2/ALX1/FREM2/DLX5/GPC3/TGFB2/GDF5/CRABP2/FGF10/GREM1/TP63/OSR1
GO_EMBRYONIC_APPENDAGE_MORPHOGENESIS	GO_EMBRYONIC_APPENDAGE_MORPHOGENESIS	37	0.543246	2.34733	0.00107066	0.0234646	0.015991	1212	tags=76%, list=32%, signal=52%	HOXC11/HOXD13/HOXA9/HOXC10/SHOX2/HOXD10/EN1/HOXD12/PITX1/HOXD9/DKK1/HOXA10/HAND2/SP8/TWIST1/OSR2/RDH10/ROR2/ALX1/FREM2/DLX5/GPC3/TGFB2/GDF5/CRABP2/GREM1/TP63/OSR1
GO_ENDOCRINE_SYSTEM_DEVELOPMENT	GO_ENDOCRINE_SYSTEM_DEVELOPMENT	38	0.518213	2.25688	0.00107066	0.0234646	0.015991	928	tags=58%, list=25%, signal=44%	PITX2/OTP/HOXB3/HOXA3/NKX2-5/HOXA5/WT1/FOXA2/PITX1/BMP5/ANXA1/PDX1/IL6/TBX1/STRA6/GATA3/ISL1/MDK/NKX2-1/GATA6/NKX6-1/GLI1
GO_ODONTOGENESIS	GO_ODONTOGENESIS	39	0.546039	2.3828	0.00107066	0.0234646	0.015991	1354	tags=82%, list=36%, signal=53%	PITX2/COL1A1/COL1A2/SERPINE1/ADM/HAND2/FAM20A/SDC1/TNFRSF11B/LAMB1/ASPN/TBX1/TWIST1/DMP1/OSR2/AQP5/TNFSF11/WDR72/NGFR/FST/FAM20C/ODAM/TGFB2/SP6/TNC/FGF10/NKX2-3/TP63/OSR1/LHX8/DLX2/WNT10A
GO_EXTRACELLULAR_MATRIX_DISASSEMBLY	GO_EXTRACELLULAR_MATRIX_DISASSEMBLY	32	0.593933	2.4782	0.00107991	0.0234646	0.015991	706	tags=59%, list=19%, signal=49%	MMP9/MMP13/MMP8/TIMP1/MMP7/MMP1/PDPN/MMP19/DPP4/MMP12/MMP11/IL6/TPSAB1/WDR72/MMP10/MMP14/MMP3/LAMC1/KLK2
GO_ENDODERM_DEVELOPMENT	GO_ENDODERM_DEVELOPMENT	34	0.624847	2.63838	0.00108342	0.0234646	0.015991	835	tags=71%, list=22%, signal=55%	MMP9/HMGA2/HOXC11/MMP8/GATA4/COL5A1/COL4A2/COL8A1/COL5A2/TBX20/GDF3/DKK1/LAMB1/FN1/NODAL/ITGA5/APELA/MMP14/LAMC1/COL12A1/ITGA4/EOMES/NKX2-1/GATA6
GO_MONOCYTE_CHEMOTAXIS	GO_MONOCYTE_CHEMOTAXIS	31	0.521949	2.15389	0.00108932	0.0234646	0.015991	1177	tags=71%, list=31%, signal=49%	CCL7/CCL20/CXCL10/SERPINE1/CCL23/FPR2/CCL11/ANXA1/LGALS3/IL6/TNFSF11/CCR2/CCL18/CCL13/XCL2/SLAMF8/CCL26/S100A12/CCL5/CCL1/XCL1/GREM1
GO_CARDIOCYTE_DIFFERENTIATION	GO_CARDIOCYTE_DIFFERENTIATION	33	0.511285	2.13233	0.0010917	0.0234646	0.015991	855	tags=55%, list=23%, signal=43%	PITX2/GATA4/NKX2-5/WT1/VEGFA/ALPK2/NOX4/DKK1/HAND2/SPRY1/TWIST1/CCNB1/ISL1/CDK1/HAMP/EOMES/GATA6/EGFR
GO_COLLAGEN_FIBRIL_ORGANIZATION	GO_COLLAGEN_FIBRIL_ORGANIZATION	30	0.579249	2.36663	0.00110011	0.0234646	0.015991	1177	tags=80%, list=31%, signal=55%	COL3A1/COL1A1/COL1A2/FMOD/COL5A1/LUM/LOX/LOXL1/COL5A2/MMP11/ANXA2/SERPINH1/LOXL2/ADAMTS3/COL13A1/COL12A1/COL14A1/LOXL4/TGFB2/EMILIN1/AEBP1/ADAMTS2/CYP1B1/GREM1
GO_ENDODERM_FORMATION	GO_ENDODERM_FORMATION	26	0.610728	2.41564	0.00111607	0.0234646	0.015991	835	tags=69%, list=22%, signal=54%	MMP9/HMGA2/MMP8/COL5A1/COL4A2/COL8A1/COL5A2/TBX20/DKK1/LAMB1/FN1/NODAL/ITGA5/MMP14/COL12A1/ITGA4/EOMES/GATA6
GO_CHROMOSOME_SEPARATION	GO_CHROMOSOME_SEPARATION	25	0.585745	2.28256	0.00112613	0.0234646	0.015991	1013	tags=76%, list=27%, signal=56%	DLGAP5/UBE2C/CDC20/TTK/TOP2A/NDC80/PTTG1/AURKB/BUB1/CCNB1/CENPE/ESPL1/BUB1B/NCAPH/CDC6/CENPF/TACC3/TRIP13/PLK1
GO_COLLAGEN_CATABOLIC_PROCESS	GO_COLLAGEN_CATABOLIC_PROCESS	25	0.567909	2.21306	0.00112613	0.0234646	0.015991	1069	tags=72%, list=28%, signal=52%	MMP9/MMP13/MMP8/MMP7/MMP1/MMP19/MMP12/MMP11/COL15A1/ADAMTS3/MMP10/MMP14/MMP3/COL13A1/MRC2/MMP2/FAP/ADAMTS2
GO_ENDODERMAL_CELL_DIFFERENTIATION	GO_ENDODERMAL_CELL_DIFFERENTIATION	22	0.662082	2.50532	0.00113122	0.0234646	0.015991	835	tags=77%, list=22%, signal=61%	MMP9/HMGA2/MMP8/COL5A1/COL4A2/COL8A1/COL5A2/DKK1/LAMB1/FN1/NODAL/ITGA5/MMP14/COL12A1/ITGA4/EOMES/GATA6
GO_ACUTE_PHASE_RESPONSE	GO_ACUTE_PHASE_RESPONSE	20	0.603605	2.21783	0.00115473	0.0234646	0.015991	567	tags=55%, list=15%, signal=47%	SAA1/SAA2/HP/CD163/ORM1/SERPINA3/IL6/FN1/TNFSF11/SERPINA1/SAA4
GO_MATERNAL_PROCESS_INVOLVED_IN_FEMALE_PREGNANCY	GO_MATERNAL_PROCESS_INVOLVED_IN_FEMALE_PREGNANCY	20	0.682861	2.50905	0.00115473	0.0234646	0.015991	421	tags=60%, list=11%, signal=54%	STC1/LIF/MMP7/DSG2/CYP27B1/TCF23/ANGPT2/VDR/HMX3/NODAL/GJB2/SPP1
GO_PROXIMAL_DISTAL_PATTERN_FORMATION	GO_PROXIMAL_DISTAL_PATTERN_FORMATION	20	0.645091	2.37026	0.00115473	0.0234646	0.015991	392	tags=55%, list=10%, signal=50%	HOXC11/HOXA9/HOXC10/HOXC9/HOXB9/HOXD10/EN1/HOXD9/HOXA10/SP8/NODAL
GO_NEGATIVE_REGULATION_OF_CELL_SUBSTRATE_ADHESION	GO_NEGATIVE_REGULATION_OF_CELL_SUBSTRATE_ADHESION	18	0.571259	2.0358	0.0011655	0.0234646	0.015991	584	tags=50%, list=15%, signal=42%	POSTN/COL1A1/HOXA7/SERPINE1/THBS1/MMP12/ANGPT2/GBP1/MMP14
GO_NEURON_FATE_SPECIFICATION	GO_NEURON_FATE_SPECIFICATION	18	0.586054	2.08853	0.0011655	0.0234646	0.015991	862	tags=67%, list=23%, signal=52%	LBX1/HOXC10/HOXD10/DMRTA2/TLX3/GSX2/ISL2/ISL1/FOXA1/FEV/OLIG3/NKX6-1
GO_RESPONSE_TO_AMYLOID_BETA	GO_RESPONSE_TO_AMYLOID_BETA	18	0.597866	2.13062	0.0011655	0.0234646	0.015991	1027	tags=72%, list=27%, signal=53%	MMP9/MMP13/FCGR2B/MMP12/FPR2/NAMPT/MMP3/CASP4/ITGA4/CD36/NGFR/MMP2/ICAM1
GO_FORELIMB_MORPHOGENESIS	GO_FORELIMB_MORPHOGENESIS	16	0.609096	2.11458	0.00117371	0.0234646	0.015991	467	tags=56%, list=12%, signal=49%	HOXA9/SHOX2/HOXD10/EN1/TFAP2B/HOXD9/TWIST1/OSR2/RDH10
GO_CARTILAGE_DEVELOPMENT_INVOLVED_IN_ENDOCHONDRAL_BONE_MORPHOGENESIS	GO_CARTILAGE_DEVELOPMENT_INVOLVED_IN_ENDOCHONDRAL_BONE_MORPHOGENESIS	11	0.689224	2.14758	0.00123457	0.0242864	0.016551	378	tags=55%, list=10%, signal=49%	MMP13/COL1A1/STC1/SHOX2/SERPINH1/CER1
GO_MATERNAL_PLACENTA_DEVELOPMENT	GO_MATERNAL_PLACENTA_DEVELOPMENT	11	0.767438	2.3913	0.00123457	0.0242864	0.016551	421	tags=73%, list=11%, signal=65%	STC1/LIF/CYP27B1/TCF23/VDR/NODAL/GJB2/SPP1
GO_DECIDUALIZATION	GO_DECIDUALIZATION	10	0.755457	2.26786	0.00126582	0.0247036	0.0168353	421	tags=70%, list=11%, signal=62%	STC1/LIF/CYP27B1/TCF23/VDR/GJB2/SPP1
GO_BIOLOGICAL_ADHESION	GO_BIOLOGICAL_ADHESION	451	0.255067	1.48947	0.001998	0.0328697	0.0224005	1595	tags=52%, list=42%, signal=34%	SAA1/POSTN/IBSP/COL3A1/COL1A1/IL36B/IL2RA/LTF/IGFBP2/CD70/LRRC15/COL6A3/LIF/IDO1/COL6A2/CXCL8/COL5A1/ADAM12/HOXA7/PDPN/DSG2/SERPINE1/CCN4/COL8A1/SRPX2/TNFAIP6/MYBPH/FCGR2B/PLAU/VEGFA/TNFRSF12A/THBS1/TNFSF14/FOXA2/DPP4/BMP5/MMP12/FPR2/CCL11/S100A9/TGFBI/ANXA2/ANGPT2/VAV3/SPON2/ANXA1/S100A8/ITGB3/LAMB1/PDLIM1/PTPN22/COL15A1/ADAMDEC1/LGALS3/FBLIM1/IL6/COL4A3/LOXL2/TROAP/FN1/ADGRE1/NODAL/PCDHGB4/PLAU…
GO_NEGATIVE_REGULATION_OF_CELL_DEATH	GO_NEGATIVE_REGULATION_OF_CELL_DEATH	230	0.306086	1.70365	0.001998	0.0328697	0.0224005	1177	tags=45%, list=31%, signal=33%	MMP9/HMGA2/LTF/GATA4/NKX2-5/TIMP1/IDO1/DPEP1/PRAME/WT1/PDPN/SERPINE1/EN1/CCN4/CLEC5A/VEGFA/TFAP2B/THBS1/TNFSF14/FOXB1/MAGEA3/BMP5/CLCF1/SERPINB2/DKK1/CSF2/HAND2/AGR3/BDKRB2/BIRC5/EYA4/ANXA1/IL31RA/SOCS3/PDX1/NKX3-2/LGALS3/IL6/TBX1/PLAUR/TWIST1/SOCS2/WNT16/CSF3/ITGA5/AURKB/GATA3/ISL1/CARD16/SOD2/IL7R/LEP/KIF14/IL2RB/CDK1/TNFAIP8/SNAI2/AURKA/TCIM/CD28/FASLG/NGFR/MDK/IL10/LRP2/HMOX1/DRAXIN/GATA6/CD4…
GO_NEGATIVE_REGULATION_OF_CELL_DIFFERENTIATION	GO_NEGATIVE_REGULATION_OF_CELL_DIFFERENTIATION	211	0.293109	1.6193	0.001998	0.0328697	0.0224005	1324	tags=46%, list=35%, signal=32%	POSTN/MMP9/COL3A1/LBX1/LTF/HOXA2/HOXA9/NKX2-5/HOXB8/HOXA5/COL5A1/PRAME/HOXA7/CXCL10/CCN4/FCGR2B/VEGFA/H4C15/COL5A2/FOXA2/TCF23/GDF3/BMP5/AREG/DKK1/EREG/HAND2/CCL11/MMP11/TLX3/ANXA1/ITGB3/ELF5/NKX3-2/IL6/TBX1/PAEP/ASPM/NODAL/SPP1/SPRY1/TWIST1/PHOX2B/GATA3/ISL2/STAP1/SEMA3F/ISL1/GBP1/SOCS1/H4C1/FOXA1/VASN/SNAI2/ADAMTS7/RUNX1/H1-8/NGFR/IFNG/MDK/NKX2-1/VIM/DRAXIN/FST/EGFR/NKX6-1/SNAI1/TERT/CAV1/LGALS…
GO_NEGATIVE_REGULATION_OF_MULTICELLULAR_ORGANISMAL_PROCESS	GO_NEGATIVE_REGULATION_OF_MULTICELLULAR_ORGANISMAL_PROCESS	369	0.27196	1.57174	0.001998	0.0328697	0.0224005	1214	tags=42%, list=32%, signal=31%	MMP9/COL3A1/LBX1/LTF/HOXA2/HOXA9/STC1/HOXC10/MEOX2/MMP8/TIMP1/HOXB8/IDO1/HOXA5/GDF15/COL5A1/WT1/HOXA7/CXCL10/SERPINE1/COL4A2/CCN4/FGF3/FCGR2B/PLAU/H4C15/ALPK2/THBS1/ADM/COL5A2/FOXA2/BMP5/SERPINB2/AREG/DKK1/PLAT/HAND2/CCL11/ORM1/ANXA2/TLX3/IL1R2/ANGPT2/ANXA1/TNFRSF11B/LILRA5/PTPN22/NKX3-2/IL6/HSPG2/COL4A3/ASPN/LOXL2/CER1/FN1/PAEP/ASPM/NODAL/PLAUR/SPP1/SPRY1/TWIST1/SOCS2/KLK3/IL36RN/PHOX2B/GATA3/CC…
GO_NEGATIVE_REGULATION_OF_NUCLEOBASE_CONTAINING_COMPOUND_METABOLIC_PROCESS	GO_NEGATIVE_REGULATION_OF_NUCLEOBASE_CONTAINING_COMPOUND_METABOLIC_PROCESS	284	0.289459	1.64583	0.001998	0.0328697	0.0224005	1375	tags=49%, list=36%, signal=33%	HMGA2/HOXB13/DMBX1/HOXA2/HOXC8/HOXB3/H2AC19/NKX2-5/HOXB8/PRAME/PRDM13/H2AC18/WT1/HOXA7/H3C7/HOXB4/IGF2BP1/EN1/HOXB2/H3C8/VEGFA/H4C15/DEPDC1/TFAP2B/TBX20/PITX1/TCF23/SIX6/HOXD9/MMP12/DKK1/H1-5/H1-3/EREG/CSF2/H3C11/H2AC16/E2F7/BIRC5/FEZF1/SRY/VDR/PDX1/H2AC12/RIPPLY3/NKX3-2/IL6/LOXL2/TBX1/NODAL/H2AC13/TWIST1/OSR2/AURKB/TENT5B/GATA3/IGF2/CDC45/FCN3/ISL1/LEP/H4C1/ALX1/E2F8/FOXA1/FOXM1/GZMA/H3C14/SNAI2…
GO_POSITIVE_REGULATION_OF_DEVELOPMENTAL_PROCESS	GO_POSITIVE_REGULATION_OF_DEVELOPMENTAL_PROCESS	396	0.26834	1.55563	0.001998	0.0328697	0.0224005	611	tags=24%, list=16%, signal=23%	PLA2G2A/HMGA2/OTX2/COL1A1/HOXC11/CHI3L1/IL36B/IL2RA/LTF/OTP/LIF/GATA4/NKX2-5/IDO1/HOXA5/GDF15/CXCL8/SHOX2/ADAM12/WT1/HOXB4/CTHRC1/PDPN/DMRTA2/SERPINE1/CCN4/SRPX2/CXCL9/RETN/VEGFA/TNFRSF12A/THBS1/ADM/CYP27B1/TNFSF14/FOXA2/TBX20/MEDAG/GDF3/BMP5/CHODL/CLCF1/DKK1/CSF2/REG1A/HAND2/CCL11/S100A9/ANGPT2/ANXA1/RARRES2/IGFBP3/FEZF1/SRY/VDR/CDC20/SOCS3/HOXB7/GSX2/IL6/LOXL2/TBX1/FN1/ASPM/NODAL/MSR1/SPRY1/TWI…
GO_PROTEOLYSIS	GO_PROTEOLYSIS	334	0.271979	1.56066	0.001998	0.0328697	0.0224005	1689	tags=57%, list=45%, signal=34%	MMP9/PI3/MMP13/HP/LTF/COL6A3/MMP8/TIMP1/MMP7/DPEP1/ADAM12/MMP1/SERPINE1/PCOLCE/PLAU/VEGFA/TFPI2/MMP19/TFAP2B/THBS1/TNFSF14/DPP4/HTRA3/FBXO39/MAGEA3/MMP12/SERPINB2/PLAT/CPA4/S100A9/MMP11/F8A3/ANXA2/SPINK8/IL1R2/BIRC5/S100A8/UBE2C/CDC20/SERPINH1/SERPINA3/ADAMDEC1/COL4A3/FN1/NODAL/PLAUR/ENPEP/CST2/TPSAB1/RARRES1/ANPEP/KLK3/PBK/SERPINA5/PTTG1/ITIH1/AURKB/CSTA/GATA3/C1R/CCNB1/TMPRSS7/CCNA2/ADAMTS3/SER…
GO_REGULATION_OF_CELLULAR_COMPONENT_MOVEMENT	GO_REGULATION_OF_CELLULAR_COMPONENT_MOVEMENT	283	0.285079	1.621	0.001998	0.0328697	0.0224005	1578	tags=54%, list=42%, signal=34%	POSTN/MMP9/COL3A1/COL1A1/CCL7/STC1/LRRC15/MEOX2/GATA4/TIMP1/DPEP1/CXCL8/CCL20/PHLDA2/HOXA7/PDPN/DSG2/CXCL10/SERPINE1/CCN4/SRPX2/TNFAIP6/FGF3/PLAU/VEGFA/THBS1/EDN2/TNFSF14/NOX4/DPP4/FGF19/BMP5/FPR2/EREG/CCL11/ANGPT2/ANXA1/RARRES2/IGFBP3/ITGB3/LAMB1/GSX2/LGALS3/IL6/FN1/NODAL/TWIST1/ITGA5/ROR2/GATA3/CCR2/CXCR3/APELA/GTSE1/STAP1/SEMA3F/TCAF2/DNAH11/SOD2/MMP14/KIF14/ACE/S100A11/SNAI2/RHOD/ACTN1/LGR6/X…
GO_REGULATION_OF_PHOSPHORYLATION	GO_REGULATION_OF_PHOSPHORYLATION	385	0.26733	1.54825	0.001998	0.0328697	0.0224005	1213	tags=41%, list=32%, signal=31%	SAA1/PLA2G2A/MMP9/HMGA2/CHRNA9/CHI3L1/CCL7/LTF/LIF/MMP8/GATA4/GDF15/LOX/CCL20/CXCL10/SRPX2/FGF3/FCGR2B/VEGFA/THBS1/NOX4/FOXA2/FGF19/GDF3/BMP5/MARCO/CLCF1/CCL23/AREG/DKK1/FPR2/EREG/CSF2/HAND2/GPRC5A/CCL11/PGK2/ANXA2/BDKRB2/FAM20A/VAV3/RARRES2/IL31RA/IGFBP3/LILRA5/ITGB3/SOCS3/PTPN22/IL6/CCNB2/TBX1/FN1/NODAL/PKIB/PLAUR/TTK/SPRY1/TWIST1/SOCS2/PLA2G5/PBK/FAM83D/WNT16/CSF3/ITGA5/ROR2/CDKN3/TNFSF11/SPRY…
GO_REPRODUCTION	GO_REPRODUCTION	360	0.268422	1.54715	0.001998	0.0328697	0.0224005	1234	tags=42%, list=33%, signal=31%	MMP9/PI3/HOXB13/HOXD13/HOXA9/STC1/IGFBP2/LIF/GATA4/TIMP1/IDO1/PTX3/MMP7/HOXD10/WT1/PHLDA2/DSG2/DMRTA2/TNFAIP6/RETN/VEGFA/MMP19/ADM/CYP27B1/EPYC/TCF23/BMP5/HOXD9/AREG/HOXA10/EREG/CSF2/PGK2/ANGPT2/E2F7/SDC1/PRND/ANXA1/SRY/VDR/CDC20/SOCS3/NAMPT/HMX3/C11orf88/ASF1B/PAEP/ASPM/NODAL/SPAG4/GJB2/TTK/NEK2/SPP1/PSG11/TOP2A/SERPINA5/RDH10/PTTG1/ITGA5/STRA6/ROR2/FOSL1/KIF18A/GATA3/EXO1/BUB1/SGO1/CCNB1/CDC25C…
GO_RESPONSE_TO_WOUNDING	GO_RESPONSE_TO_WOUNDING	203	0.299456	1.64998	0.001998	0.0328697	0.0224005	1153	tags=42%, list=31%, signal=31%	SAA1/POSTN/COL3A1/HOXB13/COL1A1/GATA4/TIMP1/COL1A2/COL5A1/LOX/H3C7/PDPN/SERPINE1/F13A1/CCN4/H3C8/PLAU/VEGFA/TNFRSF12A/TFPI2/THBS1/ADM/FOXA2/MMP12/SERPINB2/PLAT/EREG/REG1A/H3C11/ANXA2/SDC1/VAV3/ANXA1/S100A8/ITGB3/PDX1/IL6/FN1/PLAUR/SPP1/SERPINA5/ITGA5/CLIC1/GATA3/CCR2/CELSR1/SERPINA1/ISL1/CDK1/H3C14/AURKA/SERPING1/HBG1/THBD/F2RL2/CD36/MDK/IL10/H3C12/SLC11A1/HMOX1/GATA6/CD40LG/EGFR/DCN/H3C10/GLI1/C…
GO_RESPONSE_TO_BACTERIUM	GO_RESPONSE_TO_BACTERIUM	216	0.304939	1.68891	0.002	0.0328697	0.0224005	1285	tags=48%, list=34%, signal=33%	PLA2G2A/PI3/IL36B/HP/LTF/CA3/IDO1/CXCL8/CCL20/CXCL10/SERPINE1/CXCL6/C15orf48/LOXL1/CXCL9/JCHAIN/FCGR2B/CXCL11/CAMP/IGLL5/ADM/CYP27B1/H2BS1/FPR2/OCIAD2/CSF2/S100A9/FAM20A/SPON2/RARRES2/H2BC10/S100A8/PTPN22/IL6/LYZ/GJB2/GBP5/CCR4/NOS2/KLK3/CSF3/IL36RN/STAP1/GPR31/CARD16/DEFA3/PRG2/SLPI/GZMA/PTGER2/PTGIR/VGF/CD80/THBD/FASLG/KMO/SLAMF8/CD36/HAMP/IL10/CDK4/SLC11A1/BDKRB1/GPC3/VIM/PDCD1LG2/CD96/GSDMA/D…
GO_REGULATION_OF_LYMPHOCYTE_ACTIVATION	GO_REGULATION_OF_LYMPHOCYTE_ACTIVATION	138	0.335637	1.77784	0.002002	0.0328697	0.0224005	1637	tags=64%, list=43%, signal=38%	IL36B/IL2RA/IGFBP2/CD70/IDO1/FCGR2B/IGLL5/TNFSF14/DPP4/CLCF1/VAV3/ANXA1/PTPN22/LGALS3/IL6/ICOS/GAL/GATA3/TNFSF11/CCR2/CD2/IGF2/SOCS1/MMP14/IL7R/LEP/SIT1/SIRPG/CR1/CD80/CD28/SLAMF8/RUNX1/IFNG/MDK/IL10/CD40LG/CD22/PDCD1LG2/CD3E/SPTA1/LGALS7B/CAV1/LGALS1/TNFRSF4/LGALS9B/GPNMB/HLA-DPA1/CCL5/HLA-DRB1/IL15/XCL1/MYB/LGALS9C/LCK/NFKBIZ/FGF10/HFE/IL7/RAC2/BLK/CCR7/AHR/LRRC32/HLA-DPB1/TBX21/FOXJ1/CCL2/HLA-…
GO_REGULATION_OF_CELL_CELL_ADHESION	GO_REGULATION_OF_CELL_CELL_ADHESION	135	0.337089	1.7836	0.00200602	0.0328697	0.0224005	1595	tags=63%, list=42%, signal=38%	IL36B/IL2RA/IGFBP2/CD70/IDO1/PDPN/FCGR2B/VEGFA/TNFSF14/FOXA2/DPP4/ANXA1/PTPN22/LGALS3/IL6/NODAL/PLAUR/ICOS/GATA3/TNFSF11/CCR2/IGF2/SOCS1/IL7R/LEP/SIRPG/FOXA1/CD80/CD28/ITGA4/IL1RN/RUNX1/MBP/IFNG/MDK/IL10/CD40LG/PDCD1LG2/CD3E/SPTA1/LGALS7B/CAV1/LGALS1/LGALS9B/GPNMB/ADAM19/SELP/ICAM1/HLA-DPA1/CCL5/HLA-DRB1/IL15/RNASE10/XCL1/MYB/LGALS9C/LCK/NFKBIZ/HFE/IL7/BLK/CCR7/CXCL13/LRRC32/HLA-DPB1/TBX21/FOXJ1/…
GO_HEART_DEVELOPMENT	GO_HEART_DEVELOPMENT	124	0.346314	1.82068	0.00201207	0.0328697	0.0224005	1034	tags=44%, list=27%, signal=33%	PITX2/COL3A1/LBX1/GATA4/NKX2-5/SHOX2/COL5A1/WT1/LOX/DSG2/FGF3/VEGFA/ALPK2/ADM/NOX4/TBX20/BMP5/DKK1/HAND2/PDLIM1/PDLIM4/RIPPLY3/CER1/TBX1/FN1/NODAL/SPRY1/TWIST1/WNT16/STRA6/GATA3/CCNB1/APELA/ISL1/DNAH11/CDK1/SNAI2/FREM2/HAMP/EOMES/LRP2/GPC3/GATA6/EGFR/GJC1/ITGA3/TEAD2/SNAI1/GLI1/DRC1/TGFB2/EMILIN1/FOXL1/TP73
GO_REGULATION_OF_T_CELL_ACTIVATION	GO_REGULATION_OF_T_CELL_ACTIVATION	111	0.358968	1.86376	0.00201207	0.0328697	0.0224005	1637	tags=68%, list=43%, signal=39%	IL36B/IL2RA/IGFBP2/CD70/IDO1/FCGR2B/TNFSF14/DPP4/ANXA1/PTPN22/LGALS3/IL6/ICOS/GATA3/TNFSF11/CCR2/CD2/IGF2/SOCS1/IL7R/LEP/SIT1/SIRPG/CR1/CD80/CD28/RUNX1/IFNG/MDK/IL10/CD40LG/PDCD1LG2/CD3E/SPTA1/LGALS7B/CAV1/LGALS1/LGALS9B/GPNMB/HLA-DPA1/CCL5/HLA-DRB1/IL15/XCL1/MYB/LGALS9C/LCK/NFKBIZ/HFE/IL7/RAC2/CCR7/LRRC32/HLA-DPB1/TBX21/FOXJ1/CCL2/HLA-DOA/CEACAM1/CRTAM/LILRB2/CD274/CD74/EPO/ZNF683/RUNX3/HLA-DMB/…
GO_ORGANELLE_FISSION	GO_ORGANELLE_FISSION	105	0.373615	1.92269	0.0020141	0.0328697	0.0224005	1246	tags=57%, list=33%, signal=39%	LIF/DLGAP5/MYBL2/EREG/BIRC5/UBE2C/CDC20/KIF23/CDCA8/ASPM/TTK/NCAPG/NEK2/CENPK/TOP2A/KIF4A/NDC80/PTTG1/AURKB/KIF2C/KIF18A/BUB1/SGO1/CCNB1/CDC25C/IGF2/CENPE/KIF14/HASPIN/ESPL1/TPX2/NUSAP1/BUB1B/NUF2/NCAPH/AURKA/CDC6/MEIKIN/CENPF/CD28/BRIP1/CCDC8/KIFC1/RAD51/DCN/TACC3/CAV2/RAD54L/CKS2/TRIP13/MND1/PLK1/SMC4/MKI67/MX2/MTFR2/TOM1L1/PRC1/KIF4B/GPR3
GO_NEGATIVE_REGULATION_OF_PEPTIDASE_ACTIVITY	GO_NEGATIVE_REGULATION_OF_PEPTIDASE_ACTIVITY	88	0.398487	2.00878	0.00203046	0.0328697	0.0224005	885	tags=44%, list=23%, signal=35%	MMP9/PI3/LTF/COL6A3/TIMP1/DPEP1/SERPINE1/VEGFA/TFPI2/TFAP2B/THBS1/TNFSF14/MAGEA3/SERPINB2/ANXA2/SPINK8/BIRC5/SERPINH1/SERPINA3/COL4A3/PLAUR/CST2/RARRES1/SERPINA5/PTTG1/ITIH1/CSTA/SERPINA1/CARD16/SPINK1/SLPI/TNFAIP8/CR1/SERPING1/NGFR/GPC3/SERPINB7/LXN/LAMP3
GO_REGULATION_OF_LEUKOCYTE_MIGRATION	GO_REGULATION_OF_LEUKOCYTE_MIGRATION	79	0.40242	1.98816	0.00204708	0.0328697	0.0224005	1276	tags=59%, list=34%, signal=40%	CCL7/CXCL8/CCL20/HOXA7/CXCL10/SERPINE1/VEGFA/THBS1/EDN2/TNFSF14/DPP4/BMP5/FPR2/ANXA1/RARRES2/LGALS3/IL6/CCR2/CXCR3/STAP1/MMP14/XG/XCL2/ITGA4/SLAMF8/MDK/PDGFD/CYP19A1/HMOX1/BDKRB1/MSN/GPR18/EMILIN1/SELP/IL1R1/ICAM1/CCL5/CCL1/PLVAP/XCL1/C5AR1/PTGER4/GREM1/LBP/RAC2/CCR7/CXCL13
GO_MITOTIC_NUCLEAR_DIVISION	GO_MITOTIC_NUCLEAR_DIVISION	75	0.428191	2.09972	0.00205339	0.0328697	0.0224005	795	tags=51%, list=21%, signal=41%	DLGAP5/MYBL2/EREG/BIRC5/UBE2C/CDC20/KIF23/CDCA8/TTK/NCAPG/NEK2/CENPK/KIF4A/NDC80/PTTG1/AURKB/KIF2C/KIF18A/BUB1/SGO1/CCNB1/CDC25C/IGF2/CENPE/KIF14/HASPIN/ESPL1/TPX2/NUSAP1/BUB1B/NUF2/NCAPH/AURKA/CDC6/CENPF/CD28/CCDC8/KIFC1
GO_MORPHOGENESIS_OF_A_BRANCHING_STRUCTURE	GO_MORPHOGENESIS_OF_A_BRANCHING_STRUCTURE	67	0.426758	2.06577	0.00205761	0.0328697	0.0224005	1182	tags=58%, list=31%, signal=41%	HOXB13/HOXD13/HOXD11/HOXA5/COL4A1/SHOX2/WT1/VEGFA/ADM/TBX20/AREG/CCL11/VDR/SOCS3/HOXB7/SPRY1/RDH10/CELSR1/MMP14/NPNT/FOXA1/COL13A1/SNAI2/ERMN/MDK/IL10/NKX2-1/GPC3/ST14/HGF/CITED1/TNC/HHIP/SIX2/EPHA2/FGF10/GCM1/GREM1/TP63
GO_MULTI_MULTICELLULAR_ORGANISM_PROCESS	GO_MULTI_MULTICELLULAR_ORGANISM_PROCESS	69	0.424179	2.05389	0.00206186	0.0328697	0.0224005	718	tags=41%, list=19%, signal=33%	MMP9/STC1/IGFBP2/LIF/TIMP1/IDO1/MMP7/DSG2/VEGFA/ADM/CYP27B1/EPYC/TCF23/ANGPT2/VDR/NAMPT/HMX3/NODAL/GJB2/SPP1/PSG11/ITGA5/FOSL1/APELA/LEP/NRK/TEAD3/THBD
GO_NUCLEOSOME_ORGANIZATION	GO_NUCLEOSOME_ORGANIZATION	58	0.385693	1.82719	0.00207039	0.0328697	0.0224005	1472	tags=66%, list=39%, signal=41%	H2BC9/H3C7/H3C8/H4C15/H2BS1/H1-5/H1-3/H3C11/CENPA/H2BC10/ASF1B/HJURP/H2BC14/CENPK/CENPU/H4C1/H3C14/H1-8/H3C12/OIP5/KNL1/H3C10/H2BC11/H4C14/H4C13/CENPM/H2BC17/H4C2/CENPW/H4C6/CHAF1B/H2BC12/H4C3/H2BC3/CENPI/MCM2/H3C15/SETSIP
GO_OSTEOBLAST_DIFFERENTIATION	GO_OSTEOBLAST_DIFFERENTIATION	59	0.406621	1.93348	0.00207039	0.0328697	0.0224005	1209	tags=56%, list=32%, signal=39%	IBSP/COL1A1/LTF/HOXA2/SHOX2/LOX/CTHRC1/CCN4/CLEC5A/AREG/HAND2/IGFBP3/IL6/SPP1/TWIST1/CLIC1/IGF2/NPNT/SNAI2/DLX5/MRC2/SNAI1/GLI1/HGF/FAM20C/GPNMB/CITED1/TNC/EPHA2/GREM1/TP63/COL6A1/IGFBP5
GO_RESPONSE_TO_TRANSFORMING_GROWTH_FACTOR_BETA	GO_RESPONSE_TO_TRANSFORMING_GROWTH_FACTOR_BETA	59	0.398305	1.89393	0.00207039	0.0328697	0.0224005	1550	tags=66%, list=41%, signal=40%	POSTN/COL3A1/COL1A1/COL1A2/FMOD/GDF15/LOX/COL4A2/MXRA5/THBS1/NOX4/HTRA3/ASPN/NODAL/SPRY1/NPNT/VASN/HTRA4/PDGFD/NKX2-1/ITGA3/CAV2/CAV1/SKOR2/TGFB2/EMILIN1/CITED1/GDF5/XCL1/SLC2A10/LRRC32/ANKRD1/WNT10A/LTBP2/ZYX/SPRED3/ONECUT1/RUNX3/TGFB1I1
GO_ANTIGEN_RECEPTOR_MEDIATED_SIGNALING_PATHWAY	GO_ANTIGEN_RECEPTOR_MEDIATED_SIGNALING_PATHWAY	57	0.398627	1.88073	0.00207254	0.0328697	0.0224005	1470	tags=68%, list=39%, signal=42%	FCGR2B/IGLL5/VAV3/PTPN22/LGALS3/ITK/TRAT1/GATA3/STAP1/CD3D/GBP1/HLA-DQA1/CD28/RUNX1/UBASH3A/HLA-DRA/CD3G/CD22/KCNN4/CD3E/HLA-DQB1/HLA-DPA1/HLA-DRB1/HLA-DQA2/HLA-DQB2/LCK/NFKBIZ/PAX5/MOG/HLA-DRB5/BTN1A1/BLK/CCR7/CD79B/HLA-DPB1/SKAP1/CEACAM1/TXK/SH2D1A
GO_NUCLEOSOME_ASSEMBLY	GO_NUCLEOSOME_ASSEMBLY	57	0.394086	1.8593	0.00207254	0.0328697	0.0224005	1472	tags=67%, list=39%, signal=41%	H2BC9/H3C7/H3C8/H4C15/H2BS1/H1-5/H1-3/H3C11/CENPA/H2BC10/ASF1B/HJURP/H2BC14/CENPK/CENPU/H4C1/H3C14/H1-8/H3C12/OIP5/KNL1/H3C10/H2BC11/H4C14/H4C13/CENPM/H2BC17/H4C2/CENPW/H4C6/CHAF1B/H2BC12/H4C3/H2BC3/CENPI/MCM2/H3C15/SETSIP
GO_POSITIVE_REGULATION_OF_LEUKOCYTE_MIGRATION	GO_POSITIVE_REGULATION_OF_LEUKOCYTE_MIGRATION	54	0.417792	1.95012	0.00208986	0.0328697	0.0224005	1276	tags=61%, list=34%, signal=41%	CCL7/CXCL8/CCL20/CXCL10/SERPINE1/VEGFA/THBS1/EDN2/TNFSF14/FPR2/RARRES2/LGALS3/IL6/CCR2/MMP14/XG/XCL2/ITGA4/MDK/PDGFD/BDKRB1/SELP/IL1R1/ICAM1/CCL5/CCL1/PLVAP/XCL1/C5AR1/LBP/RAC2/CCR7/CXCL13
GO_REGULATION_OF_NUCLEAR_DIVISION	GO_REGULATION_OF_NUCLEAR_DIVISION	49	0.420737	1.93268	0.00209644	0.0328697	0.0224005	1013	tags=55%, list=27%, signal=41%	LIF/DLGAP5/EREG/UBE2C/CDC20/TTK/NEK2/NDC80/PTTG1/AURKB/BUB1/CCNB1/CDC25C/IGF2/CENPE/ESPL1/NUSAP1/BUB1B/AURKA/CDC6/CENPF/CD28/CCDC8/TACC3/CAV2/TRIP13/PLK1
GO_HOMEOSTASIS_OF_NUMBER_OF_CELLS	GO_HOMEOSTASIS_OF_NUMBER_OF_CELLS	48	0.433319	1.98176	0.00209864	0.0328697	0.0224005	606	tags=38%, list=16%, signal=32%	PLA2G2A/IL2RA/HOXA5/RHAG/CXCL6/VEGFA/TNFSF14/HCAR2/ANXA1/HOXB6/IL6/CCNB2/CCR4/GPR174/GATA3/CCR2/IL7R/SIT1
GO_RESPONSE_TO_NUTRIENT	GO_RESPONSE_TO_NUTRIENT	46	0.437687	1.98487	0.00209864	0.0328697	0.0224005	1095	tags=54%, list=29%, signal=39%	POSTN/COL1A1/STC1/IGFBP2/GATA4/CXCL10/CYP27B1/FOXA2/TNFRSF11B/VDR/PDX1/SPP1/LEP/SNAI2/BRIP1/HAMP/TYMS/HMOX1/EGFR/CD3E/LDHA/TNC/IL15/KYNU/ALDH3A1
GO_DIGESTIVE_SYSTEM_DEVELOPMENT	GO_DIGESTIVE_SYSTEM_DEVELOPMENT	40	0.459953	2.0244	0.00212993	0.0331486	0.0225905	1182	tags=62%, list=31%, signal=43%	COL3A1/HOXD13/GATA4/HOXA5/CXCL8/SHOX2/REG1A/BARX1/RARRES2/PDX1/NKX3-2/NODAL/STRA6/CCNB1/IGF2/TYMS/GATA6/EGFR/GLI1/TGFB2/FOXL1/SIX2/FGF10/NKX2-3/TP63
GO_REGULATION_OF_MUSCLE_CELL_DIFFERENTIATION	GO_REGULATION_OF_MUSCLE_CELL_DIFFERENTIATION	32	0.465221	1.94114	0.00215983	0.0331724	0.0226067	584	tags=41%, list=15%, signal=35%	NKX2-5/GDF15/SHOX2/CXCL10/CXCL9/TNFSF14/TCF23/DKK1/EREG/TBX1/IGF2/SOD2/MMP14
GO_MITOTIC_SPINDLE_ORGANIZATION	GO_MITOTIC_SPINDLE_ORGANIZATION	33	0.450719	1.87974	0.00218341	0.0331724	0.0226067	1329	tags=70%, list=35%, signal=46%	DLGAP5/MYBL2/BIRC5/CDC20/KIF23/TTK/NEK2/KIF4A/NDC80/AURKB/CCNB1/CENPE/TPX2/NUF2/AURKA/KIFC1/WDR62/TACC3/PLK1/STIL/PRC1/KIF4B/POC1A
GO_RESPONSE_TO_VITAMIN	GO_RESPONSE_TO_VITAMIN	29	0.508097	2.06588	0.0021978	0.0331724	0.0226067	1091	tags=62%, list=29%, signal=44%	POSTN/COL1A1/STC1/GATA4/CXCL10/CYP27B1/VDR/PDX1/SPP1/LEP/SNAI2/BRIP1/HAMP/TYMS/EGFR/TNC/IL15/KYNU
GO_REGULATION_OF_CHROMOSOME_SEGREGATION	GO_REGULATION_OF_CHROMOSOME_SEGREGATION	30	0.479272	1.95816	0.00220022	0.0331724	0.0226067	1013	tags=63%, list=27%, signal=47%	DLGAP5/UBE2C/CDC20/TTK/NEK2/NDC80/PTTG1/AURKB/KIF2C/BUB1/CCNB1/CENPE/ESPL1/BUB1B/CDC6/CENPF/TACC3/TRIP13/PLK1
GO_REGULATION_OF_DNA_BINDING	GO_REGULATION_OF_DNA_BINDING	30	0.492248	2.01117	0.00220022	0.0331724	0.0226067	1001	tags=57%, list=27%, signal=42%	MMP9/HMGA2/LIF/MMP8/HAND2/PDX1/HJURP/PLAUR/NEK2/TWIST1/GATA3/ISL1/GZMA/IFNG/HMOX1/BCL3/PYHIN1
GO_LEUKOCYTE_APOPTOTIC_PROCESS	GO_LEUKOCYTE_APOPTOTIC_PROCESS	28	0.494963	1.99019	0.00221239	0.0331724	0.0226067	1593	tags=86%, list=42%, signal=50%	IL2RA/IDO1/HCAR2/ANXA1/LGALS3/IL6/AURKB/IL7R/FASLG/IL10/CD3G/HSH2D/CCL5/CDKN2A/CCR5/BLK/CCR7/PTCRA/CD274/CD74/CLC/FCER1G/CXCR2/PDCD1
GO_LYMPHOCYTE_CHEMOTAXIS	GO_LYMPHOCYTE_CHEMOTAXIS	26	0.515983	2.04089	0.00223214	0.0332657	0.0226703	1097	tags=65%, list=29%, signal=47%	SAA1/CCL7/CCL20/CXCL10/CXCL11/TNFSF14/CCL23/CCL11/CCR2/CXCR3/CCL18/CCL13/XCL2/CCL26/CCL5/CCL1/XCL1
GO_ANIMAL_ORGAN_REGENERATION	GO_ANIMAL_ORGAN_REGENERATION	25	0.555699	2.16548	0.00225225	0.0332657	0.0226703	1155	tags=76%, list=31%, signal=53%	NNMT/ADM/REG1A/ANGPT2/PDX1/IL6/CCNA2/CDK1/AURKA/HAMP/TYMS/IL10/CDK4/HMOX1/EGFR/GLI1/HGF/C5AR1/HFE
GO_REGULATION_OF_CHROMOSOME_SEPARATION	GO_REGULATION_OF_CHROMOSOME_SEPARATION	22	0.594482	2.24952	0.00226244	0.0332657	0.0226703	1013	tags=77%, list=27%, signal=57%	DLGAP5/UBE2C/CDC20/TTK/NDC80/PTTG1/AURKB/BUB1/CCNB1/CENPE/ESPL1/BUB1B/CDC6/CENPF/TACC3/TRIP13/PLK1
GO_REGULATION_OF_SISTER_CHROMATID_SEGREGATION	GO_REGULATION_OF_SISTER_CHROMATID_SEGREGATION	24	0.5411	2.08674	0.00227273	0.0332657	0.0226703	1013	tags=71%, list=27%, signal=52%	DLGAP5/UBE2C/CDC20/TTK/NDC80/PTTG1/AURKB/BUB1/CCNB1/CENPE/ESPL1/BUB1B/CDC6/CENPF/TACC3/TRIP13/PLK1
GO_METAPHASE_ANAPHASE_TRANSITION_OF_CELL_CYCLE	GO_METAPHASE_ANAPHASE_TRANSITION_OF_CELL_CYCLE	21	0.586528	2.17975	0.00230681	0.0335201	0.0228437	1013	tags=76%, list=27%, signal=56%	DLGAP5/UBE2C/CDC20/TTK/NDC80/AURKB/BUB1/CCNB1/CENPE/ESPL1/BUB1B/CDC6/CENPF/TACC3/TRIP13/PLK1
GO_CHROMOSOME_LOCALIZATION	GO_CHROMOSOME_LOCALIZATION	19	0.585633	2.12565	0.00232019	0.0335201	0.0228437	795	tags=68%, list=21%, signal=54%	DLGAP5/CDCA8/FAM83D/NDC80/AURKB/KIF2C/KIF18A/CCNB1/CENPE/KIF14/NUF2/CENPF/KIFC1
GO_METAPHASE_PLATE_CONGRESSION	GO_METAPHASE_PLATE_CONGRESSION	18	0.567728	2.02322	0.002331	0.0335201	0.0228437	795	tags=67%, list=21%, signal=53%	CDCA8/FAM83D/NDC80/AURKB/KIF2C/KIF18A/CCNB1/CENPE/KIF14/NUF2/CENPF/KIFC1
GO_MAMMARY_GLAND_EPITHELIUM_DEVELOPMENT	GO_MAMMARY_GLAND_EPITHELIUM_DEVELOPMENT	16	0.588484	2.04303	0.00234742	0.0335599	0.0228708	533	tags=56%, list=14%, signal=48%	HOXA5/FOXB1/AREG/CCL11/VDR/ELF5/GATA3/TNFSF11/IQGAP3
GO_CELLULAR_RESPONSE_TO_NUTRIENT	GO_CELLULAR_RESPONSE_TO_NUTRIENT	14	0.621631	2.06837	0.00240096	0.0339308	0.0231236	1060	tags=79%, list=28%, signal=57%	POSTN/COL1A1/CYP27B1/FOXA2/VDR/LEP/SNAI2/BRIP1/HMOX1/TNC/IL15
GO_ENDOCHONDRAL_BONE_MORPHOGENESIS	GO_ENDOCHONDRAL_BONE_MORPHOGENESIS	14	0.620575	2.06485	0.00240096	0.0339308	0.0231236	772	tags=64%, list=20%, signal=51%	MMP13/COL1A1/STC1/SHOX2/SERPINH1/CER1/MMP14/COL13A1/DLX5
GO_AROMATIC_AMINO_ACID_FAMILY_CATABOLIC_PROCESS	GO_AROMATIC_AMINO_ACID_FAMILY_CATABOLIC_PROCESS	11	0.626966	1.95359	0.00246914	0.0344978	0.02351	743	tags=73%, list=20%, signal=59%	IDO1/HGD/TDO2/HDC/CARNS1/HPD/IL4I1/KMO
GO_NEGATIVE_REGULATION_OF_CELL_MATRIX_ADHESION	GO_NEGATIVE_REGULATION_OF_CELL_MATRIX_ADHESION	11	0.634827	1.97809	0.00246914	0.0344978	0.02351	233	tags=45%, list=6%, signal=43%	POSTN/HOXA7/SERPINE1/THBS1/MMP12
GO_CELL_CYCLE_PROCESS	GO_CELL_CYCLE_PROCESS	242	0.299907	1.67706	0.002997	0.0390008	0.0265787	1013	tags=41%, list=27%, signal=32%	HMGA2/SEPTIN14/LIF/CXCL8/THBS1/CYP27B1/DLGAP5/MYBL2/EREG/KIF20A/RRM2/CENPA/E2F7/MELK/BIRC5/ANXA1/UBE2C/CDC20/KIF23/CDCA8/CCNB2/CEP55/ASPM/TTK/NCAPG/NEK2/BCAT1/SPRY1/CENPK/TOP2A/FAM83D/PCLAF/KIF4A/NDC80/PTTG1/AURKB/KIF2C/KIF18A/PHOX2B/CDKN3/BUB1/SGO1/CCNB1/CDC25C/CCNA2/IGF2/CDC45/IQGAP3/ESCO2/GTSE1/CENPE/KIF14/E2F8/HASPIN/CDK1/ESPL1/TPX2/FOXM1/NUSAP1/BUB1B/ORC1/NUF2/NCAPH/AURKA/HMMR/CDC6/MEIKIN/CE…
GO_CYTOKINE_PRODUCTION	GO_CYTOKINE_PRODUCTION	227	0.305252	1.69784	0.002997	0.0390008	0.0265787	1560	tags=57%, list=41%, signal=36%	SAA1/CHI3L1/LTF/IGF2BP3/MMP8/GATA4/IDO1/LUM/IGF2BP2/SERPINE1/IGF2BP1/CXCL6/CCN4/CLEC5A/FCGR2B/THBS1/EREG/CSF2/S100A9/ORM1/IL1R2/SPON2/ANXA1/IL31RA/LILRA5/S100A8/PTPN22/IL6/ITK/FN1/PAEP/NODAL/GBP5/NOS2/TWIST1/IL36RN/GATA3/CCR2/CD2/IL1RAP/ADAMTS3/SLAMF1/ISL1/GBP1/SOCS1/CARD16/LEP/SLAMF6/SNAI2/CD80/CD28/FFAR1/RUNX1/CD36/MBP/HILPDA/IFNG/MDK/IL10/EOMES/UBASH3A/SLC11A1/HMOX1/GATA6/SERPINB7/CD40LG/CD58/…
GO_ENZYME_LINKED_RECEPTOR_PROTEIN_SIGNALING_PATHWAY	GO_ENZYME_LINKED_RECEPTOR_PROTEIN_SIGNALING_PATHWAY	268	0.276903	1.57021	0.002997	0.0390008	0.0265787	985	tags=36%, list=26%, signal=28%	MMP9/OTX2/COL3A1/COL1A1/ESM1/IGFBP2/LIF/GATA4/COL1A2/FMOD/COL4A1/GDF15/LOX/COL4A2/FGF3/VEGFA/TFAP2B/THBS1/TBX20/FGF19/HTRA3/GDF3/BMP5/AREG/DKK1/PLAT/EREG/GPRC5A/BDKRB2/ANGPT2/VAV3/RARRES2/IL31RA/IGFBP3/ITGB3/SOCS3/COL4A3/ASPN/CER1/NODAL/PLAUR/TTK/SPRY1/SOCS2/TRAT1/ITGA5/ROR2/GATA3/SPRY4/IGF2/ADAMTS3/STAP1/OSMR/SH2D2A/SOCS1/NPNT/LEP/AFP/VASN/SFRP4/PTGIR/DOK2/SHCBP1/FSTL1/FASLG/DLX5/NGFR/CDK4/HTRA4…
GO_POSITIVE_REGULATION_OF_IMMUNE_RESPONSE	GO_POSITIVE_REGULATION_OF_IMMUNE_RESPONSE	181	0.311965	1.70147	0.002997	0.0390008	0.0265787	1942	tags=72%, list=52%, signal=37%	IDO1/FCGR2B/IGLL5/CD1A/CLCF1/MMP12/FPR2/EREG/VAV3/SPON2/ANXA1/MUC3A/PTPN22/LGALS3/IL6/ITK/MYO1G/GBP5/PLA2G5/TRAT1/GATA3/CCR2/C1R/STAP1/FCN3/CD3D/GBP1/GPR31/C6/HLA-DQA1/FCGR3A/SLAMF6/CFI/CR1/SERPING1/CD80/CD28/C1RL/CFH/RUNX1/CD36/C1S/IFNG/UBASH3A/HLA-DRA/CLEC4C/CD3G/CFHR1/SLC11A1/CLEC10A/CD22/CD1B/KCNN4/TLR8/CD3E/FPR3/HLA-DQB1/FCGR2A/TGFB2/PYHIN1/PLSCR1/IL1R1/HLA-DPA1/CCL5/HLA-DRB1/IL15/HLA-DQA2/X…
GO_RESPONSE_TO_LIPID	GO_RESPONSE_TO_LIPID	256	0.289031	1.62852	0.002997	0.0390008	0.0265787	1037	tags=38%, list=28%, signal=29%	POSTN/HOXB13/COL1A1/IL36B/HOXD13/CA9/LTF/HOXA2/STC1/IGFBP2/GATA4/IDO1/CXCL8/LOX/DSG2/CXCL10/SERPINE1/CXCL6/LOXL1/CXCL9/CXCL11/THBS1/ADM/CYP27B1/AGXT/AREG/DKK1/CSF2/S100A9/SDC1/SPON2/ANXA1/VDR/S100A8/PDX1/PTPN22/IL6/TBX1/NODAL/GJB2/SPP1/NOS2/SOCS2/CSF3/IL36RN/FOSL1/KIF18A/CCNB1/CCNA2/STAP1/ISL1/CARD16/DEFA3/LEP/SLPI/FOXA1/PTGER2/PTGIR/SNAI2/CD80/THBD/FASLG/FFAR1/KMO/IL1RN/OR51E2/RUNX1/CD36/HAMP/TY…
GO_REGULATION_OF_PROTEOLYSIS	GO_REGULATION_OF_PROTEOLYSIS	158	0.311033	1.667	0.003	0.0390008	0.0265787	1182	tags=45%, list=31%, signal=32%	MMP9/PI3/LTF/COL6A3/TIMP1/DPEP1/SERPINE1/PCOLCE/VEGFA/TFPI2/TFAP2B/THBS1/TNFSF14/MAGEA3/SERPINB2/PLAT/S100A9/F8A3/ANXA2/SPINK8/IL1R2/BIRC5/S100A8/CDC20/SERPINH1/SERPINA3/COL4A3/FN1/NODAL/PLAUR/CST2/RARRES1/PBK/SERPINA5/PTTG1/ITIH1/CSTA/SERPINA1/CARD16/MMP14/SPINK1/SLPI/TNFAIP8/CR1/AURKA/SERPING1/FASLG/MBP/NGFR/IFNG/IL10/GPC3/SERPINB7/LXN/LAMP3/ST18/HGF/CAV1/CNTN2/PYHIN1/PLK1/ECSCR/CST7/BIRC3/LCK/…
GO_REGULATION_OF_PEPTIDASE_ACTIVITY	GO_REGULATION_OF_PEPTIDASE_ACTIVITY	125	0.3291	1.7322	0.00301205	0.0390008	0.0265787	941	tags=39%, list=25%, signal=30%	MMP9/PI3/LTF/COL6A3/TIMP1/DPEP1/SERPINE1/PCOLCE/VEGFA/TFPI2/TFAP2B/THBS1/TNFSF14/MAGEA3/SERPINB2/S100A9/ANXA2/SPINK8/BIRC5/S100A8/SERPINH1/SERPINA3/COL4A3/FN1/NODAL/PLAUR/CST2/RARRES1/SERPINA5/PTTG1/ITIH1/CSTA/SERPINA1/CARD16/SPINK1/SLPI/TNFAIP8/CR1/SERPING1/FASLG/MBP/NGFR/GPC3/SERPINB7/LXN/LAMP3/ST18/HGF/CAV1
GO_RESPONSE_TO_MOLECULE_OF_BACTERIAL_ORIGIN	GO_RESPONSE_TO_MOLECULE_OF_BACTERIAL_ORIGIN	123	0.328202	1.72583	0.00301205	0.0390008	0.0265787	1476	tags=57%, list=39%, signal=36%	IL36B/LTF/IDO1/CXCL8/CXCL10/SERPINE1/CXCL6/LOXL1/CXCL9/FCGR2B/CXCL11/ADM/CYP27B1/CSF2/S100A9/SPON2/S100A8/PTPN22/IL6/GJB2/NOS2/CSF3/IL36RN/STAP1/GPR31/CARD16/DEFA3/SLPI/PTGER2/PTGIR/CD80/THBD/FASLG/KMO/CD36/HAMP/IL10/CDK4/SLC11A1/BDKRB1/VIM/PDCD1LG2/CD96/DEFA4/FMO1/DCN/LY96/IL36G/SELP/ICAM1/CITED1/CCL5/C5AR1/FGF10/CARD17/PTGER4/CCR5/LBP/PF4V1/CCR7/CXCL13/PPBP/TFPI/ANKRD1/CCL2/GNG12/LILRB2/ACOD1/C…
GO_EPITHELIAL_CELL_PROLIFERATION	GO_EPITHELIAL_CELL_PROLIFERATION	129	0.328	1.72653	0.00301508	0.0390008	0.0265787	1394	tags=56%, list=37%, signal=36%	HOXA5/COL8A1/VEGFA/THBS1/BMP5/MMP12/AREG/EREG/REG1A/CCL11/IGFBP3/VDR/ITGB3/LAMB1/IL6/COL4A3/LOXL2/TBX1/NODAL/TWIST1/OSR2/WNT16/GATA3/TNFSF11/AGTR1/APELA/IGF2/IQGAP3/ISL1/MMP14/LEP/SNAI2/LAMC1/FABP7/ITGA4/OR51E2/DLX5/NGFR/MDK/IL10/HMOX1/GPC3/FST/EGFR/NKX6-1/IGFBP4/PRL/CAV2/GLI1/HGF/CAV1/CCL26/ODAM/TGFB2/CCL5/FAP/GDF5/APOH/C5AR1/EPHA2/FGF10/TP63/IGFBP5/OSR1/PROK2/ANG/HPN/CCL2/CEACAM1/F3/BRCA2/NRP1
GO_ACTIVATION_OF_IMMUNE_RESPONSE	GO_ACTIVATION_OF_IMMUNE_RESPONSE	115	0.344103	1.79834	0.00301811	0.0390008	0.0265787	1942	tags=77%, list=52%, signal=39%	FCGR2B/IGLL5/FPR2/VAV3/MUC3A/PTPN22/LGALS3/ITK/MYO1G/TRAT1/GATA3/C1R/STAP1/FCN3/CD3D/GBP1/C6/HLA-DQA1/FCGR3A/CFI/CR1/SERPING1/CD28/C1RL/CFH/RUNX1/C1S/UBASH3A/HLA-DRA/CLEC4C/CD3G/CFHR1/CLEC10A/CD22/KCNN4/CD3E/FPR3/HLA-DQB1/FCGR2A/PYHIN1/PLSCR1/HLA-DPA1/HLA-DRB1/HLA-DQA2/HLA-DQB2/LCK/C5AR1/NFKBIZ/PAX5/FPR1/MOG/HLA-DRB5/BTN1A1/FCN1/C4BPA/C2/CLEC4D/BLK/CCR7/CD79B/HLA-DPB1/SKAP1/CEACAM1/CLEC6A/MYH2/TX…
GO_POSITIVE_REGULATION_OF_CELL_ACTIVATION	GO_POSITIVE_REGULATION_OF_CELL_ACTIVATION	111	0.354192	1.83897	0.00301811	0.0390008	0.0265787	1595	tags=64%, list=42%, signal=38%	IL36B/IL2RA/IGFBP2/CD70/MMP8/PDPN/IGLL5/THBS1/TNFSF14/DPP4/CLCF1/VAV3/ANXA1/LILRA5/PTPN22/IL6/TAFA3/ICOS/GATA3/TNFSF11/CCR2/CD2/IGF2/STAP1/SOCS1/MMP14/IL7R/LEP/SIRPG/CD80/CD28/RUNX1/IFNG/MDK/IL10/CD40LG/PDCD1LG2/CD3E/SPTA1/CAV1/LGALS1/TNFRSF4/SELP/HLA-DPA1/CCL5/IL15/XCL1/MYB/LCK/NFKBIZ/FGF10/IL7/CTSC/LBP/CLEC4D/CCR7/HLA-DPB1/TBX21/CCL2/LILRB2/CD274/CD74/EPO/BST1/F2RL1/RUNX3/HLA-DMB/FCER1G/CD276/P…
GO_MUSCLE_ORGAN_DEVELOPMENT	GO_MUSCLE_ORGAN_DEVELOPMENT	105	0.359351	1.84929	0.00302115	0.0390008	0.0265787	237	tags=22%, list=6%, signal=21%	COL3A1/PAX3/LBX1/VGLL2/MEOX2/COL6A3/LIF/NKX2-5/SHOX2/HOXD10/WT1/LOX/DMRTA2/CXCL10/FGF3/CHRNA1/TBX20/PITX1/TCF23/CHODL/HOXD9/DKK1/H1-5
GO_NEGATIVE_REGULATION_OF_CELL_CYCLE	GO_NEGATIVE_REGULATION_OF_CELL_CYCLE	100	0.368785	1.88739	0.00303337	0.0390008	0.0265787	1199	tags=54%, list=32%, signal=38%	HMGA2/LIF/CXCL8/THBS1/RRM2/E2F7/CDC20/TTK/NEK2/TOP2A/NDC80/PTTG1/AURKB/PHOX2B/GATA3/CDKN3/BUB1/CCNB1/CDC25C/CDC45/GTSE1/E2F8/CDK1/ESPL1/FOXM1/BUB1B/ORC1/AURKA/CDC6/CENPF/CDKN2C/CLSPN/WEE1/BRIP1/IFNG/IL10/CDK4/DTL/GATA6/SUSD2/RAD51/EGFR/DDIAS/TGFB2/TRIP13/GPNMB/PLK1/TP73/FAP/FGF10/CDK2/CDKN2A/GADD45A/TOM1L1
GO_DNA_CONFORMATION_CHANGE	GO_DNA_CONFORMATION_CHANGE	84	0.394094	1.96768	0.00305499	0.0390008	0.0265787	1392	tags=63%, list=37%, signal=41%	HMGA2/H2BC9/H3C7/H3C8/H4C15/H2BS1/H1-5/H1-3/H3C11/CENPA/ANXA1/H2BC10/ASF1B/HJURP/NCAPG/H2BC14/CENPK/TOP2A/CCNB1/CENPU/H4C1/ERCC6L/CDK1/NUSAP1/NCAPH/H3C14/BRIP1/H1-8/H3C12/RAD51/OIP5/KNL1/H3C10/RAD54L/POLQ/H2BC11/H4C14/H4C13/SMC4/CENPM/BANF2/CDKN2A/GINS2/H2BC17/H4C2/CENPW/H4C6/CHAF1B/H2BC12/H4C3/H2BC3/CENPI/MCM2
GO_EPITHELIAL_TUBE_MORPHOGENESIS	GO_EPITHELIAL_TUBE_MORPHOGENESIS	83	0.385347	1.92414	0.0030581	0.0390008	0.0265787	1212	tags=54%, list=32%, signal=38%	LBX1/HOXD11/GATA4/NKX2-5/HOXA5/COL4A1/WT1/CTHRC1/CXCL10/VEGFA/ADM/TBX20/BMP5/AREG/HAND2/CCL11/VDR/HOXB7/NODAL/SPRY1/TWIST1/RDH10/GATA3/CELSR1/MMP14/NPNT/ALX1/FOXA1/MDK/EOMES/LRP2/NKX2-1/GPC3/TEAD2/ST14/TGFB2/CITED1/TNC/HHIP/SIX2/STIL/EPHA2/FGF10/GREM1/OSR1
GO_NEGATIVE_REGULATION_OF_CYTOKINE_PRODUCTION	GO_NEGATIVE_REGULATION_OF_CYTOKINE_PRODUCTION	81	0.389899	1.93876	0.00306122	0.0390008	0.0265787	1693	tags=74%, list=45%, signal=42%	LTF/MMP8/IDO1/FCGR2B/THBS1/ORM1/IL1R2/ANXA1/LILRA5/PTPN22/IL6/FN1/TWIST1/IL36RN/GATA3/SLAMF1/GBP1/CARD16/FFAR1/IFNG/IL10/SLC11A1/HMOX1/GATA6/PDCD1LG2/CD96/TLR8/LGALS7B/HGF/TNFRSF4/TGFB2/GPR18/BCL3/LGALS9B/GPNMB/HLA-DRB1/XCL1/LGALS9C/EPHA2/HFE/CARD17/PTGER4/LBP/SLC2A10/CCR7/LRRC32/TBX21/FOXJ1/CEACAM1/ACOD1/CD274/TMSB4X/F2RL1/IFNB1/NLRP12/IL37/ACP5/ELANE/SRGN/CD200R1
GO_SENSORY_ORGAN_MORPHOGENESIS	GO_SENSORY_ORGAN_MORPHOGENESIS	78	0.401279	1.98512	0.00306435	0.0390008	0.0265787	772	tags=41%, list=20%, signal=33%	PITX2/HOXC13/CHRNA9/HOXA2/COL5A1/CLRN1/CTHRC1/COL8A1/VEGFA/HOXA1/TFAP2B/MFAP2/COL5A2/NKX3-2/HMX3/TBX1/TWIST1/OSR2/AQP5/WNT16/STRA6/ROR2/GATA3/CELSR1/HMX2/GNGT1/OTX1/TULP1/IRX5/FASLG/LCTL/DLX5
GO_DNA_PACKAGING	GO_DNA_PACKAGING	72	0.400856	1.95323	0.00308642	0.0390008	0.0265787	1472	tags=67%, list=39%, signal=41%	HMGA2/H2BC9/H3C7/H3C8/H4C15/H2BS1/H1-5/H1-3/H3C11/CENPA/H2BC10/ASF1B/HJURP/NCAPG/H2BC14/CENPK/TOP2A/CCNB1/CENPU/H4C1/CDK1/NUSAP1/NCAPH/H3C14/H1-8/H3C12/OIP5/KNL1/H3C10/H2BC11/H4C14/H4C13/SMC4/CENPM/BANF2/CDKN2A/H2BC17/H4C2/CENPW/H4C6/CHAF1B/H2BC12/H4C3/H2BC3/CENPI/MCM2/H3C15/SETSIP
GO_STEM_CELL_DIFFERENTIATION	GO_STEM_CELL_DIFFERENTIATION	69	0.384765	1.86304	0.00309278	0.0390008	0.0265787	1212	tags=54%, list=32%, signal=37%	HMGA2/PITX2/LIF/GATA4/NKX2-5/HOXA7/HOXB4/HAND2/PDX1/TBX1/FN1/TAFA3/TWIST1/MEOX1/RDH10/PHOX2B/GATA3/SEMA3F/ISL1/ALX1/FOXA1/ACE/SNAI2/RUNX1/H1-8/EOMES/GATA6/TEAD2/NTF4/TGFB2/TP73/BATF/MYB/SIX3/GREM1/TP63/OSR1
GO_CHROMATIN_ASSEMBLY_OR_DISASSEMBLY	GO_CHROMATIN_ASSEMBLY_OR_DISASSEMBLY	61	0.393468	1.87588	0.00311203	0.0390433	0.0266077	1472	tags=66%, list=39%, signal=41%	HMGA2/H2BC9/H3C7/H3C8/H4C15/H2BS1/H1-5/H1-3/H3C11/CENPA/H2BC10/ASF1B/HJURP/H2BC14/CENPK/CENPU/H4C1/H3C14/H1-8/H3C12/OIP5/KNL1/H3C10/H2BC11/H4C14/H4C13/CENPM/CDKN2A/H2BC17/H4C2/CENPW/H4C6/CHAF1B/H2BC12/H4C3/H2BC3/CENPI/MCM2/H3C15/SETSIP
GO_NEGATIVE_REGULATION_OF_CELL_CYCLE_PHASE_TRANSITION	GO_NEGATIVE_REGULATION_OF_CELL_CYCLE_PHASE_TRANSITION	50	0.402395	1.85719	0.0031348	0.0391293	0.0266663	1190	tags=58%, list=32%, signal=40%	HMGA2/E2F7/CDC20/TTK/NDC80/AURKB/BUB1/CCNB1/CDC25C/GTSE1/E2F8/CDK1/BUB1B/ORC1/AURKA/CDC6/CENPF/CDKN2C/CLSPN/WEE1/CDK4/DTL/SUSD2/TRIP13/GPNMB/PLK1/CDK2/CDKN2A/GADD45A
GO_LYMPHOCYTE_MIGRATION	GO_LYMPHOCYTE_MIGRATION	43	0.435004	1.95167	0.00315457	0.0391773	0.026699	1404	tags=67%, list=37%, signal=43%	SAA1/CCL7/CCL20/CXCL10/CXCL11/TNFSF14/CCL23/CCL11/MYO1G/GATA3/CCR2/CXCR3/CCL18/CCL13/XG/XCL2/ITGA4/MSN/CCL26/ICAM1/CCL5/CCL1/XCL1/CCR7/CXCL13/TBX21/GPR15/CCL2/CRTAM
GO_MAMMARY_GLAND_DEVELOPMENT	GO_MAMMARY_GLAND_DEVELOPMENT	36	0.44811	1.92855	0.00322234	0.0395664	0.0269642	533	tags=39%, list=14%, signal=34%	HOXA9/HOXB9/HOXA5/VEGFA/FOXB1/HOXD9/AREG/CCL11/VDR/ELF5/SOCS2/GATA3/TNFSF11/IQGAP3
GO_BONE_MINERALIZATION	GO_BONE_MINERALIZATION	34	0.452634	1.91122	0.00325027	0.0395664	0.0269642	476	tags=35%, list=13%, signal=31%	IBSP/MMP13/LTF/COL1A2/LOX/CYP27B1/MGP/ASPN/CER1/TWIST1/OSR2/ROR2
GO_NEGATIVE_REGULATION_OF_INFLAMMATORY_RESPONSE	GO_NEGATIVE_REGULATION_OF_INFLAMMATORY_RESPONSE	34	0.45979	1.94144	0.00325027	0.0395664	0.0269642	1172	tags=62%, list=31%, signal=43%	SAA1/IL2RA/TNFAIP6/FCGR2B/FPR2/IL1R2/SOCS3/TAFA3/PBK/GATA3/ISL1/GPR31/SLAMF8/MDK/IL10/CYP19A1/HGF/CST7/HLA-DRB1/IL22RA2/PTGER4
GO_POSITIVE_REGULATION_OF_LEUKOCYTE_CHEMOTAXIS	GO_POSITIVE_REGULATION_OF_LEUKOCYTE_CHEMOTAXIS	34	0.45831	1.93519	0.00325027	0.0395664	0.0269642	1578	tags=76%, list=42%, signal=45%	CCL7/CXCL8/CXCL10/SERPINE1/VEGFA/THBS1/EDN2/TNFSF14/FPR2/RARRES2/IL6/CCR2/XCL2/MDK/CCL5/CCL1/XCL1/C5AR1/LBP/RAC2/CCR7/CXCL13/CD74/F2RL1/CXCR2/CXCL14
GO_NEGATIVE_REGULATION_OF_BINDING	GO_NEGATIVE_REGULATION_OF_BINDING	30	0.466073	1.90423	0.00330033	0.0399779	0.0272446	820	tags=53%, list=22%, signal=42%	HMGA2/CCL23/DKK1/HAND2/NEK2/AURKB/SLN/CARD16/SLPI/GZMA/ACE/AURKA/ITGA4/IL10/CFHR1/HMOX1
GO_BONE_MORPHOGENESIS	GO_BONE_MORPHOGENESIS	25	0.515375	2.00834	0.00337838	0.0407074	0.0277418	772	tags=52%, list=20%, signal=42%	MMP13/COL1A1/LTF/STC1/SHOX2/SERPINH1/CER1/TWIST1/OSR2/MMP14/SFRP4/COL13A1/DLX5
GO_AXIS_SPECIFICATION	GO_AXIS_SPECIFICATION	22	0.537993	2.03576	0.00339367	0.0407074	0.0277418	1173	tags=68%, list=31%, signal=47%	OTX2/PITX2/STC1/WT1/FOXA2/GDF3/CER1/NODAL/AURKA/GPC3/CITED1/SIX2/STIL/FGF10/SIX3
GO_REGULATION_OF_MONONUCLEAR_CELL_MIGRATION	GO_REGULATION_OF_MONONUCLEAR_CELL_MIGRATION	21	0.534854	1.98771	0.00346021	0.0413041	0.0281484	1177	tags=71%, list=31%, signal=49%	CXCL10/SERPINE1/THBS1/BMP5/FPR2/RARRES2/LGALS3/CCR2/SLAMF8/MDK/PDGFD/CCL5/CCL1/C5AR1/GREM1
GO_REGULATION_OF_MYOTUBE_DIFFERENTIATION	GO_REGULATION_OF_MYOTUBE_DIFFERENTIATION	14	0.604288	2.01066	0.00360144	0.0426836	0.0290885	584	tags=57%, list=15%, signal=48%	NKX2-5/GDF15/SHOX2/CXCL10/CXCL9/TNFSF14/TBX1/MMP14
GO_NEGATIVE_REGULATION_OF_CHROMOSOME_SEGREGATION	GO_NEGATIVE_REGULATION_OF_CHROMOSOME_SEGREGATION	15	0.608784	2.05223	0.00362319	0.0426836	0.0290885	1013	tags=80%, list=27%, signal=59%	CDC20/TTK/NDC80/PTTG1/AURKB/BUB1/CCNB1/ESPL1/BUB1B/CENPF/TRIP13/PLK1
GO_CELLULAR_RESPONSE_TO_VITAMIN	GO_CELLULAR_RESPONSE_TO_VITAMIN	12	0.605682	1.92529	0.0036452	0.0426836	0.0290885	1060	tags=75%, list=28%, signal=54%	POSTN/COL1A1/CYP27B1/VDR/LEP/SNAI2/BRIP1/TNC/IL15
GO_SPINAL_CORD_MOTOR_NEURON_DIFFERENTIATION	GO_SPINAL_CORD_MOTOR_NEURON_DIFFERENTIATION	12	0.59834	1.90195	0.0036452	0.0426836	0.0290885	862	tags=67%, list=23%, signal=52%	LBX1/HOXC10/HOXD10/TBX20/ISL2/ISL1/OLIG3/NKX6-1
GO_REGULATION_OF_ACTIN_FILAMENT_BASED_MOVEMENT	GO_REGULATION_OF_ACTIN_FILAMENT_BASED_MOVEMENT	11	0.596249	1.85788	0.0037037	0.0426917	0.0290941	116	tags=36%, list=3%, signal=35%	STC1/GATA4/PDPN/DSG2
GO_T_CELL_CHEMOTAXIS	GO_T_CELL_CHEMOTAXIS	11	0.619528	1.93041	0.0037037	0.0426917	0.0290941	1276	tags=91%, list=34%, signal=60%	CXCL10/CXCL11/TNFSF14/CCR2/CXCR3/XCL2/CCL26/CCL5/XCL1/CXCL13
GO_FACE_DEVELOPMENT	GO_FACE_DEVELOPMENT	10	0.627615	1.88408	0.00379747	0.0426917	0.0290941	1000	tags=80%, list=27%, signal=59%	COL1A1/HOXB3/DKK1/TBX1/STRA6/DLX5/ALDH1A3/MMP2
GO_DNA_METABOLIC_PROCESS	GO_DNA_METABOLIC_PROCESS	146	0.317374	1.69252	0.003996	0.0426917	0.0290941	1462	tags=57%, list=39%, signal=36%	HMGA2/WT1/LOX/GMNC/H4C15/NOX4/CLCF1/H1-5/H1-3/EYA4/NEIL3/IL6/PKIB/NEK2/TWIST1/TOP2A/PCLAF/PTTG1/AURKB/GATA3/EXO1/CDC45/ESCO2/TK1/IL7R/H4C1/CDK1/FOXM1/GZMA/ORC1/CDC6/CENPF/CD28/CLSPN/BRIP1/H1-8/TYMS/IL10/CTCFL/APOBEC3B/DTL/CD40LG/RAD51/EGFR/PARPBP/TERT/HGF/RAD54L/ISG20/MCM10/POLQ/APOBEC3D/TRIP13/MND1/RAD51AP1/TP73/H4C14/UBE2T/H4C13/BATF/FGF10/CDK2/APOBEC3C/GREM1/APOBEC3G/GADD45A/APOBEC3F/FANCI/GIN…
GO_LEUKOCYTE_MEDIATED_IMMUNITY	GO_LEUKOCYTE_MEDIATED_IMMUNITY	239	0.29962	1.6747	0.003996	0.0426917	0.0290941	1316	tags=49%, list=35%, signal=34%	MMP9/CHI3L1/HP/LTF/CD70/MMP8/PTX3/CXCL6/TNFAIP6/MCEMP1/FABP5/RETN/CLEC5A/FCGR2B/PLAU/CAMP/IGLL5/CD1A/CLCF1/FPR2/S100A9/ORM1/ANXA2/IL13RA2/SPON2/IL31RA/S100A8/ULBP1/SERPINA3/LGALS3/IL6/LYZ/PLAUR/CLEC12A/MYO1G/NOS2/PRF1/ABCA13/ANPEP/CD93/ULBP3/GATA3/CCR2/EXO1/C1R/RNASE2/HK3/STAP1/SERPINA1/TTR/C6/IL7R/LEP/ADGRE3/PRG2/SLPI/SLAMF6/ACE/CFI/HSPA6/S100A11/CR1/SERPING1/CD28/C1RL/CEACAM3/CD36/C1S/IL10/CLEC…
GO_NEGATIVE_REGULATION_OF_SIGNALING	GO_NEGATIVE_REGULATION_OF_SIGNALING	309	0.268324	1.53452	0.003996	0.0426917	0.0290941	1214	tags=42%, list=32%, signal=31%	MMP9/CHRNA9/APCDD1L/LTF/IGFBP2/LIF/GATA4/NKX2-5/GDF15/CXCL8/PRAME/CTHRC1/SERPINE1/FCGR2B/DLK1/ALPK2/THBS1/ADM/TBX20/HTRA3/GDF3/MAGEA3/BMP5/MMP12/AREG/DKK1/EREG/CSF2/BARX1/GPRC5A/BDKRB2/IL1R2/EYA4/IGFBP3/SOCS3/PDX1/PTPN22/LGALS3/IL6/ASPN/CER1/FN1/NODAL/PLAUR/SPRY1/TWIST1/SOCS2/PBK/TRAT1/ROR2/IL36RN/GATA3/SPRY4/APELA/SLAMF1/STAP1/DDIT4L/ISL1/GBP1/CISH/SOCS1/CARD16/SOD2/MMP14/SPINK1/LEP/FOXM1/VASN/S…
GO_REGULATION_OF_ANATOMICAL_STRUCTURE_MORPHOGENESIS	GO_REGULATION_OF_ANATOMICAL_STRUCTURE_MORPHOGENESIS	301	0.266657	1.5205	0.003996	0.0426917	0.0290941	1177	tags=39%, list=31%, signal=29%	POSTN/HMGA2/OTX2/HOXC11/CHI3L1/CCL7/HOXD13/MEOX2/LIF/GATA4/HOXA5/GDF15/CXCL8/SHOX2/COL5A1/ADAM12/WT1/CTHRC1/PDPN/CXCL10/SERPINE1/COL4A2/SRPX2/CXCL9/VEGFA/TNFRSF12A/THBS1/ADM/TNFSF14/COL5A2/FOXA2/CHODL/DKK1/REG1A/HAND2/CCL11/ANGPT2/ANXA1/TNFRSF11B/VDR/HOXB7/FBLIM1/IL6/HSPG2/COL4A3/ASPN/TBX1/FN1/NODAL/SPP1/SPRY1/TWIST1/DMP1/KLK3/ITGA5/ROR2/GATA3/CCR2/CELSR1/AGTR1/APELA/SEMA3F/ISL1/GBP1/C6/ADM2/LEP/…
GO_REGULATION_OF_PHOSPHORUS_METABOLIC_PROCESS	GO_REGULATION_OF_PHOSPHORUS_METABOLIC_PROCESS	432	0.245082	1.42699	0.003996	0.0426917	0.0290941	1213	tags=39%, list=32%, signal=30%	SAA1/PLA2G2A/MMP9/HMGA2/CHRNA9/CHI3L1/CCL7/LTF/LIF/MMP8/GATA4/GDF15/LOX/CCL20/CXCL10/SPOCD1/SRPX2/FGF3/FCGR2B/VEGFA/THBS1/NOX4/FOXA2/FGF19/GDF3/BMP5/MARCO/CLCF1/CCL23/AREG/DKK1/FPR2/EREG/CSF2/HAND2/GPRC5A/CCL11/PGK2/ANXA2/BDKRB2/FAM20A/VAV3/RARRES2/IL31RA/IGFBP3/LILRA5/ITGB3/SOCS3/PTPN22/CDCA2/LGALS3/IL6/CCNB2/TBX1/FN1/NODAL/PKIB/PLAUR/TTK/NOS2/SPRY1/TWIST1/SOCS2/GUCA2A/PLA2G5/PBK/SH2D4A/FAM83D/W…
GO_REGULATION_OF_PROTEIN_MODIFICATION_PROCESS	GO_REGULATION_OF_PROTEIN_MODIFICATION_PROCESS	414	0.25011	1.45482	0.003996	0.0426917	0.0290941	1213	tags=40%, list=32%, signal=30%	SAA1/PLA2G2A/MMP9/HMGA2/CHRNA9/CHI3L1/CCL7/LTF/LIF/MMP8/GATA4/GDF15/LOX/MAGEC2/CCL20/CXCL10/FGF3/FCGR2B/VEGFA/THBS1/NOX4/FGF19/GDF3/BMP5/MARCO/CLCF1/CCL23/AREG/DKK1/H1-5/FPR2/EREG/CSF2/HAND2/GPRC5A/CCL11/ANXA2/BDKRB2/FAM20A/RARRES2/IL31RA/IGFBP3/LILRA5/ITGB3/UBE2C/CDC20/SOCS3/PTPN22/CDCA2/LGALS3/IL6/CCNB2/TBX1/FN1/NODAL/PKIB/PLAUR/TTK/SPRY1/TWIST1/PLA2G5/PBK/FAM83D/WNT16/CSF3/ITGA5/ROR2/GATA3/CDK…
GO_REGULATION_OF_DEFENSE_RESPONSE	GO_REGULATION_OF_DEFENSE_RESPONSE	177	0.304075	1.65637	0.004	0.0426917	0.0290941	1934	tags=70%, list=51%, signal=36%	SAA1/PLA2G2A/MMP9/IL2RA/MMP8/IDO1/SERPINE1/CXCL6/CCN4/TNFAIP6/FCGR2B/MMP12/FPR2/EREG/S100A9/IL1R2/ANXA1/LILRA5/S100A8/MUC3A/SOCS3/PTPN22/IL6/TAFA3/GBP5/NOS2/TREML2/PLA2G5/PBK/GATA3/TNFSF11/CCR2/AGTR1/STAP1/ISL1/OSMR/GPR31/SOCS1/LEP/MMP3/CASP4/SLAMF6/CR1/SERPING1/CD28/SLAMF8/IFNG/MDK/IL10/CYP19A1/CLEC4C/CLEC10A/EGFR/CD96/TLR8/TREML4/HGF/CASP5/S100A12/PYHIN1/PLSCR1/IL1R1/CCL5/CST7/HLA-DRB1/CCL1/IL1…
GO_NEGATIVE_REGULATION_OF_HYDROLASE_ACTIVITY	GO_NEGATIVE_REGULATION_OF_HYDROLASE_ACTIVITY	133	0.320372	1.69627	0.00400802	0.0426917	0.0290941	931	tags=38%, list=25%, signal=29%	MMP9/PI3/LTF/COL6A3/TIMP1/PTX3/DPEP1/SERPINE1/SPOCD1/VEGFA/TFPI2/TFAP2B/THBS1/TNFSF14/MAGEA3/SERPINB2/ANXA2/SPINK8/BIRC5/ANXA1/SERPINH1/SERPINA3/LGALS3/COL4A3/PLAUR/SPRY1/CST2/RARRES1/SH2D4A/SERPINA5/PTTG1/ITIH1/CSTA/SERPINA1/CARD16/SPINK1/SLPI/TNFAIP8/GZMA/CR1/SERPING1/NGFR/CCDC8/GPC3/SERPINB7/IQGAP2/LXN/LAMP3/KNL1/HGF
GO_CELL_CYCLE_PHASE_TRANSITION	GO_CELL_CYCLE_PHASE_TRANSITION	124	0.318966	1.6769	0.00402414	0.0426917	0.0290941	1013	tags=44%, list=27%, signal=34%	HMGA2/DLGAP5/RRM2/E2F7/MELK/ANXA1/UBE2C/CDC20/CCNB2/TTK/NEK2/BCAT1/FAM83D/NDC80/AURKB/PHOX2B/CDKN3/BUB1/CCNB1/CDC25C/CCNA2/CDC45/IQGAP3/GTSE1/CENPE/KIF14/E2F8/CDK1/ESPL1/TPX2/FOXM1/BUB1B/ORC1/AURKA/HMMR/CDC6/CENPF/CDKN2C/TCIM/CLSPN/USP29/WEE1/TYMS/CDK4/DTL/SUSD2/EGFR/TACC3/TERT/GLI1/CKS2/MCM10/TRIP13/GPNMB/PLK1
GO_LEUKOCYTE_CELL_CELL_ADHESION	GO_LEUKOCYTE_CELL_CELL_ADHESION	122	0.32776	1.72169	0.00402414	0.0426917	0.0290941	1595	tags=62%, list=42%, signal=37%	IL36B/IL2RA/IGFBP2/CD70/IDO1/FCGR2B/TNFSF14/DPP4/S100A9/ANXA1/S100A8/PTPN22/LGALS3/IL6/ICOS/ITGA5/GATA3/TNFSF11/CCR2/IGF2/SOCS1/IL7R/LEP/SIRPG/CD80/CD28/ITGA4/RUNX1/IFNG/MDK/IL10/CD40LG/PDCD1LG2/CD3E/MSN/SPTA1/LGALS7B/CAV1/LGALS1/LGALS9B/GPNMB/SELP/ICAM1/HLA-DPA1/CCL5/HLA-DRB1/IL15/XCL1/MYB/LGALS9C/LCK/NFKBIZ/HFE/IL7/RAC2/CCR7/LRRC32/HLA-DPB1/TBX21/FOXJ1/CCL2/SKAP1/CEACAM1/CRTAM/LILRB2/CD44/GCNT1…
GO_REGULATION_OF_MITOTIC_CELL_CYCLE	GO_REGULATION_OF_MITOTIC_CELL_CYCLE	120	0.319447	1.67503	0.00402414	0.0426917	0.0290941	1199	tags=50%, list=32%, signal=35%	HMGA2/DLGAP5/EREG/E2F7/ANXA1/UBE2C/CDC20/TTK/NEK2/TOP2A/NDC80/PTTG1/AURKB/PHOX2B/BUB1/CCNB1/CDC25C/IGF2/CDC45/GTSE1/CENPE/KIF14/E2F8/CDK1/ESPL1/FOXA1/TPX2/NUSAP1/BUB1B/ORC1/AURKA/HMMR/CDC6/CENPF/CDKN2C/CD28/CLSPN/WEE1/IL10/CCDC8/CDK4/DTL/EGFR/TACC3/TERT/CAV2/CKS2/DDIAS/MCIDAS/TRIP13/GPNMB/PLK1/TP73/FAP/MKI67/FGF10/CDK2/CDKN2A/GADD45A/TOM1L1
GO_ERK1_AND_ERK2_CASCADE	GO_ERK1_AND_ERK2_CASCADE	102	0.349952	1.79362	0.00403633	0.0426917	0.0290941	1583	tags=64%, list=42%, signal=38%	PLA2G2A/CHRNA9/CHI3L1/CCL7/LIF/GATA4/CCL20/NOX4/FGF19/MARCO/CCL23/FPR2/HAND2/CCL11/PTPN22/FN1/NODAL/SPRY1/PLA2G5/FAM83D/TNFSF11/SPRY4/APELA/SLAMF1/IQGAP3/GBP1/CCL18/NPNT/CCL13/CAVIN3/XCL2/CD36/PDGFD/EGFR/FGF21/CCL26/EMILIN1/GPNMB/ICAM1/CCL5/HLA-DRB1/CCL1/XCL1/FBLN1/C5AR1/EPHA2/FGF10/PTGER4/CCR7/DUSP6/CCL2/CEACAM1/PDGFA/NRP1/P2RY6/CD44/CD74/FGG/SPRED3/EPO/ATF3/F2RL1/GCG/SHC1/NLRP12
GO_LEUKOCYTE_PROLIFERATION	GO_LEUKOCYTE_PROLIFERATION	103	0.353884	1.8139	0.0040404	0.0426917	0.0290941	1563	tags=65%, list=41%, signal=39%	IL2RA/IGFBP2/CD70/IDO1/FCGR2B/TNFSF14/CLCF1/VAV3/ANXA1/PTPN22/LGALS3/IL6/GAL/TNFSF11/CCR2/IGF2/IL7R/LEP/ACE/CD80/CD28/IL10/SLC11A1/CD40LG/CD22/PDCD1LG2/CD3E/MSN/SPTA1/LGALS7B/TNFRSF4/LGALS9B/GPNMB/HLA-DPA1/CCL5/HLA-DRB1/IL15/IFNA6/XCL1/IL5RA/LGALS9C/FGF10/IL7/GREM1/RAC2/BLK/AHR/LRRC32/HLA-DPB1/GAPT/FOXJ1/IFNA13/NPR3/CRTAM/LILRB2/CD274/CD74/IKZF3/EPO/BST1/F2RL1/HLA-DMB/CLC/ELF4/IFNB1/CD276/CD151
GO_IMMUNE_RESPONSE_REGULATING_SIGNALING_PATHWAY	GO_IMMUNE_RESPONSE_REGULATING_SIGNALING_PATHWAY	91	0.361999	1.83338	0.00406091	0.0426917	0.0290941	1595	tags=68%, list=42%, signal=40%	FCGR2B/IGLL5/FPR2/VAV3/MUC3A/PTPN22/LGALS3/ITK/MYO1G/TRAT1/GATA3/STAP1/CD3D/GBP1/HLA-DQA1/FCGR3A/CR1/CD28/RUNX1/UBASH3A/HLA-DRA/CLEC4C/CD3G/CLEC10A/CD22/KCNN4/CD3E/FPR3/HLA-DQB1/FCGR2A/PLSCR1/HLA-DPA1/HLA-DRB1/HLA-DQA2/HLA-DQB2/LCK/C5AR1/NFKBIZ/PAX5/FPR1/MOG/HLA-DRB5/BTN1A1/FCN1/CLEC4D/BLK/CCR7/CD79B/HLA-DPB1/SKAP1/CEACAM1/CLEC6A/MYH2/LILRB2/TXK/SH2D1A/KIR2DL1/MICB/FCER1G/CD276/SHC1/ZAP70
GO_LYMPHOCYTE_MEDIATED_IMMUNITY	GO_LYMPHOCYTE_MEDIATED_IMMUNITY	88	0.377309	1.90202	0.00406091	0.0426917	0.0290941	1942	tags=82%, list=52%, signal=41%	CD70/FCGR2B/IGLL5/CD1A/CLCF1/IL13RA2/IL31RA/ULBP1/IL6/MYO1G/PRF1/ULBP3/GATA3/CCR2/EXO1/C1R/C6/IL7R/LEP/SLAMF6/CFI/CR1/SERPING1/CD28/C1RL/C1S/IL10/SLC11A1/CD40LG/CD96/CD1B/TLR8/HLA-DQB1/ULBP2/BCL3/IL1R1/ICAM1/HLA-DRB1/GZMB/BATF/XCL1/HFE/CTSC/KLRF2/C4BPA/C2/TBX21/GAPT/FOXJ1/SLAMF7/CEACAM1/CRTAM/JAG1/NCR1/CD74/SH2D1A/RSAD2/CLC/IFNB1/FCER1G/CLEC2A/HLA-B/C3/CLNK/KIR2DL4/RAB27A/IL18RAP/C1QB/HLA-A/TCIRG…
GO_MUSCLE_TISSUE_DEVELOPMENT	GO_MUSCLE_TISSUE_DEVELOPMENT	92	0.366762	1.86036	0.00406918	0.0426917	0.0290941	941	tags=41%, list=25%, signal=32%	COL3A1/VGLL2/MEOX2/GATA4/NKX2-5/SHOX2/HOXD10/WT1/LOX/DSG2/DMRTA2/FGF3/VEGFA/ALPK2/CHRNA1/NOX4/TBX20/PITX1/BMP5/HOXD9/DKK1/TBX1/TWIST1/STRA6/PHOX2B/CCNB1/ISL1/CDK1/CENPF/HAMP/EOMES/LRP2/GATA6/GJC1/DCN/CAV2/GLI1/CAV1
GO_UROGENITAL_SYSTEM_DEVELOPMENT	GO_UROGENITAL_SYSTEM_DEVELOPMENT	92	0.371122	1.88247	0.00406918	0.0426917	0.0290941	1034	tags=46%, list=27%, signal=34%	MMP9/HOXB13/HOXC11/HOXD13/HOXD11/LIF/COL4A1/WT1/SIM1/VEGFA/TFAP2B/FOXB1/ANGPT2/SDC1/ANXA1/HOXB7/COL4A3/CER1/ENPEP/SPRY1/OSR2/RDH10/STRA6/GATA3/AGTR1/COL4A4/NPNT/FOXA1/ACE/CENPF/PDGFD/CYP19A1/GPC3/SERPINB7/ITGA3/DCN/ACTA2/GLI1/TGFB2/CITED1/TNC/TP73
GO_CELLULAR_RESPONSE_TO_MOLECULE_OF_BACTERIAL_ORIGIN	GO_CELLULAR_RESPONSE_TO_MOLECULE_OF_BACTERIAL_ORIGIN	74	0.36867	1.81089	0.00408998	0.0426917	0.0290941	1476	tags=61%, list=39%, signal=38%	IL36B/LTF/CXCL8/CXCL10/SERPINE1/CXCL6/CXCL9/FCGR2B/CXCL11/CSF2/SPON2/PTPN22/IL6/NOS2/CSF3/IL36RN/STAP1/CARD16/DEFA3/CD80/KMO/CD36/HAMP/IL10/CDK4/VIM/PDCD1LG2/DEFA4/LY96/IL36G/ICAM1/CCL5/CARD17/CCR5/LBP/PF4V1/CXCL13/PPBP/TFPI/ANKRD1/CCL2/LILRB2/ACOD1/CD274/CASP1
GO_MUSCLE_CELL_DIFFERENTIATION	GO_MUSCLE_CELL_DIFFERENTIATION	74	0.384373	1.88802	0.00408998	0.0426917	0.0290941	611	tags=34%, list=16%, signal=29%	GATA4/NKX2-5/GDF15/SHOX2/ADAM12/WT1/LOX/CXCL10/CXCL9/VEGFA/ALPK2/ADM/TNFSF14/NOX4/TCF23/DKK1/EREG/SDC1/TBX1/CCNB1/IGF2/SOD2/MMP14/NPNT/CDK1
GO_MESENCHYMAL_CELL_DIFFERENTIATION	GO_MESENCHYMAL_CELL_DIFFERENTIATION	67	0.372774	1.80446	0.00411523	0.0426917	0.0290941	817	tags=42%, list=22%, signal=33%	HMGA2/PITX2/COL1A1/PDPN/FOXA2/BMP5/S100A4/HAND2/IL6/LOXL2/TBX1/FN1/SPRY1/TWIST1/FAM83D/WNT16/RDH10/PHOX2B/GATA3/SEMA3F/ISL1/ALX1/FOXA1/VASN/SNAI2/MDK/EOMES/NKX2-1
GO_PROTEIN_DNA_COMPLEX_SUBUNIT_ORGANIZATION	GO_PROTEIN_DNA_COMPLEX_SUBUNIT_ORGANIZATION	68	0.372208	1.80075	0.00411523	0.0426917	0.0290941	1472	tags=63%, list=39%, signal=39%	H2BC9/H3C7/H3C8/H4C15/H2BS1/DLGAP5/H1-5/H1-3/H3C11/CENPA/H2BC10/ASF1B/HJURP/H2BC14/CENPK/CDC45/CENPE/CENPU/H4C1/H3C14/CENPF/H1-8/H3C12/RAD51/OIP5/KNL1/H3C10/H2BC11/H4C14/H4C13/CENPM/H2BC17/H4C2/CENPW/H4C6/CHAF1B/H2BC12/H4C3/H2BC3/CENPI/MCM2/H3C15/SETSIP
GO_REGULATION_OF_ANIMAL_ORGAN_MORPHOGENESIS	GO_REGULATION_OF_ANIMAL_ORGAN_MORPHOGENESIS	67	0.365152	1.76756	0.00411523	0.0426917	0.0290941	1358	tags=58%, list=36%, signal=38%	HOXC11/HOXD13/LIF/WT1/CTHRC1/VEGFA/DKK1/HAND2/TNFRSF11B/VDR/HOXB7/ASPN/TBX1/SPRY1/TWIST1/DMP1/ROR2/GATA3/CELSR1/ISL1/SNAI2/NGFR/MDK/GPC3/GLI1/HGF/TGFB2/CITED1/SP6/PLEKHA4/ROR1/SIX2/FGF10/GREM1/FZD6/HPN/WNT10A/CEACAM1/PDGFA
GO_POSITIVE_REGULATION_OF_VASCULATURE_DEVELOPMENT	GO_POSITIVE_REGULATION_OF_VASCULATURE_DEVELOPMENT	73	0.362353	1.76989	0.00411946	0.0426917	0.0290941	931	tags=42%, list=25%, signal=33%	HMGA2/CHI3L1/GATA4/CXCL8/ADAM12/SERPINE1/SRPX2/VEGFA/THBS1/ADM/CCL11/ANGPT2/ANXA1/NODAL/TWIST1/ITGA5/AGTR1/APELA/ISL1/SOD2/C6/ADM2/RUNX1/MDK/IL10/PDGFD/HMOX1/GATA6/SERPINB7/TERT/HGF
GO_NEGATIVE_REGULATION_OF_CELL_ACTIVATION	GO_NEGATIVE_REGULATION_OF_CELL_ACTIVATION	62	0.382163	1.82719	0.00414508	0.0426917	0.0290941	1582	tags=69%, list=42%, signal=41%	IL2RA/IDO1/FCGR2B/IL13RA2/ANXA1/IL31RA/PTPN22/LGALS3/TAFA3/GAL/CCR2/SOCS1/CD80/THBD/RUNX1/MDK/IL10/HMOX1/PDCD1LG2/LGALS7B/EMILIN1/LGALS9B/GPNMB/CST7/HLA-DRB1/XCL1/LGALS9C/HFE/BLK/LRRC32/TBX21/FOXJ1/CEACAM1/PDGFA/CRTAM/LILRB2/CD274/CD74/FGG/RUNX3/IFNB1/BANK1/ADAMTS18
GO_REGULATION_OF_CELL_SUBSTRATE_ADHESION	GO_REGULATION_OF_CELL_SUBSTRATE_ADHESION	63	0.387152	1.85562	0.00414938	0.0426917	0.0290941	1577	tags=68%, list=42%, signal=40%	POSTN/COL1A1/HOXA7/PDPN/SERPINE1/COL8A1/PLAU/VEGFA/THBS1/MMP12/ANGPT2/FN1/DMP1/ITGA5/GBP1/MMP14/NPNT/RHOD/CD36/MDK/ITGA3/CD3E/LGALS1/EMILIN1/EGFL6/FBLN1/EGFLAM/GREM1/CDKN2A/RAC2/CCR7/SKAP1/NDNF/NID1/NRP1/JAG1/ECM2/FGG/NPY2R/BST1/ONECUT1/DOCK5/S100A10
GO_T_CELL_PROLIFERATION	GO_T_CELL_PROLIFERATION	63	0.39752	1.90531	0.00414938	0.0426917	0.0290941	1595	tags=71%, list=42%, signal=42%	IL2RA/IGFBP2/CD70/IDO1/TNFSF14/ANXA1/PTPN22/LGALS3/IL6/CCR2/IGF2/LEP/CD80/CD28/IL10/SLC11A1/CD40LG/PDCD1LG2/CD3E/MSN/SPTA1/LGALS7B/TNFRSF4/LGALS9B/GPNMB/HLA-DPA1/CCL5/HLA-DRB1/IL15/XCL1/LGALS9C/RAC2/LRRC32/HLA-DPB1/FOXJ1/CRTAM/LILRB2/CD274/EPO/HLA-DMB/CLC/ELF4/CD276/CD151/ZAP70
GO_RESPIRATORY_SYSTEM_DEVELOPMENT	GO_RESPIRATORY_SYSTEM_DEVELOPMENT	55	0.388564	1.82041	0.00417973	0.0428248	0.0291848	1151	tags=53%, list=31%, signal=37%	CHI3L1/LIF/HOXA5/WT1/LOX/PDPN/VEGFA/EDN2/NODAL/SPRY1/RDH10/STRA6/PHOX2B/CELSR1/MMP14/FOXA1/DPPA4/DLX5/NKX2-1/GPC3/GATA6/EGFR/ITGA3/ALDH1A3/GLI1/TNC/ADAMTS2/HHIP/FGF10
GO_CELL_CYCLE_CHECKPOINT	GO_CELL_CYCLE_CHECKPOINT	47	0.423726	1.92572	0.0042061	0.0429162	0.029247	818	tags=49%, list=22%, signal=39%	HMGA2/E2F7/CDC20/TTK/TOP2A/NDC80/AURKB/BUB1/CCNB1/CDC25C/CDC45/GTSE1/E2F8/CDK1/BUB1B/ORC1/AURKA/CDC6/CENPF/CLSPN/WEE1/BRIP1/DTL
GO_REGULATION_OF_PROTEIN_BINDING	GO_REGULATION_OF_PROTEIN_BINDING	42	0.436341	1.9419	0.00424628	0.0431069	0.029377	1013	tags=52%, list=27%, signal=39%	MMP9/HOXA3/LOX/PHLDA2/CTHRC1/CCL23/DKK1/ANXA2/CSF3/AURKB/TNFSF11/CARD16/SLPI/ACE/AURKA/ITGA4/IL10/CFHR1/SPTA1/TERT/CAV1/PLK1
GO_B_CELL_MEDIATED_IMMUNITY	GO_B_CELL_MEDIATED_IMMUNITY	40	0.438636	1.93057	0.00425985	0.0431069	0.029377	1310	tags=68%, list=35%, signal=45%	CD70/FCGR2B/IGLL5/CLCF1/IL13RA2/EXO1/C1R/C6/CFI/CR1/SERPING1/CD28/C1RL/C1S/IL10/CD40LG/TLR8/HLA-DQB1/BCL3/HLA-DRB1/BATF/XCL1/C4BPA/C2/TBX21/GAPT/FOXJ1
GO_ANTIMICROBIAL_HUMORAL_IMMUNE_RESPONSE_MEDIATED_BY_ANTIMICROBIAL_PEPTIDE	GO_ANTIMICROBIAL_HUMORAL_IMMUNE_RESPONSE_MEDIATED_BY_ANTIMICROBIAL_PEPTIDE	37	0.437685	1.89121	0.00428266	0.0431224	0.0293876	1343	tags=65%, list=36%, signal=42%	LTF/CXCL8/CXCL10/CXCL6/CXCL9/CXCL11/CAMP/REG1B/H2BS1/REG1A/S100A9/H2BC10/KLK3/DEFA3/CCL13/DEFA4/GNLY/S100A12/H2BC11/PF4V1/CXCL13/PPBP/ANG/H2BC12
GO_EPITHELIAL_CELL_APOPTOTIC_PROCESS	GO_EPITHELIAL_CELL_APOPTOTIC_PROCESS	36	0.445602	1.91776	0.00429646	0.0431224	0.0293876	1467	tags=75%, list=39%, signal=46%	SERPINE1/CD248/THBS1/PDX1/IL6/COL4A3/GATA3/SFRP4/FASLG/ITGA4/MDK/IL10/HMOX1/CD40LG/FGF21/TERT/E2F2/ECSCR/ICAM1/KRT18/ANGPTL4/SIX3/PLA2R1/CCL2/NDNF/KRT8/FGG
GO_NEGATIVE_REGULATION_OF_CHROMOSOME_ORGANIZATION	GO_NEGATIVE_REGULATION_OF_CHROMOSOME_ORGANIZATION	27	0.486249	1.93845	0.00446429	0.0445068	0.030331	1013	tags=63%, list=27%, signal=46%	H1-5/H1-3/CDC20/TTK/TWIST1/TOP2A/NDC80/PTTG1/AURKB/BUB1/CCNB1/ESPL1/BUB1B/CENPF/H1-8/TRIP13/PLK1
GO_EMBRYO_IMPLANTATION	GO_EMBRYO_IMPLANTATION	22	0.515011	1.9488	0.00452489	0.0445068	0.030331	522	tags=41%, list=14%, signal=35%	MMP9/STC1/LIF/TIMP1/VEGFA/HMX3/NODAL/SPP1/APELA
GO_MACROPHAGE_MIGRATION	GO_MACROPHAGE_MIGRATION	23	0.493528	1.8844	0.00452489	0.0445068	0.030331	1137	tags=65%, list=30%, signal=46%	SAA1/THBS1/EDN2/RARRES2/LGALS3/ROR2/CCR2/STAP1/MMP14/SLAMF8/MDK/CYP19A1/EMILIN1/CCL5/C5AR1
GO_REGULATION_OF_LEUKOCYTE_APOPTOTIC_PROCESS	GO_REGULATION_OF_LEUKOCYTE_APOPTOTIC_PROCESS	23	0.50227	1.91778	0.00452489	0.0445068	0.030331	1593	tags=87%, list=42%, signal=51%	IDO1/HCAR2/ANXA1/LGALS3/AURKB/IL7R/IL10/CD3G/HSH2D/CCL5/CDKN2A/CCR5/BLK/CCR7/PTCRA/CD274/CD74/FCER1G/CXCR2/PDCD1
GO_RETINA_HOMEOSTASIS	GO_RETINA_HOMEOSTASIS	23	0.499916	1.90879	0.00452489	0.0445068	0.030331	168	tags=30%, list=4%, signal=29%	LTF/POTEE/CLRN1/POTEI/POTEJ/JCHAIN/POTEF
GO_ALTERNATIVE_MRNA_SPLICING_VIA_SPLICEOSOME	GO_ALTERNATIVE_MRNA_SPLICING_VIA_SPLICEOSOME	10	-0.658516	-2.63358	0.00471698	0.0454159	0.0309506	725	tags=80%, list=19%, signal=65%	CELF5/CELF4/SRRM4/RBM11/RBFOX3/KHDRBS2/RBFOX1/MYOD1
GO_INHIBITORY_SYNAPSE_ASSEMBLY	GO_INHIBITORY_SYNAPSE_ASSEMBLY	10	-0.701474	-2.80538	0.00471698	0.0454159	0.0309506	806	tags=90%, list=21%, signal=71%	GABRB3/CBLN1/FGF13/SEMA4A/CBLN4/NPAS4/GABRG2/GABRA1/GABRB2
GO_NEUTRAL_AMINO_ACID_TRANSPORT	GO_NEUTRAL_AMINO_ACID_TRANSPORT	10	-0.469247	-1.87664	0.00471698	0.0454159	0.0309506	937	tags=80%, list=25%, signal=60%	SLC6A5/SLC6A19/SLC6A7/SLC1A4/RGS4/SLC6A17/SLC6A15/SLC32A1
GO_REGULATION_OF_SHORT_TERM_NEURONAL_SYNAPTIC_PLASTICITY	GO_REGULATION_OF_SHORT_TERM_NEURONAL_SYNAPTIC_PLASTICITY	10	-0.745875	-2.98296	0.00471698	0.0454159	0.0309506	966	tags=100%, list=26%, signal=75%	SHISA9/UNC13A/SYNGR1/SLC8A2/SHISA7/RAB3A/SLC4A10/SYP/SYT4
GO_EMBRYONIC_FORELIMB_MORPHOGENESIS	GO_EMBRYONIC_FORELIMB_MORPHOGENESIS	13	0.588575	1.92123	0.00480192	0.0454159	0.0309506	467	tags=54%, list=12%, signal=47%	HOXA9/SHOX2/EN1/HOXD9/TWIST1/OSR2/RDH10
GO_NEGATIVE_REGULATION_OF_METAPHASE_ANAPHASE_TRANSITION_OF_CELL_CYCLE	GO_NEGATIVE_REGULATION_OF_METAPHASE_ANAPHASE_TRANSITION_OF_CELL_CYCLE	13	0.586778	1.91537	0.00480192	0.0454159	0.0309506	1013	tags=77%, list=27%, signal=56%	CDC20/TTK/NDC80/AURKB/BUB1/CCNB1/BUB1B/CENPF/TRIP13/PLK1
GO_NEGATIVE_REGULATION_OF_RESPONSE_TO_CYTOKINE_STIMULUS	GO_NEGATIVE_REGULATION_OF_RESPONSE_TO_CYTOKINE_STIMULUS	13	0.583272	1.90392	0.00480192	0.0454159	0.0309506	1037	tags=77%, list=28%, signal=56%	MMP12/IL1R2/IL6/IL36RN/STAP1/CARD16/IL1RN/CAV1/H2BC11/CCL5
GO_NEGATIVE_REGULATION_OF_PROTEIN_METABOLIC_PROCESS	GO_NEGATIVE_REGULATION_OF_PROTEIN_METABOLIC_PROCESS	230	0.277791	1.54617	0.004995	0.0454159	0.0309506	631	tags=27%, list=17%, signal=24%	MMP9/PI3/CHRNA9/LTF/IGF2BP3/COL6A3/LIF/TIMP1/PTX3/DPEP1/IGF2BP2/SERPINE1/IGF2BP1/VEGFA/TFPI2/TFAP2B/THBS1/TNFSF14/MAGEA3/SERPINB2/DKK1/PLAT/GPRC5A/F8A3/ANXA2/BDKRB2/SPINK8/IL1R2/BIRC5/IGFBP3/ITGB3/SOCS3/SERPINH1/PTPN22/SERPINA3/LGALS3/IL6/COL4A3/PKIB/PLAUR/NOS2/SPRY1/TWIST1/CST2/RARRES1/PBK/SERPINA5/PTTG1/ITIH1/CSTA/SPRY4/CCNB1/NIBAN1/SERPINA1/GBP1/SOCS1/CARD16/SPINK1/SLPI/FOXM1/TNFAIP8
GO_NEGATIVE_REGULATION_OF_TRANSCRIPTION_BY_RNA_POLYMERASE_II	GO_NEGATIVE_REGULATION_OF_TRANSCRIPTION_BY_RNA_POLYMERASE_II	175	0.301395	1.64053	0.004995	0.0454159	0.0309506	1364	tags=49%, list=36%, signal=33%	HMGA2/HOXB13/DMBX1/HOXA2/HOXC8/HOXB3/NKX2-5/HOXB8/PRDM13/WT1/HOXA7/HOXB4/EN1/HOXB2/VEGFA/TFAP2B/TBX20/TCF23/HOXD9/MMP12/DKK1/H1-5/H1-3/E2F7/FEZF1/SRY/VDR/PDX1/RIPPLY3/NKX3-2/LOXL2/TBX1/NODAL/TWIST1/OSR2/AURKB/GATA3/IGF2/ISL1/LEP/ALX1/E2F8/FOXA1/FOXM1/SNAI2/IRX5/FASLG/OLIG3/RUNX1/CD36/HAMP/IFNG/EOMES/NKX2-1/ETV7/FBLN5/GATA6/FST/NKX6-1/SNAI1/MAGEA1/CAV1/ZBED2/SKOR2/E2F2/AEBP1/PLK1/MYB/CDK2/TP63/GAD…
GO_POSITIVE_REGULATION_OF_PHOSPHORUS_METABOLIC_PROCESS	GO_POSITIVE_REGULATION_OF_PHOSPHORUS_METABOLIC_PROCESS	313	0.262521	1.50186	0.004995	0.0454159	0.0309506	1097	tags=37%, list=29%, signal=29%	SAA1/PLA2G2A/MMP9/HMGA2/CHI3L1/CCL7/LTF/LIF/MMP8/GATA4/GDF15/CCL20/FGF3/FCGR2B/VEGFA/THBS1/NOX4/FGF19/GDF3/BMP5/MARCO/CLCF1/CCL23/AREG/DKK1/FPR2/EREG/CSF2/HAND2/GPRC5A/CCL11/PGK2/ANXA2/FAM20A/VAV3/RARRES2/IL31RA/IGFBP3/LILRA5/ITGB3/SOCS3/PTPN22/CDCA2/IL6/TBX1/NODAL/PLAUR/TTK/NOS2/GUCA2A/PLA2G5/PBK/WNT16/CSF3/ITGA5/ROR2/TNFSF11/CCNB1/APELA/IGF2/SLAMF1/IQGAP3/STAP1/NIBAN1/CENPE/ISL1/SOCS1/CCL18/NPN…
GO_REGULATION_OF_RESPONSE_TO_EXTERNAL_STIMULUS	GO_REGULATION_OF_RESPONSE_TO_EXTERNAL_STIMULUS	289	0.263618	1.49913	0.004995	0.0454159	0.0309506	1583	tags=53%, list=42%, signal=33%	SAA1/PLA2G2A/MMP9/CCL7/IL2RA/LTF/MMP8/IDO1/CXCL8/PDPN/CXCL10/SERPINE1/CXCL6/CCN4/TNFAIP6/FCGR2B/PLAU/VEGFA/THBS1/EDN2/CYP27B1/TNFSF14/FOXA2/DPP4/MMP12/SERPINB2/FPR2/PLAT/EREG/S100A9/ANXA2/IL1R2/ANGPT2/ANXA1/RARRES2/LILRA5/S100A8/MUC3A/SOCS3/PTPN22/IL6/TAFA3/PLAUR/GBP5/CCR4/SPP1/NOS2/TREML2/PLA2G5/PBK/GATA3/TNFSF11/CCR2/AGTR1/STAP1/SEMA3F/ISL1/OSMR/GPR31/SOCS1/CARD16/LEP/MMP3/CASP4/SLAMF6/SNAI2/CR…
GO_REGULATION_OF_CELL_CYCLE	GO_REGULATION_OF_CELL_CYCLE	200	0.286992	1.57743	0.005	0.0454159	0.0309506	1248	tags=47%, list=33%, signal=33%	HMGA2/LIF/CXCL8/THBS1/DLGAP5/MYBL2/EREG/KIF20A/RRM2/E2F7/ANXA1/UBE2C/CDC20/KIF23/CCNB2/ASPM/TTK/NEK2/TOP2A/FAM83D/PCLAF/NDC80/PTTG1/AURKB/CLIC1/FOSL1/PHOX2B/GATA3/CDKN3/BUB1/CCNB1/CDC25C/CCNA2/IGF2/CDC45/GTSE1/CENPE/DIRAS3/LEP/KIF14/E2F8/CDK1/ESPL1/FOXA1/TPX2/FOXM1/NUSAP1/BUB1B/ORC1/AURKA/HMMR/CDC6/CENPF/CDKN2C/TCIM/CD28/CLSPN/WEE1/BRIP1/IFNG/IL10/CCDC8/CDK4/DTL/GATA6/SUSD2/RAD51/EGFR/TACC3/TERT/…
GO_REGULATION_OF_CELL_CYCLE_PROCESS	GO_REGULATION_OF_CELL_CYCLE_PROCESS	139	0.314522	1.6657	0.00501002	0.0454159	0.0309506	1248	tags=50%, list=33%, signal=35%	HMGA2/LIF/DLGAP5/EREG/KIF20A/RRM2/E2F7/ANXA1/UBE2C/CDC20/KIF23/TTK/NEK2/FAM83D/NDC80/PTTG1/AURKB/PHOX2B/BUB1/CCNB1/CDC25C/IGF2/CDC45/GTSE1/CENPE/KIF14/E2F8/CDK1/ESPL1/TPX2/FOXM1/NUSAP1/BUB1B/ORC1/AURKA/HMMR/CDC6/CENPF/CDKN2C/TCIM/CD28/CLSPN/WEE1/CCDC8/CDK4/DTL/GATA6/SUSD2/RAD51/EGFR/TACC3/TERT/CAV2/GLI1/TRIP13/GPNMB/PLK1/TP73/FAP/MKI67/STIL/FGF10/CDK2/SIX3/CDKN2A/GADD45A/TOM1L1/PRC1/GPR3/ECT2
GO_POSITIVE_REGULATION_OF_CELL_CELL_ADHESION	GO_POSITIVE_REGULATION_OF_CELL_CELL_ADHESION	98	0.357661	1.82901	0.00505561	0.0454159	0.0309506	1595	tags=65%, list=42%, signal=39%	IL36B/IL2RA/IGFBP2/CD70/PDPN/TNFSF14/FOXA2/DPP4/ANXA1/PTPN22/IL6/NODAL/PLAUR/ICOS/GATA3/TNFSF11/CCR2/IGF2/SOCS1/IL7R/LEP/SIRPG/FOXA1/CD80/CD28/ITGA4/RUNX1/IFNG/MDK/IL10/CD40LG/PDCD1LG2/CD3E/SPTA1/CAV1/LGALS1/ADAM19/SELP/ICAM1/HLA-DPA1/CCL5/IL15/RNASE10/XCL1/MYB/LCK/NFKBIZ/IL7/CCR7/CXCL13/HLA-DPB1/CCL2/SKAP1/LILRB2/CD44/CD274/CD74/FGG/EPO/RUNX3/HLA-DMB/CD276/PDCD1/ZAP70
GO_NEGATIVE_REGULATION_OF_CELL_ADHESION	GO_NEGATIVE_REGULATION_OF_CELL_ADHESION	83	0.359106	1.79311	0.00509684	0.0454159	0.0309506	1467	tags=59%, list=39%, signal=37%	POSTN/COL1A1/IL2RA/IDO1/HOXA7/SERPINE1/FCGR2B/VEGFA/THBS1/MMP12/TGFBI/ANGPT2/ANXA1/PTPN22/ADAMDEC1/LGALS3/GBP1/SOCS1/MMP14/SNAI2/CD80/IL1RN/RUNX1/MBP/MDK/IL10/PDCD1LG2/LGALS7B/LGALS1/LGALS9B/GPNMB/TNC/HLA-DRB1/XCL1/LGALS9C/FBLN1/HFE/CYP1B1/CDKN2A/LRRC32/TBX21/FOXJ1/CEACAM1/CRTAM/JAG1/LILRB2/CD274/CD74/FGG
GO_POSITIVE_REGULATION_OF_LEUKOCYTE_CELL_CELL_ADHESION	GO_POSITIVE_REGULATION_OF_LEUKOCYTE_CELL_CELL_ADHESION	83	0.355288	1.77405	0.00509684	0.0454159	0.0309506	1664	tags=67%, list=44%, signal=39%	IL36B/IL2RA/IGFBP2/CD70/TNFSF14/DPP4/ANXA1/PTPN22/IL6/ICOS/GATA3/TNFSF11/CCR2/IGF2/SOCS1/IL7R/LEP/SIRPG/CD80/CD28/ITGA4/RUNX1/IFNG/MDK/CD40LG/PDCD1LG2/CD3E/SPTA1/CAV1/LGALS1/SELP/ICAM1/HLA-DPA1/CCL5/IL15/XCL1/MYB/LCK/NFKBIZ/IL7/CCR7/HLA-DPB1/CCL2/SKAP1/LILRB2/CD44/CD274/CD74/EPO/RUNX3/HLA-DMB/CD276/PDCD1/ZAP70/CD5/ELANE
GO_REGULATION_OF_WNT_SIGNALING_PATHWAY	GO_REGULATION_OF_WNT_SIGNALING_PATHWAY	71	0.354381	1.72652	0.00513875	0.0454159	0.0309506	1177	tags=51%, list=31%, signal=36%	COL1A1/APCDD1L/IGFBP2/NKX2-5/CTHRC1/CCN4/ALPK2/DKK1/BARX1/ASPM/ROR2/ISL1/DEPDC1B/SFRP4/SNAI2/LGR6/DLX5/RUNX1/MDK/GPC3/DRAXIN/SHISA2/SOST/EGFR/IGFBP4/ITGA3/TERT/GLI1/CAV1/ZBED2/CITED1/FOXL1/PLEKHA4/FGF10/SIX3/GREM1
GO_REGENERATION	GO_REGENERATION	60	0.373028	1.77129	0.00519751	0.0454159	0.0309506	1155	tags=52%, list=31%, signal=36%	POSTN/NNMT/GATA4/ADM/REG1A/ANGPT2/ANXA1/PDX1/IL6/SPP1/CCNB1/CCNA2/ISL1/CDK1/AURKA/LGR6/HAMP/TYMS/MDK/IL10/CDK4/HMOX1/EGFR/GLI1/HGF/TNC/MAG/C5AR1/PTGFRN/FGF10/HFE
GO_CELL_JUNCTION_MAINTENANCE	GO_CELL_JUNCTION_MAINTENANCE	11	-0.542379	-2.21309	0.00520833	0.0454159	0.0309506	958	tags=82%, list=25%, signal=61%	ADGRB3/BSN/ERC2/CBLN1/CAMSAP3/RAB3A/DLG2/CBLN2/PCLO
GO_DOPAMINE_RECEPTOR_SIGNALING_PATHWAY	GO_DOPAMINE_RECEPTOR_SIGNALING_PATHWAY	11	-0.532963	-2.17467	0.00520833	0.0454159	0.0309506	980	tags=82%, list=26%, signal=61%	ADCY5/CALY/RGS9/NSG2/RGS4/GNAL/DRD1/OPRM1/DRD5
GO_LONG_TERM_SYNAPTIC_DEPRESSION	GO_LONG_TERM_SYNAPTIC_DEPRESSION	11	-0.605754	-2.47168	0.00520833	0.0454159	0.0309506	1097	tags=91%, list=29%, signal=65%	ARC/ADCY8/CBLN1/CD38/SLC24A2/STXBP1/KCNB1/SHANK2/DRD1/DRD5
GO_POSITIVE_REGULATION_OF_DENDRITIC_SPINE_DEVELOPMENT	GO_POSITIVE_REGULATION_OF_DENDRITIC_SPINE_DEVELOPMENT	11	-0.607932	-2.48057	0.00520833	0.0454159	0.0309506	1485	tags=100%, list=39%, signal=61%	C21orf91/CAMK2B/NEURL1/PAK3/RELN/CDKL5/CUX2/CPEB3/SHANK1/SHANK2
GO_PROTEIN_TRANSPORT_ALONG_MICROTUBULE	GO_PROTEIN_TRANSPORT_ALONG_MICROTUBULE	11	-0.558957	-2.28073	0.00520833	0.0454159	0.0309506	1669	tags=100%, list=44%, signal=56%	DYNLRB2/TTC26/MAK/MAP1A/RAB27B/KIF1A/TUB/CAMSAP3/DLG2/KIF5A
GO_REGULATION_OF_AMPA_RECEPTOR_ACTIVITY	GO_REGULATION_OF_AMPA_RECEPTOR_ACTIVITY	11	-0.563423	-2.29895	0.00520833	0.0454159	0.0309506	1097	tags=91%, list=29%, signal=65%	ARC/CACNG8/SHISA9/SHISA7/RELN/MAPK8IP2/SHANK1/CACNG2/CACNG3/SHANK2
GO_REGULATION_OF_DENDRITE_EXTENSION	GO_REGULATION_OF_DENDRITE_EXTENSION	11	-0.555658	-2.26727	0.00520833	0.0454159	0.0309506	470	tags=73%, list=12%, signal=64%	RIMS1/SYT1/CPNE9/RIMS2/SYT2/RASAL1/SYT4/CPNE6
GO_REGULATION_OF_MRNA_SPLICING_VIA_SPLICEOSOME	GO_REGULATION_OF_MRNA_SPLICING_VIA_SPLICEOSOME	11	-0.542465	-2.21344	0.00520833	0.0454159	0.0309506	463	tags=73%, list=12%, signal=64%	CELF5/CELF4/SRRM4/RBM11/RBFOX3/KHDRBS2/RBFOX1/MYOD1
GO_REGULATION_OF_RNA_SPLICING	GO_REGULATION_OF_RNA_SPLICING	11	-0.542465	-2.21344	0.00520833	0.0454159	0.0309506	463	tags=73%, list=12%, signal=64%	CELF5/CELF4/SRRM4/RBM11/RBFOX3/KHDRBS2/RBFOX1/MYOD1
GO_RESPONSE_TO_ACETYLCHOLINE	GO_RESPONSE_TO_ACETYLCHOLINE	11	-0.506512	-2.06674	0.00520833	0.0454159	0.0309506	1025	tags=82%, list=27%, signal=60%	CHRNB2/CHRNA4/CDK5R1/LY6H/PLCB1/HRH3/CHRM4/CHRM1/OPRM1
GO_RESPONSE_TO_ISOQUINOLINE_ALKALOID	GO_RESPONSE_TO_ISOQUINOLINE_ALKALOID	11	-0.521252	-2.12688	0.00520833	0.0454159	0.0309506	1452	tags=91%, list=39%, signal=56%	MDM2/CNR1/ADCY8/PRKCG/TAC1/PRKCE/RGS4/TACR3/GRIN1/OPRM1
GO_SYNAPTIC_VESICLE_PRIMING	GO_SYNAPTIC_VESICLE_PRIMING	11	-0.782805	-3.19411	0.00520833	0.0454159	0.0309506	828	tags=100%, list=22%, signal=78%	UNC13A/ERC2/RAB3A/UNC13C/STXBP1/SNCA/SNAP25/STX1A/STX1B/NAPB
GO_VESICLE_DOCKING_INVOLVED_IN_EXOCYTOSIS	GO_VESICLE_DOCKING_INVOLVED_IN_EXOCYTOSIS	11	-0.746074	-3.04423	0.00520833	0.0454159	0.0309506	966	tags=100%, list=26%, signal=75%	UNC13A/RAB3A/UNC13C/STXBP1/RAB3C/SNAP25/STX1A/STX1B/KCNB1/CPLX2
GO_VESICLE_FUSION_TO_PLASMA_MEMBRANE	GO_VESICLE_FUSION_TO_PLASMA_MEMBRANE	11	-0.731435	-2.9845	0.00520833	0.0454159	0.0309506	1021	tags=100%, list=27%, signal=73%	VAMP1/RAB3A/PRRT2/STXBP1/SYT1/CPLX1/SNAP25/STX1A/STX1B/CPLX2
GO_CELL_CYCLE_ARREST	GO_CELL_CYCLE_ARREST	42	0.424158	1.88768	0.00530786	0.0456963	0.0311417	1190	tags=60%, list=32%, signal=41%	HMGA2/CXCL8/THBS1/E2F7/PHOX2B/CDKN3/CCNB1/CDC25C/GTSE1/E2F8/CDK1/FOXM1/AURKA/CDKN2C/IFNG/CDK4/GATA6/DDIAS/TGFB2/TP73/FAP/FGF10/CDK2/CDKN2A/GADD45A
GO_MICROTUBULE_CYTOSKELETON_ORGANIZATION_INVOLVED_IN_MITOSIS	GO_MICROTUBULE_CYTOSKELETON_ORGANIZATION_INVOLVED_IN_MITOSIS	42	0.434241	1.93256	0.00530786	0.0456963	0.0311417	1243	tags=64%, list=33%, signal=44%	DLGAP5/MYBL2/CENPA/BIRC5/CDC20/KIF23/TTK/NEK2/SPRY1/KIF4A/NDC80/AURKB/CCNB1/CENPE/ESPL1/TPX2/NUSAP1/NUF2/AURKA/KIFC1/WDR62/TACC3/PLK1/STIL/FGF10/PRC1/KIF4B
GO_MITOTIC_CELL_CYCLE_CHECKPOINT	GO_MITOTIC_CELL_CYCLE_CHECKPOINT	41	0.441569	1.95791	0.0053135	0.0456963	0.0311417	753	tags=49%, list=20%, signal=39%	HMGA2/E2F7/CDC20/TTK/TOP2A/NDC80/AURKB/BUB1/CCNB1/CDC25C/GTSE1/E2F8/CDK1/BUB1B/ORC1/AURKA/CDC6/CENPF/CLSPN/WEE1
GO_REGULATION_OF_CELL_CYCLE_G2_M_PHASE_TRANSITION	GO_REGULATION_OF_CELL_CYCLE_G2_M_PHASE_TRANSITION	37	0.426435	1.8426	0.00535332	0.0456963	0.0311417	818	tags=49%, list=22%, signal=38%	HMGA2/NEK2/AURKB/PHOX2B/CCNB1/CDC25C/GTSE1/KIF14/CDK1/TPX2/ORC1/AURKA/HMMR/CDC6/CENPF/CLSPN/CDK4/DTL
GO_NEGATIVE_REGULATION_OF_CYSTEINE_TYPE_ENDOPEPTIDASE_ACTIVITY	GO_NEGATIVE_REGULATION_OF_CYSTEINE_TYPE_ENDOPEPTIDASE_ACTIVITY	28	0.478323	1.92328	0.00553097	0.0456963	0.0311417	1092	tags=61%, list=29%, signal=43%	MMP9/LTF/DPEP1/VEGFA/TFAP2B/THBS1/TNFSF14/MAGEA3/BIRC5/PLAUR/CARD16/TNFAIP8/NGFR/LAMP3/HGF/CST7/BIRC3
GO_DENDRITE_EXTENSION	GO_DENDRITE_EXTENSION	12	-0.581358	-2.50494	0.00558659	0.0456963	0.0311417	470	tags=75%, list=12%, signal=66%	RIMS1/SYT1/CPNE9/RIMS2/SYT2/SH3GL2/RASAL1/SYT4/CPNE6
GO_NEGATIVE_REGULATION_OF_PEPTIDE_HORMONE_SECRETION	GO_NEGATIVE_REGULATION_OF_PEPTIDE_HORMONE_SECRETION	12	-0.454184	-1.95698	0.00558659	0.0456963	0.0311417	1156	tags=83%, list=31%, signal=58%	MTNR1B/SYTL4/CRHBP/ACVR1C/STXBP5L/CHGA/KCNB1/VSNL1/KCNJ11/CARTPT
GO_POSITIVE_REGULATION_OF_EXCITATORY_POSTSYNAPTIC_POTENTIAL	GO_POSITIVE_REGULATION_OF_EXCITATORY_POSTSYNAPTIC_POTENTIAL	12	-0.809105	-3.48626	0.00558659	0.0456963	0.0311417	730	tags=100%, list=19%, signal=81%	NRXN1/RELN/RIMS1/RGS4/CUX2/STX1A/RIMS2/STX1B/SHANK1/SHANK2/GRIN1
GO_REGULATION_OF_ADENYLATE_CYCLASE_ACTIVITY	GO_REGULATION_OF_ADENYLATE_CYCLASE_ACTIVITY	12	-0.461486	-1.98844	0.00558659	0.0456963	0.0311417	1142	tags=83%, list=30%, signal=58%	GPR87/CRHR1/HPCA/AKAP5/GALR3/GRM2/NPFFR2/GRM3/ADGRV1/DRD5
GO_REGULATION_OF_DENDRITIC_SPINE_MORPHOGENESIS	GO_REGULATION_OF_DENDRITIC_SPINE_MORPHOGENESIS	12	-0.711395	-3.06524	0.00558659	0.0456963	0.0311417	1097	tags=100%, list=29%, signal=71%	CAMK2B/PPFIA2/CDK5R1/SRCIN1/KIF1A/PAK3/DNM3/RELN/CUX2/NGEF/ARHGAP44
GO_RESPONSE_TO_AMINE	GO_RESPONSE_TO_AMINE	12	-0.49784	-2.14508	0.00558659	0.0456963	0.0311417	581	tags=67%, list=15%, signal=57%	PDE1B/RGS9/RGS4/KCNC2/GRIN2A/GRIN1/DRD1/DRD5
GO_RESPONSE_TO_FOOD	GO_RESPONSE_TO_FOOD	12	-0.601614	-2.59222	0.00558659	0.0456963	0.0311417	986	tags=92%, list=26%, signal=68%	CLPS/G6PC/PRKCG/CLPSL2/CLPSL1/NPY/CCK/CYP1A1/SPX/CARTPT/OPRM1
GO_POSITIVE_REGULATION_OF_CHROMOSOME_ORGANIZATION	GO_POSITIVE_REGULATION_OF_CHROMOSOME_ORGANIZATION	24	0.495266	1.90999	0.00568182	0.0456963	0.0311417	670	tags=50%, list=18%, signal=41%	LIF/VEGFA/DLGAP5/H1-5/PKIB/NEK2/AURKB/GATA3/CCNB1/ISL1/ESPL1/SNAI2
GO_CALCIUM_DEPENDENT_CELL_CELL_ADHESION_VIA_PLASMA_MEMBRANE_CELL_ADHESION_MOLECULES	GO_CALCIUM_DEPENDENT_CELL_CELL_ADHESION_VIA_PLASMA_MEMBRANE_CELL_ADHESION_MOLECULES	15	-0.396065	-1.93928	0.00574713	0.0456963	0.0311417	1255	tags=80%, list=33%, signal=54%	FXYD5/AJUBA/PCDH12/CDH8/CDH12/CDH7/CDH20/DSG1/CDH9/CDH22/CDH18/SELL
GO_LONG_TERM_MEMORY	GO_LONG_TERM_MEMORY	15	-0.621016	-3.04071	0.00574713	0.0456963	0.0311417	1097	tags=93%, list=29%, signal=66%	ARC/ADCY8/PRKCZ/TAC1/SLC17A7/RELN/CAMK4/CALB1/NPAS4/CPEB3/SHANK1/GRIN1/SLC2A4/RASGRF1
GO_PROTEIN_LOCALIZATION_TO_POSTSYNAPSE	GO_PROTEIN_LOCALIZATION_TO_POSTSYNAPSE	15	-0.616419	-3.01821	0.00574713	0.0456963	0.0311417	486	tags=93%, list=13%, signal=82%	GRIP1/CACNG8/PRKCZ/GRIN2C/CPLX1/DLG2/KIF5A/SNAP25/STX1B/GRIN2A/CACNG2/CACNG3/GRIN1/ARHGAP44
GO_RECEPTOR_LOCALIZATION_TO_SYNAPSE	GO_RECEPTOR_LOCALIZATION_TO_SYNAPSE	15	-0.550509	-2.69549	0.00574713	0.0456963	0.0311417	1090	tags=87%, list=29%, signal=62%	GRIP1/CACNG8/PRKCZ/RELN/LRRC7/CPLX1/DLG2/KIF5A/SNAP25/STX1B/CACNG2/CACNG3/ARHGAP44
GO_CHROMOSOME_CONDENSATION	GO_CHROMOSOME_CONDENSATION	16	0.564864	1.96103	0.00586854	0.0456963	0.0311417	774	tags=62%, list=21%, signal=50%	HMGA2/H1-5/H1-3/NCAPG/TOP2A/CCNB1/CDK1/NUSAP1/NCAPH/H1-8
GO_ACTIVATION_OF_ADENYLATE_CYCLASE_ACTIVITY	GO_ACTIVATION_OF_ADENYLATE_CYCLASE_ACTIVITY	14	-0.569831	-2.67273	0.00591716	0.0456963	0.0311417	1091	tags=86%, list=29%, signal=61%	GHRHR/ADCY5/CRHR1/ADCY8/LGR5/ADCY2/RXFP2/RXFP1/FSHR/DRD1/DRD5/GLP1R
GO_CALCIUM_ION_REGULATED_EXOCYTOSIS_OF_NEUROTRANSMITTER	GO_CALCIUM_ION_REGULATED_EXOCYTOSIS_OF_NEUROTRANSMITTER	13	-0.739531	-3.32982	0.00591716	0.0456963	0.0311417	525	tags=92%, list=14%, signal=80%	UNC13A/UNC13C/RIMS1/STXBP1/SYT1/SYT5/RIMS2/SYT2/STX1B/SYT4/SYT10/RIMS3
GO_FEAR_RESPONSE	GO_FEAR_RESPONSE	13	-0.415452	-1.87062	0.00591716	0.0456963	0.0311417	609	tags=62%, list=16%, signal=52%	NEUROD2/CCK/MAPK8IP2/DRD1/BRINP1/HTR2C/HTR1A/GABRA5
GO_POSITIVE_REGULATION_OF_AMINE_TRANSPORT	GO_POSITIVE_REGULATION_OF_AMINE_TRANSPORT	14	-0.398073	-1.86712	0.00591716	0.0456963	0.0311417	587	tags=57%, list=16%, signal=48%	VIP/CCK/STXBP1/SYT1/STX1A/KCNB1/SYT4/CARTPT
GO_POTASSIUM_ION_IMPORT_ACROSS_PLASMA_MEMBRANE	GO_POTASSIUM_ION_IMPORT_ACROSS_PLASMA_MEMBRANE	13	-0.462621	-2.083	0.00591716	0.0456963	0.0311417	1088	tags=85%, list=29%, signal=60%	ATP1A4/KCNJ12/KCNK9/KCNJ9/FXYD2/ATP1A3/WNK2/KCNJ4/SLC12A5/KCNJ11/KCNJ3
GO_REGULATION_OF_CELLULAR_AMINE_METABOLIC_PROCESS	GO_REGULATION_OF_CELLULAR_AMINE_METABOLIC_PROCESS	13	-0.44426	-2.00033	0.00591716	0.0456963	0.0311417	1458	tags=85%, list=39%, signal=52%	SLC7A7/PSMB8/MAOB/SLC6A3/ITGB2/CHRNB2/ATCAY/PDE1B/TACR3/DRD1/HTR1A
GO_REGULATION_OF_LONG_TERM_SYNAPTIC_POTENTIATION	GO_REGULATION_OF_LONG_TERM_SYNAPTIC_POTENTIATION	13	-0.494097	-2.22473	0.00591716	0.0456963	0.0311417	1533	tags=92%, list=41%, signal=55%	EPHB2/PTN/TYROBP/ARC/CALB2/ADCY8/AKAP5/CYP46A1/SHISA7/RELN/CALB1/NRGN
GO_REGULATION_OF_MRNA_PROCESSING	GO_REGULATION_OF_MRNA_PROCESSING	13	-0.490522	-2.20863	0.00591716	0.0456963	0.0311417	463	tags=62%, list=12%, signal=54%	CELF4/SRRM4/RBM11/RBFOX3/KHDRBS2/RBFOX1/CPEB3/MYOD1
GO_REGULATION_OF_SYNAPTIC_TRANSMISSION_GABAERGIC	GO_REGULATION_OF_SYNAPTIC_TRANSMISSION_GABAERGIC	13	-0.412065	-1.85537	0.00591716	0.0456963	0.0311417	1169	tags=77%, list=31%, signal=53%	CNR1/HTR1B/SYN3/ADRA1A/CA7/PHF24/TAC1/PRKCE/STXBP1/NPAS4
GO_REGULATION_OF_VESICLE_FUSION	GO_REGULATION_OF_VESICLE_FUSION	14	-0.424367	-1.99044	0.00591716	0.0456963	0.0311417	549	tags=64%, list=15%, signal=55%	RAB3A/PRRT2/STXBP6/STXBP1/SYT1/CPLX1/SNCA/CPLX2/SYT4
GO_RESPONSE_TO_COCAINE	GO_RESPONSE_TO_COCAINE	13	-0.49025	-2.2074	0.00591716	0.0456963	0.0311417	1452	tags=92%, list=39%, signal=57%	MDM2/SLC6A3/CNR1/HTR1B/CHRNB2/CRHBP/RGS4/TACR3/DRD1/HTR2A/OPRM1/DRD5
GO_RNA_SPLICING_VIA_TRANSESTERIFICATION_REACTIONS	GO_RNA_SPLICING_VIA_TRANSESTERIFICATION_REACTIONS	13	-0.540796	-2.43499	0.00591716	0.0456963	0.0311417	1059	tags=85%, list=28%, signal=61%	CELF3/ELAVL2/CELF5/POLR2F/CELF4/SRRM4/RBM11/RBFOX3/KHDRBS2/RBFOX1/MYOD1
GO_SEROTONIN_RECEPTOR_SIGNALING_PATHWAY	GO_SEROTONIN_RECEPTOR_SIGNALING_PATHWAY	14	-0.571078	-2.67858	0.00591716	0.0456963	0.0311417	382	tags=64%, list=10%, signal=58%	HRH3/CHRM4/HTR6/CHRM1/HTR5A/HTR1E/HTR2C/HTR1A/HTR2A
GO_SYNAPTIC_VESICLE_LOCALIZATION	GO_SYNAPTIC_VESICLE_LOCALIZATION	13	-0.47348	-2.13189	0.00591716	0.0456963	0.0311417	970	tags=77%, list=26%, signal=57%	DNM1/SYN2/SNAP91/SYN3/SYN1/DNM3/RAB3A/KIF5A/PCLO/SLC2A4
GO_VESICLE_DOCKING	GO_VESICLE_DOCKING	13	-0.638632	-2.87551	0.00591716	0.0456963	0.0311417	966	tags=92%, list=26%, signal=69%	PPFIA3/UNC13A/RAB3A/UNC13C/STXBP1/SYT1/RAB3C/SNAP25/STX1A/STX1B/KCNB1/CPLX2
GO_POSITIVE_REGULATION_OF_CELL_DIFFERENTIATION	GO_POSITIVE_REGULATION_OF_CELL_DIFFERENTIATION	266	0.262073	1.48452	0.00599401	0.0456963	0.0311417	600	tags=24%, list=16%, signal=22%	PLA2G2A/COL1A1/IL36B/IL2RA/LTF/OTP/LIF/GATA4/NKX2-5/HOXA5/GDF15/SHOX2/HOXB4/CTHRC1/PDPN/DMRTA2/SERPINE1/CCN4/CXCL9/VEGFA/TNFRSF12A/ADM/CYP27B1/TNFSF14/MEDAG/GDF3/BMP5/CHODL/CLCF1/DKK1/CSF2/REG1A/S100A9/ANXA1/RARRES2/IGFBP3/FEZF1/VDR/SOCS3/GSX2/IL6/LOXL2/TBX1/FN1/ASPM/MSR1/TWIST1/SOCS2/PLA2G5/CSF3/ROR2/CLIC1/PHOX2B/GATA3/TNFSF11/CCR2/AGTR1/ISL1/SOCS1/SOD2/MMP14/NPNT/IL7R/ALX1
GO_POSITIVE_REGULATION_OF_CELLULAR_COMPONENT_MOVEMENT	GO_POSITIVE_REGULATION_OF_CELLULAR_COMPONENT_MOVEMENT	174	0.302097	1.64202	0.00599401	0.0456963	0.0311417	1578	tags=56%, list=42%, signal=34%	POSTN/MMP9/COL1A1/CCL7/LRRC15/CXCL8/CCL20/PDPN/CXCL10/SERPINE1/CCN4/SRPX2/TNFAIP6/PLAU/VEGFA/THBS1/EDN2/TNFSF14/NOX4/FPR2/CCL11/ANXA1/RARRES2/ITGB3/LAMB1/LGALS3/IL6/FN1/TWIST1/ITGA5/ROR2/GATA3/CCR2/APELA/GTSE1/SEMA3F/TCAF2/SOD2/MMP14/S100A11/SNAI2/RHOD/LGR6/XG/XCL2/ITGA4/IFNG/MDK/PDGFD/HMOX1/BDKRB1/EGFR/ITGA3/SNAI1/TERT/HGF/CAV1/CCL26/TGFB2/GPNMB/SELP/IL1R1/ICAM1/CCL5/CGA/CCL1/ENPP2/RNASE10/PLVAP…
GO_TAXIS	GO_TAXIS	209	0.285462	1.57473	0.00599401	0.0456963	0.0311417	1278	tags=45%, list=34%, signal=31%	SAA1/OTX2/CCL7/HOXA2/HOXB9/DPEP1/CXCL8/LOX/CCL20/CXCL10/SERPINE1/CXCL6/CXCL9/PLAU/CXCL11/VEGFA/THBS1/EDN2/TNFSF14/DPP4/CCL23/FPR2/CCL11/S100A9/ANGPT2/VAV3/ANXA1/RARRES2/FEZF1/S100A8/ITGB3/LGALS3/IL6/PLP2/PLAUR/CCR4/FOSL1/GATA3/TNFSF11/CCR2/CXCR3/ISL2/AGTR1/RNASE2/STAP1/SEMA3F/ISL1/CCL18/XCR1/CCL13/DOK2/CCR8/LGR6/XCL2/SLAMF8/CXCR6/DLX5/NGFR/MDK/IL10/PDGFD/CYP19A1/NKX2-1/DRAXIN/TYMP/ADGRE2/SPTA1/HG…
GO_POSITIVE_REGULATION_OF_CELL_DEATH	GO_POSITIVE_REGULATION_OF_CELL_DEATH	156	0.301186	1.61063	0.006	0.0456963	0.0311417	1634	tags=59%, list=43%, signal=35%	MMP9/HMGA2/HP/IDO1/HOXA5/PHLDA2/CD248/FCGR2B/TNFRSF12A/TFAP2B/THBS1/ADM/NOX4/G0S2/DKK1/MYBL2/S100A9/HCAR2/MELK/VAV3/ANXA1/IGFBP3/VDR/S100A8/PDX1/IL6/COL4A3/NODAL/PLAUR/TOP2A/GAL/FOSL1/SOD2/LEP/MMP3/FOXA1/TNFAIP8/GZMA/SFRP4/FASLG/ITGA4/HBA1/KMO/CD36/NGFR/IFNG/IL10/CDK4/HMOX1/CD40LG/ALDH1A3/ST18/LDHA/CAV1/TGFB2/PLEKHN1/ECSCR/TP73/CCL5/FAP/GZMB/MYB/LCK/CYP1B1/CTSC/TP63/CDKN2A/GADD45A/ITGA1/ECT2/BLK/…
GO_SYMBIOTIC_PROCESS	GO_SYMBIOTIC_PROCESS	171	0.296979	1.61238	0.006	0.0456963	0.0311417	2318	tags=85%, list=62%, signal=34%	HMGA2/LTF/LRRC15/PTX3/CXCL8/MMP1/CXCL6/CLEC5A/FCGR2B/CAMP/DPP4/ANXA2/CENPA/ITGB3/ULBP1/FN1/ANPEP/CD93/TOP2A/ITGA5/ULBP3/POU2F3/CCR2/BUB1/CDC25C/CCNA2/SLAMF1/FCN3/CENPU/IL2RB/CDK1/SLPI/CFI/KRT7/DOK2/CR1/CD80/CD28/CFH/CXCR6/HLA-DRA/APOBEC3B/CFHR1/VIM/CD8B/EGFR/LAMP3/OASL/MSN/CAV2/CAV1/ISG20/LGALS1/ULBP2/APOL1/APOBEC3D/TNFRSF4/CLEC1B/PLSCR1/ICAM1/TP73/CCL5/HLA-DRB1/CCL1/KRT18/KPNA7/LCK/OAS1/FBLN1/EP…
GO_WOUND_HEALING	GO_WOUND_HEALING	173	0.301375	1.63731	0.006	0.0456963	0.0311417	1582	tags=56%, list=42%, signal=34%	SAA1/POSTN/COL3A1/COL1A1/GATA4/TIMP1/COL1A2/COL5A1/LOX/H3C7/PDPN/SERPINE1/F13A1/CCN4/H3C8/PLAU/VEGFA/TNFRSF12A/TFPI2/THBS1/FOXA2/MMP12/SERPINB2/PLAT/EREG/REG1A/H3C11/ANXA2/SDC1/VAV3/ANXA1/S100A8/ITGB3/IL6/FN1/PLAUR/SERPINA5/ITGA5/CLIC1/GATA3/CELSR1/SERPINA1/H3C14/SERPING1/HBG1/THBD/F2RL2/CD36/H3C12/SLC11A1/HMOX1/GATA6/CD40LG/EGFR/DCN/H3C10/CAV1/ODAM/DGKK/TGFB2/CLEC1B/SELP/PLSCR1/TNC/FAP/APOH/IFNA…
GO_DOPAMINERGIC_NEURON_DIFFERENTIATION	GO_DOPAMINERGIC_NEURON_DIFFERENTIATION	14	0.599088	1.99336	0.0060024	0.0456963	0.0311417	627	tags=57%, list=17%, signal=48%	OTX2/DMRTA2/EN1/VEGFA/FOXA2/DKK1/PHOX2B/FOXA1
GO_FIBRINOLYSIS	GO_FIBRINOLYSIS	14	0.594359	1.97762	0.0060024	0.0456963	0.0311417	1081	tags=79%, list=29%, signal=56%	SERPINE1/PLAU/THBS1/SERPINB2/PLAT/ANXA2/PLAUR/SERPING1/THBD/FAP/APOH
GO_COAGULATION	GO_COAGULATION	117	0.318761	1.66845	0.00603015	0.0457659	0.0311891	1582	tags=59%, list=42%, signal=35%	SAA1/COL3A1/COL1A1/GATA4/COL1A2/H3C7/PDPN/SERPINE1/F13A1/H3C8/PLAU/TFPI2/THBS1/FOXA2/SERPINB2/PLAT/H3C11/ANXA2/VAV3/ITGB3/IL6/FN1/PLAUR/SERPINA5/CLIC1/GATA3/SERPINA1/H3C14/SERPING1/HBG1/THBD/F2RL2/CD36/H3C12/GATA6/CD40LG/H3C10/CAV1/DGKK/CLEC1B/SELP/PLSCR1/FAP/APOH/IFNA6/TRPC7/LCK/FBLN1/MYL12A/MYL9/F2RL3/PF4V1/BLK/FZD6/TFPI/IFNA13/CEACAM1/PDGFA/F3/TXK/H3C15/HBE1/FGG/F13B/F2RL1/IFNB1/FCER1G/MMRN1/A…
GO_POSITIVE_REGULATION_OF_LYMPHOCYTE_ACTIVATION	GO_POSITIVE_REGULATION_OF_LYMPHOCYTE_ACTIVATION	89	0.352716	1.77944	0.00608519	0.0459003	0.0312807	1595	tags=64%, list=42%, signal=38%	IL36B/IL2RA/IGFBP2/CD70/IGLL5/TNFSF14/DPP4/CLCF1/VAV3/ANXA1/PTPN22/IL6/ICOS/GATA3/TNFSF11/CCR2/IGF2/SOCS1/MMP14/IL7R/LEP/SIRPG/CD80/CD28/RUNX1/IFNG/MDK/CD40LG/PDCD1LG2/CD3E/SPTA1/CAV1/LGALS1/TNFRSF4/HLA-DPA1/CCL5/IL15/XCL1/MYB/LCK/NFKBIZ/FGF10/IL7/CCR7/HLA-DPB1/TBX21/CCL2/LILRB2/CD274/CD74/EPO/BST1/RUNX3/HLA-DMB/CD276/PDCD1/ZAP70
GO_RESPONSE_TO_OXYGEN_LEVELS	GO_RESPONSE_TO_OXYGEN_LEVELS	89	0.353229	1.78203	0.00608519	0.0459003	0.0312807	1115	tags=46%, list=30%, signal=33%	POSTN/COL1A1/CA9/STC1/PDPN/PLAU/VEGFA/THBS1/ADM/NOX4/DPP4/PLAT/REG1A/ANGPT2/PDLIM1/NAMPT/LOXL2/NOS2/TWIST1/CCNB1/CCNA2/CARD16/GNGT1/MMP14/LEP/VASN/BRIP1/HILPDA/CDK4/HMOX1/GATA6/TERT/LDHA/CAV1/TGFB2/MMP2/PLEKHN1/ICAM1/ANGPTL4/ALDH3A1/MYB
GO_POSITIVE_REGULATION_OF_ERK1_AND_ERK2_CASCADE	GO_POSITIVE_REGULATION_OF_ERK1_AND_ERK2_CASCADE	74	0.357447	1.75576	0.00613497	0.0461342	0.0314401	1579	tags=65%, list=42%, signal=38%	PLA2G2A/CHI3L1/CCL7/GATA4/CCL20/NOX4/FGF19/MARCO/CCL23/FPR2/HAND2/CCL11/PTPN22/NODAL/PLA2G5/TNFSF11/APELA/SLAMF1/CCL18/NPNT/CCL13/CAVIN3/XCL2/CD36/PDGFD/EGFR/FGF21/CCL26/GPNMB/ICAM1/CCL5/HLA-DRB1/CCL1/XCL1/C5AR1/FGF10/CCR7/CCL2/PDGFA/NRP1/P2RY6/CD44/CD74/FGG/EPO/F2RL1/GCG/SHC1
GO_BODY_MORPHOGENESIS	GO_BODY_MORPHOGENESIS	11	0.58792	1.83193	0.00617284	0.0462319	0.0315067	1000	tags=73%, list=27%, signal=54%	COL1A1/MAB21L2/DKK1/TBX1/STRA6/DLX5/GPC3/MMP2
GO_REGULATION_OF_TRANSMEMBRANE_RECEPTOR_PROTEIN_SERINE_THREONINE_KINASE_SIGNALING_PATHWAY	GO_REGULATION_OF_TRANSMEMBRANE_RECEPTOR_PROTEIN_SERINE_THREONINE_KINASE_SIGNALING_PATHWAY	69	0.359388	1.74016	0.00618557	0.0462319	0.0315067	1214	tags=54%, list=32%, signal=37%	GATA4/GDF15/LOX/TFAP2B/THBS1/TBX20/HTRA3/GDF3/BMP5/DKK1/ASPN/CER1/NODAL/TTK/SPRY1/NPNT/VASN/SFRP4/FSTL1/HTRA4/LRP2/NKX2-1/GPC3/FST/SOST/ITGA3/CAV2/CAV1/SKOR2/TGFB2/EMILIN1/CITED1/GDF5/FGF10/HFE/GREM1/SLC2A10
GO_CELL_CYCLE_G2_M_PHASE_TRANSITION	GO_CELL_CYCLE_G2_M_PHASE_TRANSITION	48	0.415013	1.89804	0.00629591	0.0468707	0.031942	818	tags=48%, list=22%, signal=38%	HMGA2/MELK/CCNB2/NEK2/AURKB/PHOX2B/CCNB1/CDC25C/CCNA2/GTSE1/KIF14/CDK1/TPX2/FOXM1/ORC1/AURKA/HMMR/CDC6/CENPF/CLSPN/WEE1/CDK4/DTL
GO_BRANCHING_MORPHOGENESIS_OF_AN_EPITHELIAL_TUBE	GO_BRANCHING_MORPHOGENESIS_OF_AN_EPITHELIAL_TUBE	47	0.400427	1.81983	0.00630915	0.0468707	0.031942	1177	tags=55%, list=31%, signal=39%	HOXD11/HOXA5/COL4A1/WT1/VEGFA/TBX20/AREG/CCL11/VDR/HOXB7/SPRY1/RDH10/CELSR1/MMP14/NPNT/FOXA1/MDK/NKX2-1/GPC3/CITED1/TNC/HHIP/SIX2/EPHA2/FGF10/GREM1
GO_POSITIVE_REGULATION_OF_T_CELL_MIGRATION	GO_POSITIVE_REGULATION_OF_T_CELL_MIGRATION	10	0.61339	1.84138	0.00632911	0.0468774	0.0319466	1276	tags=90%, list=34%, signal=60%	CCL20/CXCL10/TNFSF14/CCR2/XCL2/ITGA4/CCL5/XCL1/CXCL13
GO_POSITIVE_REGULATION_OF_MITOTIC_CELL_CYCLE	GO_POSITIVE_REGULATION_OF_MITOTIC_CELL_CYCLE	41	0.423996	1.87999	0.0063762	0.0470843	0.0320876	921	tags=54%, list=24%, signal=41%	DLGAP5/EREG/ANXA1/UBE2C/NDC80/AURKB/PHOX2B/CCNB1/CDC25C/IGF2/CDC45/CDK1/ESPL1/FOXA1/NUSAP1/AURKA/CDC6/CD28/CDK4/DTL/EGFR/TERT
GO_GAMMA_AMINOBUTYRIC_ACID_SIGNALING_PATHWAY	GO_GAMMA_AMINOBUTYRIC_ACID_SIGNALING_PATHWAY	17	-0.49264	-2.55531	0.00649351	0.0476643	0.0324828	977	tags=82%, list=26%, signal=61%	GABRB1/GABRA3/GABRB3/PHF24/SHISA7/GABRA4/GABRG3/GABBR1/GABRG2/GABRA6/GABRA1/GABRB2/GABRA5/GABRG1
GO_REGULATION_OF_NMDA_RECEPTOR_ACTIVITY	GO_REGULATION_OF_NMDA_RECEPTOR_ACTIVITY	17	-0.474343	-2.46041	0.00649351	0.0476643	0.0324828	573	tags=65%, list=15%, signal=55%	RELN/GRIA2/GRIN2B/RGS9/MAPK8IP2/LRRC7/DLG2/GRIN2A/GRIN1/OPRM1/RASGRF1
GO_EMBRYONIC_PLACENTA_DEVELOPMENT	GO_EMBRYONIC_PLACENTA_DEVELOPMENT	30	0.451739	1.84567	0.00660066	0.0483066	0.0329206	916	tags=53%, list=24%, signal=41%	LIF/PHLDA2/ADM/BMP5/CSF2/E2F7/SOCS3/NODAL/IGF2/E2F8/NRK/IL10/EOMES/EGFR/SNAI1/ST14
GO_DENDRITIC_SPINE_MORPHOGENESIS	GO_DENDRITIC_SPINE_MORPHOGENESIS	16	-0.651475	-3.2486	0.00666667	0.0483579	0.0329555	1097	tags=94%, list=29%, signal=67%	ARC/CAMK2B/ZNF365/PPFIA2/CDK5R1/SRCIN1/KIF1A/PAK3/DNM3/RELN/CUX2/NGEF/SHANK1/SHANK2/ARHGAP44
GO_MODULATION_OF_EXCITATORY_POSTSYNAPTIC_POTENTIAL	GO_MODULATION_OF_EXCITATORY_POSTSYNAPTIC_POTENTIAL	16	-0.730215	-3.64124	0.00666667	0.0483579	0.0329555	762	tags=94%, list=20%, signal=75%	CBLN1/PRKCZ/NRXN1/SLC8A2/RELN/RIMS1/CELF4/RGS4/CUX2/STX1A/RIMS2/STX1B/SHANK1/SHANK2/GRIN1
GO_REGULATION_OF_CALCIUM_ION_DEPENDENT_EXOCYTOSIS	GO_REGULATION_OF_CALCIUM_ION_DEPENDENT_EXOCYTOSIS	16	-0.679082	-3.38626	0.00666667	0.0483579	0.0329555	1021	tags=94%, list=27%, signal=69%	SYT7/DOC2A/SYT15/CDK5R2/STXBP1/CACNA1I/SYT1/SYT5/STX1A/SYT13/SYT2/KCNB1/SYT4/SYT10/TRPV6
GO_ODONTOGENESIS_OF_DENTIN_CONTAINING_TOOTH	GO_ODONTOGENESIS_OF_DENTIN_CONTAINING_TOOTH	25	0.492428	1.91892	0.00675676	0.0488672	0.0333027	1354	tags=76%, list=36%, signal=49%	SERPINE1/ADM/HAND2/FAM20A/TNFRSF11B/TBX1/DMP1/WDR72/NGFR/FST/FAM20C/ODAM/TNC/FGF10/NKX2-3/TP63/LHX8/DLX2/WNT10A
GO_CARDIAC_MUSCLE_CELL_DIFFERENTIATION	GO_CARDIAC_MUSCLE_CELL_DIFFERENTIATION	23	0.480141	1.83328	0.00678733	0.0489444	0.0333552	835	tags=48%, list=22%, signal=37%	GATA4/NKX2-5/WT1/VEGFA/ALPK2/NOX4/DKK1/CCNB1/CDK1/HAMP/GATA6
GO_MITOTIC_DNA_INTEGRITY_CHECKPOINT	GO_MITOTIC_DNA_INTEGRITY_CHECKPOINT	24	0.473388	1.82561	0.00681818	0.0490231	0.0334089	725	tags=50%, list=19%, signal=41%	HMGA2/E2F7/TOP2A/CCNB1/CDC25C/GTSE1/E2F8/CDK1/ORC1/AURKA/CDC6/CLSPN
GO_POSITIVE_REGULATION_OF_REGULATED_SECRETORY_PATHWAY	GO_POSITIVE_REGULATION_OF_REGULATED_SECRETORY_PATHWAY	18	-0.446908	-2.38474	0.00694444	0.0494968	0.0337317	1183	tags=78%, list=31%, signal=54%	ITGB2/CNR1/SYT7/NPPA/RAB3A/CDK5R2/PRRT2/STXBP1/CACNA1I/SYT1/STX1A/KCNB1/SYT4/SYT10
GO_REGULATION_OF_DOPAMINE_SECRETION	GO_REGULATION_OF_DOPAMINE_SECRETION	18	-0.574772	-3.06703	0.00694444	0.0494968	0.0337317	1169	tags=89%, list=31%, signal=62%	CNR1/HTR1B/CHRNB2/SYT7/CHRNA4/SYT15/RAB3A/SYT1/SNCA/SYT5/SYT13/SYT2/SYT4/SYT10/HTR2A/SNCG
GO_SPHINGOLIPID_BIOSYNTHETIC_PROCESS	GO_SPHINGOLIPID_BIOSYNTHETIC_PROCESS	18	-0.376	-2.00636	0.00694444	0.0494968	0.0337317	2359	tags=100%, list=63%, signal=38%	ST8SIA4/CCN1/TNFRSF1A/SPHK1/PLPP2/SGMS2/ELOVL2/FA2H/ABCA2/SMPD3/B3GALT2/TNF/TLCD3B/DEGS2/PPM1L/ST8SIA3/ALOX12B
GO_MORPHOGENESIS_OF_AN_EPITHELIAL_SHEET	GO_MORPHOGENESIS_OF_AN_EPITHELIAL_SHEET	18	0.544466	1.94032	0.00699301	0.0496316	0.0338236	233	tags=39%, list=6%, signal=37%	COL5A1/HOXB4/PDPN/HOXB2/TBX20/BMP5/MMP12
GO_MYELOID_CELL_DIFFERENTIATION	GO_MYELOID_CELL_DIFFERENTIATION	110	0.318873	1.65388	0.00704225	0.0496316	0.0338236	1530	tags=55%, list=41%, signal=34%	MMP9/LTF/HOXA9/LIF/HOXB8/HOXA5/LOX/HOXA7/H3C7/RHAG/CCN4/H3C8/CLEC5A/VEGFA/H4C15/THBS1/CSF2/H3C11/ANXA2/IL31RA/HOXB7/LGALS3/CSF3/ROR2/GATA3/TNFSF11/H4C1/H3C14/ACTN1/RUNX1/IFNG/H3C12/GPC3/CD101/H3C10/GPR171/FAM20C/CLEC1B/H4C14/HLA-DRB1/IL15/H4C13/BATF/IL11/LILRB3/EPHA2/NKX2-3/MYL9/H4C2/CCR7/H4C6/CEACAM1/BATF3/H4C3/JAG1/UBD/H3C15/CD74/EPO/IL20/F2RL1
GO_CELL_FATE_COMMITMENT	GO_CELL_FATE_COMMITMENT	95	0.338287	1.72066	0.0070922	0.0496316	0.0338236	889	tags=39%, list=24%, signal=31%	LBX1/HOXA2/HOXC10/GATA4/NKX2-5/HOXD10/WT1/PDPN/DMRTA2/FOXA2/TBX20/PITX1/GDF3/DKK1/TLX3/ELF5/GSX2/IL6/EBF2/TBX1/NODAL/WNT16/ROR2/GATA3/ISL2/ISL1/FOXA1/SLAMF6/TEAD3/FEV/OLIG3/SLAMF8/EOMES/NKX2-1/GATA6/NKX6-1/BARHL2
GO_REGULATION_OF_CELL_CYCLE_PHASE_TRANSITION	GO_REGULATION_OF_CELL_CYCLE_PHASE_TRANSITION	91	0.343748	1.74094	0.0071066	0.0496316	0.0338236	1190	tags=52%, list=32%, signal=36%	HMGA2/DLGAP5/E2F7/ANXA1/UBE2C/CDC20/TTK/NEK2/FAM83D/NDC80/AURKB/PHOX2B/BUB1/CCNB1/CDC25C/CDC45/GTSE1/CENPE/KIF14/E2F8/CDK1/ESPL1/TPX2/BUB1B/ORC1/AURKA/HMMR/CDC6/CENPF/CDKN2C/TCIM/CLSPN/WEE1/CDK4/DTL/SUSD2/EGFR/TERT/GLI1/TRIP13/GPNMB/PLK1/FGF10/CDK2/SIX3/CDKN2A/GADD45A
GO_NEUROTRANSMITTER_RECEPTOR_TRANSPORT	GO_NEUROTRANSMITTER_RECEPTOR_TRANSPORT	19	-0.363368	-2.0166	0.00714286	0.0496316	0.0338236	1097	tags=74%, list=29%, signal=52%	ARC/GRIP1/CACNG8/DNM1/HPCA/CALY/DNM3/CPLX1/KIF5A/SNAP25/STX1B/CACNG2/CACNG3/ARHGAP44
GO_CELLULAR_RESPONSE_TO_BIOTIC_STIMULUS	GO_CELLULAR_RESPONSE_TO_BIOTIC_STIMULUS	77	0.349567	1.72708	0.00715015	0.0496316	0.0338236	1476	tags=58%, list=39%, signal=36%	IL36B/LTF/CXCL8/CXCL10/SERPINE1/CXCL6/CXCL9/FCGR2B/CXCL11/CSF2/SPON2/PTPN22/IL6/NOS2/CSF3/IL36RN/STAP1/CARD16/DEFA3/CD80/KMO/CD36/HAMP/IL10/CDK4/VIM/PDCD1LG2/DEFA4/LY96/IL36G/ICAM1/CCL5/CARD17/CCR5/LBP/PF4V1/CXCL13/PPBP/TFPI/ANKRD1/CCL2/LILRB2/ACOD1/CD274/CASP1
GO_AGING	GO_AGING	80	0.346495	1.71548	0.00716479	0.0496316	0.0338236	1209	tags=50%, list=32%, signal=35%	HMGA2/IGFBP2/TIMP1/MMP7/SERPINE1/COL4A2/RETN/ADM/NOX4/DKK1/CCL11/PDX1/NAMPT/LOXL2/GJB2/TWIST1/WNT16/AURKB/SOD2/LEP/CDK1/FOXM1/SERPING1/KMO/HAMP/TYMS/IL10/BCL2A1/DCN/TERT/RAD54L/ICAM1/IL15/KYNU/ALDH3A1/CTSC/TP63/CDKN2A/PAX5/IGFBP5
GO_MITOTIC_METAPHASE_PLATE_CONGRESSION	GO_MITOTIC_METAPHASE_PLATE_CONGRESSION	15	0.565786	1.90728	0.00724638	0.0496316	0.0338236	795	tags=67%, list=21%, signal=53%	CDCA8/NDC80/AURKB/KIF2C/KIF18A/CCNB1/CENPE/KIF14/NUF2/KIFC1
GO_STRIATED_MUSCLE_CELL_DIFFERENTIATION	GO_STRIATED_MUSCLE_CELL_DIFFERENTIATION	62	0.370038	1.76922	0.00725389	0.0496316	0.0338236	611	tags=32%, list=16%, signal=27%	GATA4/NKX2-5/GDF15/SHOX2/ADAM12/WT1/LOX/CXCL10/CXCL9/VEGFA/ALPK2/TNFSF14/NOX4/DKK1/SDC1/TBX1/CCNB1/IGF2/MMP14/CDK1
GO_HINDLIMB_MORPHOGENESIS	GO_HINDLIMB_MORPHOGENESIS	12	0.578144	1.83775	0.0072904	0.0496316	0.0338236	1212	tags=83%, list=32%, signal=57%	HOXD10/TFAP2B/PITX1/HOXD9/TWIST1/OSR2/GPC3/GDF5/TP63/OSR1
GO_POSITIVE_REGULATION_OF_LYMPHOCYTE_MIGRATION	GO_POSITIVE_REGULATION_OF_LYMPHOCYTE_MIGRATION	12	0.575831	1.8304	0.0072904	0.0496316	0.0338236	1276	tags=83%, list=34%, signal=55%	CCL7/CCL20/CXCL10/TNFSF14/CCR2/XCL2/ITGA4/CCL5/XCL1/CXCL13
GO_MRNA_PROCESSING	GO_MRNA_PROCESSING	20	-0.380822	-2.14049	0.00735294	0.0496316	0.0338236	725	tags=60%, list=19%, signal=49%	CELF5/POLR2F/CELF4/SRRM4/RBM11/RBFOX3/KHDRBS2/RBFOX1/CPEB3/CSDC2/ADARB2/MYOD1
GO_NEGATIVE_REGULATION_OF_SYNAPTIC_TRANSMISSION	GO_NEGATIVE_REGULATION_OF_SYNAPTIC_TRANSMISSION	20	-0.459581	-2.58318	0.00735294	0.0496316	0.0338236	1097	tags=75%, list=29%, signal=53%	ARC/HTR1B/ADCY8/CBLN1/CD38/SLC24A2/CELF4/STXBP1/SNCA/KCNB1/SYT4/SHANK2/DRD1/HTR2A/DRD5
GO_REGULATION_OF_DENDRITIC_SPINE_DEVELOPMENT	GO_REGULATION_OF_DENDRITIC_SPINE_DEVELOPMENT	20	-0.61873	-3.4777	0.00735294	0.0496316	0.0338236	1097	tags=90%, list=29%, signal=64%	ARC/CAMK2B/PPFIA2/CDK5R1/SRCIN1/KIF1A/NEURL1/FSTL4/PAK3/DNM3/RELN/CDKL5/CUX2/NGEF/CPEB3/SHANK1/SHANK2/ARHGAP44
GO_POSITIVE_REGULATION_OF_PROTEIN_KINASE_B_SIGNALING	GO_POSITIVE_REGULATION_OF_PROTEIN_KINASE_B_SIGNALING	43	0.409519	1.83733	0.00736067	0.0496316	0.0338236	1369	tags=63%, list=36%, signal=40%	CHI3L1/GDF15/FGF3/THBS1/NOX4/FGF19/AREG/EREG/ICOS/TRAT1/CSF3/GATA3/TNFSF11/IGF2/LEP/CD80/CD28/LRP2/EGFR/HGF/LCK/FGF10/IGFBP5/RAC2/CCR7/PDGFA/F3
GO_MYELOID_CELL_APOPTOTIC_PROCESS	GO_MYELOID_CELL_APOPTOTIC_PROCESS	11	0.584775	1.82213	0.00740741	0.0496316	0.0338236	1571	tags=100%, list=42%, signal=58%	CLEC5A/HCAR2/ANXA1/IL6/CCL5/APOH/CDKN2A/CCR5/EPO/FCER1G/CXCR2
GO_NEURON_PROJECTION_ORGANIZATION	GO_NEURON_PROJECTION_ORGANIZATION	21	-0.481603	-2.85065	0.00740741	0.0496316	0.0338236	1097	tags=86%, list=29%, signal=61%	ARC/MAP1A/CAMK2B/ZNF365/PPFIA2/CDK5R1/SRCIN1/KIF1A/PAK3/DNM3/RELN/GRIN2B/ATP1A3/CUX2/NGEF/SHANK1/SHANK2/ARHGAP44
GO_POSITIVE_REGULATION_OF_CELLULAR_EXTRAVASATION	GO_POSITIVE_REGULATION_OF_CELLULAR_EXTRAVASATION	11	0.583117	1.81696	0.00740741	0.0496316	0.0338236	1071	tags=82%, list=28%, signal=59%	CCR2/XG/ITGA4/MDK/PDGFD/SELP/IL1R1/ICAM1/PLVAP
GO_POSITIVE_REGULATION_OF_MONONUCLEAR_CELL_MIGRATION	GO_POSITIVE_REGULATION_OF_MONONUCLEAR_CELL_MIGRATION	11	0.582465	1.81493	0.00740741	0.0496316	0.0338236	1056	tags=73%, list=28%, signal=52%	CXCL10/SERPINE1/FPR2/LGALS3/CCR2/PDGFD/CCL5/CCL1
GO_PRESYNAPTIC_ENDOCYTOSIS	GO_PRESYNAPTIC_ENDOCYTOSIS	21	-0.570081	-3.37436	0.00740741	0.0496316	0.0338236	1021	tags=86%, list=27%, signal=63%	SYT7/DNM1/SNAP91/RAB27B/DNAJC6/SLC17A7/DNM3/SYT1/SNCA/SNCB/SYT5/SYP/STX1A/SYT2/PACSIN1/SH3GL2/SLC2A4/SNCG
GO_REGULATION_OF_POSTSYNAPTIC_MEMBRANE_NEUROTRANSMITTER_RECEPTOR_LEVELS	GO_REGULATION_OF_POSTSYNAPTIC_MEMBRANE_NEUROTRANSMITTER_RECEPTOR_LEVELS	21	-0.393397	-2.32856	0.00740741	0.0496316	0.0338236	1097	tags=76%, list=29%, signal=54%	ARC/GRIP1/CACNG8/DNM1/HPCA/CALY/PRKCZ/DNM3/CPLX1/DLG2/SNAP25/FRRS1L/STX1B/CACNG2/CACNG3/ARHGAP44
GO_RESPONSE_TO_VITAMIN_D	GO_RESPONSE_TO_VITAMIN_D	11	0.576018	1.79484	0.00740741	0.0496316	0.0338236	1060	tags=73%, list=28%, signal=52%	STC1/CXCL10/CYP27B1/VDR/SPP1/SNAI2/TNC/IL15
GO_GLAND_MORPHOGENESIS	GO_GLAND_MORPHOGENESIS	38	0.421221	1.83447	0.00749465	0.0500797	0.0341289	1416	tags=68%, list=38%, signal=43%	HOXB13/HOXD13/AREG/CCL11/VDR/IL6/FOXA1/SNAI2/MDK/EGFR/MSN/GLI1/HGF/CAV1/TGFB2/TNC/EPHA2/FGF10/NKX2-3/TP63/IGFBP5/HPN/CEACAM1/PDGFA/NRP1/SEMA3A
GO_POSITIVE_REGULATION_OF_ANIMAL_ORGAN_MORPHOGENESIS	GO_POSITIVE_REGULATION_OF_ANIMAL_ORGAN_MORPHOGENESIS	29	0.438144	1.78145	0.00769231	0.0512612	0.0349341	493	tags=38%, list=13%, signal=33%	HOXC11/LIF/WT1/VEGFA/DKK1/HAND2/VDR/HOXB7/SPRY1/TWIST1/GATA3
GO_NEURON_FATE_COMMITMENT	GO_NEURON_FATE_COMMITMENT	25	0.467928	1.82345	0.00788288	0.052248	0.0356066	862	tags=52%, list=23%, signal=40%	LBX1/HOXC10/HOXD10/DMRTA2/TLX3/GSX2/ISL2/ISL1/FOXA1/FEV/OLIG3/NKX2-1/NKX6-1
GO_T_CELL_MIGRATION	GO_T_CELL_MIGRATION	25	0.471723	1.83823	0.00788288	0.052248	0.0356066	1349	tags=72%, list=36%, signal=47%	CCL20/CXCL10/CXCL11/TNFSF14/MYO1G/CCR2/CXCR3/XG/XCL2/ITGA4/MSN/CCL26/ICAM1/CCL5/XCL1/CXCL13/GPR15/CCL2
GO_MYELOID_LEUKOCYTE_ACTIVATION	GO_MYELOID_LEUKOCYTE_ACTIVATION	205	0.275786	1.51801	0.00799201	0.0527399	0.0359419	1261	tags=43%, list=33%, signal=30%	PLA2G2A/MMP9/CHI3L1/HP/LTF/MMP8/PTX3/CXCL8/CXCL6/TNFAIP6/MCEMP1/FABP5/RETN/CLEC5A/FCGR2B/PLAU/CAMP/THBS1/EDN2/FPR2/CSF2/S100A9/ORM1/ANXA2/IL13RA2/IL31RA/S100A8/NAMPT/SERPINA3/LGALS3/IL6/LYZ/TAFA3/PLAUR/CLEC12A/ABCA13/ANPEP/CD93/CCR2/CD2/RNASE2/HK3/SLAMF1/STAP1/SERPINA1/TTR/ADGRE3/PRG2/SLPI/HSPA6/S100A11/CR1/CEACAM3/CD36/IFNG/IL10/CLEC4C/SLC11A1/HMOX1/IQGAP2/CD58/ADGRE2/DEFA4/TLR8/FCGR3B/FCGR2A/S1…
GO_LEUKOCYTE_DIFFERENTIATION	GO_LEUKOCYTE_DIFFERENTIATION	149	0.299265	1.5976	0.008	0.0527399	0.0359419	1559	tags=57%, list=41%, signal=35%	MMP9/IL36B/IL2RA/LTF/LIF/HOXA7/CCN4/FCGR2B/VEGFA/CLCF1/CSF2/ANXA2/ANXA1/IL31RA/PTPN22/IL6/ITK/CSF3/ROR2/GATA3/TNFSF11/CCR2/CD2/CD3D/SOCS1/MMP14/IL7R/LEP/SLAMF6/CR1/CD80/CD28/ITGA4/SLAMF8/RUNX1/IFNG/MDK/IL10/EOMES/CD3G/GPC3/CD40LG/CD101/CD3E/LGALS1/FAM20C/GPR18/BCL3/HLA-DRB1/IL15/BATF/IL11/IFNA6/LILRB3/MYB/LCK/NFKBIZ/EPHA2/NKX2-3/IL7/PTGER4/CLEC4D/BLK/CCR7/CD79B/TBX21/FOXJ1/IFNA13/HLA-DOA/CEACAM1/…
GO_RESPONSE_TO_PEPTIDE	GO_RESPONSE_TO_PEPTIDE	119	0.309669	1.62375	0.0080402	0.0527637	0.0359581	1029	tags=39%, list=27%, signal=30%	MMP9/MMP13/COL1A1/TIMP1/GDF15/RETN/FCGR2B/REG1B/ADM/MMP12/AREG/FPR2/EREG/REG1A/ANXA1/RARRES2/SOCS3/PTPN22/NAMPT/GJB2/SOCS2/GAL/AGTR1/CCNA2/IGF2/SOCS1/LEP/MMP3/CASP4/VGF/CDC6/ITGA4/BRIP1/CD36/NGFR/IL10/CDK4/VIM/NKX6-1/FGF21/GRB14/PRL/CAV2/CAV1/MMP2/ICAM1/CITED1
GO_CELLULAR_RESPONSE_TO_ACID_CHEMICAL	GO_CELLULAR_RESPONSE_TO_ACID_CHEMICAL	19	0.512667	1.86081	0.00812065	0.0527637	0.0359581	198	tags=32%, list=5%, signal=30%	COL3A1/COL1A1/COL1A2/COL4A1/VEGFA/COL5A2
GO_CELLULAR_COMPONENT_DISASSEMBLY	GO_CELLULAR_COMPONENT_DISASSEMBLY	92	0.34063	1.72781	0.00813835	0.0527637	0.0359581	706	tags=33%, list=19%, signal=27%	MMP9/MMP13/MMP8/TIMP1/MMP7/MMP1/PDPN/MAP1LC3C/MMP19/DPP4/MMP12/DKK1/MMP11/IL6/CCNB2/TPSAB1/TOP2A/KIF2C/KIF18A/CCNB1/WDR72/MMP10/SLN/MMP14/MMP3/CDK1/TPX2/SNAI2/LAMC1/KLK2
GO_REGULATION_OF_CELLULAR_RESPONSE_TO_GROWTH_FACTOR_STIMULUS	GO_REGULATION_OF_CELLULAR_RESPONSE_TO_GROWTH_FACTOR_STIMULUS	78	0.349896	1.73093	0.0081716	0.0527637	0.0359581	1214	tags=53%, list=32%, signal=36%	OTX2/GATA4/LOX/TFAP2B/THBS1/HTRA3/GDF3/DKK1/ITGB3/ASPN/CER1/SPRY1/ITGA5/GATA3/SPRY4/ADAMTS3/NPNT/VASN/SFRP4/FSTL1/NGFR/HTRA4/LRP2/NKX2-1/GPC3/FST/SHISA2/SOST/ITGA3/DCN/CAV2/CAV1/FAM20C/SKOR2/EMILIN1/CITED1/GDF5/HHIP/FGF10/GREM1/SLC2A10
GO_CATECHOLAMINE_SECRETION	GO_CATECHOLAMINE_SECRETION	24	-0.606528	-3.79477	0.00819672	0.0527637	0.0359581	1169	tags=92%, list=31%, signal=64%	CNR1/HTR1B/CHRNB2/SYT7/CHRNA4/SYT15/VIP/RAB3A/SYT1/HRH3/SNCA/SYT5/STX1A/SYT13/SYT2/CHGA/KCNB1/SYT4/SYT10/CARTPT/HTR2A/SNCG
GO_DENDRITIC_SPINE_DEVELOPMENT	GO_DENDRITIC_SPINE_DEVELOPMENT	24	-0.597222	-3.73655	0.00819672	0.0527637	0.0359581	1533	tags=88%, list=41%, signal=52%	ARC/CAMK2B/ZNF365/PPFIA2/CDK5R1/SRCIN1/KIF1A/NEURL1/FSTL4/PAK3/DNM3/RELN/CDKL5/CUX2/NGEF/CPEB3/SHANK1/SLC12A5/SHANK2/CAMK2A/ARHGAP44
GO_EXOCYTIC_PROCESS	GO_EXOCYTIC_PROCESS	24	-0.6198	-3.8778	0.00819672	0.0527637	0.0359581	1107	tags=92%, list=29%, signal=65%	LYN/SYT7/NPPA/PPFIA3/VAMP1/UNC13A/ERC2/RAB3A/UNC13C/PRRT2/STXBP1/SYT1/CPLX1/SNCA/RAB3C/SNAP25/STX1A/DMTN/STX1B/KCNB1/CPLX2/NAPB
GO_LONG_CHAIN_FATTY_ACID_METABOLIC_PROCESS	GO_LONG_CHAIN_FATTY_ACID_METABOLIC_PROCESS	24	-0.309562	-1.93679	0.00819672	0.0527637	0.0359581	2610	tags=100%, list=69%, signal=31%	SLC27A6/SLC27A3/CYP4F3/CYP4F12/PLP1/PTGS2/PTGS1/ALOX5/ACADL/CYP4F2/PTGES/ELOVL2/CYP2S1/PLA2G4A/CYP4A22/FAAH/PTGDS/ADTRP/CYP2E1/ACSL6/CYP1A1/ALOX12B/CYP4A11
GO_SYNAPTIC_VESICLE_RECYCLING	GO_SYNAPTIC_VESICLE_RECYCLING	24	-0.550499	-3.44422	0.00819672	0.0527637	0.0359581	1021	tags=83%, list=27%, signal=61%	SYT7/DNM1/SNAP91/RAB27B/DNAJC6/SLC17A7/DNM3/RAB3A/SYT1/SNCA/SNCB/SYT5/SYP/STX1A/SYT2/STX1B/PACSIN1/SH3GL2/SLC2A4/SNCG
GO_ADULT_LOCOMOTORY_BEHAVIOR	GO_ADULT_LOCOMOTORY_BEHAVIOR	17	0.539548	1.89475	0.00825472	0.0528155	0.0359934	231	tags=35%, list=6%, signal=33%	DMBX1/HOXB8/HOXD10/EN1/FOXA2/HOXD9
GO_NEGATIVE_REGULATION_OF_MITOTIC_CELL_CYCLE	GO_NEGATIVE_REGULATION_OF_MITOTIC_CELL_CYCLE	62	0.366398	1.75182	0.00829016	0.0528155	0.0359934	1199	tags=55%, list=32%, signal=38%	HMGA2/E2F7/CDC20/TTK/TOP2A/NDC80/PTTG1/AURKB/BUB1/CCNB1/CDC25C/GTSE1/E2F8/CDK1/BUB1B/ORC1/AURKA/CDC6/CENPF/CDKN2C/CLSPN/WEE1/IL10/CDK4/EGFR/DDIAS/TRIP13/GPNMB/PLK1/FAP/CDK2/CDKN2A/GADD45A/TOM1L1
GO_NEGATIVE_REGULATION_OF_MUSCLE_CELL_DIFFERENTIATION	GO_NEGATIVE_REGULATION_OF_MUSCLE_CELL_DIFFERENTIATION	13	0.577961	1.88659	0.00840336	0.0528155	0.0359934	248	tags=38%, list=7%, signal=36%	NKX2-5/CXCL10/TCF23/DKK1/EREG
GO_REGULATION_OF_RECEPTOR_BINDING	GO_REGULATION_OF_RECEPTOR_BINDING	13	0.578703	1.88901	0.00840336	0.0528155	0.0359934	276	tags=38%, list=7%, signal=36%	MMP9/HOXA3/LOX/PHLDA2/ANXA2
GO_T_CELL_RECEPTOR_SIGNALING_PATHWAY	GO_T_CELL_RECEPTOR_SIGNALING_PATHWAY	43	0.404412	1.81441	0.0084122	0.0528155	0.0359934	1595	tags=74%, list=42%, signal=43%	PTPN22/LGALS3/ITK/TRAT1/GATA3/CD3D/GBP1/HLA-DQA1/CD28/UBASH3A/HLA-DRA/CD3G/KCNN4/CD3E/HLA-DQB1/HLA-DPA1/HLA-DRB1/HLA-DQA2/HLA-DQB2/LCK/NFKBIZ/MOG/HLA-DRB5/BTN1A1/CCR7/HLA-DPB1/SKAP1/CEACAM1/TXK/SH2D1A/CD276/ZAP70
GO_ASSOCIATIVE_LEARNING	GO_ASSOCIATIVE_LEARNING	23	-0.466686	-2.87913	0.00847458	0.0528155	0.0359934	637	tags=65%, list=17%, signal=55%	TAC1/NEUROD2/PDE1B/RELN/CCK/TAFA2/NRGN/TBR1/SNAP25/GRIN2A/SHANK1/GRIN1/DRD1/DRD5/GABRA5
GO_DOPAMINE_TRANSPORT	GO_DOPAMINE_TRANSPORT	22	-0.455382	-2.76574	0.00847458	0.0528155	0.0359934	1169	tags=77%, list=31%, signal=54%	CNR1/HTR1B/CHRNB2/SYT7/CHRNA4/SYT15/RAB3A/SYT1/SNCA/SYT5/SYT13/SYT2/SYT4/SYT10/DRD1/HTR2A/SNCG
GO_GLUTAMATE_SECRETION	GO_GLUTAMATE_SECRETION	22	-0.572962	-3.47985	0.00847458	0.0528155	0.0359934	966	tags=86%, list=26%, signal=65%	PPFIA3/PPFIA2/SLC1A2/SLC17A7/GLS2/CCK/RAB3A/NTRK2/GRM2/RIMS1/STXBP1/SYT1/HRH3/CPLX1/SLC1A6/SNAP25/STX1A/TSPOAP1/SYT4
GO_HIPPOCAMPUS_DEVELOPMENT	GO_HIPPOCAMPUS_DEVELOPMENT	22	-0.319858	-1.94264	0.00847458	0.0528155	0.0359934	833	tags=59%, list=22%, signal=46%	CDK5R1/NEFL/ANXA3/FGF13/RELN/NEUROD6/CDK5R2/LHX5/KCNA1/SLC32A1/HTR5A/FEZF2/DRD1
GO_POSITIVE_REGULATION_OF_SYNAPSE_ASSEMBLY	GO_POSITIVE_REGULATION_OF_SYNAPSE_ASSEMBLY	22	-0.359689	-2.18455	0.00847458	0.0528155	0.0359934	1079	tags=73%, list=29%, signal=52%	LRRTM1/VSTM5/ADGRB3/IL1RAPL1/SLITRK1/ASIC2/CBLN1/NRXN1/SLITRK5/LINGO2/NTRK2/SEMA4A/CUX2/SLITRK4/CBLN2/LRTM2
GO_REGULATION_OF_NEURONAL_SYNAPTIC_PLASTICITY	GO_REGULATION_OF_NEURONAL_SYNAPTIC_PLASTICITY	22	-0.606611	-3.68421	0.00847458	0.0528155	0.0359934	1097	tags=91%, list=29%, signal=65%	ARC/GRM5/CAMK2B/PPFIA3/SHISA9/UNC13A/SYNGR1/NEURL1/SLC8A2/NCDN/SHISA7/STAR/RAB3A/SLC4A10/SYP/SYT4/GRIN1/CAMK2A/JPH3/RASGRF1
GO_SYNAPTIC_TRANSMISSION_GABAERGIC	GO_SYNAPTIC_TRANSMISSION_GABAERGIC	23	-0.504261	-3.11094	0.00847458	0.0528155	0.0359934	1169	tags=83%, list=31%, signal=57%	CNR1/HTR1B/SYN3/GABRA3/ADRA1A/CA7/PHF24/TAC1/PRKCE/STXBP1/GABRA4/GABRG3/NPAS4/GABRG2/GABRA6/GABRA1/GABRB2/GABRA5/GABRG1
GO_TUMOR_NECROSIS_FACTOR_SUPERFAMILY_CYTOKINE_PRODUCTION	GO_TUMOR_NECROSIS_FACTOR_SUPERFAMILY_CYTOKINE_PRODUCTION	41	0.414613	1.83839	0.00850159	0.0528155	0.0359934	1009	tags=51%, list=27%, signal=38%	LTF/MMP8/THBS1/ORM1/SPON2/LILRA5/PTPN22/IL6/TWIST1/CCR2/CD2/SLAMF1/ISL1/LEP/CD36/IFNG/IL10/GPR18/LY96/BCL3/GPNMB
GO_SISTER_CHROMATID_COHESION	GO_SISTER_CHROMATID_COHESION	12	0.568441	1.80691	0.00850547	0.0528155	0.0359934	698	tags=67%, list=19%, signal=54%	CDC20/BUB1/SGO1/ESCO2/HASPIN/ESPL1/BUB1B/MEIKIN
GO_POSITIVE_REGULATION_OF_BINDING	GO_POSITIVE_REGULATION_OF_BINDING	38	0.417441	1.81801	0.00856531	0.0530531	0.0361553	1001	tags=50%, list=27%, signal=37%	MMP9/HOXA3/MMP8/CTHRC1/HAND2/ANXA2/PDX1/EBF2/PLAUR/TWIST1/CSF3/GATA3/ISL1/ACE/IFNG/SPTA1/TERT/CAV1/PYHIN1
GO_CELLULAR_RESPONSE_TO_AMYLOID_BETA	GO_CELLULAR_RESPONSE_TO_AMYLOID_BETA	11	0.570082	1.77634	0.00864198	0.0532251	0.0362725	1027	tags=73%, list=27%, signal=53%	FCGR2B/FPR2/NAMPT/CASP4/ITGA4/CD36/NGFR/ICAM1
GO_PHARYNGEAL_SYSTEM_DEVELOPMENT	GO_PHARYNGEAL_SYSTEM_DEVELOPMENT	11	0.571945	1.78215	0.00864198	0.0532251	0.0362725	553	tags=55%, list=15%, signal=47%	NKX2-5/BMP5/RIPPLY3/TBX1/GATA3/ISL1
GO_POSITIVE_REGULATION_OF_T_CELL_PROLIFERATION	GO_POSITIVE_REGULATION_OF_T_CELL_PROLIFERATION	35	0.426706	1.81769	0.00865801	0.0532251	0.0362725	1595	tags=74%, list=42%, signal=43%	IL2RA/IGFBP2/CD70/ANXA1/PTPN22/IL6/CCR2/IGF2/LEP/CD80/CD28/CD40LG/PDCD1LG2/CD3E/SPTA1/HLA-DPA1/CCL5/IL15/XCL1/HLA-DPB1/LILRB2/CD274/EPO/HLA-DMB/CD276/ZAP70
GO_POSITIVE_REGULATION_OF_NERVOUS_SYSTEM_PROCESS	GO_POSITIVE_REGULATION_OF_NERVOUS_SYSTEM_PROCESS	25	-0.396146	-2.48635	0.00877193	0.053524	0.0364762	808	tags=64%, list=21%, signal=51%	WASF3/PRKCZ/NRXN1/RELN/CCK/RIMS1/RGS4/CUX2/STX1A/RIMS2/STX1B/TPPP/SHANK1/SHANK2/GRIN1/CARTPT
GO_REGULATION_OF_DENDRITE_MORPHOGENESIS	GO_REGULATION_OF_DENDRITE_MORPHOGENESIS	25	-0.580274	-3.642	0.00877193	0.053524	0.0364762	1427	tags=96%, list=38%, signal=60%	TRPC6/NR2E1/SEMA4D/ARC/CHRNB2/CAMK2B/ADGRB3/IL1RAPL1/PPFIA2/CDK5R1/NEUROG3/SRCIN1/HECW1/KIF1A/KNDC1/PAK3/DNM3/RELN/CDKL5/CUX2/NGEF/TRPC5/GRIN1/ARHGAP44
GO_RESPONSE_TO_DOPAMINE	GO_RESPONSE_TO_DOPAMINE	25	-0.531677	-3.33699	0.00877193	0.053524	0.0364762	507	tags=64%, list=13%, signal=56%	RGS9/NSG2/RGS4/GNAL/HRH3/CHRM4/HTR6/CHRM1/HTR5A/DRD1/HTR1E/HTR2C/HTR1A/HTR2A/OPRM1/DRD5
GO_SPECIFICATION_OF_SYMMETRY	GO_SPECIFICATION_OF_SYMMETRY	30	0.447201	1.82712	0.00880088	0.0535677	0.036506	392	tags=33%, list=10%, signal=30%	PITX2/LBX1/GATA4/NKX2-5/TBX20/HAND2/NKX3-2/CER1/TBX1/NODAL
GO_REGULATION_OF_EPITHELIAL_CELL_APOPTOTIC_PROCESS	GO_REGULATION_OF_EPITHELIAL_CELL_APOPTOTIC_PROCESS	28	0.451712	1.81628	0.00884956	0.053731	0.0366173	1566	tags=79%, list=42%, signal=46%	SERPINE1/CD248/THBS1/PDX1/IL6/GATA3/SFRP4/FASLG/ITGA4/MDK/HMOX1/CD40LG/FGF21/TERT/ECSCR/ICAM1/ANGPTL4/PLA2R1/CCL2/NDNF/FGG/COL18A1
GO_REGULATION_OF_CELL_CYCLE_ARREST	GO_REGULATION_OF_CELL_CYCLE_ARREST	26	0.472495	1.86888	0.00892857	0.0539444	0.0367627	1190	tags=65%, list=32%, signal=45%	HMGA2/E2F7/PHOX2B/CCNB1/CDC25C/GTSE1/E2F8/CDK1/FOXM1/AURKA/CDK4/GATA6/TP73/FAP/FGF10/CDK2/GADD45A
GO_SMOOTH_MUSCLE_CELL_MIGRATION	GO_SMOOTH_MUSCLE_CELL_MIGRATION	26	0.462681	1.83006	0.00892857	0.0539444	0.0367627	1572	tags=77%, list=42%, signal=45%	POSTN/SERPINE1/CCN4/PLAU/NOX4/PLAT/IGFBP3/ITGB3/ACE/S100A11/MDK/PDGFD/TERT/CCL5/IGFBP5/PDGFA/NRP1/P2RY6/ADAMTS1/DOCK5
GO_VIRAL_LIFE_CYCLE	GO_VIRAL_LIFE_CYCLE	83	0.340013	1.69777	0.00917431	0.0548275	0.0373645	1459	tags=59%, list=39%, signal=37%	HMGA2/LTF/LRRC15/PTX3/CXCL8/CLEC5A/DPP4/ITGB3/ANPEP/TOP2A/ITGA5/SLAMF1/FCN3/CDK1/SLPI/CR1/CD80/CD28/CXCR6/APOBEC3B/EGFR/LAMP3/OASL/CAV2/CAV1/ISG20/LGALS1/APOBEC3D/TNFRSF4/PLSCR1/ICAM1/CCL5/HLA-DRB1/OAS1/EPHA2/APOBEC3C/APOBEC3G/CCR5/MOG/APOBEC3F/OAS2/FCN1/NR5A2/GPR15/CCL2/NECTIN4/MX1/APOBEC3A/CD74
GO_NEURAL_CREST_CELL_MIGRATION	GO_NEURAL_CREST_CELL_MIGRATION	19	0.508887	1.84709	0.00928074	0.0548275	0.0373645	600	tags=47%, list=16%, signal=40%	PITX2/HAND2/TBX1/FN1/TWIST1/PHOX2B/SEMA3F/ISL1/ALX1
GO_ACIDIC_AMINO_ACID_TRANSPORT	GO_ACIDIC_AMINO_ACID_TRANSPORT	27	-0.469979	-3.1454	0.00943396	0.0548275	0.0373645	966	tags=78%, list=26%, signal=58%	PPFIA3/SLC25A18/PPFIA2/SLC17A6/SLC1A2/SLC17A7/GLS2/CCK/RAB3A/NTRK2/GRM2/RIMS1/STXBP1/SYT1/HRH3/CPLX1/SLC1A6/SNAP25/STX1A/TSPOAP1/SYT4
GO_AMINO_ACID_TRANSMEMBRANE_TRANSPORT	GO_AMINO_ACID_TRANSMEMBRANE_TRANSPORT	26	-0.295623	-1.91272	0.00943396	0.0548275	0.0373645	937	tags=62%, list=25%, signal=47%	SLC6A5/SLC6A19/SLC25A18/SLC6A7/SLC38A8/SLC7A4/SLC17A6/SLC1A4/SLC1A2/SLC17A7/SLC7A14/RGS4/SLC1A6/SLC6A15/SLC32A1/SLC6A18
GO_CALCIUM_ION_REGULATED_EXOCYTOSIS	GO_CALCIUM_ION_REGULATED_EXOCYTOSIS	26	-0.668724	-4.32672	0.00943396	0.0548275	0.0373645	1021	tags=92%, list=27%, signal=68%	SYT7/SYN2/DOC2A/UNC13A/SYT15/RAB3A/UNC13C/CDK5R2/RIMS1/STXBP1/CACNA1I/SYT1/SYT5/STX1A/SYT13/RIMS2/SYT2/STX1B/KCNB1/SYT4/SYT10/RIMS3/RAPGEF4/TRPV6
GO_CELLULAR_RESPONSE_TO_CALCIUM_ION	GO_CELLULAR_RESPONSE_TO_CALCIUM_ION	27	-0.394526	-2.64042	0.00943396	0.0548275	0.0373645	1021	tags=74%, list=27%, signal=54%	SYT7/CRHBP/ADCY8/HPCA/SYT15/CPNE4/NEUROD2/CPNE7/SYT1/SYT5/DMTN/SYT13/CPNE9/SYT2/RYR1/RASAL1/SYT4/SYT10/CPNE6/ADGRV1
GO_GOLGI_ORGANIZATION	GO_GOLGI_ORGANIZATION	10	-0.436381	-1.7452	0.00943396	0.0548275	0.0373645	1481	tags=90%, list=39%, signal=55%	ATP8B1/PLK3/VMP1/TICAM2/PI4K2B/GOLGA8J/CAMSAP3/PLK5/HOOK1
GO_INORGANIC_ION_IMPORT_ACROSS_PLASMA_MEMBRANE	GO_INORGANIC_ION_IMPORT_ACROSS_PLASMA_MEMBRANE	26	-0.308217	-1.9942	0.00943396	0.0548275	0.0373645	644	tags=50%, list=17%, signal=42%	SLC8A2/KCNJ9/SLC24A2/FXYD2/ATP1A3/FAM155A/WNK2/SLC9A2/KCNJ4/SLC12A5/KCNJ11/TRPV6/KCNJ3
GO_MEMBRANE_DEPOLARIZATION_DURING_ACTION_POTENTIAL	GO_MEMBRANE_DEPOLARIZATION_DURING_ACTION_POTENTIAL	10	-0.441709	-1.76651	0.00943396	0.0548275	0.0373645	1625	tags=90%, list=43%, signal=51%	SCN7A/GJA5/SCN3B/SCN2B/SCN8A/SCN2A/SCN11A/ANK3/CACNA1I
GO_POSITIVE_REGULATION_OF_DNA_BINDING	GO_POSITIVE_REGULATION_OF_DNA_BINDING	17	0.533169	1.87234	0.00943396	0.0548275	0.0373645	553	tags=47%, list=15%, signal=40%	MMP9/MMP8/HAND2/PDX1/PLAUR/TWIST1/GATA3/ISL1
GO_POSITIVE_REGULATION_OF_EXOCYTOSIS	GO_POSITIVE_REGULATION_OF_EXOCYTOSIS	27	-0.363386	-2.43201	0.00943396	0.0548275	0.0373645	1183	tags=74%, list=31%, signal=51%	ITGB2/CNR1/SYTL4/SMPD3/SYT7/NPPA/STXBP5/RAB27B/RAB3A/CDK5R2/PRRT2/STXBP1/CACNA1I/SYT1/SNCA/STX1A/KCNB1/VSNL1/SYT4/SYT10
GO_POSITIVE_REGULATION_OF_NEUROTRANSMITTER_TRANSPORT	GO_POSITIVE_REGULATION_OF_NEUROTRANSMITTER_TRANSPORT	10	-0.442062	-1.76793	0.00943396	0.0548275	0.0373645	1169	tags=80%, list=31%, signal=55%	CNR1/SYT7/UNC13A/PRRT2/STXBP1/SYT1/STX1A/STX1B
GO_REGULATION_OF_POSTSYNAPSE_ORGANIZATION	GO_REGULATION_OF_POSTSYNAPSE_ORGANIZATION	27	-0.347564	-2.32612	0.00943396	0.0548275	0.0373645	1097	tags=74%, list=29%, signal=53%	ARC/LRRTM1/CAMK2B/IL1RAPL1/PPFIA2/CDK5R1/SRCIN1/CBLN1/KIF1A/NRXN1/PAK3/SHISA7/DNM3/RELN/CDKL5/GRIN2B/LRFN2/CUX2/NGEF/ARHGAP44
GO_RESPONSE_TO_ALKALOID	GO_RESPONSE_TO_ALKALOID	27	-0.336567	-2.25252	0.00943396	0.0548275	0.0373645	1169	tags=70%, list=31%, signal=49%	CNR1/HTR1B/CHRNB2/CRHBP/ADCY8/MTRNR2L5/PRKCG/TAC1/PRKCE/STAR/RGS4/TACR3/RYR2/RYR1/GRIN1/DRD1/HTR2A/OPRM1/DRD5
GO_MEIOTIC_CELL_CYCLE_PROCESS	GO_MEIOTIC_CELL_CYCLE_PROCESS	46	0.395758	1.79473	0.00944386	0.0548275	0.0373645	1073	tags=54%, list=28%, signal=39%	LIF/EREG/CDC20/ASPM/TTK/TOP2A/PTTG1/KIF18A/BUB1/SGO1/CDC25C/ESPL1/BUB1B/NUF2/NCAPH/AURKA/MEIKIN/BRIP1/RAD51/RAD54L/CKS2/TRIP13/MND1/PLK1/SMC4
GO_NEGATIVE_REGULATION_OF_VASCULATURE_DEVELOPMENT	GO_NEGATIVE_REGULATION_OF_VASCULATURE_DEVELOPMENT	48	0.385756	1.76423	0.00944386	0.0548275	0.0373645	1190	tags=52%, list=32%, signal=36%	MEOX2/HOXA5/WT1/CXCL10/SERPINE1/COL4A2/THBS1/ANGPT2/HSPG2/COL4A3/KLK3/CCR2/FASLG/NGFR/FBLN5/DCN/PRL/NPPB/E2F2/TGFB2/EMILIN1/ECSCR/APOH/EPHA2/GADD45A
GO_POSITIVE_REGULATION_OF_CHEMOTAXIS	GO_POSITIVE_REGULATION_OF_CHEMOTAXIS	51	0.383398	1.76888	0.00945378	0.0548275	0.0373645	1578	tags=67%, list=42%, signal=39%	CCL7/CXCL8/CXCL10/SERPINE1/VEGFA/THBS1/EDN2/TNFSF14/FPR2/RARRES2/IL6/CCR4/CCR2/XCL2/MDK/PDGFD/CCL26/CCL5/CCL1/XCL1/C5AR1/FGF10/LBP/RAC2/CCR7/CXCL13/F3/NRP1/CD74/MET/TMSB4X/F2RL1/CXCR2/CXCL14
GO_HISTONE_PHOSPHORYLATION	GO_HISTONE_PHOSPHORYLATION	14	0.563964	1.87649	0.00960384	0.0554363	0.0377794	681	tags=57%, list=18%, signal=47%	HMGA2/TWIST1/AURKB/CCNB1/CCNA2/HASPIN/CDK1/AURKA
GO_REGULATION_OF_GASTRULATION	GO_REGULATION_OF_GASTRULATION	14	0.5673	1.88759	0.00960384	0.0554363	0.0377794	791	tags=64%, list=21%, signal=51%	OTX2/COL5A1/COL5A2/FOXA2/DKK1/NODAL/IL1RN/MBP/IL10
GO_POSITIVE_REGULATION_OF_MAPK_CASCADE	GO_POSITIVE_REGULATION_OF_MAPK_CASCADE	160	0.294269	1.58059	0.01	0.0575878	0.0392457	1213	tags=44%, list=32%, signal=31%	SAA1/PLA2G2A/CHI3L1/CCL7/LIF/MMP8/GATA4/GDF15/CCL20/FCGR2B/VEGFA/THBS1/NOX4/FGF19/MARCO/CCL23/DKK1/FPR2/HAND2/CCL11/IGFBP3/LILRA5/PTPN22/IL6/TBX1/NODAL/PLA2G5/PBK/WNT16/ROR2/TNFSF11/APELA/IGF2/SLAMF1/IQGAP3/CCL18/NPNT/LEP/CDK1/CCL13/CAVIN3/NRK/XCL2/CD36/PDGFD/CD40LG/EGFR/IGFBP4/FGF21/CAV2/HGF/CCL26/S100A12/TGFB2/GPNMB/ICAM1/TP73/CCL5/HLA-DRB1/SBK2/CCL1/ROR1/IL11/XCL1/DUSP5/C5AR1/FGF10/GADD45A/FPR…
GO_REGULATION_OF_IMMUNE_EFFECTOR_PROCESS	GO_REGULATION_OF_IMMUNE_EFFECTOR_PROCESS	128	0.296338	1.56152	0.0100402	0.057684	0.0393112	1942	tags=71%, list=52%, signal=36%	IL2RA/CXCL6/FCGR2B/CD1A/CLCF1/MMP12/IL13RA2/SPON2/ANXA1/PTPN22/LGALS3/IL6/NOS2/PLA2G5/GATA3/CCR2/C1R/STAP1/C6/IL7R/LEP/SLAMF6/CFI/CR1/SERPING1/CD80/CD28/CFH/SLAMF8/CD36/C1S/IFNG/IL10/CFHR1/HMOX1/CD40LG/CD22/ADGRE2/CD96/CD1B/TNFRSF4/TGFB2/IL1R1/ICAM1/IL15/BIRC3/XCL1/MYB/C5AR1/NFKBIZ/HFE/APOBEC3G/APOBEC3F/LBP/C4BPA/RAC2/C2/BLK/TBX21/FOXJ1/CEACAM1/CRTAM/CFB/NCR1/CD74/SH2D1A/RSAD2/ZNF683/MICB/F2RL1/H…
GO_CELL_SUBSTRATE_ADHESION	GO_CELL_SUBSTRATE_ADHESION	105	0.322278	1.6585	0.0100705	0.0577054	0.0393258	1516	tags=57%, list=40%, signal=35%	POSTN/COL3A1/COL1A1/HOXA7/PDPN/SERPINE1/COL8A1/PLAU/VEGFA/TNFRSF12A/THBS1/MMP12/ANGPT2/ITGB3/LAMB1/FN1/MYO1G/DMP1/ITGA5/GBP1/MMP14/NPNT/NID2/KIF14/COL13A1/RHOD/LAMC1/ACTN1/ITGA4/ITGBL1/CD36/MDK/FBLN5/CD96/ITGA3/CD3E/LGALS1/EMILIN1/EGFL6/LAMC3/FBLN1/EGFLAM/GREM1/CDKN2A/ITGA1/RAC2/CCR7/SKAP1/NDNF/NID1/NRP1/JAG1/ZYX/CD44/ECM2/FGG/LAMB4/NPY2R/BST1/ONECUT1
GO_NEGATIVE_REGULATION_OF_RESPONSE_TO_EXTERNAL_STIMULUS	GO_NEGATIVE_REGULATION_OF_RESPONSE_TO_EXTERNAL_STIMULUS	104	0.322166	1.65528	0.0100908	0.0577054	0.0393258	808	tags=36%, list=21%, signal=29%	SAA1/IL2RA/LTF/SERPINE1/TNFAIP6/FCGR2B/PLAU/THBS1/DPP4/MMP12/SERPINB2/FPR2/PLAT/ANXA2/IL1R2/ANGPT2/SOCS3/TAFA3/PLAUR/SPP1/PBK/GATA3/STAP1/SEMA3F/ISL1/GPR31/CARD16/LEP/SNAI2/CR1/SERPING1/FABP7/THBD/SLAMF8/MDK/IL10/CYP19A1
GO_TRANSMEMBRANE_RECEPTOR_PROTEIN_SERINE_THREONINE_KINASE_SIGNALING_PATHWAY	GO_TRANSMEMBRANE_RECEPTOR_PROTEIN_SERINE_THREONINE_KINASE_SIGNALING_PATHWAY	94	0.327498	1.66234	0.0101523	0.0579222	0.0394735	1050	tags=44%, list=28%, signal=32%	COL3A1/GATA4/COL1A2/FMOD/GDF15/LOX/TFAP2B/THBS1/TBX20/HTRA3/GDF3/BMP5/DKK1/ASPN/CER1/NODAL/TTK/SPRY1/ROR2/NPNT/AFP/VASN/SFRP4/FSTL1/DLX5/HTRA4/LRP2/NKX2-1/GPC3/VIM/FST/SOST/ITGA3/FAM83G/CAV2/CAV1/SKOR2/TGFB2/EMILIN1/CITED1/GDF5
GO_LONG_TERM_SYNAPTIC_POTENTIATION	GO_LONG_TERM_SYNAPTIC_POTENTIATION	28	-0.536137	-3.6811	0.0102041	0.0579488	0.0394917	1595	tags=96%, list=42%, signal=56%	TNR/EPHB2/PTN/NR2E1/TYROBP/ARC/LRRTM1/CALB2/ADCY8/AKAP5/PRKCZ/CYP46A1/SLC8A2/SHISA7/RELN/GRIN2B/NTRK2/SLC24A2/GRIN2C/CALB1/CRHR2/NRGN/SNAP25/GRIN2A/SHANK1/SHANK2/DRD1
GO_RESPONSE_TO_CATECHOLAMINE	GO_RESPONSE_TO_CATECHOLAMINE	28	-0.550223	-3.77781	0.0102041	0.0579488	0.0394917	774	tags=75%, list=21%, signal=60%	HTR3B/CALY/STAR/RGS9/NSG2/RGS4/GNAL/HRH3/SNCA/CHRM4/HTR6/RYR2/CHRM1/HTR5A/DRD1/HTR1E/HTR2C/HTR1A/HTR2A/OPRM1/DRD5
GO_HEART_MORPHOGENESIS	GO_HEART_MORPHOGENESIS	65	0.350337	1.68886	0.0103199	0.0584716	0.0398479	556	tags=31%, list=15%, signal=27%	PITX2/LBX1/GATA4/NKX2-5/SHOX2/COL5A1/VEGFA/ALPK2/TBX20/BMP5/DKK1/HAND2/TBX1/NODAL/SPRY1/TWIST1/WNT16/GATA3/ISL1/DNAH11
GO_GENE_SILENCING	GO_GENE_SILENCING	49	0.382406	1.75661	0.0104822	0.0592544	0.0403814	1632	tags=69%, list=43%, signal=40%	H2AC19/H2AC18/H3C7/H3C8/H4C15/H1-5/H1-3/H3C11/H2AC16/H2AC12/IL6/H2AC13/CDC45/H4C1/H3C14/H1-8/H3C12/H2AC17/EGFR/H3C10/TERT/H2AC20/H4C14/H4C13/CDK2/H4C2/H4C6/H2AC4/H4C3/H3C15/LIN28B/H4C11/H2AC11/H2AC21
GO_INTERFERON_GAMMA_PRODUCTION	GO_INTERFERON_GAMMA_PRODUCTION	41	0.402427	1.78436	0.010627	0.0596525	0.0406527	1560	tags=73%, list=41%, signal=43%	PTPN22/ITK/IL36RN/GATA3/CCR2/CD2/ISL1/SLAMF6/IL10/EOMES/SLC11A1/PDCD1LG2/CD96/TLR8/CD3E/LGALS7B/BCL3/LGALS9B/IL1R1/HLA-DPA1/HLA-DRB1/XCL1/LGALS9C/CCR7/HLA-DPB1/CRTAM/TXK/CD274/F2RL1/CD276
GO_REGULATION_OF_CELL_CYCLE_G1_S_PHASE_TRANSITION	GO_REGULATION_OF_CELL_CYCLE_G1_S_PHASE_TRANSITION	41	0.404967	1.79562	0.010627	0.0596525	0.0406527	1190	tags=61%, list=32%, signal=42%	E2F7/ANXA1/FAM83D/CCNB1/CDC25C/CDC45/GTSE1/KIF14/E2F8/CDK1/AURKA/CDC6/CDKN2C/TCIM/WEE1/CDK4/SUSD2/EGFR/TERT/GLI1/GPNMB/FGF10/CDK2/CDKN2A/GADD45A
GO_RESPONSE_TO_FIBROBLAST_GROWTH_FACTOR	GO_RESPONSE_TO_FIBROBLAST_GROWTH_FACTOR	41	0.405742	1.79906	0.010627	0.0596525	0.0406527	1151	tags=51%, list=31%, signal=36%	POSTN/OTX2/COL1A1/CXCL8/FGF3/THBS1/FGF19/TBX1/SPRY1/GATA3/SPRY4/SHCBP1/NGFR/SHISA2/FGF21/FAM20C/TNC/CCL5/HHIP/GALNT3/FGF10
GO_NEGATIVE_REGULATION_OF_GENE_EXPRESSION_EPIGENETIC	GO_NEGATIVE_REGULATION_OF_GENE_EXPRESSION_EPIGENETIC	40	0.403173	1.77449	0.0106496	0.0596525	0.0406527	1632	tags=72%, list=43%, signal=42%	H2AC19/H2AC18/H3C7/H3C8/H4C15/H1-5/H1-3/H3C11/H2AC16/H2AC12/H2AC13/CDC45/H4C1/H3C14/H1-8/H3C12/H2AC17/H3C10/H2AC20/H4C14/H4C13/H4C2/H4C6/H2AC4/H4C3/H3C15/H4C11/H2AC11/H2AC21
GO_PROTEIN_LOCALIZATION_TO_SYNAPSE	GO_PROTEIN_LOCALIZATION_TO_SYNAPSE	29	-0.55862	-3.87615	0.0108696	0.0604712	0.0412106	1090	tags=86%, list=29%, signal=62%	GRIP1/CACNG8/LRRTM1/MAP1A/BSN/RAB27B/ASIC2/PRKCZ/NRXN1/RELN/NPHS1/GRIN2C/LRRC7/CPLX1/DLG2/KIF5A/SNAP25/STX1B/GRIN2A/SHANK1/CACNG2/CACNG3/GRIN1/PCLO/ARHGAP44
GO_REGULATION_OF_GLUTAMATE_RECEPTOR_SIGNALING_PATHWAY	GO_REGULATION_OF_GLUTAMATE_RECEPTOR_SIGNALING_PATHWAY	29	-0.484847	-3.36425	0.0108696	0.0604712	0.0412106	1097	tags=83%, list=29%, signal=59%	ARC/CACNG8/CRHBP/SHISA9/NEFL/UNC13A/SHISA7/RELN/GRIA2/GRIN2B/NECAB2/RGS9/MAPK8IP2/LRRC7/DLG2/FRRS1L/GRIN2A/SHANK1/CACNG2/CACNG3/SHANK2/GRIN1/OPRM1/RASGRF1
GO_REGULATION_OF_POTASSIUM_ION_TRANSPORT	GO_REGULATION_OF_POTASSIUM_ION_TRANSPORT	29	-0.257654	-1.78781	0.0108696	0.0604712	0.0412106	661	tags=45%, list=18%, signal=37%	KCNS1/VIP/ANK3/WNK2/RGS4/KCNIP2/KCNA1/KCNAB2/KCNS2/KCNIP3/KCNC2/DRD1/HTR2A
GO_REGULATION_OF_MAPK_CASCADE	GO_REGULATION_OF_MAPK_CASCADE	195	0.272626	1.49484	0.010989	0.0609977	0.0415695	1151	tags=40%, list=31%, signal=29%	SAA1/PLA2G2A/CHRNA9/CHI3L1/CCL7/LIF/MMP8/GATA4/GDF15/CCL20/FCGR2B/VEGFA/THBS1/NOX4/FGF19/MARCO/CCL23/DKK1/FPR2/HAND2/CCL11/IGFBP3/LILRA5/PTPN22/IL6/TBX1/FN1/NODAL/SPRY1/PLA2G5/PBK/FAM83D/WNT16/ROR2/TNFSF11/SPRY4/APELA/IGF2/SLAMF1/IQGAP3/GBP1/CCL18/NPNT/LEP/CDK1/FOXM1/CCL13/CAVIN3/NRK/XCL2/CD36/PDGFD/CD40LG/EGFR/IGFBP4/FGF21/CAV2/HGF/CAV1/CCL26/S100A12/TGFB2/EMILIN1/GPNMB/ICAM1/TP73/CCL5/HLA-DRB1/…
GO_POSITIVE_REGULATION_OF_CYTOKINE_PRODUCTION	GO_POSITIVE_REGULATION_OF_CYTOKINE_PRODUCTION	134	0.293201	1.55162	0.0110331	0.0611045	0.0416422	1968	tags=71%, list=52%, signal=35%	SAA1/MMP8/GATA4/IDO1/LUM/SERPINE1/CLEC5A/THBS1/EREG/CSF2/ORM1/SPON2/ANXA1/LILRA5/PTPN22/IL6/PAEP/NODAL/GBP5/TWIST1/GATA3/CCR2/CD2/IL1RAP/ISL1/LEP/SLAMF6/CD80/CD28/RUNX1/CD36/MBP/HILPDA/IFNG/MDK/IL10/SLC11A1/HMOX1/SERPINB7/CD40LG/CD58/TLR8/CD3E/HGF/LY96/BCL3/PYHIN1/IL1R1/HLA-DPA1/CCL1/IL15/BIRC3/XCL1/MYB/C5AR1/CYP1B1/IL7/PTGER4/LBP/FCN1/CCR7/HLA-DPB1/F3/CLEC6A/CRTAM/LILRB2/TXK/CD274/CD74/CASP1/RSA…
GO_RESPONSE_TO_DRUG	GO_RESPONSE_TO_DRUG	109	0.310372	1.60696	0.0110664	0.0611512	0.0416741	1034	tags=39%, list=27%, signal=29%	HMGA2/COL1A1/NNMT/CA9/IGFBP2/ABCC3/GATA4/DPEP1/LOX/TFAP2B/THBS1/VAV3/ANXA1/TNFRSF11B/PDX1/ABCB11/TDO2/NOS2/CSAG3/GAL/FOSL1/GATA3/CCNB1/CDK1/CENPF/SLAMF8/TYMS/MDK/IL10/CDK4/GATA6/RAD51/EGFR/NKX6-1/PLIN2/ITGA3/FGF21/LDHA/RAD54L/LGALS1/TGFB2/ICAM1/TP73
GO_ADAPTIVE_IMMUNE_RESPONSE_BASED_ON_SOMATIC_RECOMBINATION_OF_IMMUNE_RECEPTORS_BUILT_FROM_IMMUNOGLOBULIN_SUPERFAMILY_DOMAINS	GO_ADAPTIVE_IMMUNE_RESPONSE_BASED_ON_SOMATIC_RECOMBINATION_OF_IMMUNE_RECEPTORS_BUILT_FROM_IMMUNOGLOBULIN_SUPERFAMILY_DOMAINS	85	0.344401	1.72669	0.0111562	0.0615091	0.041918	1559	tags=64%, list=41%, signal=38%	CD70/FCGR2B/IGLL5/CD1A/CLCF1/IL13RA2/ANXA1/IL31RA/IL6/MYO1G/PRF1/GATA3/CCR2/EXO1/C1R/C6/IL7R/SLAMF6/CFI/CR1/SERPING1/CD80/CD28/C1RL/C1S/IL10/SLC11A1/CD40LG/CD1B/TLR8/HLA-DQB1/BCL3/IL1R1/ICAM1/HLA-DRB1/BATF/XCL1/NFKBIZ/HFE/CTSC/C4BPA/C2/CXCL13/TBX21/GAPT/FOXJ1/CEACAM1/JAG1/CD274/CD74/RSAD2/CLC/IFNB1/FCER1G
GO_POSITIVE_REGULATION_OF_HEART_GROWTH	GO_POSITIVE_REGULATION_OF_HEART_GROWTH	10	0.589687	1.77022	0.0113924	0.062671	0.0427098	928	tags=70%, list=25%, signal=53%	WT1/TBX20/CCNB1/CDK1/HAMP/GATA6/GLI1
GO_LYMPHOCYTE_ACTIVATION_INVOLVED_IN_IMMUNE_RESPONSE	GO_LYMPHOCYTE_ACTIVATION_INVOLVED_IN_IMMUNE_RESPONSE	55	0.363438	1.70269	0.0114943	0.062942	0.0428945	1559	tags=67%, list=41%, signal=40%	FCGR2B/CLCF1/ANXA1/LGALS3/IL6/GATA3/EXO1/SLAMF6/CD80/CD28/IFNG/MDK/IL10/EOMES/SLC11A1/CD40LG/LGALS1/BCL3/ICAM1/BATF/IFNA6/MYB/NFKBIZ/NKX2-3/PTGER4/KLRF2/CLEC4D/TBX21/GAPT/IFNA13/CEACAM1/CD74/ZNF683/F2RL1/HLA-DMB/IFNB1/FCER1G
GO_MEIOTIC_CHROMOSOME_SEGREGATION	GO_MEIOTIC_CHROMOSOME_SEGREGATION	21	0.485082	1.80274	0.011534	0.062942	0.0428945	1073	tags=67%, list=28%, signal=48%	TTK/TOP2A/PTTG1/BUB1/SGO1/ESPL1/BUB1B/NUF2/NCAPH/MEIKIN/BRIP1/TRIP13/PLK1/SMC4
GO_ADENYLATE_CYCLASE_INHIBITING_G_PROTEIN_COUPLED_RECEPTOR_SIGNALING_PATHWAY	GO_ADENYLATE_CYCLASE_INHIBITING_G_PROTEIN_COUPLED_RECEPTOR_SIGNALING_PATHWAY	33	-0.326555	-2.4337	0.0116279	0.062942	0.0428945	1152	tags=70%, list=31%, signal=49%	RGS1/PTGDR2/HTR1B/PDE2A/ADCY5/ADCY8/AKAP5/ADCY2/RXFP2/GRM2/OPRK1/GRM4/GRM3/GNAL/HRH3/CHRM4/GABBR1/CHRM1/HTR5A/HTR1E/SSTR2/HTR1A/OPRM1
GO_PROTEIN_LOCALIZATION_TO_CELL_JUNCTION	GO_PROTEIN_LOCALIZATION_TO_CELL_JUNCTION	33	-0.515734	-3.8436	0.0116279	0.062942	0.0428945	1090	tags=82%, list=29%, signal=59%	GRIP1/CACNG8/LRRTM1/MAP1A/BSN/RAB27B/ASIC2/PRKCZ/MARVELD3/NRXN1/MPP7/RELN/NPHS1/GRIN2C/LRRC7/CPLX1/DLG2/KIF5A/SNAP25/STX1B/GRIN2A/SHANK1/CACNG2/CACNG3/GRIN1/PCLO/ARHGAP44
GO_REGULATION_OF_SYNAPTIC_TRANSMISSION_GLUTAMATERGIC	GO_REGULATION_OF_SYNAPTIC_TRANSMISSION_GLUTAMATERGIC	33	-0.243838	-1.81724	0.0116279	0.062942	0.0428945	573	tags=42%, list=15%, signal=36%	RELN/GRM2/STXBP1/MAPK8IP2/GRM4/GRM3/SYT1/GRM1/SHANK1/CACNG2/CACNG3/SHANK2/DRD1/HTR2A
GO_REGULATION_OF_SYNAPTIC_VESICLE_EXOCYTOSIS	GO_REGULATION_OF_SYNAPTIC_VESICLE_EXOCYTOSIS	33	-0.611227	-4.55528	0.0116279	0.062942	0.0428945	1071	tags=88%, list=28%, signal=63%	HTR1B/CHRNB2/SYT7/CHRNA4/PRKCB/PPFIA2/VAMP1/PRKCG/ADRA1A/GRIN3A/SYN1/RAB3A/RIMS1/PRRT2/STXBP1/STXBP5L/SYT1/CPLX1/SYP/STX1A/RIMS2/STX1B/CPLX2/SYT4/DRD1/CHRNB3/RIMS3/NAPB/HTR2A
GO_CRANIAL_SKELETAL_SYSTEM_DEVELOPMENT	GO_CRANIAL_SKELETAL_SYSTEM_DEVELOPMENT	18	0.518225	1.8468	0.011655	0.062942	0.0428945	1324	tags=78%, list=35%, signal=51%	HOXA2/HOXA1/TBX1/CEP55/NODAL/TWIST1/RDH10/MMP14/IRX5/TGFB2/SIX2/TP63/PAX5/DLX2
GO_CERAMIDE_BIOSYNTHETIC_PROCESS	GO_CERAMIDE_BIOSYNTHETIC_PROCESS	14	-0.375599	-1.76171	0.0118343	0.062942	0.0428945	2359	tags=100%, list=63%, signal=38%	ST8SIA4/CCN1/TNFRSF1A/SPHK1/SGMS2/FA2H/SMPD3/B3GALT2/TNF/TLCD3B/DEGS2/ST8SIA3/ALOX12B
GO_PHOTOTRANSDUCTION	GO_PHOTOTRANSDUCTION	14	-0.375457	-1.76104	0.0118343	0.062942	0.0428945	813	tags=64%, list=22%, signal=51%	GPR52/ASIC2/CNGB1/ARRB1/PPEF1/OPN4/RGR/RS1/GUCA1C
GO_POSTSYNAPTIC_SIGNAL_TRANSDUCTION	GO_POSTSYNAPTIC_SIGNAL_TRANSDUCTION	13	-0.389213	-1.75247	0.0118343	0.062942	0.0428945	1025	tags=69%, list=27%, signal=51%	CHRNB2/CHRNA4/CDK5R1/LY6H/PLCB1/HRH3/CHRM4/CHRM1/OPRM1
GO_REGULATION_OF_NEUROTRANSMITTER_RECEPTOR_ACTIVITY	GO_REGULATION_OF_NEUROTRANSMITTER_RECEPTOR_ACTIVITY	31	-0.501636	-3.54052	0.0119048	0.062942	0.0428945	1097	tags=84%, list=29%, signal=60%	ARC/CACNG8/CRHBP/LYNX1/SHISA9/NEFL/NPTX1/SHISA7/RELN/GRIA2/GRIN2B/RGS9/DLGAP1/MAPK8IP2/LRRC7/DLG2/DLGAP3/GRIN2A/SHANK1/CACNG2/CACNG3/SHANK2/GRIN1/OPRM1/RASGRF1/DLGAP2
GO_DEVELOPMENTAL_PROCESS_INVOLVED_IN_REPRODUCTION	GO_DEVELOPMENTAL_PROCESS_INVOLVED_IN_REPRODUCTION	230	0.264721	1.47342	0.011988	0.062942	0.0428945	1092	tags=38%, list=29%, signal=29%	HOXB13/HOXD13/HOXA9/STC1/LIF/GATA4/PTX3/WT1/PHLDA2/DMRTA2/RETN/VEGFA/MMP19/ADM/CYP27B1/TCF23/BMP5/AREG/HOXA10/EREG/CSF2/ANGPT2/E2F7/SDC1/ANXA1/SRY/VDR/SOCS3/C11orf88/ASF1B/PAEP/ASPM/NODAL/SPAG4/GJB2/SPP1/SERPINA5/RDH10/PTTG1/STRA6/ROR2/FOSL1/KIF18A/GATA3/CCNB1/APELA/IGF2/MMP14/SPINK1/LEP/AFP/E2F8/FOXA1/ACE/IRX5/PMCH/AURKA/VGF/NRK/BRIP1/MDK/IL10/EOMES/KIFC1/CYP19A1/LRP2/NKX2-1/GATA6/FST/EGFR/DCN/S…
GO_POSITIVE_REGULATION_OF_INTRACELLULAR_SIGNAL_TRANSDUCTION	GO_POSITIVE_REGULATION_OF_INTRACELLULAR_SIGNAL_TRANSDUCTION	273	0.249451	1.41673	0.011988	0.062942	0.0428945	1479	tags=48%, list=39%, signal=31%	SAA1/PLA2G2A/COL3A1/CHI3L1/CCL7/LTF/LIF/MMP8/GATA4/GDF15/CCL20/FGF3/FCGR2B/VEGFA/THBS1/TNFSF14/NOX4/FGF19/MARCO/CCL23/AREG/DKK1/FPR2/S100A4/EREG/HAND2/CCL11/S100A9/IGFBP3/LILRA5/S100A8/PTPN22/IL6/TBX1/NODAL/ICOS/GPR174/PLA2G5/PBK/TRAT1/WNT16/CSF3/ROR2/GATA3/TNFSF11/P2RY10/APELA/IGF2/SECTM1/SLAMF1/IQGAP3/CARD16/CCL18/NPNT/LEP/CDK1/CCL13/GPR65/CAVIN3/NRK/CD80/TCIM/XCL2/CD28/FASLG/OR51E2/F2RL2/CD36/…
GO_MYELOID_LEUKOCYTE_MEDIATED_IMMUNITY	GO_MYELOID_LEUKOCYTE_MEDIATED_IMMUNITY	163	0.280482	1.51292	0.012	0.062942	0.0428945	861	tags=33%, list=23%, signal=26%	MMP9/CHI3L1/HP/LTF/MMP8/PTX3/CXCL6/TNFAIP6/MCEMP1/FABP5/RETN/CLEC5A/FCGR2B/PLAU/CAMP/FPR2/S100A9/ORM1/ANXA2/IL13RA2/SPON2/S100A8/SERPINA3/LGALS3/IL6/LYZ/PLAUR/CLEC12A/ABCA13/ANPEP/CD93/CCR2/RNASE2/HK3/STAP1/SERPINA1/TTR/ADGRE3/PRG2/SLPI/ACE/HSPA6/S100A11/CR1/CEACAM3/CD36/CLEC4C/SLC11A1/HMOX1/IQGAP2/CD58/ADGRE2/DEFA4
GO_REGULATION_OF_BODY_FLUID_LEVELS	GO_REGULATION_OF_BODY_FLUID_LEVELS	166	0.278363	1.50426	0.012	0.062942	0.0428945	1582	tags=54%, list=42%, signal=33%	SAA1/COL3A1/COL1A1/GATA4/COL1A2/H3C7/PDPN/SERPINE1/F13A1/SCNN1B/H3C8/PLAU/VEGFA/TFPI2/TFAP2B/THBS1/ADM/FOXA2/FOXB1/SERPINB2/PLAT/H3C11/ANXA2/VAV3/SCNN1G/VDR/ITGB3/IL6/FN1/PLAUR/SOCS2/AQP5/SERPINA5/CLIC1/GATA3/SERPINA1/H3C14/SERPING1/HBG1/THBD/F2RL2/CD36/H3C12/GATA6/CD40LG/KCNN4/H3C10/PRL/CAV1/NPPB/DGKK/CLEC1B/SELP/PLSCR1/FAP/APOH/IFNA6/TRPC7/LCK/FBLN1/FGF10/MYL12A/MYL9/TP63/F2RL3/OAS2/PF4V1/BLK/T…
GO_AROMATIC_AMINO_ACID_FAMILY_METABOLIC_PROCESS	GO_AROMATIC_AMINO_ACID_FAMILY_METABOLIC_PROCESS	13	0.550348	1.79645	0.0120048	0.062942	0.0428945	743	tags=62%, list=20%, signal=50%	IDO1/HGD/TDO2/HDC/CARNS1/HPD/IL4I1/KMO
GO_ATTACHMENT_OF_SPINDLE_MICROTUBULES_TO_KINETOCHORE	GO_ATTACHMENT_OF_SPINDLE_MICROTUBULES_TO_KINETOCHORE	13	0.558319	1.82247	0.0120048	0.062942	0.0428945	905	tags=69%, list=24%, signal=53%	NEK2/NDC80/AURKB/KIF2C/SGO1/CCNB1/CENPE/NUF2/KNL1
GO_INNATE_IMMUNE_RESPONSE_IN_MUCOSA	GO_INNATE_IMMUNE_RESPONSE_IN_MUCOSA	13	0.543755	1.77493	0.0120048	0.062942	0.0428945	1025	tags=69%, list=27%, signal=51%	LTF/CAMP/H2BS1/H2BC10/NOS2/RNASE2/DEFA3/DEFA4/H2BC11
GO_LIPID_EXPORT_FROM_CELL	GO_LIPID_EXPORT_FROM_CELL	13	0.550927	1.79834	0.0120048	0.062942	0.0428945	808	tags=62%, list=21%, signal=49%	RETN/SPP1/NOS2/GAL/TNFSF11/AGTR1/LEP/CYP19A1
GO_NEGATIVE_REGULATION_OF_INTERFERON_GAMMA_PRODUCTION	GO_NEGATIVE_REGULATION_OF_INTERFERON_GAMMA_PRODUCTION	13	0.5451	1.77932	0.0120048	0.062942	0.0428945	1117	tags=77%, list=30%, signal=54%	IL36RN/GATA3/IL10/PDCD1LG2/CD96/LGALS7B/LGALS9B/HLA-DRB1/XCL1/LGALS9C
GO_REGULATION_OF_CHONDROCYTE_DIFFERENTIATION	GO_REGULATION_OF_CHONDROCYTE_DIFFERENTIATION	13	0.557267	1.81903	0.0120048	0.062942	0.0428945	1177	tags=77%, list=31%, signal=53%	SHOX2/CCN4/NKX3-2/LOXL2/SNAI2/ADAMTS7/MDK/GDF5/SIX2/GREM1
GO_REGULATION_OF_MACROPHAGE_MIGRATION	GO_REGULATION_OF_MACROPHAGE_MIGRATION	13	0.549937	1.79511	0.0120048	0.062942	0.0428945	1137	tags=77%, list=30%, signal=54%	THBS1/RARRES2/STAP1/MMP14/SLAMF8/MDK/CYP19A1/EMILIN1/CCL5/C5AR1
GO_KILLING_OF_CELLS_OF_OTHER_ORGANISM	GO_KILLING_OF_CELLS_OF_OTHER_ORGANISM	28	0.445945	1.79309	0.0121681	0.0636627	0.0433856	1025	tags=57%, list=27%, signal=42%	LTF/CXCL6/CAMP/LYZ/NOS2/PRF1/DEFA3/CCL13/HAMP/IFNG/CFHR1/DEFA4/GNLY/APOL1/S100A12/H2BC11
GO_CYTOKINE_METABOLIC_PROCESS	GO_CYTOKINE_METABOLIC_PROCESS	27	0.448865	1.78942	0.0122768	0.0639589	0.0435875	820	tags=48%, list=22%, signal=38%	IGF2BP3/IGF2BP2/IGF2BP1/THBS1/EREG/IL6/GATA3/CCR2/CD80/CD28/IFNG/IL10/HMOX1
GO_POSITIVE_REGULATION_OF_TUMOR_NECROSIS_FACTOR_SUPERFAMILY_CYTOKINE_PRODUCTION	GO_POSITIVE_REGULATION_OF_TUMOR_NECROSIS_FACTOR_SUPERFAMILY_CYTOKINE_PRODUCTION	27	0.452715	1.80477	0.0122768	0.0639589	0.0435875	786	tags=48%, list=21%, signal=38%	MMP8/THBS1/ORM1/SPON2/LILRA5/IL6/TWIST1/CCR2/CD2/ISL1/LEP/CD36/IFNG
GO_RESPONSE_TO_MECHANICAL_STIMULUS	GO_RESPONSE_TO_MECHANICAL_STIMULUS	71	0.337766	1.64557	0.012333	0.0641159	0.0436945	194	tags=17%, list=5%, signal=16%	POSTN/COL3A1/COL1A1/CHRNA9/CHI3L1/IGFBP2/GATA4/MMP7/CXCL10/RETN/THBS1/TNFSF14
GO_ENDOTHELIAL_CELL_APOPTOTIC_PROCESS	GO_ENDOTHELIAL_CELL_APOPTOTIC_PROCESS	22	0.475636	1.7998	0.0124434	0.0644177	0.0439002	1566	tags=82%, list=42%, signal=48%	SERPINE1/CD248/THBS1/COL4A3/GATA3/FASLG/ITGA4/IL10/CD40LG/FGF21/TERT/ECSCR/ICAM1/ANGPTL4/CCL2/NDNF/FGG/COL18A1
GO_HUMORAL_IMMUNE_RESPONSE_MEDIATED_BY_CIRCULATING_IMMUNOGLOBULIN	GO_HUMORAL_IMMUNE_RESPONSE_MEDIATED_BY_CIRCULATING_IMMUNOGLOBULIN	22	0.475147	1.79795	0.0124434	0.0644177	0.0439002	1310	tags=73%, list=35%, signal=48%	FCGR2B/IGLL5/EXO1/C1R/C6/CFI/CR1/SERPING1/C1RL/C1S/HLA-DQB1/BCL3/HLA-DRB1/C4BPA/C2/FOXJ1
GO_AMINE_TRANSPORT	GO_AMINE_TRANSPORT	34	-0.426022	-3.09468	0.0126582	0.0652549	0.0444707	587	tags=59%, list=16%, signal=50%	VIP/CCK/RAB3A/STXBP1/RGS4/SYT1/HRH3/SNCA/SYT5/STX1A/SYT13/SYT2/CHGA/KCNB1/SYT4/SYT10/DRD1/CARTPT/HTR2A/SNCG
GO_REGULATION_OF_SYNAPSE_ASSEMBLY	GO_REGULATION_OF_SYNAPSE_ASSEMBLY	34	-0.286272	-2.07952	0.0126582	0.0652549	0.0444707	1079	tags=65%, list=29%, signal=47%	LRRTM1/CHRNB2/VSTM5/ADGRB3/NTNG2/SLIT1/IL1RAPL1/SLITRK1/ASIC2/CBLN1/NRXN1/SLITRK5/LINGO2/NTRK2/SEMA4A/CUX2/SNCA/LRFN5/SLITRK4/CBLN2/GRIN1/LRTM2
GO_ZYMOGEN_ACTIVATION	GO_ZYMOGEN_ACTIVATION	21	0.483989	1.79868	0.0126874	0.0652686	0.04448	732	tags=48%, list=19%, signal=39%	HP/SERPINE1/PLAU/THBS1/PLAT/KLK3/C1R/MMP14/KLK2/C1RL
GO_CELL_FATE_SPECIFICATION	GO_CELL_FATE_SPECIFICATION	41	0.395103	1.75188	0.0127524	0.0653294	0.0445215	862	tags=44%, list=23%, signal=34%	LBX1/HOXC10/HOXD10/DMRTA2/FOXA2/TBX20/DKK1/TLX3/GSX2/TBX1/NODAL/ISL2/ISL1/FOXA1/FEV/OLIG3/EOMES/NKX6-1
GO_NEGATIVE_REGULATION_OF_LEUKOCYTE_CELL_CELL_ADHESION	GO_NEGATIVE_REGULATION_OF_LEUKOCYTE_CELL_CELL_ADHESION	41	0.400476	1.77571	0.0127524	0.0653294	0.0445215	1554	tags=71%, list=41%, signal=42%	IL2RA/IDO1/FCGR2B/ANXA1/PTPN22/LGALS3/SOCS1/CD80/RUNX1/MDK/IL10/PDCD1LG2/LGALS7B/LGALS9B/GPNMB/HLA-DRB1/XCL1/LGALS9C/HFE/LRRC32/TBX21/FOXJ1/CEACAM1/CRTAM/LILRB2/CD274/CD74/RUNX3/IFNB1
GO_GROWTH	GO_GROWTH	236	0.263851	1.47353	0.012987	0.0661136	0.0450559	889	tags=31%, list=24%, signal=25%	POSTN/HMGA2/HOXB13/MMP13/DMBX1/HOXD13/STC1/IGFBP2/GATA4/NKX2-5/PTX3/HOXA5/GDF15/PRAME/WT1/PHLDA2/EN1/VEGFA/TNFRSF12A/CHRNA1/ADM/CYP27B1/TBX20/AREG/H1-5/EREG/REG1A/CCL11/S100A9/ANXA1/IGFBP3/S100A8/SOCS3/CCNB2/CER1/FN1/ASPM/SPP1/SPRY1/SOCS2/RDH10/STRA6/GATA3/CCNB1/AGTR1/IGF2/SEMA3F/CISH/SOCS1/MMP14/LEP/KIF14/CDK1/AURKA/NRK/LGR6/CDKN2C/ITGA4/HAMP/TYMS/IFNG/MDK/CDK4/CYP19A1/BDKRB1/GPC3/DRAXIN/FBLN5/G…
GO_REGULATION_OF_RESPONSE_TO_STRESS	GO_REGULATION_OF_RESPONSE_TO_STRESS	324	0.244854	1.40149	0.012987	0.0661136	0.0450559	2237	tags=74%, list=59%, signal=33%	SAA1/PLA2G2A/MMP9/HMGA2/IL2RA/MMP8/GATA4/IDO1/PDPN/SERPINE1/CXCL6/CCN4/TNFAIP6/FCGR2B/PLAU/VEGFA/TNFRSF12A/THBS1/FOXA2/FGF19/MAGEA3/MMP12/SERPINB2/DKK1/FPR2/PLAT/EREG/HAND2/S100A9/ANXA2/BDKRB2/IL1R2/EYA4/ANXA1/LILRA5/S100A8/MUC3A/SOCS3/PDX1/PTPN22/NAMPT/IL6/TAFA3/PLAUR/GBP5/SPP1/NOS2/TWIST1/TREML2/PLA2G5/PBK/WNT16/ROR2/GATA3/TNFSF11/CCR2/AGTR1/SLAMF1/STAP1/ISL1/OSMR/GPR31/SOCS1/SOD2/LEP/MMP3/CASP…
GO_CELLULAR_RESPONSE_TO_LIPID	GO_CELLULAR_RESPONSE_TO_LIPID	147	0.287778	1.53454	0.013	0.0661136	0.0450559	1280	tags=46%, list=34%, signal=32%	COL1A1/IL36B/LTF/HOXA2/STC1/CXCL8/CXCL10/SERPINE1/CXCL6/CXCL9/CXCL11/CYP27B1/CSF2/SPON2/ANXA1/VDR/PTPN22/IL6/TBX1/NODAL/GJB2/SPP1/NOS2/CSF3/IL36RN/KIF18A/CCNB1/CCNA2/STAP1/ISL1/CARD16/DEFA3/LEP/FOXA1/PTGER2/SNAI2/CD80/KMO/OR51E2/RUNX1/CD36/HAMP/SCGB2A1/IL10/CDK4/VIM/PDCD1LG2/EGFR/DEFA4/TEAD2/MSN/LY96/IL36G/ICAM1/TNC/CCL5/IL15/MYB/CARD17/PTGER4/TP63/CCR5/LBP/OSR1/PF4V1/CXCL13/PPBP/AHR
GO_ORGANONITROGEN_COMPOUND_CATABOLIC_PROCESS	GO_ORGANONITROGEN_COMPOUND_CATABOLIC_PROCESS	186	0.273089	1.49243	0.013013	0.0661136	0.0450559	1203	tags=43%, list=32%, signal=31%	CHI3L1/TIMP1/IDO1/FMOD/DPEP1/LUM/MAGEC2/CHI3L2/AGXT/FBXO39/MMP12/HGD/F8A3/ANXA2/SDC1/UBE2C/CDC20/HSPG2/MOXD1/ENPEP/TDO2/BCAT1/NOS2/ANPEP/PLA2G5/PBK/FAM83D/PTTG1/DPYD/AURKB/CCNB1/HDC/KIF14/CDK1/AOX1/GZMA/BUB1B/ACE/BGN/CARNS1/AURKA/HMMR/HPD/IL4I1/KMO/USP29/ADAMTS7/IFNG/IL10/FBXO17/APOBEC3B/LRP2/DTL/HMOX1/GPC3/TYMP/EGFR/LAMP3/DCN/MSN/CAV1/APOBEC3D/NUDT4B/PYHIN1/ASB5/PLK1/ECSCR/FAP/ENPP2/UPP1/KYNU/SP…
GO_MONOAMINE_TRANSPORT	GO_MONOAMINE_TRANSPORT	32	-0.432221	-2.99833	0.0131579	0.0667119	0.0454636	587	tags=56%, list=16%, signal=48%	VIP/RAB3A/SYT1/HRH3/SNCA/SYT5/STX1A/SYT13/SYT2/CHGA/KCNB1/SYT4/SYT10/DRD1/CARTPT/HTR1A/HTR2A/SNCG
GO_SEX_DIFFERENTIATION	GO_SEX_DIFFERENTIATION	83	0.325743	1.62652	0.0132518	0.0670497	0.0456938	846	tags=37%, list=22%, signal=30%	HOXD13/HOXA9/GATA4/PTX3/WT1/DMRTA2/RETN/VEGFA/MMP19/BMP5/HOXA10/EREG/SDC1/SRY/ASPM/RDH10/STRA6/ROR2/KIF18A/GATA3/MMP14/LEP/AFP/IRX5/VGF/BRIP1/CYP19A1/LRP2/NKX2-1/GATA6/FST
GO_LUNG_MORPHOGENESIS	GO_LUNG_MORPHOGENESIS	15	0.549894	1.85371	0.013285	0.0670798	0.0457144	1151	tags=73%, list=31%, signal=51%	LIF/HOXA5/NODAL/SPRY1/RDH10/CELSR1/FOXA1/NKX2-1/TNC/HHIP/FGF10
GO_LEUKOCYTE_HOMEOSTASIS	GO_LEUKOCYTE_HOMEOSTASIS	23	0.461917	1.7637	0.0135747	0.0684018	0.0466153	606	tags=43%, list=16%, signal=37%	IL2RA/CXCL6/TNFSF14/HCAR2/ANXA1/IL6/CCNB2/GPR174/CCR2/SIT1
GO_RESPONSE_TO_BMP	GO_RESPONSE_TO_BMP	51	0.378716	1.74728	0.0136555	0.0686002	0.0467505	1177	tags=55%, list=31%, signal=38%	GATA4/GDF15/TFAP2B/HTRA3/GDF3/BMP5/DKK1/CER1/NODAL/ROR2/PHOX2B/GATA3/SFRP4/FSTL1/ADAMTS7/DLX5/LRP2/GPC3/GATA6/FST/SOST/ITGA3/FAM83G/SKOR2/TGFB2/GDF5/HFE/GREM1
GO_NEGATIVE_REGULATION_OF_LYMPHOCYTE_ACTIVATION	GO_NEGATIVE_REGULATION_OF_LYMPHOCYTE_ACTIVATION	47	0.374205	1.70066	0.0136698	0.0686002	0.0467505	1570	tags=68%, list=42%, signal=40%	IL2RA/IDO1/FCGR2B/ANXA1/PTPN22/LGALS3/GAL/SOCS1/CD80/RUNX1/MDK/IL10/PDCD1LG2/LGALS7B/LGALS9B/GPNMB/HLA-DRB1/XCL1/LGALS9C/HFE/BLK/LRRC32/TBX21/FOXJ1/CEACAM1/CRTAM/LILRB2/CD274/CD74/RUNX3/IFNB1/BANK1
GO_CELL_ACTIVATION_INVOLVED_IN_IMMUNE_RESPONSE	GO_CELL_ACTIVATION_INVOLVED_IN_IMMUNE_RESPONSE	210	0.268383	1.4821	0.013986	0.070044	0.0477345	1308	tags=45%, list=35%, signal=31%	MMP9/CHI3L1/HP/LTF/MMP8/PTX3/TNFAIP6/MCEMP1/FABP5/RETN/CLEC5A/FCGR2B/PLAU/CAMP/CLCF1/FPR2/S100A9/ORM1/ANXA2/IL13RA2/ANXA1/S100A8/SERPINA3/LGALS3/IL6/LYZ/PLAUR/CLEC12A/ABCA13/ANPEP/CD93/GATA3/CCR2/EXO1/RNASE2/HK3/SLAMF1/SERPINA1/TTR/ADGRE3/PRG2/SLPI/SLAMF6/HSPA6/S100A11/CR1/CD80/TCIM/CD28/CEACAM3/CD36/IFNG/MDK/IL10/EOMES/CLEC4C/SLC11A1/HMOX1/CD40LG/IQGAP2/CD58/ADGRE2/DEFA4/FCGR3B/LGALS1/FCGR2A/S10…
GO_PROTEIN_CONTAINING_COMPLEX_LOCALIZATION	GO_PROTEIN_CONTAINING_COMPLEX_LOCALIZATION	36	-0.235775	-1.72192	0.0140845	0.0701101	0.0477795	1673	tags=78%, list=44%, signal=44%	TNFAIP2/DYNLRB2/EFNB2/TTC26/TYROBP/MAK/NXT1/ARC/GRIP1/CACNG8/DNM1/HPCA/CALY/PRKCZ/DDX25/TUB/DNM3/RELN/STXBP6/LRRC7/CPLX1/DLG2/KIF5A/SNAP25/STX1B/CACNG2/CACNG3/ARHGAP44
GO_FATTY_ACID_DERIVATIVE_TRANSPORT	GO_FATTY_ACID_DERIVATIVE_TRANSPORT	17	0.511043	1.79464	0.0141509	0.0701101	0.0477795	640	tags=47%, list=17%, signal=39%	PLA2G2A/BDKRB2/ANXA1/NOS2/PLA2G5/TNFSF11/LEP/ACE
GO_NEGATIVE_REGULATION_OF_LYASE_ACTIVITY	GO_NEGATIVE_REGULATION_OF_LYASE_ACTIVITY	10	-0.423325	-1.69299	0.0141509	0.0701101	0.0477795	1142	tags=80%, list=30%, signal=56%	GPR87/HPCA/AKAP5/GALR3/GRM2/GRM3/ADGRV1/RD3
GO_POSITIVE_REGULATION_OF_CYTOKINE_SECRETION	GO_POSITIVE_REGULATION_OF_CYTOKINE_SECRETION	17	0.51081	1.79383	0.0141509	0.0701101	0.0477795	360	tags=35%, list=10%, signal=32%	SAA1/MMP8/CLEC5A/ORM1/LILRA5/IL6
GO_LYMPHOCYTE_DIFFERENTIATION	GO_LYMPHOCYTE_DIFFERENTIATION	100	0.308803	1.58041	0.0141557	0.0701101	0.0477795	1559	tags=60%, list=41%, signal=36%	IL36B/IL2RA/FCGR2B/CLCF1/ANXA1/PTPN22/IL6/ITK/GATA3/CCR2/CD2/CD3D/SOCS1/MMP14/IL7R/LEP/SLAMF6/CR1/CD80/CD28/ITGA4/SLAMF8/RUNX1/IFNG/MDK/IL10/EOMES/CD3G/CD40LG/CD3E/LGALS1/GPR18/BCL3/IL15/BATF/IL11/IFNA6/MYB/LCK/NFKBIZ/NKX2-3/IL7/PTGER4/CLEC4D/CCR7/CD79B/TBX21/FOXJ1/IFNA13/HLA-DOA/CRTAM/LILRB2/CD74/IKZF3/ONECUT1/RSAD2/ZNF683/RUNX3/IFNB1/FCER1G
GO_RESPONSE_TO_CAMP	GO_RESPONSE_TO_CAMP	33	0.419217	1.74836	0.0141921	0.0701101	0.0477795	485	tags=33%, list=13%, signal=29%	COL1A1/STC1/WT1/MMP19/NOX4/AGXT/AREG/AQP9/SDC1/PLA2G5/FOSL1
GO_REGULATION_OF_LEUKOCYTE_PROLIFERATION	GO_REGULATION_OF_LEUKOCYTE_PROLIFERATION	87	0.324734	1.63743	0.0141988	0.0701101	0.0477795	1595	tags=62%, list=42%, signal=37%	IL2RA/IGFBP2/CD70/IDO1/FCGR2B/CLCF1/VAV3/ANXA1/PTPN22/LGALS3/IL6/GAL/CCR2/IGF2/LEP/CD80/CD28/IL10/CD40LG/CD22/PDCD1LG2/CD3E/SPTA1/LGALS7B/TNFRSF4/LGALS9B/GPNMB/HLA-DPA1/CCL5/HLA-DRB1/IL15/XCL1/IL5RA/LGALS9C/FGF10/IL7/GREM1/RAC2/BLK/AHR/LRRC32/HLA-DPB1/FOXJ1/CRTAM/LILRB2/CD274/CD74/IKZF3/EPO/BST1/HLA-DMB/CLC/CD276/ZAP70
GO_ARTERY_DEVELOPMENT	GO_ARTERY_DEVELOPMENT	29	0.426975	1.73604	0.0142857	0.0703979	0.0479757	816	tags=45%, list=22%, signal=35%	COL3A1/LOX/LOXL1/VEGFA/HOXA1/TFAP2B/HAND2/TBX1/STRA6/LEP/NGFR/MDK/LRP2
GO_REGULATION_OF_CHEMOTAXIS	GO_REGULATION_OF_CHEMOTAXIS	74	0.330663	1.6242	0.0143149	0.0704008	0.0479776	1578	tags=61%, list=42%, signal=36%	CCL7/CXCL8/CXCL10/SERPINE1/VEGFA/THBS1/EDN2/TNFSF14/DPP4/FPR2/ANGPT2/RARRES2/IL6/CCR4/CCR2/STAP1/SEMA3F/XCL2/SLAMF8/MDK/PDGFD/CYP19A1/CCL26/GPR18/CCL5/CCL1/XCL1/C5AR1/FGF10/GREM1/LBP/RAC2/CCR7/CXCL13/CCL2/F3/NRP1/SEMA3A/CD74/MET/TMSB4X/BST1/F2RL1/CXCR2/CXCL14
GO_COLLAGEN_BIOSYNTHETIC_PROCESS	GO_COLLAGEN_BIOSYNTHETIC_PROCESS	13	0.540041	1.76281	0.0144058	0.0704908	0.0480389	1273	tags=77%, list=34%, signal=51%	COL1A1/COL5A1/SERPINH1/IL6/ADAMTS3/VIM/SERPINB7/EMILIN1/MYB/CIITA
GO_REGULATION_OF_SMOOTHENED_SIGNALING_PATHWAY	GO_REGULATION_OF_SMOOTHENED_SIGNALING_PATHWAY	13	0.539106	1.75976	0.0144058	0.0704908	0.0480389	1210	tags=77%, list=32%, signal=52%	OTX2/SHOX2/RAB34/FOXA1/GPC3/CD3E/GLI1/HHIP/FGF10/ENPP1
GO_CARDIAC_CELL_DEVELOPMENT	GO_CARDIAC_CELL_DEVELOPMENT	15	0.54166	1.82595	0.0144928	0.0704908	0.0480389	780	tags=53%, list=21%, signal=42%	GATA4/NKX2-5/VEGFA/ALPK2/SPRY1/CCNB1/CDK1/HAMP
GO_ORGAN_OR_TISSUE_SPECIFIC_IMMUNE_RESPONSE	GO_ORGAN_OR_TISSUE_SPECIFIC_IMMUNE_RESPONSE	15	0.548114	1.84771	0.0144928	0.0704908	0.0480389	1097	tags=73%, list=29%, signal=52%	LTF/CAMP/H2BS1/H2BC10/IL6/NOS2/RNASE2/DEFA3/DEFA4/H2BC11/XCL1
GO_POSITIVE_REGULATION_OF_MITOTIC_NUCLEAR_DIVISION	GO_POSITIVE_REGULATION_OF_MITOTIC_NUCLEAR_DIVISION	15	0.540749	1.82288	0.0144928	0.0704908	0.0480389	721	tags=60%, list=19%, signal=49%	DLGAP5/EREG/UBE2C/AURKB/IGF2/ESPL1/NUSAP1/AURKA/CD28
GO_REGULATION_OF_REPRODUCTIVE_PROCESS	GO_REGULATION_OF_REPRODUCTIVE_PROCESS	53	0.365943	1.70298	0.014629	0.0704908	0.0480389	692	tags=34%, list=18%, signal=28%	HOXD13/LIF/TIMP1/WT1/PHLDA2/RETN/VEGFA/SRY/CDC20/PAEP/ASPM/NODAL/TTK/CDC25C/APELA/SPINK1/AURKA/NRK
GO_TRANSFORMING_GROWTH_FACTOR_BETA_RECEPTOR_SIGNALING_PATHWAY	GO_TRANSFORMING_GROWTH_FACTOR_BETA_RECEPTOR_SIGNALING_PATHWAY	45	0.383847	1.73341	0.0146905	0.0704908	0.0480389	1050	tags=49%, list=28%, signal=36%	COL3A1/COL1A2/FMOD/GDF15/LOX/THBS1/HTRA3/ASPN/NODAL/SPRY1/NPNT/VASN/HTRA4/NKX2-1/ITGA3/CAV2/CAV1/SKOR2/TGFB2/EMILIN1/CITED1/GDF5
GO_CHEMICAL_SYNAPTIC_TRANSMISSION_POSTSYNAPTIC	GO_CHEMICAL_SYNAPTIC_TRANSMISSION_POSTSYNAPTIC	37	-0.439498	-3.27534	0.0147059	0.0704908	0.0480389	806	tags=73%, list=21%, signal=58%	GABRB3/CBLN1/PRKCZ/NRXN1/SLC8A2/SLC17A7/P2RX5/GLRA3/RELN/GRIN2B/CHRNA2/GRIN2C/RIMS1/CELF4/RGS4/MAPK8IP2/CUX2/NPAS4/STX1A/RIMS2/STX1B/GRIN2A/SHANK1/SHANK2/GRIN1/CHRNB3/OPRM1
GO_DENDRITE_MORPHOGENESIS	GO_DENDRITE_MORPHOGENESIS	37	-0.443909	-3.30822	0.0147059	0.0704908	0.0480389	1633	tags=86%, list=43%, signal=49%	EPHB2/PTN/TRPC6/NR2E1/SEMA4D/ARC/PHACTR1/CHRNB2/CAMK2B/ADGRB3/IL1RAPL1/ZNF365/PPFIA2/CDK5R1/NEUROG3/SRCIN1/HECW1/KIF1A/KNDC1/PAK3/SLITRK5/DNM3/RELN/CDKL5/MAPK8IP2/CUX2/NGEF/TRPC5/SHANK1/SHANK2/GRIN1/ARHGAP44
GO_DICARBOXYLIC_ACID_TRANSPORT	GO_DICARBOXYLIC_ACID_TRANSPORT	39	-0.324825	-2.43078	0.0147059	0.0704908	0.0480389	966	tags=64%, list=26%, signal=48%	PPFIA3/SLC25A18/PPFIA2/SLC13A2/SLC17A6/SLC1A4/SLC1A2/SLC17A7/GLS2/CCK/RAB3A/NTRK2/GRM2/RIMS1/STXBP1/SLC26A8/SYT1/HRH3/CPLX1/SLC1A6/SNAP25/STX1A/TSPOAP1/SYT4/SLC22A6
GO_POSITIVE_REGULATION_OF_COLD_INDUCED_THERMOGENESIS	GO_POSITIVE_REGULATION_OF_COLD_INDUCED_THERMOGENESIS	23	0.460053	1.75658	0.0147059	0.0704908	0.0480389	941	tags=57%, list=25%, signal=43%	TRPM8/FABP5/VEGFA/MFAP2/G0S2/EBF2/PHOX2B/CCR2/SLN/LEP/CD36/FGF21/CAV1
GO_PRESYNAPSE_ORGANIZATION	GO_PRESYNAPSE_ORGANIZATION	20	-0.325422	-1.82911	0.0147059	0.0704908	0.0480389	935	tags=70%, list=25%, signal=53%	LRRTM1/NTNG2/IL1RAPL1/SLITRK1/BSN/PPFIA2/CBLN1/NRXN1/SLITRK5/SNCA/LRFN5/SLITRK4/CBLN2/PCLO
GO_REGULATION_OF_G_PROTEIN_COUPLED_RECEPTOR_SIGNALING_PATHWAY	GO_REGULATION_OF_G_PROTEIN_COUPLED_RECEPTOR_SIGNALING_PATHWAY	39	-0.239945	-1.7956	0.0147059	0.0704908	0.0480389	1072	tags=62%, list=28%, signal=44%	PTGDR2/HTR1B/DNM1/TMOD2/RGS11/GPR27/CNGB1/PHF24/TUB/ARRB1/PPEF1/NECAB2/PLCB1/RGS9/RGS4/SNCA/KLK5/SYP/CHGA/SSTR4/KCTD16/CAMK2A/OPRM1/GUCA1C
GO_SPINDLE_ORGANIZATION	GO_SPINDLE_ORGANIZATION	42	0.391786	1.74361	0.014862	0.0711005	0.0484544	1329	tags=62%, list=35%, signal=41%	DLGAP5/MYBL2/BIRC5/CDC20/KIF23/ASPM/TTK/NEK2/KIF4A/NDC80/AURKB/CCNB1/CENPE/ESPL1/TPX2/NUF2/AURKA/KIFC1/WDR62/TACC3/PLK1/STIL/PRC1/KIF4B/CENPW/POC1A
GO_REGULATION_OF_LYMPHOCYTE_CHEMOTAXIS	GO_REGULATION_OF_LYMPHOCYTE_CHEMOTAXIS	10	0.58407	1.75336	0.0151899	0.072528	0.0494272	1349	tags=90%, list=36%, signal=58%	CCL7/CXCL10/TNFSF14/CCR2/XCL2/CCL5/XCL1/CXCL13/CCL2
GO_MUSCLE_CELL_MIGRATION	GO_MUSCLE_CELL_MIGRATION	30	0.424777	1.73551	0.0154015	0.0733961	0.0500189	806	tags=43%, list=21%, signal=34%	POSTN/SERPINE1/CCN4/PLAU/NOX4/PLAT/ANXA1/IGFBP3/ITGB3/ACE/S100A11/MDK/PDGFD
GO_TISSUE_REMODELING	GO_TISSUE_REMODELING	61	0.349264	1.66514	0.0155602	0.0735645	0.0501336	1415	tags=57%, list=38%, signal=36%	LIF/HOXA3/TIMP1/CTHRC1/NOX4/HAND2/TNFRSF11B/VDR/ITGB3/IL6/SPP1/WNT16/TNFSF11/CCR2/MMP14/LEP/ACE/BGN/MDK/EGFR/CAV1/MMP2/GPNMB/GDF5/IL15/EPHA2/FGF10/IL7/GREM1/IGFBP5/RAC2/CELA1/CEACAM1/CTSK/JAG1
GO_LIVER_REGENERATION	GO_LIVER_REGENERATION	13	0.536934	1.75267	0.0156062	0.0735645	0.0501336	1155	tags=77%, list=31%, signal=54%	REG1A/IL6/AURKA/HAMP/TYMS/IL10/HMOX1/EGFR/GLI1/HFE
GO_MACROPHAGE_DIFFERENTIATION	GO_MACROPHAGE_DIFFERENTIATION	14	0.547498	1.8217	0.0156062	0.0735645	0.0501336	1165	tags=71%, list=31%, signal=50%	MMP9/LIF/VEGFA/CSF2/IL31RA/ROR2/IFNG/HLA-DRB1/IL15/NKX2-3
GO_POSITIVE_REGULATION_OF_INFLAMMATORY_RESPONSE	GO_POSITIVE_REGULATION_OF_INFLAMMATORY_RESPONSE	55	0.357776	1.67617	0.015674	0.0735645	0.0501336	1270	tags=53%, list=34%, signal=35%	PLA2G2A/MMP8/IDO1/SERPINE1/CCN4/S100A9/LILRA5/S100A8/IL6/TAFA3/GBP5/TNFSF11/CCR2/AGTR1/STAP1/OSMR/CD28/IFNG/MDK/EGFR/S100A12/CCL1/IL15/NFKBIZ/CTSC/PTGER4/LBP/C2CD4A/CCR7
GO_EMBRYONIC_DIGIT_MORPHOGENESIS	GO_EMBRYONIC_DIGIT_MORPHOGENESIS	15	0.528772	1.78251	0.0157005	0.0735645	0.0501336	476	tags=47%, list=13%, signal=41%	HOXC11/HOXD13/HOXD12/HAND2/TWIST1/OSR2/ROR2
GO_NEGATIVE_REGULATION_OF_DEFENSE_RESPONSE	GO_NEGATIVE_REGULATION_OF_DEFENSE_RESPONSE	49	0.369513	1.69738	0.0157233	0.0735645	0.0501336	1881	tags=78%, list=50%, signal=39%	SAA1/IL2RA/TNFAIP6/FCGR2B/MMP12/FPR2/IL1R2/SOCS3/TAFA3/PBK/GATA3/ISL1/GPR31/CR1/SERPING1/SLAMF8/MDK/IL10/CYP19A1/CD96/HGF/CST7/HLA-DRB1/IL22RA2/PTGER4/CEACAM1/ACOD1/MICB/NLRP12/ACP5/ELANE/CD200R1/TNFRSF1A/HLA-B/KIR2DL4/SERPINF1/VSIG4/HLA-A
GO_REGULATION_OF_VIRAL_LIFE_CYCLE	GO_REGULATION_OF_VIRAL_LIFE_CYCLE	46	0.369939	1.67764	0.0157398	0.0735645	0.0501336	1789	tags=74%, list=47%, signal=39%	HMGA2/LTF/PTX3/CXCL8/TOP2A/FCN3/SLPI/CD28/APOBEC3B/LAMP3/OASL/CAV2/ISG20/LGALS1/APOBEC3D/PLSCR1/CCL5/HLA-DRB1/OAS1/APOBEC3C/APOBEC3G/APOBEC3F/OAS2/FCN1/NR5A2/MX1/APOBEC3A/CD74/RSAD2/IFNB1/IFITM3/BST2/KPNA2/OAS3
GO_ALPHA_BETA_T_CELL_ACTIVATION	GO_ALPHA_BETA_T_CELL_ACTIVATION	51	0.359846	1.66022	0.0157563	0.0735645	0.0501336	1595	tags=69%, list=42%, signal=40%	ANXA1/PTPN22/IL6/ITK/GATA3/CCR2/SOCS1/SLAMF6/CD80/CD28/RUNX1/IFNG/EOMES/CD3E/LGALS7B/GPR18/BCL3/LGALS9B/IL15/BATF/XCL1/MYB/LGALS9C/NFKBIZ/HFE/NKX2-3/PTGER4/TBX21/CRTAM/CD274/RSAD2/ZNF683/RUNX3/ELF4/ZAP70
GO_COVALENT_CHROMATIN_MODIFICATION	GO_COVALENT_CHROMATIN_MODIFICATION	52	0.366134	1.69451	0.0157563	0.0735645	0.0501336	681	tags=37%, list=18%, signal=30%	HMGA2/LIF/PRDM13/VEGFA/H1-5/H1-3/CPA4/EYA4/TWIST1/AURKB/GATA3/CCNB1/CCNA2/IGF2/ISL1/HASPIN/CDK1/SNAI2/AURKA
GO_REGULATION_OF_GENE_EXPRESSION_EPIGENETIC	GO_REGULATION_OF_GENE_EXPRESSION_EPIGENETIC	52	0.367915	1.70275	0.0157563	0.0735645	0.0501336	1915	tags=79%, list=51%, signal=39%	H2AC19/H2AC18/H3C7/H3C8/H4C15/H1-5/H1-3/H3C11/H2AC16/H2AC12/H2AC13/IGF2/CDC45/DIRAS3/H4C1/H3C14/H1-8/H3C12/CTCFL/H2AC17/H3C10/H2AC20/H4C14/H4C13/H4C2/TFAP2C/ZFP57/H4C6/H2AC4/H4C3/H3C15/CDCA4/H4C11/H2AC11/H2AC21/H2AC7/H4C4/EZH2/PABPC1L/H1-4/DNMT3L
GO_EPITHELIAL_TUBE_BRANCHING_INVOLVED_IN_LUNG_MORPHOGENESIS	GO_EPITHELIAL_TUBE_BRANCHING_INVOLVED_IN_LUNG_MORPHOGENESIS	12	0.557028	1.77063	0.0157959	0.0735645	0.0501336	1151	tags=75%, list=31%, signal=52%	HOXA5/SPRY1/RDH10/CELSR1/FOXA1/NKX2-1/TNC/HHIP/FGF10
GO_RESPONSE_TO_TESTOSTERONE	GO_RESPONSE_TO_TESTOSTERONE	12	0.557809	1.77311	0.0157959	0.0735645	0.0501336	421	tags=42%, list=11%, signal=37%	HOXB13/HOXD13/CA9/THBS1/SPP1
GO_REGULATION_OF_DENDRITE_DEVELOPMENT	GO_REGULATION_OF_DENDRITE_DEVELOPMENT	40	-0.423363	-3.17943	0.015873	0.0736732	0.0502077	1485	tags=88%, list=39%, signal=54%	LPAR1/PTN/TRPC6/C21orf91/NR2E1/CSMD3/SEMA4D/ARC/CHRNB2/CAMK2B/ADGRB3/IL1RAPL1/PPFIA2/CDK5R1/NEUROG3/SRCIN1/HECW1/KIF1A/NEURL1/FSTL4/KNDC1/PAK3/DNM3/RELN/CDKL5/KIAA0319/CUX2/NGEF/PACSIN1/TRPC5/CPEB3/SHANK1/SHANK2/GRIN1/ARHGAP44
GO_MYELOID_CELL_HOMEOSTASIS	GO_MYELOID_CELL_HOMEOSTASIS	24	0.453521	1.749	0.0159091	0.0736732	0.0502077	496	tags=38%, list=13%, signal=33%	HOXA5/RHAG/VEGFA/HCAR2/ANXA1/HOXB6/IL6/GATA3/CCR2
GO_REGULATION_OF_STRIATED_MUSCLE_CELL_DIFFERENTIATION	GO_REGULATION_OF_STRIATED_MUSCLE_CELL_DIFFERENTIATION	24	0.452454	1.74488	0.0159091	0.0736732	0.0502077	379	tags=33%, list=10%, signal=30%	NKX2-5/GDF15/SHOX2/CXCL10/CXCL9/TNFSF14/DKK1/TBX1
GO_DEFENSE_RESPONSE_TO_BACTERIUM	GO_DEFENSE_RESPONSE_TO_BACTERIUM	94	0.319024	1.61933	0.0162437	0.0750811	0.0511672	1285	tags=49%, list=34%, signal=33%	PLA2G2A/PI3/HP/LTF/CCL20/SERPINE1/CXCL6/JCHAIN/CAMP/IGLL5/H2BS1/FPR2/S100A9/SPON2/RARRES2/H2BC10/S100A8/IL6/LYZ/NOS2/KLK3/DEFA3/PRG2/SLPI/VGF/SLAMF8/CD36/HAMP/IL10/SLC11A1/GSDMA/DEFA4/GNLY/S100A12/BCL3/SELP/H2BC11/C5AR1/EPHA2/PLAC8/LBP/GBP6/CLEC4D/CXCL13/PPBP/ANG
GO_RESPONSE_TO_CALCIUM_ION	GO_RESPONSE_TO_CALCIUM_ION	41	-0.30663	-2.36755	0.0163934	0.0756313	0.0515421	692	tags=54%, list=18%, signal=44%	SYT15/CPNE4/NEUROD2/CPNE7/TPH2/KCNIP2/SYT1/SYT5/DMTN/RYR2/SYT13/CPNE9/SYT2/RYR1/CACNG2/TNNT2/RASAL1/SYT4/SYT10/CPNE6/ADGRV1/TRPV6
GO_CELL_KILLING	GO_CELL_KILLING	66	0.338853	1.6358	0.0164948	0.0759566	0.0517638	1881	tags=74%, list=50%, signal=38%	LTF/CXCL6/FCGR2B/CAMP/CD1A/ULBP1/LYZ/NOS2/PRF1/ULBP3/STAP1/DEFA3/IL7R/LEP/SLAMF6/CCL13/CFH/HAMP/IFNG/CFHR1/CD1B/DEFA4/GNLY/ULBP2/APOL1/S100A12/H2BC11/ICAM1/GZMB/XCL1/CTSC/KLRF2/SLAMF7/H2BC12/CEACAM1/CRTAM/NCR1/SH2D1A/F2RL1/CLEC2A/ELANE/MUC7/HLA-B/C3/KIR2DL4/RAB27A/IL18RAP/KRT6A/HLA-A
GO_PROTEIN_KINASE_B_SIGNALING	GO_PROTEIN_KINASE_B_SIGNALING	61	0.344432	1.6421	0.0165975	0.0762865	0.0519887	1369	tags=54%, list=36%, signal=35%	CHI3L1/GATA4/GDF15/LOX/FGF3/THBS1/NOX4/FGF19/AREG/EREG/ICOS/TRAT1/CSF3/GATA3/TNFSF11/IGF2/LEP/CAVIN3/CD80/CD28/LRP2/EGFR/HGF/CCL5/LCK/EPHA2/FGF10/IGFBP5/RAC2/CCR7/CCL2/PDGFA/F3
GO_GLUTAMATE_RECEPTOR_SIGNALING_PATHWAY	GO_GLUTAMATE_RECEPTOR_SIGNALING_PATHWAY	42	-0.50686	-3.98749	0.0166667	0.0763191	0.0520108	1097	tags=83%, list=29%, signal=60%	ARC/CACNG8/GRM5/CRHBP/SHISA9/CDK5R1/NEFL/GRIN3A/UNC13A/SHISA7/RELN/GRIA2/GRIN2B/NECAB2/PLCB1/GRM2/RGS9/GRIN2C/MAPK8IP2/GRM4/GRM3/LRRC7/DLG2/FRRS1L/GRM1/KCNB1/GRIN2A/SHANK1/CACNG2/CACNG3/SHANK2/GRIN1/OPRM1/RASGRF1/SSTR1
GO_REGULATION_OF_NEUROTRANSMITTER_TRANSPORT	GO_REGULATION_OF_NEUROTRANSMITTER_TRANSPORT	42	-0.472713	-3.71885	0.0166667	0.0763191	0.0520108	1071	tags=79%, list=28%, signal=57%	HTR1B/CHRNB2/SYT7/CHRNA4/PRKCB/PPFIA2/VAMP1/PRKCG/ADRA1A/GRIN3A/UNC13A/SYN1/RAB3A/RIMS1/PRRT2/STXBP1/STXBP5L/SYT1/CPLX1/SNCA/SYP/STX1A/RIMS2/STX1B/CPLX2/SYT4/DRD1/CHRNB3/RIMS3/CAMK2A/NAPB/HTR2A/SNCG
GO_MODULATION_OF_PROCESS_OF_OTHER_ORGANISM	GO_MODULATION_OF_PROCESS_OF_OTHER_ORGANISM	26	0.440241	1.7413	0.0167411	0.0765173	0.0521459	619	tags=38%, list=16%, signal=32%	HMGA2/LTF/PTX3/REG1B/REG1A/S100A9/ANXA2/POU2F3/DEFA3/SLPI
GO_EMBRYONIC_CRANIAL_SKELETON_MORPHOGENESIS	GO_EMBRYONIC_CRANIAL_SKELETON_MORPHOGENESIS	14	0.543871	1.80963	0.0168067	0.0766748	0.0522533	676	tags=57%, list=18%, signal=47%	HOXA2/HOXA1/TBX1/NODAL/TWIST1/RDH10/MMP14/IRX5
GO_RESPONSE_TO_ENDOGENOUS_STIMULUS	GO_RESPONSE_TO_ENDOGENOUS_STIMULUS	403	0.233742	1.35689	0.016983	0.0773356	0.0527036	955	tags=32%, list=25%, signal=26%	POSTN/OTX2/COL3A1/COL1A1/STC1/IGFBP2/GATA4/TIMP1/COL1A2/FMOD/COL4A1/GDF15/CXCL8/WT1/LOX/DSG2/COL4A2/FGF3/RETN/FCGR2B/MXRA5/REG1B/MMP19/TFAP2B/THBS1/ADM/CYP27B1/NOX4/COL5A2/FGF19/AGXT/HTRA3/GDF3/BMP5/AREG/DKK1/FPR2/AQP9/EREG/REG1A/ANXA2/SLC34A2/SDC1/ANXA1/RARRES2/TNFRSF11B/SOCS3/PDX1/PTPN22/NAMPT/IL6/UCN2/ASPN/CER1/TBX1/NODAL/GJB2/SPP1/NOS2/SPRY1/SOCS2/GAL/ROR2/FOSL1/PHOX2B/GATA3/SPRY4/AGTR1/CCNA2…
GO_EAR_MORPHOGENESIS	GO_EAR_MORPHOGENESIS	40	0.385715	1.69765	0.0170394	0.0774371	0.0527728	557	tags=35%, list=15%, signal=30%	CHRNA9/HOXA2/CLRN1/CTHRC1/HOXA1/NKX3-2/HMX3/TBX1/TWIST1/OSR2/ROR2/GATA3/CELSR1/HMX2
GO_REGULATION_OF_HEMOPOIESIS	GO_REGULATION_OF_HEMOPOIESIS	130	0.286603	1.51167	0.0170683	0.0774371	0.0527728	1597	tags=55%, list=42%, signal=33%	IL36B/IL2RA/LTF/HOXA9/LIF/HOXB8/HOXA5/LOX/HOXA7/H3C7/H3C8/FCGR2B/H4C15/THBS1/CSF2/H3C11/ANXA1/LGALS3/CSF3/ROR2/GATA3/TNFSF11/CCR2/CD2/SOCS1/MMP14/IL7R/H4C1/ACE/H3C14/CR1/CD80/TCIM/CD28/SLAMF8/RUNX1/IFNG/MDK/H3C12/CD101/H3C10/GPR171/TP73/H4C14/HLA-DRB1/IL15/H4C13/LILRB3/MYB/NFKBIZ/IL7/MYL9/H4C2/TBX21/FOXJ1/H4C6/HLA-DOA/CEACAM1/H4C3/CRTAM/JAG1/LILRB2/H3C15/CD74/IKZF3/TMEM176B/IL20/ZNF683/RUNX3/IFNB…
GO_REGULATION_OF_APOPTOTIC_SIGNALING_PATHWAY	GO_REGULATION_OF_APOPTOTIC_SIGNALING_PATHWAY	74	0.329355	1.61778	0.0173824	0.0786581	0.0536049	1554	tags=61%, list=41%, signal=36%	MMP9/GATA4/SERPINE1/TNFRSF12A/THBS1/MAGEA3/G0S2/BMP5/CSF2/S100A9/BDKRB2/EYA4/S100A8/PDX1/LGALS3/PLAUR/SOD2/SNAI2/FASLG/NGFR/HMOX1/ST18/SNAI1/TERT/HGF/CAV1/DDIAS/ICAM1/TP73/GZMB/LCK/FGF10/IL7/CTSC/TP63/NRP1/CD44/CD74/FGG/MAL/SP100/EPO/BCL2L12/ATF3/IFNB1
GO_CELL_DIFFERENTIATION_IN_SPINAL_CORD	GO_CELL_DIFFERENTIATION_IN_SPINAL_CORD	19	0.487181	1.7683	0.0174014	0.0786581	0.0536049	862	tags=53%, list=23%, signal=41%	LBX1/HOXC10/HOXD10/TBX20/GSX2/ISL2/ISL1/OLIG3/DRAXIN/NKX6-1
GO_AUTONOMIC_NERVOUS_SYSTEM_DEVELOPMENT	GO_AUTONOMIC_NERVOUS_SYSTEM_DEVELOPMENT	17	0.503678	1.76878	0.0176887	0.0794205	0.0541245	545	tags=47%, list=14%, signal=40%	HOXB2/TFAP2B/HAND2/TBX1/FN1/PHOX2B/GATA3/SEMA3F
GO_REGULATION_OF_MACROPHAGE_CHEMOTAXIS	GO_REGULATION_OF_MACROPHAGE_CHEMOTAXIS	10	0.578864	1.73773	0.0177215	0.0794205	0.0541245	1137	tags=80%, list=30%, signal=56%	THBS1/RARRES2/STAP1/SLAMF8/MDK/CYP19A1/CCL5/C5AR1
GO_NEGATIVE_REGULATION_OF_PROTEIN_DEPHOSPHORYLATION	GO_NEGATIVE_REGULATION_OF_PROTEIN_DEPHOSPHORYLATION	13	-0.375781	-1.69199	0.0177515	0.0794205	0.0541245	1796	tags=92%, list=48%, signal=48%	BOD1L2/PPP1R2B/PTN/PPP1R36/PHACTR1/TNF/CRY2/PHACTR3/PPP1R16B/PPP1R1A/ELFN2/PPP4R4
GO_REGULATION_OF_SODIUM_ION_TRANSMEMBRANE_TRANSPORT	GO_REGULATION_OF_SODIUM_ION_TRANSMEMBRANE_TRANSPORT	13	-0.376346	-1.69454	0.0177515	0.0794205	0.0541245	1255	tags=77%, list=33%, signal=51%	FXYD5/FXYD7/SCN3B/SCN2B/HECW1/FGF13/PRKCE/FXYD2/ANK3/WNK2
GO_REGULATION_OF_SODIUM_ION_TRANSMEMBRANE_TRANSPORTER_ACTIVITY	GO_REGULATION_OF_SODIUM_ION_TRANSMEMBRANE_TRANSPORTER_ACTIVITY	13	-0.376346	-1.69454	0.0177515	0.0794205	0.0541245	1255	tags=77%, list=33%, signal=51%	FXYD5/FXYD7/SCN3B/SCN2B/HECW1/FGF13/PRKCE/FXYD2/ANK3/WNK2
GO_RESPONSE_TO_REACTIVE_OXYGEN_SPECIES	GO_RESPONSE_TO_REACTIVE_OXYGEN_SPECIES	53	0.355618	1.65493	0.0177638	0.0794205	0.0541245	1270	tags=53%, list=34%, signal=36%	MMP9/COL1A1/HP/DPEP1/AREG/SDC1/ANXA1/IL6/FOSL1/CCNA2/SOD2/MMP3/CDK1/HBA1/CD36/IL10/PDGFD/HMOX1/FBLN5/EGFR/LDHA/HGF/MMP2/MYB/CYP1B1/CDK2/ECT2/CCR7
GO_POSITIVE_REGULATION_OF_SIGNALING	GO_POSITIVE_REGULATION_OF_SIGNALING	497	0.225958	1.32658	0.017982	0.0802501	0.0546898	1214	tags=38%, list=32%, signal=30%	SAA1/PLA2G2A/MMP9/COL3A1/COL1A1/CHI3L1/CCL7/ESM1/LTF/LIF/MMP8/GATA4/GDF15/SHOX2/CCL20/CCN4/FGF3/FABP5/RETN/CLEC5A/FCGR2B/VEGFA/TNFRSF12A/THBS1/CYP27B1/TNFSF14/NOX4/FGF19/GDF3/G0S2/BMP5/MARCO/CLCF1/CCL23/MMP12/AREG/DKK1/FPR2/S100A4/EREG/CSF2/HAND2/CCL11/S100A9/HCAR2/ORM1/ANXA2/IL31RA/IGFBP3/LILRA5/S100A8/ITGB3/SOCS3/PDX1/PTPN22/GSX2/IL6/TBX1/ASPM/NODAL/PLAUR/TTK/ICOS/SPP1/GPR174/PLA2G5/PBK/TRAT1/G…
GO_DIGESTIVE_TRACT_MORPHOGENESIS	GO_DIGESTIVE_TRACT_MORPHOGENESIS	15	0.521345	1.75747	0.0181159	0.0807013	0.0549973	1182	tags=73%, list=31%, signal=51%	HOXD13/GATA4/SHOX2/NODAL/STRA6/EGFR/GLI1/SIX2/FGF10/NKX2-3/TP63
GO_POSTSYNAPSE_ORGANIZATION	GO_POSTSYNAPSE_ORGANIZATION	44	-0.327871	-2.47278	0.0181818	0.0807023	0.054998	1097	tags=70%, list=29%, signal=51%	ARC/LRRTM1/CAMK2B/NTNG2/IL1RAPL1/NEFH/ZNF365/PPFIA2/CDK5R1/NEFL/CNKSR2/SRCIN1/CBLN1/SPTBN2/KIF1A/NRXN1/PAK3/SHISA7/DNM3/RELN/CDKL5/GRIN2B/LRFN2/FRMPD4/CUX2/NGEF/DLG2/INA/SHANK1/SHANK2/ARHGAP44
GO_SYNAPTIC_VESICLE_EXOCYTOSIS	GO_SYNAPTIC_VESICLE_EXOCYTOSIS	44	-0.640973	-4.83417	0.0181818	0.0807023	0.054998	1071	tags=91%, list=28%, signal=66%	HTR1B/CHRNB2/SYT7/CHRNA4/PRKCB/PPFIA3/DOC2A/PPFIA2/VAMP1/PRKCG/ADRA1A/GRIN3A/UNC13A/ERC2/SYN1/RAB3A/UNC13C/RIMS1/PRRT2/STXBP1/STXBP5L/SYT1/CPLX1/SNCA/SYT5/SYP/SNAP25/STX1A/RIMS2/SYT2/STX1B/CPLX2/SYT4/SYT10/PCLO/DRD1/CHRNB3/RIMS3/NAPB/HTR2A
GO_REGULATION_OF_MYELOID_CELL_DIFFERENTIATION	GO_REGULATION_OF_MYELOID_CELL_DIFFERENTIATION	68	0.333916	1.6155	0.0185185	0.0820487	0.0559156	1459	tags=54%, list=39%, signal=34%	LTF/HOXA9/LIF/HOXB8/HOXA5/LOX/HOXA7/H3C7/H3C8/H4C15/THBS1/CSF2/H3C11/LGALS3/CSF3/ROR2/TNFSF11/H4C1/H3C14/RUNX1/IFNG/H3C12/CD101/H3C10/GPR171/H4C14/HLA-DRB1/H4C13/LILRB3/MYL9/H4C2/H4C6/CEACAM1/H4C3/JAG1/H3C15/CD74
GO_NEGATIVE_REGULATION_OF_NUCLEAR_DIVISION	GO_NEGATIVE_REGULATION_OF_NUCLEAR_DIVISION	19	0.486231	1.76485	0.0185615	0.0820912	0.0559445	1013	tags=63%, list=27%, signal=46%	LIF/CDC20/TTK/NDC80/PTTG1/AURKB/BUB1/CCNB1/BUB1B/CENPF/TRIP13/PLK1
GO_MEIOTIC_CELL_CYCLE	GO_MEIOTIC_CELL_CYCLE	56	0.353029	1.66086	0.018711	0.0823491	0.0561203	1073	tags=50%, list=28%, signal=36%	LIF/EREG/CDC20/ASPM/TTK/NEK2/TOP2A/PTTG1/KIF18A/EXO1/BUB1/SGO1/CDC25C/ESPL1/BUB1B/NUF2/NCAPH/AURKA/MEIKIN/BRIP1/H1-8/RAD51/RAD54L/CKS2/TRIP13/MND1/PLK1/SMC4
GO_ANTERIOR_POSTERIOR_AXIS_SPECIFICATION	GO_ANTERIOR_POSTERIOR_AXIS_SPECIFICATION	16	0.505077	1.75346	0.0187793	0.0823491	0.0561203	823	tags=50%, list=22%, signal=39%	OTX2/WT1/FOXA2/GDF3/CER1/NODAL/AURKA/GPC3
GO_AORTA_DEVELOPMENT	GO_AORTA_DEVELOPMENT	16	0.49863	1.73108	0.0187793	0.0823491	0.0561203	980	tags=56%, list=26%, signal=42%	COL3A1/LOX/LOXL1/TFAP2B/TBX1/LEP/NGFR/LRP2/TGFB2
GO_REGULATION_OF_NEUTROPHIL_MIGRATION	GO_REGULATION_OF_NEUTROPHIL_MIGRATION	16	0.506802	1.75945	0.0187793	0.0823491	0.0561203	1729	tags=94%, list=46%, signal=51%	CXCL8/DPP4/XG/SLAMF8/MDK/IL1R1/XCL1/C5AR1/LBP/RAC2/CCR7/CD74/BST1/CXCR2/RHOH
GO_MACROPHAGE_CHEMOTAXIS	GO_MACROPHAGE_CHEMOTAXIS	17	0.501682	1.76177	0.0188679	0.0823491	0.0561203	1137	tags=65%, list=30%, signal=45%	SAA1/THBS1/EDN2/RARRES2/LGALS3/STAP1/SLAMF8/MDK/CYP19A1/CCL5/C5AR1
GO_ORGANELLE_MEMBRANE_FUSION	GO_ORGANELLE_MEMBRANE_FUSION	27	-0.266336	-1.78249	0.0188679	0.0823491	0.0561203	549	tags=48%, list=15%, signal=41%	RAB3A/PRRT2/STXBP6/STXBP1/SYT1/CPLX1/SNCA/SNAP25/STX1A/SYT13/STX1B/CPLX2/SYT4
GO_PROTEIN_LOCALIZATION_TO_CHROMOSOME	GO_PROTEIN_LOCALIZATION_TO_CHROMOSOME	17	0.496881	1.74491	0.0188679	0.0823491	0.0561203	1013	tags=65%, list=27%, signal=48%	H1-5/CENPA/TTK/NDC80/AURKB/ESCO2/HASPIN/CDK1/KNL1/TERT/PLK1
GO_CHROMATIN_ORGANIZATION_INVOLVED_IN_REGULATION_OF_TRANSCRIPTION	GO_CHROMATIN_ORGANIZATION_INVOLVED_IN_REGULATION_OF_TRANSCRIPTION	48	0.367526	1.68086	0.0188877	0.0823491	0.0561203	1632	tags=67%, list=43%, signal=38%	HMGA2/H2AC19/H2AC18/H3C7/H3C8/H4C15/H1-5/H1-3/H3C11/H2AC16/H2AC12/H2AC13/CDC45/H4C1/H3C14/H1-8/H3C12/H2AC17/H3C10/H2AC20/H4C14/H4C13/CDKN2A/H4C2/H4C6/H2AC4/H4C3/H3C15/CDCA4/H4C11/H2AC11/H2AC21
GO_MYOBLAST_FUSION	GO_MYOBLAST_FUSION	14	0.529228	1.76091	0.0192077	0.0835798	0.056959	194	tags=36%, list=5%, signal=34%	GDF15/ADAM12/CXCL10/CXCL9/TNFSF14
GO_CARBOHYDRATE_DERIVATIVE_CATABOLIC_PROCESS	GO_CARBOHYDRATE_DERIVATIVE_CATABOLIC_PROCESS	39	0.385658	1.68293	0.0192719	0.0835798	0.056959	1444	tags=64%, list=38%, signal=40%	CHI3L1/FMOD/LUM/CHI3L2/MMP12/SDC1/HSPG2/DPYD/BGN/HMMR/FBXO17/APOBEC3B/GPC3/TYMP/DCN/APOBEC3D/NUDT4B/UPP1/APOBEC3C/APOBEC3G/APOBEC3F/KERA/CELA1/CD44/APOBEC3A
GO_MACROPHAGE_ACTIVATION	GO_MACROPHAGE_ACTIVATION	37	0.392388	1.69548	0.0192719	0.0835798	0.056959	1211	tags=54%, list=32%, signal=37%	MMP8/FCGR2B/THBS1/EDN2/FPR2/CSF2/IL31RA/NAMPT/IL6/TAFA3/CD93/STAP1/IFNG/IL10/SLC11A1/TLR8/CST7/C5AR1/CTSC/LBP
GO_POSITIVE_REGULATION_OF_PRI_MIRNA_TRANSCRIPTION_BY_RNA_POLYMERASE_II	GO_POSITIVE_REGULATION_OF_PRI_MIRNA_TRANSCRIPTION_BY_RNA_POLYMERASE_II	12	0.546359	1.73672	0.0194411	0.0838534	0.0571454	980	tags=67%, list=26%, signal=49%	WT1/FOSL1/GATA3/NGFR/IL10/PRL/TERT/TGFB2
GO_PRI_MIRNA_TRANSCRIPTION_BY_RNA_POLYMERASE_II	GO_PRI_MIRNA_TRANSCRIPTION_BY_RNA_POLYMERASE_II	12	0.546359	1.73672	0.0194411	0.0838534	0.0571454	980	tags=67%, list=26%, signal=49%	WT1/FOSL1/GATA3/NGFR/IL10/PRL/TERT/TGFB2
GO_CERAMIDE_METABOLIC_PROCESS	GO_CERAMIDE_METABOLIC_PROCESS	17	-0.3759	-1.94979	0.0194805	0.0838534	0.0571454	2359	tags=100%, list=63%, signal=38%	ST8SIA4/CCN1/TNFRSF1A/SPHK1/PLPP2/HEXB/SGMS2/GLA/FA2H/SMPD3/B3GALT2/TNF/TLCD3B/DEGS2/ST8SIA3/ALOX12B
GO_POSITIVE_REGULATION_OF_DENDRITE_DEVELOPMENT	GO_POSITIVE_REGULATION_OF_DENDRITE_DEVELOPMENT	17	-0.360972	-1.87236	0.0194805	0.0838534	0.0571454	1485	tags=82%, list=39%, signal=50%	LPAR1/PTN/C21orf91/CAMK2B/IL1RAPL1/NEURL1/PAK3/RELN/CDKL5/CUX2/PACSIN1/CPEB3/SHANK1/SHANK2
GO_HOMOPHILIC_CELL_ADHESION_VIA_PLASMA_MEMBRANE_ADHESION_MOLECULES	GO_HOMOPHILIC_CELL_ADHESION_VIA_PLASMA_MEMBRANE_ADHESION_MOLECULES	47	-0.220882	-1.71204	0.0196078	0.0838534	0.0571454	1123	tags=60%, list=30%, signal=42%	EMB/PCDH12/CDH8/CELSR3/PCDH20/PCDHGA5/CNTN6/PCDH7/PCDHA9/DSCAML1/CDH12/PCDHA5/CDH7/PCDH11X/L1CAM/CDH20/CNTN4/VSTM2L/PCDH15/DSG1/DSG3/CDH9/CDH22/CDHR1/CDH18/PCDH11Y/PTPRT/IGFN1
GO_MEMORY	GO_MEMORY	47	-0.4401	-3.41118	0.0196078	0.0838534	0.0571454	730	tags=64%, list=19%, signal=52%	PRKCZ/PAK6/FGF13/SLC8A2/TAC1/SHISA7/SLC17A7/SCN2A/PAK5/RELN/CCK/CAMK4/SLC24A2/PLCB1/CALB1/TAFA2/CUX2/NPAS4/KCNK4/GRIN2A/CPEB3/SHANK1/SYT4/GRIN1/DRD1/BRINP1/SLC2A4/JPH3/HTR2A/RASGRF1
GO_REGULATION_OF_SYNAPTIC_VESICLE_CYCLE	GO_REGULATION_OF_SYNAPTIC_VESICLE_CYCLE	43	-0.630099	-4.65212	0.0196078	0.0838534	0.0571454	1174	tags=93%, list=31%, signal=65%	PLD1/CNR1/HTR1B/CHRNB2/SYT7/CHRNA4/PRKCB/DNM1/BSN/PPFIA2/CDK5R1/VAMP1/PRKCG/ADRA1A/GRIN3A/NRXN1/SLC17A7/SYN1/DNM3/RAB3A/RIMS1/PRRT2/STXBP1/STXBP5L/SYT1/CPLX1/SNCA/SYP/STX1A/RIMS2/STX1B/CPLX2/SYT4/DRD1/CHRNB3/RIMS3/NAPB/RAPGEF4/SLC2A4/HTR2A
GO_SYNAPTIC_TRANSMISSION_GLUTAMATERGIC	GO_SYNAPTIC_TRANSMISSION_GLUTAMATERGIC	43	-0.308579	-2.27829	0.0196078	0.0838534	0.0571454	770	tags=56%, list=20%, signal=45%	UNC13A/SLC17A6/SLC1A4/NRXN1/SLC17A7/RELN/GRIA2/UNC13C/GRM2/STXBP1/MAPK8IP2/SHC3/GRM4/GRM3/SYT1/GRM1/SHANK1/CACNG2/CACNG3/SHANK2/GRIN1/DRD1/NAPB/HTR2A
GO_POSITIVE_REGULATION_OF_EPITHELIAL_CELL_PROLIFERATION	GO_POSITIVE_REGULATION_OF_EPITHELIAL_CELL_PROLIFERATION	60	0.344221	1.6345	0.0197505	0.0843169	0.0574613	1394	tags=58%, list=37%, signal=37%	VEGFA/BMP5/MMP12/AREG/REG1A/CCL11/ITGB3/LAMB1/TBX1/NODAL/TWIST1/OSR2/AGTR1/APELA/IGF2/IQGAP3/LAMC1/ITGA4/DLX5/MDK/IL10/HMOX1/EGFR/CAV2/CCL26/ODAM/CCL5/C5AR1/FGF10/TP63/OSR1/ANG/HPN/F3/NRP1
GO_REGULATION_OF_CHROMATIN_ORGANIZATION	GO_REGULATION_OF_CHROMATIN_ORGANIZATION	28	0.427753	1.71994	0.0199115	0.0845017	0.0575873	1196	tags=61%, list=32%, signal=42%	LIF/VEGFA/H1-5/H1-3/TWIST1/GATA3/CCNB1/IGF2/CDC45/ISL1/SNAI2/H1-8/CTCFL/MYB/KPNA7/MKI67/PAX5
GO_CHROMATIN_REMODELING	GO_CHROMATIN_REMODELING	48	0.361148	1.65169	0.019937	0.0845017	0.0575873	1386	tags=58%, list=37%, signal=37%	HMGA2/H3C7/H3C8/H4C15/H3C11/CENPA/HJURP/CENPK/GATA3/CENPU/H4C1/FOXA1/H3C14/H3C12/OIP5/KNL1/H3C10/H4C14/H4C13/MYB/CENPM/TP63/CDKN2A/H4C2/CENPW/H4C6/H4C3/CENPI
GO_CARDIAC_MUSCLE_TISSUE_DEVELOPMENT	GO_CARDIAC_MUSCLE_TISSUE_DEVELOPMENT	47	0.363322	1.6512	0.019979	0.0845017	0.0575873	1034	tags=45%, list=27%, signal=33%	GATA4/NKX2-5/WT1/DSG2/FGF3/VEGFA/ALPK2/NOX4/TBX20/BMP5/DKK1/CCNB1/ISL1/CDK1/HAMP/LRP2/GATA6/GJC1/GLI1/TGFB2/TP73
GO_LEARNING	GO_LEARNING	51	-0.370795	-3.04478	0.02	0.0845017	0.0575873	720	tags=61%, list=19%, signal=50%	PAK6/FGF13/NRXN1/SLC8A2/TAC1/NEUROD2/PAK5/PDE1B/RELN/CCK/NTRK2/SLC24A2/NRXN3/TAFA2/MAPK8IP2/ATP8A1/JPH4/NRGN/TBR1/NPAS4/SNAP25/GRIN2A/SHANK1/SLC12A5/SHANK2/GRIN1/DRD1/CNTNAP2/JPH3/DRD5/GABRA5
GO_REGULATION_OF_NERVOUS_SYSTEM_PROCESS	GO_REGULATION_OF_NERVOUS_SYSTEM_PROCESS	51	-0.34648	-2.84512	0.02	0.0845017	0.0575873	808	tags=61%, list=21%, signal=48%	WASF3/CBLN1/PRKCZ/NPTX1/NRXN1/SLC8A2/SHISA7/VIP/RELN/CCK/SCN11A/DLGAP1/TMEM100/RIMS1/CELF4/SPX/RGS4/CUX2/STX1A/GRM1/RIMS2/STX1B/TPPP/DLGAP3/SHANK1/SHANK2/GRIN1/HTR2C/CARTPT/OPRM1/DLGAP2
GO_SYNAPSE_ASSEMBLY	GO_SYNAPSE_ASSEMBLY	52	-0.418646	-3.5045	0.02	0.0845017	0.0575873	1079	tags=75%, list=29%, signal=54%	LRRTM1/ERBB4/CHRNB2/VSTM5/ADGRB3/NTNG2/SLIT1/IL1RAPL1/SLITRK1/BSN/GABRB3/ASIC2/CBLN1/SPTBN2/FGF13/NRXN1/SLITRK5/LINGO2/DNM3/NTRK2/SEMA4A/CBLN4/CUX2/CDH9/SNCA/LRFN5/SLITRK4/NPAS4/GABRG2/GABRA1/CBLN2/SHANK1/SHANK2/GRIN1/PCLO/GABRB2/DRD1/IGFN1/LRTM2
GO_REGULATION_OF_PROTEIN_SERINE_THREONINE_KINASE_ACTIVITY	GO_REGULATION_OF_PROTEIN_SERINE_THREONINE_KINASE_ACTIVITY	111	0.290417	1.50785	0.0201207	0.084866	0.0578355	1213	tags=44%, list=32%, signal=31%	SAA1/HMGA2/LTF/GDF15/CXCL10/VEGFA/THBS1/NOX4/DKK1/FAM20A/PTPN22/CCNB2/PKIB/SPRY1/PBK/ROR2/CDKN3/TNFSF11/SPRY4/CCNB1/CDC25C/CCNA2/IGF2/IQGAP3/DIRAS3/CDK1/NRK/CDC6/CDKN2C/TCIM/IFNG/CDK4/PDGFD/CD40LG/EGFR/HGF/CAV1/CKS2/S100A12/PLK1/TP73/SBK2/DUSP5/C5AR1/FGF10/CDKN2A/GADD45A/FPR1/ITGA1
GO_VIRAL_RNA_GENOME_REPLICATION	GO_VIRAL_RNA_GENOME_REPLICATION	10	0.565899	1.69881	0.0202532	0.0852044	0.0580662	1203	tags=80%, list=32%, signal=55%	HMGA2/CXCL8/TOP2A/APOBEC3B/APOBEC3D/APOBEC3C/APOBEC3G/APOBEC3F
GO_MYOTUBE_DIFFERENTIATION	GO_MYOTUBE_DIFFERENTIATION	25	0.442071	1.72269	0.0202703	0.0852044	0.0580662	194	tags=28%, list=5%, signal=27%	NKX2-5/GDF15/SHOX2/ADAM12/CXCL10/CXCL9/TNFSF14
GO_NEGATIVE_REGULATION_OF_MYELOID_CELL_DIFFERENTIATION	GO_NEGATIVE_REGULATION_OF_MYELOID_CELL_DIFFERENTIATION	23	0.45043	1.71984	0.020362	0.0853464	0.0581629	169	tags=26%, list=4%, signal=25%	LTF/HOXA9/HOXB8/HOXA5/HOXA7/H4C15
GO_CARDIAC_CONDUCTION	GO_CARDIAC_CONDUCTION	45	-0.222497	-1.6632	0.0204082	0.0853464	0.0581629	1088	tags=60%, list=29%, signal=43%	ATP1A4/CACNG8/KCNK3/FXYD7/NPPA/KCNJ12/SCN3B/SCN2B/SPTBN4/KCNK1/SLC8A2/FXYD2/ATP1A3/CTNNA3/KCNIP2/KCNH6/ATP2B2/ATP2B3/KCNIP3/RYR2/RYR1/KCNJ4/CACNG2/CACNG3/KCNJ11/CACNA2D3/KCNJ3
GO_NEGATIVE_REGULATION_OF_CELLULAR_CATABOLIC_PROCESS	GO_NEGATIVE_REGULATION_OF_CELLULAR_CATABOLIC_PROCESS	36	0.391575	1.68524	0.0204082	0.0853464	0.0581629	931	tags=44%, list=25%, signal=34%	HP/GATA4/TIMP1/IGF2BP1/F8A3/ANXA2/PTPN22/NAMPT/PBK/TENT5B/LEP/IL10/SLC11A1/HMOX1/LAMP3/HGF
GO_DEVELOPMENT_OF_PRIMARY_SEXUAL_CHARACTERISTICS	GO_DEVELOPMENT_OF_PRIMARY_SEXUAL_CHARACTERISTICS	68	0.329173	1.59255	0.0205761	0.0853671	0.058177	846	tags=38%, list=22%, signal=30%	HOXA9/GATA4/PTX3/WT1/RETN/VEGFA/MMP19/HOXA10/EREG/SDC1/SRY/ASPM/RDH10/KIF18A/GATA3/MMP14/LEP/AFP/IRX5/VGF/BRIP1/CYP19A1/LRP2/NKX2-1/GATA6/FST
GO_MODULATION_BY_HOST_OF_SYMBIONT_PROCESS	GO_MODULATION_BY_HOST_OF_SYMBIONT_PROCESS	12	0.537454	1.70841	0.0206561	0.0853671	0.058177	490	tags=42%, list=13%, signal=36%	HMGA2/LTF/PTX3/ANXA2/POU2F3
GO_NEGATIVE_REGULATION_OF_LEUKOCYTE_APOPTOTIC_PROCESS	GO_NEGATIVE_REGULATION_OF_LEUKOCYTE_APOPTOTIC_PROCESS	12	0.531208	1.68856	0.0206561	0.0853671	0.058177	1571	tags=92%, list=42%, signal=54%	IDO1/AURKB/IL7R/HSH2D/CCL5/CCR5/CCR7/PTCRA/CD74/FCER1G/CXCR2
GO_POSITIVE_REGULATION_OF_EPITHELIAL_CELL_APOPTOTIC_PROCESS	GO_POSITIVE_REGULATION_OF_EPITHELIAL_CELL_APOPTOTIC_PROCESS	12	0.539715	1.7156	0.0206561	0.0853671	0.058177	1566	tags=92%, list=42%, signal=54%	CD248/THBS1/IL6/SFRP4/FASLG/ITGA4/CD40LG/ECSCR/PLA2R1/CCL2/COL18A1
GO_POSITIVE_REGULATION_OF_NEUTROPHIL_MIGRATION	GO_POSITIVE_REGULATION_OF_NEUTROPHIL_MIGRATION	12	0.535175	1.70116	0.0206561	0.0853671	0.058177	1571	tags=92%, list=42%, signal=54%	CXCL8/XG/MDK/IL1R1/XCL1/C5AR1/LBP/RAC2/CCR7/CD74/CXCR2
GO_REGULATION_OF_NEUROINFLAMMATORY_RESPONSE	GO_REGULATION_OF_NEUROINFLAMMATORY_RESPONSE	12	0.541658	1.72177	0.0206561	0.0853671	0.058177	598	tags=50%, list=16%, signal=42%	MMP9/MMP8/IL6/TAFA3/STAP1/MMP3
GO_REGULATION_OF_NEUTROPHIL_CHEMOTAXIS	GO_REGULATION_OF_NEUTROPHIL_CHEMOTAXIS	12	0.536772	1.70624	0.0206561	0.0853671	0.058177	1571	tags=92%, list=42%, signal=54%	CXCL8/DPP4/MDK/XCL1/C5AR1/LBP/RAC2/CCR7/CD74/BST1/CXCR2
GO_REGULATION_OF_STEM_CELL_PROLIFERATION	GO_REGULATION_OF_STEM_CELL_PROLIFERATION	20	0.473953	1.74145	0.0207852	0.0856675	0.0583817	1173	tags=60%, list=31%, signal=42%	HMGA2/OTP/DMRTA2/VEGFA/ASPM/TAFA3/ACE/SNAI2/TERT/CITED1/FBLN1/SIX3
GO_RESPONSE_TO_ELECTRICAL_STIMULUS	GO_RESPONSE_TO_ELECTRICAL_STIMULUS	11	-0.405267	-1.65363	0.0208333	0.0856675	0.0583817	1186	tags=73%, list=31%, signal=50%	RPE65/EEF1A2/HPCA/NEUROD2/RAB3A/GRM1/GJB6/KCNJ3
GO_SODIUM_ION_TRANSMEMBRANE_TRANSPORT	GO_SODIUM_ION_TRANSMEMBRANE_TRANSPORT	49	-0.269787	-2.12095	0.0208333	0.0856675	0.0583817	937	tags=59%, list=25%, signal=45%	SLC6A5/SCN3B/SLC6A19/SCN2B/SLC6A7/SCN8A/ASIC2/KCNK1/HECW1/FGF13/SLC8A2/SLC17A7/PRKCE/SCN2A/SLC24A2/SCN11A/FXYD2/ATP1A3/SLC4A10/ANK3/WNK2/SLC6A17/NALCN/CACNA1I/SLC9A2/SLC6A15/HCN1/SLC24A4/SLC6A18
GO_SIGNAL_TRANSDUCTION_IN_RESPONSE_TO_DNA_DAMAGE	GO_SIGNAL_TRANSDUCTION_IN_RESPONSE_TO_DNA_DAMAGE	36	0.388657	1.67268	0.0214823	0.0879896	0.0599642	1500	tags=69%, list=40%, signal=42%	E2F7/TWIST1/CCNB1/CDC25C/GTSE1/E2F8/CDK1/FOXM1/SNAI2/AURKA/DTL/SNAI1/BCL3/PYHIN1/PLK1/BATF/CDK2/GADD45A/PLA2R1/ANKRD1/BRCA2/CD44/CD74/SPRED3/SP100
GO_INTERLEUKIN_12_PRODUCTION	GO_INTERLEUKIN_12_PRODUCTION	22	0.456805	1.72855	0.0214932	0.0879896	0.0599642	898	tags=55%, list=24%, signal=42%	IDO1/THBS1/LILRA5/SLAMF1/ISL1/LEP/CD36/IFNG/MDK/IL10/CD40LG/TLR8
GO_ORGANELLE_FUSION	GO_ORGANELLE_FUSION	30	-0.22716	-1.61997	0.0215054	0.0879896	0.0599642	549	tags=43%, list=15%, signal=37%	RAB3A/PRRT2/STXBP6/STXBP1/SYT1/CPLX1/SNCA/SNAP25/STX1A/SYT13/STX1B/CPLX2/SYT4
GO_MESODERM_DEVELOPMENT	GO_MESODERM_DEVELOPMENT	35	0.394357	1.67989	0.021645	0.0884138	0.0602533	1212	tags=57%, list=32%, signal=39%	HMGA2/VEGFA/TBX20/GDF3/DKK1/ITGB3/CER1/TBX1/NODAL/APELA/SECTM1/MEST/EOMES/ITGA3/TEAD2/SNAI1/SIX2/EPHA2/TP63/OSR1
GO_REGULATION_OF_CARDIAC_MUSCLE_CONTRACTION	GO_REGULATION_OF_CARDIAC_MUSCLE_CONTRACTION	15	0.511518	1.72434	0.0217391	0.0886509	0.0604149	116	tags=27%, list=3%, signal=26%	STC1/GATA4/NKX2-5/DSG2
GO_LYMPHOCYTE_APOPTOTIC_PROCESS	GO_LYMPHOCYTE_APOPTOTIC_PROCESS	20	0.469141	1.72377	0.02194	0.0892706	0.0608372	1689	tags=85%, list=45%, signal=47%	IL2RA/IDO1/LGALS3/AURKB/IL7R/FASLG/IL10/CD3G/HSH2D/CCL5/BLK/PTCRA/CD274/CD74/CLC/PDCD1/FAS
GO_POSITIVE_REGULATION_OF_RESPONSE_TO_EXTERNAL_STIMULUS	GO_POSITIVE_REGULATION_OF_RESPONSE_TO_EXTERNAL_STIMULUS	147	0.277795	1.48131	0.022	0.0892706	0.0608372	1583	tags=54%, list=42%, signal=33%	PLA2G2A/CCL7/MMP8/IDO1/CXCL8/CXCL10/SERPINE1/CCN4/VEGFA/THBS1/EDN2/CYP27B1/TNFSF14/MMP12/FPR2/EREG/S100A9/RARRES2/LILRA5/S100A8/MUC3A/IL6/TAFA3/GBP5/CCR4/PLA2G5/TNFSF11/CCR2/AGTR1/STAP1/OSMR/SLAMF6/THBD/XCL2/CD28/IFNG/MDK/PDGFD/CLEC4C/CLEC10A/EGFR/TLR8/CCL26/S100A12/LY96/PYHIN1/PLSCR1/CCL5/CCL1/IL15/APOH/XCL1/C5AR1/NFKBIZ/FGF10/CTSC/PTGER4/LBP/FCN1/C2CD4A/RAC2/CLEC4D/CCR7/CXCL13/F3/CLEC6A/NRP1/CR…
GO_SENSORY_ORGAN_DEVELOPMENT	GO_SENSORY_ORGAN_DEVELOPMENT	164	0.27063	1.4609	0.022	0.0892706	0.0608372	772	tags=29%, list=20%, signal=24%	PITX2/HOXC13/CHRNA9/HOXA2/COL4A1/COL5A1/CLRN1/WT1/CTHRC1/MAB21L2/COL8A1/VEGFA/HOXA1/TFAP2B/MFAP2/COL5A2/GDF3/BMP5/SIX6/HAND2/ABCB5/NKX3-2/HMX3/TBX1/GJB2/SPRY1/TWIST1/OSR2/AQP5/WNT16/RDH10/STRA6/ROR2/PHOX2B/GATA3/CELSR1/CCNA2/HMX2/GNGT1/OTX1/TULP1/IRX5/FASLG/PDE6A/SLC17A8/LCTL/FREM2/DLX5
GO_AMINOGLYCAN_CATABOLIC_PROCESS	GO_AMINOGLYCAN_CATABOLIC_PROCESS	19	0.475526	1.72599	0.0220418	0.0892927	0.0608523	887	tags=53%, list=24%, signal=40%	CHI3L1/FMOD/LUM/CHI3L2/SDC1/HSPG2/BGN/HMMR/GPC3/DCN
GO_AMINO_ACID_TRANSPORT	GO_AMINO_ACID_TRANSPORT	50	-0.363369	-2.87063	0.0222222	0.0897282	0.061149	966	tags=68%, list=26%, signal=51%	PPFIA3/SLC6A5/SLC6A19/SLC25A18/SLC6A7/PPFIA2/SLC38A8/SLC7A4/SLC17A6/SLC1A4/SLC1A2/SLC17A7/GLS2/SLC7A14/CCK/RAB3A/NTRK2/GRM2/RIMS1/STXBP1/RGS4/SLC6A17/SYT1/HRH3/CPLX1/SLC1A6/SNAP25/SLC6A15/STX1A/SLC32A1/TSPOAP1/SYT4/SLC25A48/SLC6A18
GO_REGULATION_OF_INSULIN_SECRETION	GO_REGULATION_OF_INSULIN_SECRETION	53	-0.192759	-1.59273	0.0222222	0.0897282	0.061149	349	tags=30%, list=9%, signal=28%	CACNA1E/RBP4/SNAP25/STX1A/SSTR5/CHGA/KCNC2/KCNB1/VSNL1/UCN3/KCNJ11/CARTPT/RAPGEF4/ABCC8/HNF4A/GLP1R
GO_EMBRYONIC_HEART_TUBE_MORPHOGENESIS	GO_EMBRYONIC_HEART_TUBE_MORPHOGENESIS	16	0.487968	1.69407	0.0223005	0.0897494	0.0611635	392	tags=38%, list=10%, signal=34%	LBX1/GATA4/NKX2-5/TBX20/HAND2/NODAL
GO_NEGATIVE_REGULATION_OF_LEUKOCYTE_MIGRATION	GO_NEGATIVE_REGULATION_OF_LEUKOCYTE_MIGRATION	16	0.488935	1.69743	0.0223005	0.0897494	0.0611635	1349	tags=75%, list=36%, signal=48%	HOXA7/DPP4/BMP5/STAP1/SLAMF8/CYP19A1/HMOX1/GPR18/EMILIN1/PTGER4/GREM1/CCL2
GO_ORGANIC_CYCLIC_COMPOUND_CATABOLIC_PROCESS	GO_ORGANIC_CYCLIC_COMPOUND_CATABOLIC_PROCESS	74	0.324091	1.59192	0.0224949	0.0903839	0.0615959	1231	tags=50%, list=33%, signal=34%	IGF2BP3/IDO1/IGF2BP2/IGF2BP1/CYP27B1/HGD/IL6/MOXD1/TDO2/SPP1/DPYD/TENT5B/RNASE2/HDC/AOX1/CARNS1/HPD/IL4I1/KMO/CYP19A1/APOBEC3B/SLC11A1/HMOX1/VIM/TYMP/ISG20/APOBEC3D/NUDT4B/PLEKHN1/TENT5A/UPP1/KYNU/APOBEC3C/APOBEC3G/APOBEC3F/ENPP1/OAS2
GO_DNA_INTEGRITY_CHECKPOINT	GO_DNA_INTEGRITY_CHECKPOINT	32	0.409283	1.70774	0.0226782	0.0908721	0.0619287	818	tags=47%, list=22%, signal=37%	HMGA2/E2F7/TOP2A/CCNB1/CDC25C/CDC45/GTSE1/E2F8/CDK1/ORC1/AURKA/CDC6/CLSPN/BRIP1/DTL
GO_CELL_MATRIX_ADHESION	GO_CELL_MATRIX_ADHESION	65	0.331386	1.5975	0.0227038	0.0908721	0.0619287	1516	tags=58%, list=40%, signal=36%	POSTN/COL3A1/HOXA7/SERPINE1/PLAU/VEGFA/THBS1/MMP12/ITGB3/FN1/MMP14/NPNT/NID2/COL13A1/RHOD/ACTN1/ITGA4/ITGBL1/CD36/FBLN5/CD96/ITGA3/CD3E/EMILIN1/GREM1/CDKN2A/ITGA1/CCR7/SKAP1/NID1/NRP1/JAG1/ZYX/CD44/ECM2/FGG/BST1/ONECUT1
GO_SMOOTHENED_SIGNALING_PATHWAY	GO_SMOOTHENED_SIGNALING_PATHWAY	24	0.445398	1.71767	0.0227273	0.0908721	0.0619287	1210	tags=62%, list=32%, signal=43%	OTX2/SHOX2/PDX1/ROR2/EVC2/RAB34/FOXA1/GPC3/NKX6-1/CD3E/GLI1/HHIP/STIL/FGF10/ENPP1
GO_REGULATION_OF_SYMBIOTIC_PROCESS	GO_REGULATION_OF_SYMBIOTIC_PROCESS	57	0.349838	1.65054	0.0227979	0.0910067	0.0620203	1554	tags=63%, list=41%, signal=38%	HMGA2/LTF/PTX3/CXCL8/CXCL6/ANXA2/TOP2A/POU2F3/FCN3/SLPI/CD28/APOBEC3B/LAMP3/OASL/CAV2/CAV1/ISG20/LGALS1/APOBEC3D/PLSCR1/CCL5/HLA-DRB1/OAS1/APOBEC3C/APOBEC3G/APOBEC3F/OAS2/FCN1/NR5A2/HPN/MX1/APOBEC3A/CD74/RSAD2/F2RL1/IFNB1
GO_SIGNAL_TRANSDUCTION_BY_PROTEIN_PHOSPHORYLATION	GO_SIGNAL_TRANSDUCTION_BY_PROTEIN_PHOSPHORYLATION	241	0.24815	1.38759	0.022977	0.091255	0.0621896	1198	tags=39%, list=32%, signal=28%	SAA1/PLA2G2A/CHRNA9/CHI3L1/CCL7/IL2RA/LIF/MMP8/GATA4/GDF15/CCL20/FGF3/FCGR2B/VEGFA/THBS1/NOX4/FGF19/MARCO/CCL23/AREG/DKK1/FPR2/EREG/CSF2/HAND2/CCL11/IL31RA/IGFBP3/LILRA5/PTPN22/IL6/TBX1/FN1/NODAL/SPRY1/PLA2G5/PBK/FAM83D/WNT16/ROR2/TNFSF11/SPRY4/APELA/IGF2/SLAMF1/IQGAP3/GBP1/CCL18/NPNT/LEP/IL2RB/CDK1/FOXM1/CCL13/CAVIN3/NRK/XCL2/CD36/MBP/PDGFD/CD40LG/EGFR/IGFBP4/FGF21/SPTA1/CAV2/HGF/CAV1/CCL26/S100…
GO_POSITIVE_REGULATION_OF_LEUKOCYTE_PROLIFERATION	GO_POSITIVE_REGULATION_OF_LEUKOCYTE_PROLIFERATION	53	0.346621	1.61306	0.0229885	0.091255	0.0621896	1595	tags=64%, list=42%, signal=38%	IL2RA/IGFBP2/CD70/CLCF1/VAV3/ANXA1/PTPN22/IL6/CCR2/IGF2/LEP/CD80/CD28/CD40LG/PDCD1LG2/CD3E/SPTA1/TNFRSF4/HLA-DPA1/CCL5/IL15/XCL1/IL5RA/FGF10/IL7/HLA-DPB1/LILRB2/CD274/CD74/EPO/BST1/HLA-DMB/CD276/ZAP70
GO_RESPONSE_TO_INTERLEUKIN_1	GO_RESPONSE_TO_INTERLEUKIN_1	53	0.347951	1.61925	0.0229885	0.091255	0.0621896	1097	tags=47%, list=29%, signal=34%	CHI3L1/CCL7/CXCL8/CCL20/CCL23/CCL11/IL1R2/ANXA1/IL6/IL1RAP/GBP1/CCL18/CCL13/XCL2/KMO/IL1RN/ADAMTS7/ST18/CCL26/IL1R1/ICAM1/CITED1/CCL5/CCL1/XCL1
GO_NEGATIVE_REGULATION_OF_T_CELL_PROLIFERATION	GO_NEGATIVE_REGULATION_OF_T_CELL_PROLIFERATION	21	0.462651	1.71938	0.0230681	0.091255	0.0621896	1455	tags=76%, list=39%, signal=47%	IL2RA/IDO1/CD80/IL10/PDCD1LG2/LGALS7B/LGALS9B/GPNMB/HLA-DRB1/XCL1/LGALS9C/LRRC32/FOXJ1/CRTAM/LILRB2/CD274
GO_RESPONSE_TO_FUNGUS	GO_RESPONSE_TO_FUNGUS	21	0.465345	1.72939	0.0230681	0.091255	0.0621896	973	tags=62%, list=26%, signal=46%	LTF/PTX3/S100A9/SPON2/RARRES2/S100A8/PLA2G5/IL36RN/DEFA3/HAMP/DEFA4/GNLY/S100A12
GO_KINETOCHORE_ORGANIZATION	GO_KINETOCHORE_ORGANIZATION	12	0.525106	1.66916	0.0230863	0.091255	0.0621896	702	tags=58%, list=19%, signal=48%	DLGAP5/CENPA/CENPK/NDC80/CENPE/NUF2/CENPF
GO_CHROMATIN_SILENCING	GO_CHROMATIN_SILENCING	19	0.47425	1.72137	0.0232019	0.091255	0.0621896	829	tags=53%, list=22%, signal=41%	H2AC19/H2AC18/H1-5/H1-3/H2AC16/H2AC12/H2AC13/CDC45/H1-8/H2AC17
GO_REGULATION_OF_KIDNEY_DEVELOPMENT	GO_REGULATION_OF_KIDNEY_DEVELOPMENT	19	0.470283	1.70696	0.0232019	0.091255	0.0621896	1212	tags=63%, list=32%, signal=43%	MMP9/LIF/WT1/VEGFA/HOXB7/GATA3/PDGFD/SERPINB7/CITED1/SIX2/GREM1/OSR1
GO_VASCULOGENESIS	GO_VASCULOGENESIS	19	0.470314	1.70708	0.0232019	0.091255	0.0621896	1146	tags=63%, list=30%, signal=44%	NKX2-5/WT1/VEGFA/ADM/TBX20/APELA/FOXM1/GJC1/TEAD2/CAV1/CITED1/EPHA2
GO_SKELETAL_MUSCLE_ORGAN_DEVELOPMENT	GO_SKELETAL_MUSCLE_ORGAN_DEVELOPMENT	44	0.370405	1.65854	0.0232313	0.091255	0.0621896	492	tags=30%, list=13%, signal=26%	VGLL2/MEOX2/SHOX2/HOXD10/WT1/DMRTA2/CHRNA1/PITX1/HOXD9/TBX1/TWIST1/STRA6/PHOX2B
GO_DEFENSE_RESPONSE_TO_FUNGUS	GO_DEFENSE_RESPONSE_TO_FUNGUS	18	0.477469	1.70156	0.02331	0.0914184	0.0623009	973	tags=67%, list=26%, signal=50%	LTF/S100A9/SPON2/RARRES2/S100A8/PLA2G5/IL36RN/DEFA3/HAMP/DEFA4/GNLY/S100A12
GO_STARTLE_RESPONSE	GO_STARTLE_RESPONSE	10	-0.397704	-1.59053	0.0235849	0.0923492	0.0629352	1005	tags=70%, list=27%, signal=51%	CSMD1/GRIN3A/NRXN1/KCNA1/GRIN2A/GRIN1/DRD1
GO_REGULATION_OF_GENE_SILENCING	GO_REGULATION_OF_GENE_SILENCING	35	0.390514	1.66352	0.0238095	0.0930805	0.0634336	1488	tags=66%, list=39%, signal=40%	H3C7/H3C8/H4C15/H1-5/H1-3/H3C11/IL6/CDC45/H4C1/H3C14/H1-8/H3C12/EGFR/H3C10/TERT/H4C14/H4C13/CDK2/H4C2/H4C6/H4C3/H3C15/LIN28B
GO_REGULATION_OF_EPITHELIAL_TO_MESENCHYMAL_TRANSITION	GO_REGULATION_OF_EPITHELIAL_TO_MESENCHYMAL_TRANSITION	33	0.402564	1.6789	0.0240175	0.093658	0.0638272	980	tags=52%, list=26%, signal=38%	COL1A1/PDPN/FOXA2/BMP5/IL6/LOXL2/SPRY1/TWIST1/GATA3/ISL1/ALX1/FOXA1/VASN/MDK/NKX2-1/SNAI1/TGFB2
GO_NEGATIVE_REGULATION_OF_CELL_CELL_ADHESION	GO_NEGATIVE_REGULATION_OF_CELL_CELL_ADHESION	54	0.348544	1.6269	0.0240334	0.093658	0.0638272	1582	tags=65%, list=42%, signal=38%	IL2RA/IDO1/FCGR2B/VEGFA/ANXA1/PTPN22/LGALS3/SOCS1/CD80/IL1RN/RUNX1/MBP/MDK/IL10/PDCD1LG2/LGALS7B/LGALS9B/GPNMB/HLA-DRB1/XCL1/LGALS9C/HFE/LRRC32/TBX21/FOXJ1/CEACAM1/CRTAM/JAG1/LILRB2/CD274/CD74/FGG/RUNX3/IFNB1/ADAMTS18
GO_APOPTOTIC_SIGNALING_PATHWAY	GO_APOPTOTIC_SIGNALING_PATHWAY	115	0.287622	1.50316	0.0241449	0.0939434	0.0640217	1787	tags=64%, list=47%, signal=35%	MMP9/CD70/GATA4/SERPINE1/TNFRSF12A/THBS1/MAGEA3/G0S2/BMP5/CSF2/S100A9/BDKRB2/MELK/EYA4/S100A8/PDX1/LGALS3/PLAUR/SOD2/CASP4/SNAI2/CD28/FASLG/NGFR/IFNG/HMOX1/BCL2A1/ST18/SNAI1/CD3E/TERT/HGF/CAV1/DDIAS/CASP5/E2F2/TGFB2/LY96/BCL3/ICAM1/TP73/KRT18/GZMB/LCK/EPHA2/FGF10/CYP1B1/IL7/CTSC/TP63/BRCA2/NRP1/CD44/KRT8/CD74/TNFRSF10C/FGG/CASP1/MAL/SP100/EPO/BCL2L12/ATF3/IFNB1/LGALS12/IFI6/CHEK2/CD5/SRGN/FAS/PTG…
GO_REGULATION_OF_STRIATED_MUSCLE_CONTRACTION	GO_REGULATION_OF_STRIATED_MUSCLE_CONTRACTION	20	0.466291	1.7133	0.0242494	0.0939575	0.0640313	155	tags=25%, list=4%, signal=24%	STC1/GATA4/NKX2-5/DSG2/MYBPH
GO_POSITIVE_REGULATION_OF_KIDNEY_DEVELOPMENT	GO_POSITIVE_REGULATION_OF_KIDNEY_DEVELOPMENT	12	0.523967	1.66554	0.0243013	0.0939575	0.0640313	836	tags=58%, list=22%, signal=46%	LIF/WT1/VEGFA/HOXB7/GATA3/PDGFD/SERPINB7
GO_REGULATION_OF_LIPID_KINASE_ACTIVITY	GO_REGULATION_OF_LIPID_KINASE_ACTIVITY	12	0.522693	1.66149	0.0243013	0.0939575	0.0640313	574	tags=50%, list=15%, signal=43%	FPR2/VAV3/SOCS3/SOCS2/CISH/SOCS1
GO_SULFUR_COMPOUND_CATABOLIC_PROCESS	GO_SULFUR_COMPOUND_CATABOLIC_PROCESS	12	0.522796	1.66182	0.0243013	0.0939575	0.0640313	207	tags=33%, list=5%, signal=32%	FMOD/DPEP1/LUM/AGXT
GO_VENTRAL_SPINAL_CORD_DEVELOPMENT	GO_VENTRAL_SPINAL_CORD_DEVELOPMENT	16	0.483243	1.67766	0.0246479	0.0951478	0.0648425	862	tags=50%, list=23%, signal=39%	LBX1/HOXC10/HOXD10/TBX20/ISL2/ISL1/OLIG3/NKX6-1
GO_SPINAL_CORD_DEVELOPMENT	GO_SPINAL_CORD_DEVELOPMENT	32	0.404881	1.68937	0.024838	0.0957065	0.0652233	862	tags=41%, list=23%, signal=32%	LBX1/HOXC10/HOXB8/UNCX/HOXD10/TBX20/FOXB1/GSX2/ISL2/ISL1/OLIG3/DRAXIN/NKX6-1
GO_MUSCLE_CELL_PROLIFERATION	GO_MUSCLE_CELL_PROLIFERATION	57	0.339092	1.59984	0.0248705	0.0957065	0.0652233	1115	tags=47%, list=30%, signal=34%	MMP9/NKX2-5/CCN4/THBS1/TBX20/EREG/IGFBP3/NAMPT/IL6/CCNB1/SOD2/CDK1/PTGIR/IFNG/IL10/PDGFD/HMOX1/GATA6/EGFR/TERT/GLI1/TGFB2/MMP2/TP73/CCL5/IL15/MYB
GO_REGULATION_OF_CATION_CHANNEL_ACTIVITY	GO_REGULATION_OF_CATION_CHANNEL_ACTIVITY	60	-0.224428	-2.05123	0.025	0.0960547	0.0654605	1097	tags=60%, list=29%, signal=43%	ARC/CACNG8/KCNC1/AKAP6/NPPA/CRHBP/CRHR1/HPCA/SHISA9/NEFL/FGF13/KCNS1/SHISA7/RELN/GRIA2/GRIN2B/RGS9/ANK3/MAPK8IP2/KCNIP2/LRRC7/JPH4/DLG2/KCNA1/KCNS2/KCNC2/GRIN2A/SHANK1/CACNG2/CACNG3/SHANK2/GRIN1/KCNJ11/JPH3/OPRM1/RASGRF1
GO_EXTRINSIC_APOPTOTIC_SIGNALING_PATHWAY	GO_EXTRINSIC_APOPTOTIC_SIGNALING_PATHWAY	46	0.356001	1.61443	0.0251836	0.0964099	0.0657026	1528	tags=65%, list=41%, signal=39%	CD70/SERPINE1/TNFRSF12A/THBS1/G0S2/BMP5/CSF2/EYA4/LGALS3/SNAI2/FASLG/IFNG/HMOX1/BCL2A1/TERT/HGF/CAV1/TGFB2/ICAM1/KRT18/FGF10/IL7/NRP1/KRT8/TNFRSF10C/FGG/MAL/SP100/BCL2L12/ATF3
GO_CYTOLYSIS	GO_CYTOLYSIS	14	0.510995	1.70024	0.0252101	0.0964099	0.0657026	1211	tags=71%, list=32%, signal=49%	PLA2G2A/LYZ/PRF1/C6/GZMA/CFHR1/APOL1/GZMB/GZMH/LBP
GO_ENDOCRINE_HORMONE_SECRETION	GO_ENDOCRINE_HORMONE_SECRETION	13	0.511611	1.67	0.0252101	0.0964099	0.0657026	591	tags=46%, list=16%, signal=39%	RETN/HCAR2/GAL/GATA3/AGTR1/LEP
GO_CHONDROCYTE_DIFFERENTIATION	GO_CHONDROCYTE_DIFFERENTIATION	30	0.405368	1.65621	0.0253025	0.0964634	0.0657391	1540	tags=70%, list=41%, signal=42%	HMGA2/SHOX2/CCN4/TGFBI/SERPINH1/NKX3-2/LOXL2/OSR2/SNAI2/ADAMTS7/RUNX1/MDK/GDF5/SIX2/GREM1/OSR1/CYTL1/POC1A/RUNX3/HOXA11/SULF1
GO_MESONEPHROS_DEVELOPMENT	GO_MESONEPHROS_DEVELOPMENT	30	0.40359	1.64894	0.0253025	0.0964634	0.0657391	1310	tags=60%, list=35%, signal=39%	HOXD11/WT1/SIM1/VEGFA/SDC1/HOXB7/CER1/SPRY1/OSR2/GATA3/NPNT/GPC3/CITED1/SIX2/FGF10/GREM1/OSR1/FOXJ1
GO_MEMBRANE_DEPOLARIZATION	GO_MEMBRANE_DEPOLARIZATION	23	-0.273203	-1.68547	0.0254237	0.0967755	0.0659517	1025	tags=61%, list=27%, signal=45%	CHRNB2/CHRNA4/CACNA1B/SCN3B/SCN2B/SCN8A/PRKCZ/SCN2A/CCK/SCN11A/ANK3/CACNA1I/CACNA1E/CACNG2
GO_REGULATION_OF_DNA_METABOLIC_PROCESS	GO_REGULATION_OF_DNA_METABOLIC_PROCESS	58	0.339567	1.60867	0.0258799	0.0981459	0.0668856	1177	tags=48%, list=31%, signal=34%	HMGA2/WT1/NOX4/CLCF1/H1-5/H1-3/EYA4/IL6/PKIB/NEK2/TWIST1/AURKB/GATA3/IL7R/FOXM1/GZMA/CD28/H1-8/IL10/RAD51/EGFR/PARPBP/HGF/POLQ/RAD51AP1/FGF10/CDK2/GREM1
GO_CORONARY_VASCULATURE_DEVELOPMENT	GO_CORONARY_VASCULATURE_DEVELOPMENT	11	0.545857	1.70086	0.0259259	0.0981459	0.0668856	835	tags=64%, list=22%, signal=50%	VEGFA/HAND2/TBX1/APELA/LRP2/GPC3/GATA6
GO_REGULATION_OF_MONOCYTE_CHEMOTAXIS	GO_REGULATION_OF_MONOCYTE_CHEMOTAXIS	11	0.545827	1.70077	0.0259259	0.0981459	0.0668856	1177	tags=73%, list=31%, signal=50%	CXCL10/SERPINE1/FPR2/CCR2/SLAMF8/CCL5/CCL1/GREM1
GO_TYPE_2_IMMUNE_RESPONSE	GO_TYPE_2_IMMUNE_RESPONSE	17	0.491073	1.72451	0.0259434	0.0981459	0.0668856	1554	tags=82%, list=41%, signal=49%	IDO1/ANXA1/IL31RA/IL6/GATA3/CCR2/IL10/BCL3/BATF/XCL1/TBX21/CD74/RSAD2/IFNB1
GO_TRANSMEMBRANE_RECEPTOR_PROTEIN_TYROSINE_KINASE_SIGNALING_PATHWAY	GO_TRANSMEMBRANE_RECEPTOR_PROTEIN_TYROSINE_KINASE_SIGNALING_PATHWAY	183	0.262174	1.43188	0.026	0.0982089	0.0669286	1219	tags=41%, list=32%, signal=29%	MMP9/OTX2/COL1A1/ESM1/IGFBP2/COL4A1/GDF15/LOX/COL4A2/FGF3/VEGFA/THBS1/FGF19/BMP5/AREG/PLAT/EREG/GPRC5A/BDKRB2/ANGPT2/VAV3/RARRES2/IL31RA/IGFBP3/ITGB3/SOCS3/COL4A3/PLAUR/SPRY1/SOCS2/TRAT1/ITGA5/ROR2/GATA3/SPRY4/IGF2/ADAMTS3/STAP1/SH2D2A/SOCS1/LEP/PTGIR/DOK2/SHCBP1/FASLG/NGFR/CDK4/PDGFD/CD8B/SHISA2/EGFR/IGFBP4/DCN/FGF21/GRB14/CD3E/PRL/CAV2/HGF/FAM20C/NTF4/EMILIN1/MMP2/INSRR/HHIP/ATP6V0D2/GALNT3/LCK…
GO_IMPORT_INTO_CELL	GO_IMPORT_INTO_CELL	64	-0.177406	-1.66424	0.0263158	0.0986441	0.0672252	781	tags=44%, list=21%, signal=35%	KCNK9/CALY/SLC1A4/SLC1A2/SLC8A2/KCNJ9/DNM3/SYNGR3/SLC15A2/SLC24A2/FXYD2/ATP1A3/FAM155A/SPX/WNK2/RGS4/SLC1A6/SNCA/SLC9A2/SNAP25/KCNJ4/CACNG2/CACNG3/SLC12A5/KCNJ11/DRD1/TRPV6/KCNJ3
GO_INSULIN_SECRETION	GO_INSULIN_SECRETION	64	-0.193691	-1.81701	0.0263158	0.0986441	0.0672252	627	tags=41%, list=17%, signal=34%	CD38/PRKCE/ARRB1/PTPRN/ACVR1C/STXBP5L/CPLX1/CACNA1E/MC4R/RBP4/SNAP25/STX1A/SSTR5/RIMS2/CHGA/KCNC2/KCNB1/VSNL1/UCN3/PCLO/KCNJ11/CARTPT/RAPGEF4/ABCC8/HNF4A/GLP1R
GO_NEUROTRANSMITTER_SECRETION	GO_NEUROTRANSMITTER_SECRETION	61	-0.520024	-4.63872	0.0263158	0.0986441	0.0672252	1071	tags=85%, list=28%, signal=62%	HTR1B/CHRNB2/SYT7/CHRNA4/PRKCB/PPFIA3/GAD2/CACNA1B/SYN2/SYN3/DOC2A/PPFIA2/VAMP1/PRKCG/ADRA1A/GRIN3A/UNC13A/ERC2/RPH3A/NRXN1/SYN1/RAB3A/UNC13C/RIMS1/PRRT2/STXBP1/STXBP5L/GRM4/SYT1/HRH3/CPLX1/SNCA/SYT5/SYP/SNAP25/STX1A/SLC32A1/RIMS2/SYT2/STX1B/TSPOAP1/CPLX2/SYT4/SYT10/PCLO/DRD1/CHRNB3/RIMS3/CAMK2A/NAPB/HTR2A/SNCG
GO_POSITIVE_REGULATION_OF_SYNAPTIC_TRANSMISSION	GO_POSITIVE_REGULATION_OF_SYNAPTIC_TRANSMISSION	64	-0.357682	-3.35539	0.0263158	0.0986441	0.0672252	1097	tags=70%, list=29%, signal=51%	ARC/CACNG8/LRRTM1/CALB2/CHRNB2/SYT7/TNF/ADCY8/AKAP5/ADRA1A/UNC13A/PRKCZ/CA7/CYP46A1/NRXN1/SLC8A2/TAC1/SHISA7/PRKCE/RELN/GRIN2B/NTRK2/SLC24A2/GRIN2C/RIMS1/PRRT2/STXBP1/RGS4/CALB1/CUX2/CRHR2/SYT1/NRGN/SNAP25/STX1A/RIMS2/STX1B/GRIN2A/SHANK1/CACNG2/CACNG3/SHANK2/GRIN1/DRD1/RIMS3
GO_SODIUM_ION_TRANSPORT	GO_SODIUM_ION_TRANSPORT	63	-0.220494	-2.0183	0.0263158	0.0986441	0.0672252	937	tags=56%, list=25%, signal=42%	SLC6A5/SCN3B/SLC6A19/SCN2B/SLC6A7/SPTBN4/SCN8A/SLC38A8/CNTN1/SLC13A2/ASIC2/KCNK1/SLC17A6/HECW1/FGF13/SLC8A2/SLC17A7/PRKCE/SCN2A/SLC24A2/SCN11A/FXYD2/ATP1A3/SLC4A10/ANK3/WNK2/SLC6A17/NALCN/SLC5A8/CACNA1I/SLC9A2/SLC6A15/HCN1/SLC24A4/SLC6A18
GO_CELL_CELL_SIGNALING_BY_WNT	GO_CELL_CELL_SIGNALING_BY_WNT	91	0.307332	1.55651	0.0263959	0.0986688	0.067242	1177	tags=46%, list=31%, signal=33%	COL1A1/APCDD1L/IGFBP2/NKX2-5/CTHRC1/CCN4/ALPK2/DKK1/BARX1/SDC1/ASPM/WNT16/ROR2/GATA3/CELSR1/ISL1/DEPDC1B/SFRP4/SNAI2/LGR6/PDE6A/DLX5/RUNX1/MDK/GPC3/DRAXIN/SHISA2/SOST/EGFR/IGFBP4/ITGA3/TERT/GLI1/CAV1/ZBED2/CITED1/FOXL1/PLEKHA4/ROR1/FGF10/SIX3/GREM1
GO_NEGATIVE_REGULATION_OF_LEUKOCYTE_PROLIFERATION	GO_NEGATIVE_REGULATION_OF_LEUKOCYTE_PROLIFERATION	30	0.40191	1.64208	0.0264026	0.0986688	0.067242	1455	tags=67%, list=39%, signal=41%	IL2RA/IDO1/FCGR2B/GAL/CD80/IL10/PDCD1LG2/LGALS7B/LGALS9B/GPNMB/HLA-DRB1/XCL1/LGALS9C/GREM1/BLK/LRRC32/FOXJ1/CRTAM/LILRB2/CD274
GO_ASTROCYTE_DIFFERENTIATION	GO_ASTROCYTE_DIFFERENTIATION	28	0.417823	1.68002	0.0265487	0.099064	0.0675114	1222	tags=61%, list=32%, signal=41%	LIF/CLCF1/FPR2/S100A9/S100A8/IL6/ROR2/IFNG/VIM/EGFR/CNTN2/LAMC3/ROR1/MAG/C5AR1/GCM1/BACE2
GO_REGULATION_OF_CYCLASE_ACTIVITY	GO_REGULATION_OF_CYCLASE_ACTIVITY	16	-0.349587	-1.74323	0.0266667	0.0991108	0.0675433	971	tags=69%, list=26%, signal=51%	CRHR1/HPCA/AKAP5/GALR3/GRM2/NPFFR2/GRM3/ADGRV1/GUCA1C/DRD5/RD3
GO_REGULATION_OF_LYASE_ACTIVITY	GO_REGULATION_OF_LYASE_ACTIVITY	16	-0.349587	-1.74323	0.0266667	0.0991108	0.0675433	971	tags=69%, list=26%, signal=51%	CRHR1/HPCA/AKAP5/GALR3/GRM2/NPFFR2/GRM3/ADGRV1/GUCA1C/DRD5/RD3
GO_PEPTIDE_CROSS_LINKING	GO_PEPTIDE_CROSS_LINKING	19	0.46224	1.67777	0.0266821	0.0991108	0.0675433	887	tags=53%, list=24%, signal=40%	PI3/COL3A1/F13A1/THBS1/ANXA1/FN1/CSTA/BGN/TGM5/DCN
GO_ANTIBACTERIAL_HUMORAL_RESPONSE	GO_ANTIBACTERIAL_HUMORAL_RESPONSE	27	0.420474	1.67624	0.0267857	0.0993455	0.0677032	619	tags=37%, list=16%, signal=31%	PI3/LTF/JCHAIN/CAMP/H2BS1/SPON2/H2BC10/KLK3/DEFA3/SLPI
GO_DENDRITE_DEVELOPMENT	GO_DENDRITE_DEVELOPMENT	62	-0.345015	-3.07469	0.027027	0.100047	0.0681814	1533	tags=81%, list=41%, signal=49%	EPHB2/LPAR1/PTN/TRPC6/C21orf91/NR2E1/CSMD3/SEMA4D/IGSF9/ARC/GRIP1/PHACTR1/MAP1A/CHRNB2/CAMK2B/ADGRB3/IL1RAPL1/ZNF365/PPFIA2/CDK5R1/NEUROG3/GRIN3A/SRCIN1/HECW1/KIF1A/NEURL1/FSTL4/KNDC1/PAK3/ACTL6B/SLITRK5/DNM3/RELN/CDKL5/KIAA0319/KLHL1/MAPK8IP2/CUX2/NGEF/MCF2/PACSIN1/TRPC5/CPEB3/SHANK1/SLC12A5/SHANK2/GRIN1/FEZF2/CAMK2A/ARHGAP44
GO_CYTOKINE_SECRETION	GO_CYTOKINE_SECRETION	35	0.3868	1.6477	0.0270563	0.100047	0.0681814	1740	tags=71%, list=46%, signal=39%	SAA1/MMP8/CCN4/CLEC5A/FCGR2B/ORM1/LILRA5/IL6/FN1/SOCS1/IFNG/IL10/TLR8/S100A12/TNFRSF4/PTGER4/KLRF2/LRRC32/CLEC6A/CRTAM/F2RL1/NLRP12/IL37/SRGN/CD14
GO_RESPONSE_TO_OXIDATIVE_STRESS	GO_RESPONSE_TO_OXIDATIVE_STRESS	90	0.307067	1.5529	0.0273834	0.101105	0.068902	1000	tags=39%, list=27%, signal=29%	MMP9/COL1A1/HP/CA3/GATA4/DPEP1/GPX8/NOX4/AREG/MELK/SDC1/ANXA1/PDLIM1/IL6/PXDNL/GJB2/WNT16/FOSL1/CCNA2/SOD2/MMP14/MMP3/CDK1/HBA1/CD36/IL10/PDGFD/HMOX1/FBLN5/HAO1/EGFR/LDHA/HGF/DGKK/MMP2
GO_POSITIVE_REGULATION_OF_FIBROBLAST_PROLIFERATION	GO_POSITIVE_REGULATION_OF_FIBROBLAST_PROLIFERATION	20	0.452691	1.66333	0.0277136	0.101797	0.0693736	1952	tags=95%, list=52%, signal=46%	EREG/ANXA2/FN1/CCNB1/CCNA2/CDC6/NGFR/CDK4/PDGFD/EGFR/MYB/FGF10/PDGFA/S100A6/CD74/AQP1/SPHK1/E2F1/CDK6
GO_CRANIAL_NERVE_MORPHOGENESIS	GO_CRANIAL_NERVE_MORPHOGENESIS	15	0.497744	1.67791	0.0277778	0.101797	0.0693736	545	tags=40%, list=14%, signal=34%	HOXB3/HOXA3/HOXB2/HOXA1/TBX1/SEMA3F
GO_NEGATIVE_REGULATION_OF_CELL_CYCLE_G2_M_PHASE_TRANSITION	GO_NEGATIVE_REGULATION_OF_CELL_CYCLE_G2_M_PHASE_TRANSITION	15	0.498725	1.68122	0.0277778	0.101797	0.0693736	1013	tags=60%, list=27%, signal=44%	HMGA2/AURKB/CDK1/ORC1/AURKA/CDC6/CLSPN/DTL/PLK1
GO_REGULATION_OF_POSTSYNAPTIC_MEMBRANE_POTENTIAL	GO_REGULATION_OF_POSTSYNAPTIC_MEMBRANE_POTENTIAL	58	-0.461391	-4.0494	0.0277778	0.101797	0.0693736	806	tags=81%, list=21%, signal=65%	GRM5/CHRNB2/CHRNA4/GABRB1/GABRA3/GABRB3/GRIN3A/RGS7BP/CBLN1/PRKCZ/NRXN1/SLC8A2/SLC17A7/P2RX5/GLRA3/RELN/GRIN2B/CHRNA2/GRIN2C/RIMS1/CELF4/GABRA4/RGS4/MAPK8IP2/CUX2/GABRG3/KCNA1/NPAS4/STX1A/GABBR1/GRM1/RIMS2/STX1B/CHRM1/GABRG2/GABRA6/GABRA1/GRIN2A/SHANK1/SHANK2/GRIN1/GABRB2/CHRNB3/OPRM1/GABRA5/GABRD/GABRG1
GO_REGULATION_OF_REGULATED_SECRETORY_PATHWAY	GO_REGULATION_OF_REGULATED_SECRETORY_PATHWAY	59	-0.358412	-3.13906	0.0277778	0.101797	0.0693736	1183	tags=73%, list=31%, signal=51%	ITGB2/CNR1/LYN/HTR1B/CHRNB2/SYT7/CHRNA4/NPPA/PRKCB/DOC2A/PPFIA2/VAMP1/PRKCG/ADRA1A/GRIN3A/SYT15/SYN1/RAB3A/CDK5R2/RIMS1/PRRT2/STXBP1/STXBP5L/CACNA1I/SYT1/CPLX1/SYT5/SYP/STX1A/SYT13/RIMS2/SYT2/STX1B/KCNB1/CPLX2/SYT4/SYT10/DRD1/CHRNB3/RIMS3/NAPB/TRPV6/HTR2A
GO_RESPONSE_TO_HORMONE	GO_RESPONSE_TO_HORMONE	219	0.254107	1.40987	0.027972	0.102356	0.0697548	941	tags=34%, list=25%, signal=27%	COL1A1/STC1/IGFBP2/TIMP1/GDF15/WT1/LOX/DSG2/RETN/REG1B/MMP19/THBS1/ADM/CYP27B1/AGXT/AREG/EREG/REG1A/ANXA2/SLC34A2/SDC1/ANXA1/RARRES2/TNFRSF11B/SOCS3/PDX1/IL6/UCN2/NODAL/GJB2/SPP1/NOS2/SOCS2/GAL/FOSL1/GATA3/AGTR1/CCNA2/IGF2/ISL1/SOCS1/DEFA3/MMP14/LEP/FOXA1/SFRP4/PTGER2/VGF/CDC6/IL1RN/OR51E2/BRIP1/RUNX1/TYMS/SCGB2A1/MDK/IL10/CDK4/LRP2/NKX2-1/HMOX1/GATA6/SOST/EGFR/NKX6-1/ITGA3/FGF21/GRB14/CATSPER1/C…
GO_INTERLEUKIN_7_MEDIATED_SIGNALING_PATHWAY	GO_INTERLEUKIN_7_MEDIATED_SIGNALING_PATHWAY	17	0.48528	1.70417	0.0283019	0.102495	0.0698498	907	tags=59%, list=24%, signal=45%	H3C7/H3C8/H3C11/SOCS2/CISH/SOCS1/IL7R/H3C14/H3C12/H3C10
GO_MITOTIC_SPINDLE_ASSEMBLY	GO_MITOTIC_SPINDLE_ASSEMBLY	17	0.483791	1.69894	0.0283019	0.102495	0.0698498	1243	tags=71%, list=33%, signal=48%	MYBL2/BIRC5/CDC20/KIF23/NEK2/KIF4A/AURKB/TPX2/KIFC1/PLK1/PRC1/KIF4B
GO_NEUROTRANSMITTER_UPTAKE	GO_NEUROTRANSMITTER_UPTAKE	10	-0.393694	-1.57449	0.0283019	0.102495	0.0698498	937	tags=70%, list=25%, signal=53%	SLC6A5/SLC1A2/SYNGR3/SLC1A6/SNCA/SNAP25/DRD1
GO_PATHWAY_RESTRICTED_SMAD_PROTEIN_PHOSPHORYLATION	GO_PATHWAY_RESTRICTED_SMAD_PROTEIN_PHOSPHORYLATION	17	0.473562	1.66302	0.0283019	0.102495	0.0698498	1177	tags=65%, list=31%, signal=45%	GDF15/GDF3/BMP5/DKK1/NODAL/TTK/TGFB2/EMILIN1/GDF5/HFE/GREM1
GO_POSITIVE_REGULATION_OF_EPITHELIAL_TO_MESENCHYMAL_TRANSITION	GO_POSITIVE_REGULATION_OF_EPITHELIAL_TO_MESENCHYMAL_TRANSITION	17	0.484208	1.7004	0.0283019	0.102495	0.0698498	980	tags=59%, list=26%, signal=44%	COL1A1/PDPN/IL6/LOXL2/TWIST1/ISL1/ALX1/MDK/SNAI1/TGFB2
GO_REGULATION_OF_GRANULOCYTE_CHEMOTAXIS	GO_REGULATION_OF_GRANULOCYTE_CHEMOTAXIS	17	0.478402	1.68002	0.0283019	0.102495	0.0698498	1571	tags=82%, list=42%, signal=48%	CXCL8/THBS1/DPP4/RARRES2/MDK/CCL5/XCL1/C5AR1/LBP/RAC2/CCR7/CD74/BST1/CXCR2
GO_RESPONSE_TO_INTERLEUKIN_7	GO_RESPONSE_TO_INTERLEUKIN_7	17	0.48528	1.70417	0.0283019	0.102495	0.0698498	907	tags=59%, list=24%, signal=45%	H3C7/H3C8/H3C11/SOCS2/CISH/SOCS1/IL7R/H3C14/H3C12/H3C10
GO_RESPONSE_TO_IONIZING_RADIATION	GO_RESPONSE_TO_IONIZING_RADIATION	29	0.41001	1.66706	0.0285714	0.10313	0.0702821	1429	tags=66%, list=38%, signal=41%	HMGA2/CCL7/CXCL10/NOX4/ANXA1/NAMPT/GATA3/SNAI2/THBD/HAMP/RAD51/RAD54L/RAD51AP1/ICAM1/IKBIP/GADD45A/ECT2/BRCA2/XRCC2
GO_TRANSPORT_ALONG_MICROTUBULE	GO_TRANSPORT_ALONG_MICROTUBULE	19	-0.295932	-1.64235	0.0285714	0.10313	0.0702821	1904	tags=89%, list=51%, signal=44%	MREG/MGARP/HSPB1/DYNLRB2/TTC26/MAK/MAP1A/NEFH/NEFL/RAB27B/PRKCZ/KIF1A/DYNC1I1/TUB/CAMSAP3/DLG2/KIF5A
GO_COMPLEMENT_ACTIVATION	GO_COMPLEMENT_ACTIVATION	30	0.401197	1.63917	0.0286029	0.10313	0.0702821	1942	tags=87%, list=52%, signal=42%	IGLL5/C1R/FCN3/C6/CFI/CR1/SERPING1/C1RL/CFH/C1S/CFHR1/C5AR1/FCN1/C4BPA/C2/CFB/CFD/COLEC11/CPN2/PROS1/MFAP4/C3/VSIG4/C1QB/C7/C1QA
GO_NEGATIVE_REGULATION_OF_LYMPHOCYTE_MEDIATED_IMMUNITY	GO_NEGATIVE_REGULATION_OF_LYMPHOCYTE_MEDIATED_IMMUNITY	14	0.502664	1.67252	0.0288115	0.10373	0.0706911	1881	tags=100%, list=50%, signal=50%	FCGR2B/IL7R/CR1/CD96/XCL1/HFE/C4BPA/TBX21/FOXJ1/CEACAM1/IFNB1/HLA-B/KIR2DL4/HLA-A
GO_MORPHOGENESIS_OF_EMBRYONIC_EPITHELIUM	GO_MORPHOGENESIS_OF_EMBRYONIC_EPITHELIUM	38	0.374884	1.63266	0.0289079	0.103925	0.070824	1610	tags=71%, list=43%, signal=41%	CTHRC1/ADM/BMP5/PDX1/NODAL/TWIST1/WNT16/RDH10/GATA3/CELSR1/ALX1/LRP2/TEAD2/ALDH1A3/ST14/TGFB2/STIL/FGF10/GREM1/TP63/OSR1/FZD6/SHROOM3/SULF1/TGFB1I1/FZD2/FOLR1
GO_RESPONSE_TO_ABIOTIC_STIMULUS	GO_RESPONSE_TO_ABIOTIC_STIMULUS	285	0.239445	1.36187	0.028971	0.104	0.070875	1115	tags=35%, list=30%, signal=27%	POSTN/HMGA2/COL3A1/COL1A1/CHRNA9/CHI3L1/CCL7/CA9/STC1/IGFBP2/TRPM8/GATA4/MMP7/PDPN/CXCL10/RETN/PLAU/VEGFA/HOXA1/THBS1/ADM/STAC/TNFSF14/NOX4/DPP4/FOXB1/PLAT/AQP9/REG1A/CCL11/BDKRB2/ANGPT2/ANXA1/PDLIM1/NAMPT/LOXL2/CCR4/NOS2/TWIST1/PBK/AQP5/PCLAF/STRA6/AURKB/FOSL1/GATA3/CCNB1/CCNA2/GPR31/CARD16/GNGT1/MMP14/LEP/VASN/HSPA6/GPR65/TULP1/SNAI2/VGF/TCIM/THBD/KMO/PDE6A/BRIP1/HAMP/HILPDA/NGFR/MDK/CDK4/DTL/H…
GO_EMBRYONIC_DIGESTIVE_TRACT_DEVELOPMENT	GO_EMBRYONIC_DIGESTIVE_TRACT_DEVELOPMENT	10	0.541651	1.62602	0.0291139	0.10436	0.0711207	1151	tags=70%, list=31%, signal=49%	CXCL8/SHOX2/RARRES2/STRA6/TGFB2/SIX2/FGF10
GO_NATURAL_KILLER_CELL_MEDIATED_IMMUNITY	GO_NATURAL_KILLER_CELL_MEDIATED_IMMUNITY	22	0.44171	1.67143	0.0294118	0.104923	0.0715043	1881	tags=91%, list=50%, signal=46%	ULBP1/ULBP3/LEP/SLAMF6/CD96/ULBP2/GZMB/KLRF2/SLAMF7/CEACAM1/CRTAM/NCR1/SH2D1A/CLEC2A/HLA-B/CLNK/KIR2DL4/RAB27A/IL18RAP/HLA-A
GO_REGULATION_OF_ANTIGEN_RECEPTOR_MEDIATED_SIGNALING_PATHWAY	GO_REGULATION_OF_ANTIGEN_RECEPTOR_MEDIATED_SIGNALING_PATHWAY	22	0.441962	1.67238	0.0294118	0.104923	0.0715043	1470	tags=73%, list=39%, signal=45%	FCGR2B/PTPN22/LGALS3/TRAT1/STAP1/GBP1/RUNX1/UBASH3A/CD22/KCNN4/LCK/PAX5/BLK/CCR7/CEACAM1/SH2D1A
GO_REGULATION_OF_OXIDOREDUCTASE_ACTIVITY	GO_REGULATION_OF_OXIDOREDUCTASE_ACTIVITY	23	0.436819	1.66787	0.0294118	0.104923	0.0715043	941	tags=52%, list=25%, signal=39%	HP/EDN2/CYP27B1/VDR/AGTR1/LEP/GZMA/SLAMF8/IFNG/EGFR/TERT/CAV1
GO_RESPONSE_TO_TUMOR_NECROSIS_FACTOR	GO_RESPONSE_TO_TUMOR_NECROSIS_FACTOR	94	0.294754	1.49614	0.0294416	0.104923	0.0715043	1097	tags=40%, list=29%, signal=29%	POSTN/COL1A1/CHI3L1/CCL7/CD70/CXCL8/CCL20/TNFRSF12A/THBS1/TNFSF14/CCL23/CCL11/TNFRSF11B/GATA3/TNFSF11/GBP1/CARD16/CCL18/NPNT/CASP4/CCL13/XCL2/TNFRSF9/ADAMTS7/HAMP/CD40LG/CD58/ST18/CCL26/TNFRSF4/H2BC11/ICAM1/CCL5/CCL1/KRT18/PLVAP/BIRC3/XCL1
GO_CELLULAR_COMPONENT_MAINTENANCE	GO_CELLULAR_COMPONENT_MAINTENANCE	14	-0.346753	-1.6264	0.0295858	0.105284	0.0717505	958	tags=71%, list=25%, signal=53%	ADGRB3/BSN/ERC2/CBLN1/CAMSAP3/GRIN2B/RAB3A/DLG2/CBLN2/PCLO
GO_CELL_CYCLE_G1_S_PHASE_TRANSITION	GO_CELL_CYCLE_G1_S_PHASE_TRANSITION	66	0.325653	1.57208	0.0298969	0.106226	0.0723919	1190	tags=52%, list=32%, signal=36%	RRM2/E2F7/ANXA1/BCAT1/FAM83D/CDKN3/CCNB1/CDC25C/CCNA2/CDC45/IQGAP3/GTSE1/KIF14/E2F8/CDK1/ORC1/AURKA/CDC6/CDKN2C/TCIM/USP29/WEE1/TYMS/CDK4/SUSD2/EGFR/TERT/GLI1/MCM10/GPNMB/FGF10/CDK2/CDKN2A/GADD45A
GO_EPITHELIAL_CELL_DIFFERENTIATION	GO_EPITHELIAL_CELL_DIFFERENTIATION	213	0.254082	1.40497	0.02997	0.106226	0.0723919	424	tags=19%, list=11%, signal=18%	MMP9/PITX2/PI3/HOXB13/KRT75/STC1/LIF/GATA4/HOXA5/HOXB5/COL4A1/CLRN1/WT1/HOXA7/PDPN/DSG2/SERPINE1/VEGFA/CYP27B1/KRT80/FOXB1/GDF3/BMP5/EREG/BARX1/LIPN/E2F7/SDC1/ANXA1/IL31RA/VDR/PDX1/COL15A1/ELF5/NKX3-2/LGALS3/TBX1/NODAL/TAGLN2/SPRY1
GO_REGULATION_OF_CELL_MIGRATION_INVOLVED_IN_SPROUTING_ANGIOGENESIS	GO_REGULATION_OF_CELL_MIGRATION_INVOLVED_IN_SPROUTING_ANGIOGENESIS	14	0.499967	1.66355	0.030012	0.106226	0.0723919	308	tags=36%, list=8%, signal=33%	MEOX2/SRPX2/VEGFA/THBS1/ANXA1
GO_DNA_REPLICATION_DEPENDENT_NUCLEOSOME_ORGANIZATION	GO_DNA_REPLICATION_DEPENDENT_NUCLEOSOME_ORGANIZATION	20	0.446817	1.64174	0.0300231	0.106226	0.0723919	1375	tags=70%, list=36%, signal=45%	H3C7/H3C8/H4C15/H3C11/ASF1B/H4C1/H3C12/H3C10/H4C14/H4C13/H4C2/H4C6/CHAF1B/H4C3
GO_CELLULAR_NITROGEN_COMPOUND_CATABOLIC_PROCESS	GO_CELLULAR_NITROGEN_COMPOUND_CATABOLIC_PROCESS	61	0.332028	1.58296	0.030083	0.106285	0.0724321	1231	tags=51%, list=33%, signal=35%	IGF2BP3/IDO1/DPEP1/IGF2BP2/IGF2BP1/IL6/TDO2/DPYD/TENT5B/RNASE2/HDC/AOX1/CARNS1/KMO/APOBEC3B/SLC11A1/HMOX1/VIM/TYMP/ISG20/APOBEC3D/NUDT4B/PLEKHN1/TENT5A/UPP1/KYNU/APOBEC3C/APOBEC3G/APOBEC3F/ENPP1/OAS2
GO_NEURAL_CREST_CELL_DIFFERENTIATION	GO_NEURAL_CREST_CELL_DIFFERENTIATION	26	0.424901	1.68063	0.0301339	0.106312	0.0724507	670	tags=42%, list=18%, signal=35%	PITX2/HAND2/TBX1/FN1/TWIST1/RDH10/PHOX2B/SEMA3F/ISL1/ALX1/SNAI2
GO_POSITIVE_REGULATION_OF_NUCLEAR_DIVISION	GO_POSITIVE_REGULATION_OF_NUCLEAR_DIVISION	18	0.463745	1.65265	0.030303	0.106567	0.0726249	721	tags=50%, list=19%, signal=41%	DLGAP5/EREG/UBE2C/AURKB/IGF2/ESPL1/NUSAP1/AURKA/CD28
GO_REGULATION_OF_CYSTEINE_TYPE_ENDOPEPTIDASE_ACTIVITY	GO_REGULATION_OF_CYSTEINE_TYPE_ENDOPEPTIDASE_ACTIVITY	55	0.330683	1.54924	0.030303	0.106567	0.0726249	404	tags=25%, list=11%, signal=23%	MMP9/LTF/DPEP1/VEGFA/TFAP2B/THBS1/TNFSF14/MAGEA3/S100A9/BIRC5/S100A8/COL4A3/NODAL/PLAUR
GO_ACTIVATED_T_CELL_PROLIFERATION	GO_ACTIVATED_T_CELL_PROLIFERATION	10	0.540699	1.62316	0.0303797	0.106567	0.0726249	1537	tags=90%, list=41%, signal=53%	IL2RA/IGFBP2/IGF2/PDCD1LG2/LRRC32/CRTAM/CD274/EPO/CLC
GO_MESENCHYMAL_CELL_PROLIFERATION	GO_MESENCHYMAL_CELL_PROLIFERATION	10	0.539977	1.62099	0.0303797	0.106567	0.0726249	1358	tags=80%, list=36%, signal=51%	SHOX2/VEGFA/HAND2/TBX1/GPC3/SIX2/OSR1/PDGFA
GO_RESPONSE_TO_VIRUS	GO_RESPONSE_TO_VIRUS	85	0.305092	1.52961	0.030426	0.106578	0.0726318	2212	tags=82%, list=59%, signal=35%	HMGA2/IL2RA/CXCL10/CXCL9/MMP12/CCL11/SPON2/PTPN22/IL6/PRF1/FOSL1/GATA3/RNASE2/FCN3/GBP1/DEFA3/IFNG/APOBEC3B/ACTA2/TLR8/OASL/ISG20/APOBEC3D/BCL3/PLSCR1/CCL5/IL15/IFNA6/BIRC3/XCL1/OAS1/MX2/APOBEC3C/APOBEC3G/APOBEC3F/OAS2/TBX21/IFNA13/BATF3/MX1/APOBEC3A/ACOD1/RSAD2/MICB/F2RL1/IFNB1/IFI6/CGAS/IRF1/IFITM3/FLNA/BST2/OAS3/CXCR4/TRIM6/IFI44/CDK6/APOB/ISG15/SLFN13/RNF135/LCN2/DMBT1/HSPB1/TNFAIP3/FGL2/PARP…
GO_TRANSMISSION_OF_NERVE_IMPULSE	GO_TRANSMISSION_OF_NERVE_IMPULSE	28	-0.246083	-1.6896	0.0306122	0.107078	0.0729725	606	tags=43%, list=16%, signal=36%	SCN2A/NTRK2/SCN11A/ANK3/CACNA1I/KCNA1/CACNG2/CACNG3/DRD1/CNTNAP2/CARTPT/DRD5
GO_REGULATION_OF_MACROPHAGE_ACTIVATION	GO_REGULATION_OF_MACROPHAGE_ACTIVATION	17	0.467908	1.64316	0.0306604	0.107094	0.0729834	1211	tags=65%, list=32%, signal=44%	MMP8/FCGR2B/THBS1/IL31RA/IL6/TAFA3/STAP1/IL10/CST7/CTSC/LBP
GO_CYTOSKELETON_DEPENDENT_CYTOKINESIS	GO_CYTOSKELETON_DEPENDENT_CYTOKINESIS	21	0.437619	1.62635	0.0311419	0.108383	0.0738624	1248	tags=62%, list=33%, signal=42%	SEPTIN14/KIF20A/CENPA/KIF23/CEP55/KIF4A/AURKB/ESPL1/NUSAP1/PLK1/PRC1/KIF4B/ECT2
GO_GLIAL_CELL_ACTIVATION	GO_GLIAL_CELL_ACTIVATION	21	0.436628	1.62267	0.0311419	0.108383	0.0738624	1222	tags=62%, list=32%, signal=42%	MMP8/FPR2/NAMPT/IL6/TAFA3/STAP1/IFNG/EGFR/TLR8/CST7/C5AR1/CTSC/BACE2
GO_REGULATION_OF_CATABOLIC_PROCESS	GO_REGULATION_OF_CATABOLIC_PROCESS	115	0.2786	1.45601	0.0311871	0.108383	0.0738624	1168	tags=43%, list=31%, signal=30%	HP/IGF2BP3/GATA4/TIMP1/IGF2BP2/IGF2BP1/HCAR2/F8A3/ANXA2/RARRES2/CDC20/PTPN22/ABCB11/NAMPT/IL6/NOS2/TWIST1/PBK/FAM83D/TENT5B/LEP/AURKA/IFNG/IL10/CDK4/SLC11A1/LRP2/DTL/HMOX1/GPC3/VIM/EGFR/LAMP3/DCN/FGF21/MSN/HGF/CAV1/PYHIN1/PLEKHN1/ASB5/PLK1/ECSCR/FAP/TENT5A/ATP6V0D2/HFE/TRIM67/CTSC
GO_CHRONIC_INFLAMMATORY_RESPONSE	GO_CHRONIC_INFLAMMATORY_RESPONSE	13	0.503966	1.64505	0.0312125	0.108383	0.0738624	1037	tags=62%, list=28%, signal=45%	IDO1/THBS1/CCL11/S100A9/S100A8/IL10/CYP19A1/CCL5
GO_HETEROCHROMATIN_ORGANIZATION	GO_HETEROCHROMATIN_ORGANIZATION	27	0.417115	1.66285	0.03125	0.108383	0.0738624	1453	tags=67%, list=39%, signal=41%	HMGA2/H3C7/H3C8/H4C15/H3C11/LOXL2/H4C1/H3C14/H3C12/SNAI1/H3C10/H4C14/H4C13/CDKN2A/H4C2/H4C6/H4C3/H3C15
GO_B_CELL_ACTIVATION_INVOLVED_IN_IMMUNE_RESPONSE	GO_B_CELL_ACTIVATION_INVOLVED_IN_IMMUNE_RESPONSE	19	0.452027	1.6407	0.0313225	0.108482	0.0739295	1308	tags=68%, list=35%, signal=45%	FCGR2B/CLCF1/IL6/EXO1/CD28/IL10/CD40LG/LGALS1/BCL3/BATF/NKX2-3/TBX21/GAPT
GO_NEGATIVE_REGULATION_OF_CATABOLIC_PROCESS	GO_NEGATIVE_REGULATION_OF_CATABOLIC_PROCESS	47	0.346721	1.57575	0.0315457	0.109101	0.0743516	931	tags=40%, list=25%, signal=31%	HP/GATA4/TIMP1/IGF2BP1/HCAR2/F8A3/ANXA2/PTPN22/NAMPT/NOS2/PBK/TENT5B/LEP/IL10/SLC11A1/HMOX1/EGFR/LAMP3/HGF
GO_CARDIAC_ATRIUM_MORPHOGENESIS	GO_CARDIAC_ATRIUM_MORPHOGENESIS	12	0.514986	1.63699	0.0315917	0.109107	0.0743555	201	tags=33%, list=5%, signal=32%	GATA4/NKX2-5/SHOX2/TBX20
GO_CRANIAL_NERVE_DEVELOPMENT	GO_CRANIAL_NERVE_DEVELOPMENT	22	0.439243	1.66209	0.0316742	0.109238	0.074445	553	tags=36%, list=15%, signal=31%	HOXB3/HOXA3/HOXB2/HOXA1/TBX1/PHOX2B/SEMA3F/ISL1
GO_EYE_MORPHOGENESIS	GO_EYE_MORPHOGENESIS	42	0.358375	1.59492	0.0318471	0.109681	0.0747466	764	tags=38%, list=20%, signal=31%	PITX2/COL5A1/COL8A1/VEGFA/TFAP2B/MFAP2/COL5A2/TWIST1/AQP5/WNT16/STRA6/GNGT1/TULP1/IRX5/FASLG/LCTL
GO_REGULATION_OF_SYNCYTIUM_FORMATION_BY_PLASMA_MEMBRANE_FUSION	GO_REGULATION_OF_SYNCYTIUM_FORMATION_BY_PLASMA_MEMBRANE_FUSION	11	0.53022	1.65214	0.0320988	0.110341	0.0751964	194	tags=36%, list=5%, signal=35%	GDF15/CXCL10/CXCL9/TNFSF14
GO_CELLULAR_RESPONSE_TO_DNA_DAMAGE_STIMULUS	GO_CELLULAR_RESPONSE_TO_DNA_DAMAGE_STIMULUS	130	0.270048	1.42435	0.0321285	0.110341	0.0751964	1637	tags=58%, list=43%, signal=34%	HMGA2/H4C15/E2F7/EYA4/VAV3/NEIL3/TWIST1/TOP2A/PCLAF/PTTG1/EXO1/CCNB1/CDC25C/CDC45/ESCO2/GTSE1/H4C1/E2F8/CDK1/FOXM1/SNAI2/AURKA/CLSPN/BRIP1/DTL/HMOX1/RAD51/EGFR/BCL2A1/PARPBP/SNAI1/RAD54L/DDIAS/MCM10/POLQ/TRIP13/BCL3/PYHIN1/PLK1/RAD51AP1/TP73/H4C14/UBE2T/H4C13/BATF/SPATA18/EPHA2/FGF10/CDK2/TP63/GADD45A/FANCI/GINS2/BLK/H4C2/H4C6/CHAF1B/PLA2R1/ANKRD1/H4C3/BRCA2/MCM2/XRCC2/RMI2/CD44/CD74/POLE2/SPRED3…
GO_REGULATION_OF_SYNAPTIC_PLASTICITY	GO_REGULATION_OF_SYNAPTIC_PLASTICITY	70	-0.507576	-4.78811	0.0322581	0.110631	0.0753943	1097	tags=81%, list=29%, signal=59%	ARC/LRRTM1/CALB2/MAP1A/GRM5/SYT7/CAMK2B/PPFIA3/ADCY8/AKAP5/SHISA9/UNC13A/CBLN1/PRKCZ/CYP46A1/SYNGR1/NEURL1/SLC8A2/NCDN/SHISA7/CD38/NEUROD2/STAR/RELN/CNTN4/GRIN2B/RAB3A/NTRK2/SLC24A2/UNC13C/SLC4A10/GRIN2C/RIMS1/PRRT2/STXBP1/CALB1/CRHR2/JPH4/NRGN/SYP/NPAS4/SNAP25/RIMS2/KCNB1/GRIN2A/CPEB3/SHANK1/CPLX2/SYT4/SHANK2/GRIN1/DRD1/RIMS3/CAMK2A/JPH3/DRD5/RASGRF1
GO_IN_UTERO_EMBRYONIC_DEVELOPMENT	GO_IN_UTERO_EMBRYONIC_DEVELOPMENT	88	0.300848	1.51658	0.0324873	0.111262	0.0758244	916	tags=38%, list=24%, signal=29%	LIF/PHLDA2/C6orf141/VEGFA/ADM/GDF3/BMP5/CSF2/HAND2/SLC34A2/E2F7/SOCS3/CCNB2/ASF1B/NODAL/NEK2/TWIST1/RDH10/FOSL1/GATA3/CCNB1/IGF2/ADAMTS3/C6/E2F8/NRK/IL10/EOMES/GATA6/EGFR/TM4SF1/SNAI1/ST14
GO_PLATELET_ACTIVATION	GO_PLATELET_ACTIVATION	51	0.340838	1.57252	0.032563	0.111366	0.0758954	1467	tags=57%, list=39%, signal=35%	SAA1/COL3A1/COL1A1/COL1A2/PDPN/VAV3/ITGB3/IL6/FN1/CLIC1/THBD/F2RL2/CD40LG/DGKK/CLEC1B/SELP/PLSCR1/TRPC7/LCK/MYL12A/MYL9/F2RL3/PF4V1/BLK/FZD6/CEACAM1/PDGFA/TXK/FGG
GO_CELL_FATE_DETERMINATION	GO_CELL_FATE_DETERMINATION	12	0.514736	1.6362	0.0328068	0.112044	0.0763574	955	tags=67%, list=25%, signal=50%	LBX1/HOXA2/EBF2/GATA3/ISL1/GATA6/BARHL2/NTF4
GO_POSITIVE_REGULATION_OF_TRANSLATION	GO_POSITIVE_REGULATION_OF_TRANSLATION	16	0.473576	1.6441	0.0328638	0.112084	0.076384	1043	tags=62%, list=28%, signal=45%	THBS1/IL6/NIBAN1/CD28/CDK4/VIM/BARHL2/BCL3/CCL5/EIF2S3B
GO_SLEEP	GO_SLEEP	10	-0.385414	-1.54137	0.0330189	0.112456	0.076638	1156	tags=80%, list=31%, signal=56%	MTNR1B/GHRHR/CHRNB2/PTGDS/STAR/CACNA1I/GRIN2A/HTR2A
GO_CYTOKINESIS	GO_CYTOKINESIS	36	0.37562	1.61658	0.0332975	0.113057	0.0770478	696	tags=39%, list=18%, signal=32%	SEPTIN14/KIF20A/CENPA/E2F7/KIF23/CEP55/KIF4A/AURKB/KIF14/E2F8/ESPL1/NUSAP1/AURKA/CDC6
GO_L_AMINO_ACID_TRANSPORT	GO_L_AMINO_ACID_TRANSPORT	16	-0.322856	-1.60993	0.0333333	0.113057	0.0770478	937	tags=62%, list=25%, signal=47%	SLC6A5/SLC25A18/SLC17A6/SLC1A4/SLC1A2/SLC17A7/RGS4/SLC6A17/SLC1A6/SLC32A1
GO_MULTICELLULAR_ORGANISMAL_SIGNALING	GO_MULTICELLULAR_ORGANISMAL_SIGNALING	68	-0.206026	-1.90317	0.0333333	0.113057	0.0770478	546	tags=37%, list=14%, signal=32%	NTRK2/SCN11A/FXYD2/ATP1A3/ANK3/CTNNA3/CACNA1I/KCNIP2/KCNH6/ATP2B2/KCNA1/ATP2B3/KCNIP3/RYR2/RYR1/KCNJ4/CACNG2/CACNG3/KCNJ11/DRD1/CNTNAP2/CARTPT/CACNA2D3/DRD5/KCNJ3
GO_CARDIAC_ATRIUM_DEVELOPMENT	GO_CARDIAC_ATRIUM_DEVELOPMENT	13	0.492701	1.60828	0.0336134	0.11385	0.0775882	201	tags=31%, list=5%, signal=29%	GATA4/NKX2-5/SHOX2/TBX20
GO_POSTTRANSCRIPTIONAL_REGULATION_OF_GENE_EXPRESSION	GO_POSTTRANSCRIPTIONAL_REGULATION_OF_GENE_EXPRESSION	74	0.312181	1.53342	0.0337423	0.113981	0.0776769	1076	tags=45%, list=29%, signal=32%	IGF2BP3/IGF2BP2/H3C7/IGF2BP1/H3C8/H4C15/THBS1/H3C11/IL6/TENT5B/NIBAN1/H4C1/ACE/H3C14/CD28/TYMS/H3C12/CDK4/SLC11A1/VIM/EGFR/BARHL2/H3C10/TERT/CAV1/BCL3/PLEKHN1/CCL5/H4C14/EIF2S3B/TENT5A/H4C13/GZMB
GO_INTERACTION_WITH_SYMBIONT	GO_INTERACTION_WITH_SYMBIONT	25	0.425869	1.65955	0.0337838	0.113981	0.0776769	490	tags=32%, list=13%, signal=28%	HMGA2/LTF/PTX3/CXCL6/CAMP/ANXA2/FN1/POU2F3
GO_NEGATIVE_REGULATION_OF_WNT_SIGNALING_PATHWAY	GO_NEGATIVE_REGULATION_OF_WNT_SIGNALING_PATHWAY	44	0.354457	1.58713	0.0337909	0.113981	0.0776769	941	tags=43%, list=25%, signal=33%	APCDD1L/IGFBP2/NKX2-5/CTHRC1/ALPK2/DKK1/BARX1/ROR2/ISL1/SFRP4/SNAI2/MDK/GPC3/DRAXIN/SHISA2/SOST/IGFBP4/GLI1/CAV1
GO_NEGATIVE_REGULATION_OF_CATALYTIC_ACTIVITY	GO_NEGATIVE_REGULATION_OF_CATALYTIC_ACTIVITY	205	0.252049	1.38735	0.033966	0.114414	0.0779725	711	tags=26%, list=19%, signal=23%	MMP9/PI3/HP/LTF/COL6A3/TIMP1/PTX3/DPEP1/SERPINE1/SPOCD1/VEGFA/TFPI2/TFAP2B/THBS1/CYP27B1/TNFSF14/FOXA2/MAGEA3/SERPINB2/GPRC5A/ANXA2/SPINK8/BIRC5/ANXA1/SOCS3/SERPINH1/PTPN22/SERPINA3/LGALS3/COL4A3/PKIB/PLAUR/SPRY1/CST2/RARRES1/SH2D4A/SERPINA5/PTTG1/ITIH1/CSTA/CCR2/SPRY4/SERPINA1/SLN/SOCS1/CARD16/SPINK1/SLPI/TNFAIP8/GZMA/CR1/PINLYP/SERPING1/CDKN2C
GO_CENTROMERE_COMPLEX_ASSEMBLY	GO_CENTROMERE_COMPLEX_ASSEMBLY	29	0.40453	1.64478	0.0340659	0.114594	0.0780948	1386	tags=66%, list=37%, signal=42%	H4C15/DLGAP5/CENPA/HJURP/CENPK/CENPE/CENPU/H4C1/CENPF/OIP5/KNL1/H4C14/H4C13/CENPM/H4C2/CENPW/H4C6/H4C3/CENPI
GO_REGULATION_OF_SYNAPSE_STRUCTURE_OR_ACTIVITY	GO_REGULATION_OF_SYNAPSE_STRUCTURE_OR_ACTIVITY	71	-0.299334	-2.83146	0.0344828	0.115838	0.0789424	1097	tags=68%, list=29%, signal=49%	ARC/CDH8/LRRTM1/CHRNB2/VSTM5/CAMK2B/DNM1/TNF/ADGRB3/NTNG2/SLIT1/IL1RAPL1/SLITRK1/PPFIA2/CDK5R1/SRCIN1/ASIC2/CBLN1/SLC17A6/KIF1A/NEURL1/NRXN1/PAK3/SHISA7/SLC17A7/SLITRK5/NEUROD2/LINGO2/DNM3/RELN/CDKL5/GRIN2B/NTRK2/LRFN2/FRMPD4/SEMA4A/C1QL3/CAMKV/CUX2/NGEF/SNCA/LRFN5/SLITRK4/STX1B/CBLN2/GRIN1/ARHGAP44/LRTM2
GO_POSITIVE_REGULATION_OF_ALPHA_BETA_T_CELL_ACTIVATION	GO_POSITIVE_REGULATION_OF_ALPHA_BETA_T_CELL_ACTIVATION	19	0.443001	1.60794	0.0348028	0.116631	0.0794834	1142	tags=63%, list=30%, signal=44%	ANXA1/PTPN22/CCR2/SOCS1/CD80/CD28/RUNX1/IFNG/CD3E/XCL1/MYB/NFKBIZ
GO_POSITIVE_REGULATION_OF_SPROUTING_ANGIOGENESIS	GO_POSITIVE_REGULATION_OF_SPROUTING_ANGIOGENESIS	14	0.497275	1.65459	0.0348139	0.116631	0.0794834	820	tags=57%, list=22%, signal=45%	SRPX2/VEGFA/ANXA1/ITGA5/AGTR1/APELA/IL10/HMOX1
GO_DNA_REPLICATION_INDEPENDENT_NUCLEOSOME_ORGANIZATION	GO_DNA_REPLICATION_INDEPENDENT_NUCLEOSOME_ORGANIZATION	25	0.418321	1.63014	0.0349099	0.116794	0.0795941	1386	tags=68%, list=37%, signal=43%	H4C15/CENPA/ASF1B/HJURP/CENPK/CENPU/H4C1/OIP5/KNL1/H4C14/H4C13/CENPM/H4C2/CENPW/H4C6/H4C3/CENPI
GO_REGULATION_OF_OSSIFICATION	GO_REGULATION_OF_OSSIFICATION	58	0.330932	1.56776	0.0351967	0.117568	0.0801217	1212	tags=50%, list=32%, signal=34%	LTF/HOXA2/CTHRC1/CCN4/CYP27B1/AREG/DKK1/HAND2/MGP/IL6/TWIST1/OSR2/CLIC1/NPNT/SNAI2/MDK/SOST/GLI1/HGF/FAM20C/TGFB2/CITED1/SIX2/PTGER4/GREM1/TP63/IGFBP5/ENPP1/OSR1
GO_REGULATION_OF_T_CELL_RECEPTOR_SIGNALING_PATHWAY	GO_REGULATION_OF_T_CELL_RECEPTOR_SIGNALING_PATHWAY	12	0.51033	1.62219	0.0352369	0.117568	0.0801217	1470	tags=83%, list=39%, signal=51%	PTPN22/LGALS3/TRAT1/GBP1/UBASH3A/KCNN4/LCK/CCR7/CEACAM1/SH2D1A
GO_METANEPHRIC_NEPHRON_DEVELOPMENT	GO_METANEPHRIC_NEPHRON_DEVELOPMENT	10	0.529976	1.59097	0.035443	0.117936	0.0803722	1212	tags=70%, list=32%, signal=48%	LIF/WT1/TFAP2B/CITED1/SIX2/GREM1/OSR1
GO_RESPONSE_TO_X_RAY	GO_RESPONSE_TO_X_RAY	10	0.531483	1.59549	0.035443	0.117936	0.0803722	1429	tags=90%, list=38%, signal=56%	HMGA2/ANXA1/GATA3/THBD/HAMP/RAD51/IKBIP/BRCA2/XRCC2
GO_REGULATION_OF_CELLULAR_CATABOLIC_PROCESS	GO_REGULATION_OF_CELLULAR_CATABOLIC_PROCESS	90	0.293631	1.48495	0.035497	0.117955	0.0803857	1168	tags=43%, list=31%, signal=31%	HP/IGF2BP3/GATA4/TIMP1/IGF2BP2/IGF2BP1/F8A3/ANXA2/CDC20/PTPN22/ABCB11/NAMPT/IL6/TWIST1/PBK/TENT5B/LEP/AURKA/IFNG/IL10/SLC11A1/LRP2/HMOX1/VIM/LAMP3/DCN/FGF21/MSN/HGF/CAV1/PYHIN1/PLEKHN1/PLK1/ECSCR/TENT5A/ATP6V0D2/HFE/TRIM67/CTSC
GO_NEUROINFLAMMATORY_RESPONSE	GO_NEUROINFLAMMATORY_RESPONSE	26	0.418946	1.65707	0.0357143	0.118326	0.0806386	1222	tags=58%, list=32%, signal=39%	MMP9/MMP8/FPR2/NAMPT/IL6/TAFA3/STAP1/MMP3/IFNG/EGFR/TLR8/CST7/C5AR1/CTSC/BACE2
GO_SEGMENTATION	GO_SEGMENTATION	27	0.41066	1.63711	0.0357143	0.118326	0.0806386	545	tags=33%, list=14%, signal=29%	HOXA2/MEOX2/WT1/FOXB1/GDF3/DKK1/MEOX1/ROR2/SEMA3F
GO_GLUCOSE_METABOLIC_PROCESS	GO_GLUCOSE_METABOLIC_PROCESS	34	0.384511	1.62358	0.035753	0.118326	0.0806386	1556	tags=68%, list=41%, signal=40%	PHLDA2/FABP5/TFAP2B/FOXA2/PGK2/IGFBP3/PDX1/HK3/IGF2/LEP/G6PC2/FBP2/TFF3/IGFBP4/RUBCNL/OAS1/SLC45A3/ENPP1/FBP1/ONECUT1/ATF3/GCG/SERPINA12
GO_NEGATIVE_REGULATION_OF_AUTOPHAGY	GO_NEGATIVE_REGULATION_OF_AUTOPHAGY	11	0.524834	1.63535	0.0358025	0.118331	0.0806417	931	tags=64%, list=25%, signal=48%	GATA4/PTPN22/NAMPT/LEP/IL10/HMOX1/HGF
GO_DNA_DAMAGE_RESPONSE_SIGNAL_TRANSDUCTION_BY_P53_CLASS_MEDIATOR	GO_DNA_DAMAGE_RESPONSE_SIGNAL_TRANSDUCTION_BY_P53_CLASS_MEDIATOR	33	0.391126	1.6312	0.0360262	0.118592	0.0808197	1500	tags=70%, list=40%, signal=42%	E2F7/TWIST1/CCNB1/CDC25C/GTSE1/E2F8/CDK1/FOXM1/SNAI2/AURKA/SNAI1/BCL3/PYHIN1/BATF/CDK2/GADD45A/PLA2R1/ANKRD1/BRCA2/CD44/CD74/SPRED3/SP100
GO_HEPATICOBILIARY_SYSTEM_DEVELOPMENT	GO_HEPATICOBILIARY_SYSTEM_DEVELOPMENT	33	0.390394	1.62815	0.0360262	0.118592	0.0808197	931	tags=52%, list=25%, signal=39%	REG1A/E2F7/ANXA1/PDX1/IL6/NODAL/E2F8/AURKA/HAMP/TYMS/MDK/IL10/HMOX1/GATA6/EGFR/GLI1/HGF
GO_REGULATION_OF_EMBRYONIC_DEVELOPMENT	GO_REGULATION_OF_EMBRYONIC_DEVELOPMENT	33	0.390863	1.6301	0.0360262	0.118592	0.0808197	791	tags=42%, list=21%, signal=34%	OTX2/COL5A1/PHLDA2/COL5A2/FOXA2/DKK1/NODAL/GATA3/CELSR1/CDK1/NRK/IL1RN/MBP/IL10
GO_POSITIVE_REGULATION_OF_PROTEIN_KINASE_ACTIVITY	GO_POSITIVE_REGULATION_OF_PROTEIN_KINASE_ACTIVITY	130	0.267881	1.41292	0.0361446	0.118823	0.0809769	1285	tags=44%, list=34%, signal=30%	SAA1/HMGA2/CHI3L1/LTF/GDF15/VEGFA/THBS1/NOX4/AREG/DKK1/EREG/GPRC5A/FAM20A/LILRA5/ITGB3/PBK/ROR2/TNFSF11/CCNB1/IGF2/IQGAP3/STAP1/CENPE/SOCS1/LEP/KIF14/CDK1/TPX2/ACE/NRK/CDC6/TCIM/CLSPN/IFNG/PDGFD/SLC11A1/CD40LG/EGFR/HGF/CKS2/S100A12/TGFB2/TP73/CCL5/SBK2/DUSP5/C5AR1/FGF10/GREM1/GADD45A/FPR1/TOM1L1/ITGA1/ECT2/PROK2/CCR7/ANG
GO_POSITIVE_REGULATION_OF_CELL_CYCLE_ARREST	GO_POSITIVE_REGULATION_OF_CELL_CYCLE_ARREST	22	0.429595	1.62559	0.0361991	0.118843	0.0809907	1190	tags=59%, list=32%, signal=41%	HMGA2/E2F7/CCNB1/CDC25C/GTSE1/E2F8/CDK1/AURKA/GATA6/TP73/FAP/CDK2/GADD45A
GO_REGULATION_OF_LYMPHOCYTE_APOPTOTIC_PROCESS	GO_REGULATION_OF_LYMPHOCYTE_APOPTOTIC_PROCESS	16	0.466541	1.61968	0.036385	0.119294	0.0812981	1593	tags=81%, list=42%, signal=47%	IDO1/LGALS3/AURKB/IL7R/IL10/CD3G/HSH2D/CCL5/BLK/PTCRA/CD274/CD74/PDCD1
GO_POSITIVE_REGULATION_OF_CELL_CYCLE_PHASE_TRANSITION	GO_POSITIVE_REGULATION_OF_CELL_CYCLE_PHASE_TRANSITION	32	0.387389	1.61638	0.0367171	0.1199	0.0817108	928	tags=50%, list=25%, signal=38%	DLGAP5/ANXA1/UBE2C/FAM83D/PHOX2B/CCNB1/CDC25C/CDC45/CDK1/ESPL1/CDC6/CDK4/DTL/EGFR/TERT/GLI1
GO_MONOCARBOXYLIC_ACID_TRANSPORT	GO_MONOCARBOXYLIC_ACID_TRANSPORT	48	0.341538	1.56201	0.0367261	0.1199	0.0817108	775	tags=35%, list=21%, signal=28%	PLA2G2A/ABCC3/FABP5/THBS1/AQP9/BDKRB2/ANXA1/ABCB11/NOS2/PLA2G5/STRA6/TNFSF11/LEP/ACE/SLC10A6/SLC16A3/CD36
GO_REGULATION_OF_T_CELL_DIFFERENTIATION	GO_REGULATION_OF_T_CELL_DIFFERENTIATION	46	0.341713	1.54964	0.0367261	0.1199	0.0817108	1729	tags=70%, list=46%, signal=38%	IL36B/IL2RA/ANXA1/GATA3/CCR2/CD2/SOCS1/IL7R/CR1/CD80/CD28/RUNX1/IFNG/MDK/IL15/MYB/NFKBIZ/IL7/TBX21/FOXJ1/HLA-DOA/CRTAM/LILRB2/CD74/ZNF683/RUNX3/IFNB1/ZAP70/FANCD2/IRF1/FANCA/RHOH
GO_NEURON_RECOGNITION	GO_NEURON_RECOGNITION	20	-0.299384	-1.68275	0.0367647	0.1199	0.0817108	2376	tags=65%, list=63%, signal=24%	IGSF9/CNR1/EMB/PCDH12/CELSR3/CNTN6/CDK5R1/DSCAML1/CNTN4/CRTAC1/VSTM2L/FEZF2/CNTNAP2
GO_POSITIVE_CHEMOTAXIS	GO_POSITIVE_CHEMOTAXIS	21	0.43123	1.60261	0.0369089	0.120211	0.0819225	1530	tags=71%, list=41%, signal=43%	CXCL8/CXCL10/VEGFA/FPR2/ANGPT2/LGALS3/CCR4/HGF/GPNMB/CCL5/FGF10/F3/NRP1/MET/F2RL1
GO_MEMBRANE_LIPID_BIOSYNTHETIC_PROCESS	GO_MEMBRANE_LIPID_BIOSYNTHETIC_PROCESS	21	-0.263399	-1.55908	0.037037	0.120309	0.0819898	2359	tags=95%, list=63%, signal=36%	CYP4F22/ST8SIA4/CCN1/B3GNT5/TNFRSF1A/SPHK1/PLPP2/SGMS2/ELOVL2/FA2H/ABCA2/SMPD3/B3GALT2/TNF/TLCD3B/PGAP4/DEGS2/PPM1L/ST8SIA3/ALOX12B
GO_TUBE_FORMATION	GO_TUBE_FORMATION	31	0.388746	1.60421	0.037037	0.120309	0.0819898	1304	tags=61%, list=35%, signal=40%	CTHRC1/VEGFA/HOXA1/ADM/BMP5/NODAL/TWIST1/GATA3/CELSR1/ALX1/LRP2/TEAD2/ST14/TGFB2/STIL/FGF10/GREM1/OSR1/FZD6
GO_MULTI_ORGANISM_PROCESS	GO_MULTI_ORGANISM_PROCESS	237	0.242852	1.35627	0.037962	0.122827	0.0837058	941	tags=31%, list=25%, signal=25%	MMP9/PI3/HOXA9/STC1/IGFBP2/LIF/TIMP1/IDO1/PTX3/MMP7/HOXD10/WT1/DSG2/TNFAIP6/VEGFA/MMP19/ADM/CYP27B1/EPYC/TCF23/HOXD9/HOXA10/EREG/ANXA2/ANGPT2/PRND/VDR/NAMPT/HMX3/C11orf88/ASF1B/PAEP/ASPM/NODAL/SPAG4/GJB2/TTK/SPP1/PSG11/TOP2A/SERPINA5/PTTG1/ITGA5/FOSL1/KIF18A/CCNB1/APELA/SPINK1/LEP/AFP/CDK1/ACE/NCAPH/PMCH/AURKA/VGF/NRK/MEIKIN/TEAD3/THBD/BRIP1/MDK/KIFC1/CTCFL/EDDM3A/FST/ITGA3/KNL1/CATSPER1/CATSPERB…
GO_NEGATIVE_REGULATION_OF_MOLECULAR_FUNCTION	GO_NEGATIVE_REGULATION_OF_MOLECULAR_FUNCTION	274	0.233254	1.32454	0.037962	0.122827	0.0837058	843	tags=28%, list=22%, signal=24%	MMP9/HMGA2/PI3/HP/LTF/COL6A3/TIMP1/PTX3/DPEP1/SERPINE1/SPOCD1/VEGFA/TFPI2/TFAP2B/THBS1/CYP27B1/TNFSF14/FOXA2/MAGEA3/CCL23/SERPINB2/DKK1/HAND2/GPRC5A/ANXA2/SPINK8/BIRC5/ANXA1/SOCS3/SERPINH1/PTPN22/SERPINA3/LGALS3/COL4A3/PKIB/PLAUR/NEK2/SPRY1/TWIST1/CST2/RARRES1/SH2D4A/SERPINA5/PTTG1/ITIH1/AURKB/CSTA/CCR2/SPRY4/SERPINA1/TCAF2/SLN/SOCS1/CARD16/SPINK1/SLPI/TNFAIP8/GZMA/ACE/SFRP4/CR1/PINLYP/AURKA/SERP…
GO_POSITIVE_REGULATION_OF_CELL_CYCLE_PROCESS	GO_POSITIVE_REGULATION_OF_CELL_CYCLE_PROCESS	75	0.307865	1.50968	0.0379877	0.122827	0.0837058	928	tags=40%, list=25%, signal=31%	HMGA2/DLGAP5/EREG/E2F7/ANXA1/UBE2C/KIF23/FAM83D/NDC80/AURKB/PHOX2B/CCNB1/CDC25C/IGF2/CDC45/GTSE1/KIF14/E2F8/CDK1/ESPL1/NUSAP1/AURKA/CDC6/CD28/CDK4/DTL/GATA6/EGFR/TERT/GLI1
GO_NEGATIVE_REGULATION_OF_LEUKOCYTE_MEDIATED_IMMUNITY	GO_NEGATIVE_REGULATION_OF_LEUKOCYTE_MEDIATED_IMMUNITY	20	0.43637	1.60336	0.0381062	0.122827	0.0837058	1881	tags=90%, list=50%, signal=45%	FCGR2B/IL13RA2/CCR2/IL7R/CR1/HMOX1/CD96/XCL1/HFE/C4BPA/TBX21/FOXJ1/CEACAM1/IFNB1/BST2/HLA-B/KIR2DL4/HLA-A
GO_NEGATIVE_REGULATION_OF_VIRAL_PROCESS	GO_NEGATIVE_REGULATION_OF_VIRAL_PROCESS	33	0.38318	1.59806	0.0382096	0.122827	0.0837058	1789	tags=76%, list=47%, signal=40%	HMGA2/LTF/PTX3/POU2F3/FCN3/SLPI/APOBEC3B/OASL/ISG20/APOBEC3D/PLSCR1/CCL5/OAS1/APOBEC3C/APOBEC3G/APOBEC3F/OAS2/FCN1/MX1/APOBEC3A/RSAD2/IFNB1/IFITM3/BST2/OAS3
GO_ARACHIDONIC_ACID_SECRETION	GO_ARACHIDONIC_ACID_SECRETION	11	0.519777	1.6196	0.0382716	0.122827	0.0837058	640	tags=45%, list=17%, signal=38%	PLA2G2A/BDKRB2/ANXA1/PLA2G5/ACE
GO_B_CELL_RECEPTOR_SIGNALING_PATHWAY	GO_B_CELL_RECEPTOR_SIGNALING_PATHWAY	19	0.437723	1.58878	0.0382831	0.122827	0.0837058	1275	tags=63%, list=34%, signal=42%	FCGR2B/IGLL5/VAV3/PTPN22/ITK/STAP1/RUNX1/CD22/LCK/PAX5/BLK/CD79B
GO_EMBRYONIC_HEART_TUBE_DEVELOPMENT	GO_EMBRYONIC_HEART_TUBE_DEVELOPMENT	19	0.439871	1.59658	0.0382831	0.122827	0.0837058	522	tags=37%, list=14%, signal=32%	LBX1/GATA4/NKX2-5/TBX20/HAND2/NODAL/APELA
GO_POSITIVE_REGULATION_OF_LEUKOCYTE_DIFFERENTIATION	GO_POSITIVE_REGULATION_OF_LEUKOCYTE_DIFFERENTIATION	40	0.358846	1.57939	0.0383387	0.122827	0.0837058	1166	tags=50%, list=31%, signal=35%	IL36B/IL2RA/LIF/ANXA1/ROR2/GATA3/TNFSF11/SOCS1/MMP14/IL7R/CD80/RUNX1/IFNG/MDK/CD101/HLA-DRB1/IL15/MYB/NFKBIZ/IL7
GO_NEUROTRANSMITTER_TRANSPORT	GO_NEUROTRANSMITTER_TRANSPORT	76	-0.50014	-4.81592	0.0384615	0.122827	0.0837058	1025	tags=82%, list=27%, signal=61%	CHRNB2/SYT7/CHRNA4/PRKCB/PPFIA3/GAD2/CACNA1B/SYN2/SLC6A5/SYN3/SLC6A7/DOC2A/PPFIA2/VAMP1/PRKCG/ADRA1A/GRIN3A/UNC13A/ERC2/SLC17A6/RPH3A/SLC1A2/NRXN1/SLC17A7/SYN1/SYNGR3/RAB3A/UNC13C/RIMS1/PRRT2/STXBP1/STXBP5L/SLC6A17/GRM4/SYT1/HRH3/CPLX1/SLC1A6/SNCA/SYT5/SYP/SNAP25/SLC6A15/STX1A/SLC32A1/RIMS2/SYT2/STX1B/TSPOAP1/SV2B/CPLX2/SYT4/SYT10/PCLO/DRD1/CHRNB3/RIMS3/CAMK2A/NAPB/HTR2A/SNCG/SLC6A18
GO_POSITIVE_REGULATION_OF_TRANSPORTER_ACTIVITY	GO_POSITIVE_REGULATION_OF_TRANSPORTER_ACTIVITY	35	-0.201005	-1.48361	0.0384615	0.122827	0.0837058	577	tags=37%, list=15%, signal=32%	SYNGR3/RELN/RGS9/ANK3/WNK2/KCNIP2/KCNA1/RYR2/KCNC2/CACNG2/CACNG3/KCNJ11/PON1
GO_REGULATION_OF_EXOCYTOSIS	GO_REGULATION_OF_EXOCYTOSIS	76	-0.346381	-3.33536	0.0384615	0.122827	0.0837058	1214	tags=74%, list=32%, signal=51%	SEPTIN4/ITGB2/CNR1/LYN/SYTL4/HTR1B/SMPD3/CHRNB2/SYT7/CHRNA4/NPPA/PRKCB/STXBP5/IL1RAPL1/DOC2A/PPFIA2/VAMP1/PRKCG/ADRA1A/GRIN3A/RAB27B/SYT15/SYN1/RAB3A/CDK5R2/RIMS1/PRRT2/STXBP6/STXBP1/STXBP5L/LGI3/CACNA1I/SYT1/CPLX1/SNCA/RAB3C/SYT5/SYP/STX1A/SYT13/RIMS2/SYT2/STX1B/KCNB1/CPLX2/VSNL1/SYT4/SYT10/PCLO/DRD1/CHRNB3/RIMS3/NAPB/RAPGEF4/TRPV6/HTR2A
GO_VESICLE_MEDIATED_TRANSPORT_IN_SYNAPSE	GO_VESICLE_MEDIATED_TRANSPORT_IN_SYNAPSE	76	-0.543497	-5.23342	0.0384615	0.122827	0.0837058	1174	tags=87%, list=31%, signal=61%	PLD1/CNR1/ARC/GRIP1/HTR1B/CHRNB2/SYT7/CHRNA4/PRKCB/DNM1/PPFIA3/SYN2/SNAP91/STXBP5/SYN3/HPCA/BSN/DOC2A/PPFIA2/CDK5R1/VAMP1/PRKCG/ADRA1A/GRIN3A/RAB27B/UNC13A/ERC2/DNAJC6/CALY/SLC17A6/NRXN1/SLC17A7/SYN1/DNM3/RAB3A/UNC13C/RIMS1/PRRT2/STXBP1/STXBP5L/SYT1/CPLX1/SNCA/SNCB/SYT5/SYP/SNAP25/STX1A/SLC32A1/RIMS2/SYT2/STX1B/PACSIN1/SH3GL2/CPLX2/SYT4/SYT10/PCLO/DRD1/CHRNB3/RIMS3/NAPB/RAPGEF4/SLC2A4/HTR2A/SNCG
GO_NEGATIVE_REGULATION_OF_CELLULAR_RESPONSE_TO_GROWTH_FACTOR_STIMULUS	GO_NEGATIVE_REGULATION_OF_CELLULAR_RESPONSE_TO_GROWTH_FACTOR_STIMULUS	44	0.342927	1.53551	0.0390707	0.124562	0.0848882	985	tags=48%, list=26%, signal=36%	THBS1/HTRA3/GDF3/DKK1/ASPN/CER1/SPRY1/GATA3/SPRY4/VASN/NGFR/HTRA4/LRP2/NKX2-1/SHISA2/SOST/DCN/CAV2/CAV1/SKOR2/EMILIN1
GO_NEURON_CELLULAR_HOMEOSTASIS	GO_NEURON_CELLULAR_HOMEOSTASIS	12	-0.362887	-1.5636	0.0391061	0.124562	0.0848882	1169	tags=83%, list=31%, signal=58%	CNR1/HTR1B/CALB2/MAP1A/SLC8A2/SLC17A7/CALB1/ATP2B2/ATP2B3/TSPOAP1
GO_REGULATION_OF_VIRAL_GENOME_REPLICATION	GO_REGULATION_OF_VIRAL_GENOME_REPLICATION	33	0.381333	1.59036	0.0393013	0.124967	0.0851641	1789	tags=76%, list=47%, signal=40%	HMGA2/LTF/CXCL8/TOP2A/SLPI/CD28/APOBEC3B/OASL/ISG20/APOBEC3D/PLSCR1/CCL5/OAS1/APOBEC3C/APOBEC3G/APOBEC3F/OAS2/NR5A2/MX1/APOBEC3A/RSAD2/IFNB1/IFITM3/BST2/OAS3
GO_IMMUNOGLOBULIN_PRODUCTION	GO_IMMUNOGLOBULIN_PRODUCTION	29	0.397177	1.61489	0.0395604	0.124967	0.0851641	1308	tags=62%, list=35%, signal=41%	FCGR2B/CLCF1/IL13RA2/IL6/EXO1/IL7R/CD28/IL10/CD40LG/CD22/HLA-DQB1/POLQ/TNFRSF4/HLA-DRB1/BATF/XCL1/TBX21/GAPT
GO_REGULATION_OF_MORPHOGENESIS_OF_AN_EPITHELIUM	GO_REGULATION_OF_MORPHOGENESIS_OF_AN_EPITHELIUM	39	0.359664	1.56949	0.0396146	0.124967	0.0851641	1177	tags=51%, list=31%, signal=36%	HOXD13/LIF/CTHRC1/CXCL10/VEGFA/DKK1/HOXB7/ROR2/GATA3/CELSR1/SNAI2/MDK/GPC3/HGF/CITED1/PLEKHA4/ROR1/SIX2/FGF10/GREM1
GO_REGULATION_OF_T_CELL_MIGRATION	GO_REGULATION_OF_T_CELL_MIGRATION	13	0.484499	1.5815	0.0396158	0.124967	0.0851641	1276	tags=69%, list=34%, signal=46%	CCL20/CXCL10/TNFSF14/CCR2/XCL2/ITGA4/CCL5/XCL1/CXCL13
GO_POSITIVE_REGULATION_OF_PROTEIN_BINDING	GO_POSITIVE_REGULATION_OF_PROTEIN_BINDING	18	0.453586	1.61645	0.039627	0.124967	0.0851641	941	tags=50%, list=25%, signal=38%	MMP9/HOXA3/CTHRC1/ANXA2/CSF3/ACE/SPTA1/TERT/CAV1
GO_REGULATION_OF_LYMPHOCYTE_MIGRATION	GO_REGULATION_OF_LYMPHOCYTE_MIGRATION	18	0.45022	1.60445	0.039627	0.124967	0.0851641	1349	tags=67%, list=36%, signal=43%	CCL7/CCL20/CXCL10/TNFSF14/CCR2/XCL2/ITGA4/MSN/CCL5/XCL1/CXCL13/CCL2
GO_DNA_REPLICATION	GO_DNA_REPLICATION	54	0.329843	1.5396	0.0397074	0.124967	0.0851641	1462	tags=59%, list=39%, signal=37%	GMNC/EREG/RRM2/E2F7/PCLAF/EXO1/CCNA2/CDC45/ESCO2/E2F8/CDK1/FAM111B/ORC1/S100A11/CDC6/CLSPN/BRIP1/DTL/RAD51/EGFR/GLI1/MCM10/POLQ/MCIDAS/CDK2/GINS2/GINS1/CHAF1B/BRCA2/MCM2/RMI2/POLE2
GO_RESPONSE_TO_INTERFERON_GAMMA	GO_RESPONSE_TO_INTERFERON_GAMMA	83	0.301145	1.5037	0.0397554	0.124967	0.0851641	1525	tags=59%, list=40%, signal=36%	CCL7/CCL20/CYP27B1/CCL23/CCL11/SOCS3/GBP5/NOS2/GBP1/SOCS1/CCL18/HLA-DQA1/CCL13/IFI30/XCL2/FASLG/IFNG/HLA-DRA/SLC11A1/VIM/CD58/OASL/HLA-DQB1/CCL26/ICAM1/CITED1/HLA-DPA1/CCL5/HLA-DRB1/CCL1/HLA-DQA2/KYNU/XCL1/HLA-DQB2/OAS1/HLA-DRB5/GBP6/OAS2/CIITA/HLA-DPB1/CCL2/TXK/ZYX/UBD/CD44/ACOD1/CASP1/SP100/GBP2
GO_IMMUNOGLOBULIN_PRODUCTION_INVOLVED_IN_IMMUNOGLOBULIN_MEDIATED_IMMUNE_RESPONSE	GO_IMMUNOGLOBULIN_PRODUCTION_INVOLVED_IN_IMMUNOGLOBULIN_MEDIATED_IMMUNE_RESPONSE	15	0.478139	1.61182	0.0398551	0.124967	0.0851641	1308	tags=73%, list=35%, signal=48%	CLCF1/EXO1/CD28/IL10/CD40LG/HLA-DQB1/HLA-DRB1/BATF/XCL1/TBX21/GAPT
GO_NEGATIVE_REGULATION_OF_TUMOR_NECROSIS_FACTOR_SUPERFAMILY_CYTOKINE_PRODUCTION	GO_NEGATIVE_REGULATION_OF_TUMOR_NECROSIS_FACTOR_SUPERFAMILY_CYTOKINE_PRODUCTION	16	0.462889	1.607	0.0399061	0.124967	0.0851641	1627	tags=81%, list=43%, signal=46%	LTF/ORM1/PTPN22/TWIST1/SLAMF1/IL10/GPR18/BCL3/GPNMB/LBP/CD274/IL37/ACP5
GO_CALCIUM_ION_TRANSMEMBRANE_TRANSPORT	GO_CALCIUM_ION_TRANSMEMBRANE_TRANSPORT	79	-0.163741	-1.55885	0.04	0.124967	0.0851641	560	tags=35%, list=15%, signal=31%	GRIN2B/SLC24A2/RGS9/GRIN2C/FAM155A/NALCN/CACNA1I/JPH4/ATP2B2/SNCA/CACNA1E/ATP2B3/RYR2/RYR1/TRPC5/GRIN2A/CACNG2/DHRS7C/CACNG3/GRIN1/SLC24A4/DRD1/HTR2C/JPH3/TRPV6/CACNA2D3/HTR2A/OPRM1
GO_CYTOSOLIC_CALCIUM_ION_TRANSPORT	GO_CYTOSOLIC_CALCIUM_ION_TRANSPORT	51	-0.192116	-1.57756	0.04	0.124967	0.0851641	644	tags=41%, list=17%, signal=35%	SLC8A2/P2RX5/PRKCE/GRIN2B/SLC24A2/RGS9/GRIN2C/FAM155A/JPH4/SNCA/ATP2B3/RYR2/RYR1/GRIN2A/DHRS7C/GRIN1/DRD1/HTR2C/JPH3/TRPV6/HTR2A
GO_PEPTIDE_HORMONE_SECRETION	GO_PEPTIDE_HORMONE_SECRETION	79	-0.155874	-1.48395	0.04	0.124967	0.0851641	627	tags=35%, list=17%, signal=30%	CD38/PRKCE/ARRB1/VIP/PTPRN/ACVR1C/STXBP5L/CPLX1/CACNA1E/MC4R/RBP4/SNAP25/STX1A/SSTR5/RIMS2/CHGA/KCNC2/KCNB1/VSNL1/UCN3/PCLO/KCNJ11/HTR2C/CARTPT/RAPGEF4/ABCC8/HNF4A/GLP1R
GO_POTASSIUM_ION_TRANSPORT	GO_POTASSIUM_ION_TRANSPORT	79	-0.371696	-3.53861	0.04	0.124967	0.0851641	661	tags=54%, list=18%, signal=46%	KCNS1/KCNK12/KCNH8/KCNK16/KCNJ9/VIP/SLC24A2/FXYD2/ATP1A3/ANK3/WNK2/RGS4/NALCN/KCNIP2/KCNH7/KCNH6/KCNA1/KCNAB2/KCNQ5/SLC9A2/SNAP25/KCNK4/KCNH5/KCNS2/KCNIP3/KCNN1/KCNC2/KCNB1/HCN1/KCNJ4/KCNA4/KCNH3/SLC12A5/KCNV1/KCNT1/SLC24A4/KCNB2/KCNJ11/DRD1/ABCC8/CCT8L2/HTR2A/KCNJ3
GO_GLANDULAR_EPITHELIAL_CELL_DIFFERENTIATION	GO_GLANDULAR_EPITHELIAL_CELL_DIFFERENTIATION	12	0.500255	1.59017	0.0400972	0.124967	0.0851641	862	tags=58%, list=23%, signal=45%	HOXA5/BMP5/IL31RA/PDX1/FOXA1/GATA6/NKX6-1
GO_PYRIMIDINE_NUCLEOSIDE_METABOLIC_PROCESS	GO_PYRIMIDINE_NUCLEOSIDE_METABOLIC_PROCESS	12	0.50431	1.60306	0.0400972	0.124967	0.0851641	1444	tags=83%, list=38%, signal=52%	DPYD/TK1/APOBEC3B/TYMP/APOBEC3D/UPP1/APOBEC3C/APOBEC3G/APOBEC3F/APOBEC3A
GO_REGULATION_OF_PROTEIN_AUTOPHOSPHORYLATION	GO_REGULATION_OF_PROTEIN_AUTOPHOSPHORYLATION	12	0.50213	1.59612	0.0400972	0.124967	0.0851641	1882	tags=100%, list=50%, signal=50%	VEGFA/ACE/PDGFD/CAV1/GPNMB/GREM1/TOM1L1/ENPP1/PDGFA/NLRP12/ENG/IQGAP1
GO_REGULATION_OF_PRESYNAPSE_ORGANIZATION	GO_REGULATION_OF_PRESYNAPSE_ORGANIZATION	15	-0.339621	-1.66291	0.0402299	0.124975	0.0851695	1079	tags=73%, list=29%, signal=53%	LRRTM1/NTNG2/IL1RAPL1/SLITRK1/CBLN1/NRXN1/SLITRK5/SNCA/LRFN5/SLITRK4/CBLN2
GO_RESPONSE_TO_EXTRACELLULAR_STIMULUS	GO_RESPONSE_TO_EXTRACELLULAR_STIMULUS	106	0.279006	1.43777	0.040282	0.124975	0.0851695	1095	tags=39%, list=29%, signal=28%	POSTN/COL1A1/STC1/IGFBP2/GATA4/MMP7/GDF15/CXCL10/MAP1LC3C/ADM/CYP27B1/FOXA2/GDF3/REG1A/TNFRSF11B/VDR/PDX1/NAMPT/UCN2/SPP1/FOSL1/LEP/SNAI2/VGF/FSTL1/ITGA4/BRIP1/HAMP/TYMS/HMOX1/EGFR/FGF21/CD3E/PRL/LDHA/ICAM1/TNC/IL15/UPP1/KYNU/ALDH3A1
GO_NEPHRON_MORPHOGENESIS	GO_NEPHRON_MORPHOGENESIS	21	0.427842	1.59002	0.0403691	0.124975	0.0851695	1212	tags=57%, list=32%, signal=39%	HOXD11/LIF/WT1/VEGFA/HOXB7/GATA3/NPNT/GPC3/CITED1/SIX2/GREM1/OSR1
GO_NEGATIVE_REGULATION_OF_PROTEIN_BINDING	GO_NEGATIVE_REGULATION_OF_PROTEIN_BINDING	20	0.431014	1.58368	0.0404157	0.124975	0.0851695	941	tags=55%, list=25%, signal=41%	CCL23/DKK1/AURKB/CARD16/SLPI/ACE/AURKA/ITGA4/IL10/CFHR1/CAV1
GO_BLOOD_VESSEL_ENDOTHELIAL_CELL_PROLIFERATION_INVOLVED_IN_SPROUTING_ANGIOGENESIS	GO_BLOOD_VESSEL_ENDOTHELIAL_CELL_PROLIFERATION_INVOLVED_IN_SPROUTING_ANGIOGENESIS	10	0.524181	1.57357	0.0405063	0.124975	0.0851695	820	tags=60%, list=22%, signal=47%	VEGFA/THBS1/AGTR1/APELA/NGFR/HMOX1
GO_NEGATIVE_REGULATION_OF_MULTI_ORGANISM_PROCESS	GO_NEGATIVE_REGULATION_OF_MULTI_ORGANISM_PROCESS	10	0.525288	1.5769	0.0405063	0.124975	0.0851695	392	tags=40%, list=10%, signal=36%	TIMP1/ANXA2/PAEP/NODAL
GO_POSITIVE_REGULATION_OF_GRANULOCYTE_CHEMOTAXIS	GO_POSITIVE_REGULATION_OF_GRANULOCYTE_CHEMOTAXIS	10	0.524489	1.5745	0.0405063	0.124975	0.0851695	1571	tags=90%, list=42%, signal=53%	CXCL8/MDK/XCL1/C5AR1/LBP/RAC2/CCR7/CD74/CXCR2
GO_SMOOTH_MUSCLE_CELL_DIFFERENTIATION	GO_SMOOTH_MUSCLE_CELL_DIFFERENTIATION	10	0.524587	1.57479	0.0405063	0.124975	0.0851695	835	tags=60%, list=22%, signal=47%	VEGFA/ADM/EREG/SOD2/NPNT/GATA6
GO_KIDNEY_EPITHELIUM_DEVELOPMENT	GO_KIDNEY_EPITHELIUM_DEVELOPMENT	38	0.360825	1.57144	0.0406852	0.125271	0.085371	586	tags=32%, list=16%, signal=27%	HOXD11/LIF/WT1/SIM1/VEGFA/TFAP2B/SDC1/HOXB7/CER1/SPRY1/GATA3/NPNT
GO_COLUMNAR_CUBOIDAL_EPITHELIAL_CELL_DIFFERENTIATION	GO_COLUMNAR_CUBOIDAL_EPITHELIAL_CELL_DIFFERENTIATION	30	0.391167	1.59819	0.0407041	0.125271	0.085371	954	tags=47%, list=25%, signal=35%	GATA4/HOXA5/CLRN1/SERPINE1/BMP5/IL31RA/PDX1/NKX3-2/NODAL/FOXA1/TYMS/GATA6/NKX6-1/FAM20C
GO_ASTROCYTE_DEVELOPMENT	GO_ASTROCYTE_DEVELOPMENT	18	0.445794	1.58868	0.0407925	0.125386	0.0854496	1222	tags=67%, list=32%, signal=45%	FPR2/S100A9/S100A8/IL6/ROR2/IFNG/VIM/EGFR/LAMC3/ROR1/C5AR1/BACE2
GO_OVARIAN_FOLLICLE_DEVELOPMENT	GO_OVARIAN_FOLLICLE_DEVELOPMENT	12	0.49782	1.58242	0.0413123	0.126825	0.0864303	687	tags=50%, list=18%, signal=41%	PTX3/VEGFA/MMP19/EREG/MMP14/VGF
GO_STEM_CELL_PROLIFERATION	GO_STEM_CELL_PROLIFERATION	31	0.379895	1.56769	0.0413943	0.126919	0.086494	1173	tags=52%, list=31%, signal=36%	HMGA2/OTP/DMRTA2/VEGFA/ASPM/TAFA3/ACE/SNAI2/TEAD3/RUNX1/TERT/CITED1/HHIP/SIX2/FBLN1/SIX3
GO_REGULATION_OF_NEUROTRANSMITTER_LEVELS	GO_REGULATION_OF_NEUROTRANSMITTER_LEVELS	74	-0.474179	-4.3143	0.0416667	0.127277	0.0867386	1025	tags=80%, list=27%, signal=59%	CHRNB2/SYT7/CHRNA4/PRKCB/PPFIA3/GAD2/CACNA1B/SYN2/SLC6A5/SYN3/DOC2A/ALDH5A1/PPFIA2/VAMP1/PRKCG/ADRA1A/GRIN3A/UNC13A/ERC2/RPH3A/SLC1A2/NRXN1/PAH/SLC17A7/SYN1/PDE1B/SYNGR3/RAB3A/UNC13C/RIMS1/PRRT2/STXBP1/STXBP5L/GRM4/SYT1/HRH3/CPLX1/SLC1A6/SNCA/SYT5/SYP/SNAP25/STX1A/SLC32A1/RIMS2/SYT2/STX1B/TSPOAP1/CPLX2/SYT4/SYT10/PCLO/DRD1/CHRNB3/RIMS3/CAMK2A/NAPB/HTR2A/SNCG
GO_RESPONSE_TO_NERVE_GROWTH_FACTOR	GO_RESPONSE_TO_NERVE_GROWTH_FACTOR	11	-0.378885	-1.54598	0.0416667	0.127277	0.0867386	1847	tags=91%, list=49%, signal=46%	E2F1/CALCA/PTN/NTF3/STMN2/KCNC1/TAC1/NTRK2/KCNC2/SH3GL2
GO_RETINA_MORPHOGENESIS_IN_CAMERA_TYPE_EYE	GO_RETINA_MORPHOGENESIS_IN_CAMERA_TYPE_EYE	18	-0.297773	-1.58894	0.0416667	0.127277	0.0867386	847	tags=56%, list=22%, signal=43%	ATP8A2/SOX8/PTF1A/NTRK2/CALB1/RBP4/RS1/HCN1/IGFN1/USH1C
GO_CELLULAR_RESPONSE_TO_OXYGEN_CONTAINING_COMPOUND	GO_CELLULAR_RESPONSE_TO_OXYGEN_CONTAINING_COMPOUND	297	0.228714	1.30359	0.041958	0.127586	0.086949	947	tags=31%, list=25%, signal=25%	MMP9/COL3A1/COL1A1/CCL7/IL36B/LTF/HOXA2/STC1/GATA4/COL1A2/DPEP1/COL4A1/GDF15/CXCL8/WT1/CXCL10/SERPINE1/CXCL6/CXCL9/FCGR2B/CXCL11/CYP27B1/NOX4/COL5A2/FOXA2/FPR2/AQP9/CSF2/REG1A/SPON2/ANXA1/RARRES2/VDR/SOCS3/PDX1/PTPN22/NAMPT/IL6/TBX1/GJB2/SPP1/NOS2/SOCS2/CSF3/IL36RN/KIF18A/CCNB1/AGTR1/CCNA2/IGF2/STAP1/SOCS1/CARD16/SOD2/DEFA3/LEP/MMP3/ADH4/CDK1/CASP4/PTGER2/SNAI2/CDC6/CD80/ITGA4/KMO/OR51E2/BRIP1/CD…
GO_NEGATIVE_REGULATION_OF_CELL_POPULATION_PROLIFERATION	GO_NEGATIVE_REGULATION_OF_CELL_POPULATION_PROLIFERATION	196	0.247563	1.35845	0.041958	0.127586	0.086949	1382	tags=46%, list=37%, signal=31%	IL2RA/LBX1/LIF/IDO1/CXCL8/WT1/PDPN/FCGR2B/TFAP2B/THBS1/ADM/CYP27B1/NOX4/BMP5/CCL23/EREG/REG1A/E2F7/IGFBP3/FEZF1/VDR/PDX1/RIPPLY3/IL6/COL4A3/CER1/NODAL/SPRY1/RARRES1/GAL/ROR2/FOSL1/PHOX2B/GATA3/CDKN3/ISL1/SOD2/SIRPG/SFRP4/PTGIR/S100A11/SNAI2/NRK/CDC6/CDKN2C/CD80/FABP7/TNFRSF9/BRIP1/NGFR/IFNG/IL10/HMOX1/GPC3/PDCD1LG2/ST18/PRL/TERT/CAV2/LGALS7B/CAV1/TGFB2/LGALS9B/GPNMB/TP73/HLA-DRB1/FAP/GDF5/IL15/AP…
GO_DORSAL_SPINAL_CORD_DEVELOPMENT	GO_DORSAL_SPINAL_CORD_DEVELOPMENT	11	0.516823	1.61039	0.0419753	0.127586	0.086949	355	tags=36%, list=9%, signal=33%	LBX1/HOXB8/UNCX/GSX2
GO_POSITIVE_REGULATION_OF_PROTEOLYSIS_INVOLVED_IN_CELLULAR_PROTEIN_CATABOLIC_PROCESS	GO_POSITIVE_REGULATION_OF_PROTEOLYSIS_INVOLVED_IN_CELLULAR_PROTEIN_CATABOLIC_PROCESS	11	0.510672	1.59123	0.0419753	0.127586	0.086949	1168	tags=73%, list=31%, signal=50%	CDC20/AURKA/CAV1/PYHIN1/PLK1/ECSCR/TRIM67/CTSC
GO_MULTICELLULAR_ORGANISMAL_HOMEOSTASIS	GO_MULTICELLULAR_ORGANISMAL_HOMEOSTASIS	132	0.265801	1.4066	0.0420842	0.1277	0.0870266	496	tags=22%, list=13%, signal=20%	LTF/HOXC10/TRPM8/POTEE/CLRN1/POTEI/RHAG/SCNN1B/POTEJ/JCHAIN/FABP5/VEGFA/POTEF/TFAP2B/MFAP2/EDN2/NOX4/G0S2/SCNN1G/TNFRSF11B/ITGB3/SERPINA3/IL6/EBF2/LYZ/SPP1/PHOX2B/TNFSF11/CCR2
GO_NEGATIVE_REGULATION_OF_VIRAL_LIFE_CYCLE	GO_NEGATIVE_REGULATION_OF_VIRAL_LIFE_CYCLE	32	0.377305	1.57431	0.0421166	0.1277	0.0870266	1789	tags=75%, list=47%, signal=40%	HMGA2/LTF/PTX3/FCN3/SLPI/APOBEC3B/OASL/ISG20/APOBEC3D/PLSCR1/CCL5/OAS1/APOBEC3C/APOBEC3G/APOBEC3F/OAS2/FCN1/MX1/APOBEC3A/RSAD2/IFNB1/IFITM3/BST2/OAS3
GO_ANAPHASE_PROMOTING_COMPLEX_DEPENDENT_CATABOLIC_PROCESS	GO_ANAPHASE_PROMOTING_COMPLEX_DEPENDENT_CATABOLIC_PROCESS	15	0.474608	1.59992	0.0422705	0.128009	0.0872371	681	tags=53%, list=18%, signal=44%	UBE2C/CDC20/PTTG1/AURKB/CCNB1/CDK1/BUB1B/AURKA
GO_POSITIVE_REGULATION_OF_LYMPHOCYTE_DIFFERENTIATION	GO_POSITIVE_REGULATION_OF_LYMPHOCYTE_DIFFERENTIATION	27	0.400576	1.59692	0.0424107	0.128118	0.0873113	1595	tags=70%, list=42%, signal=41%	IL36B/IL2RA/ANXA1/GATA3/SOCS1/MMP14/IL7R/CD80/RUNX1/IFNG/MDK/IL15/MYB/NFKBIZ/IL7/LILRB2/CD74/RUNX3/ZAP70
GO_POSITIVE_REGULATION_OF_SMOOTH_MUSCLE_CELL_PROLIFERATION	GO_POSITIVE_REGULATION_OF_SMOOTH_MUSCLE_CELL_PROLIFERATION	27	0.403206	1.6074	0.0424107	0.128118	0.0873113	1209	tags=56%, list=32%, signal=38%	MMP9/CCN4/THBS1/EREG/NAMPT/IL6/IL10/PDGFD/HMOX1/EGFR/TERT/MMP2/CCL5/MYB/IGFBP5
GO_DEFENSE_RESPONSE_TO_VIRUS	GO_DEFENSE_RESPONSE_TO_VIRUS	63	0.320799	1.53759	0.0425311	0.128324	0.0874518	2310	tags=89%, list=61%, signal=35%	IL2RA/CXCL10/CXCL9/MMP12/SPON2/PTPN22/IL6/PRF1/RNASE2/FCN3/GBP1/DEFA3/IFNG/APOBEC3B/TLR8/OASL/ISG20/APOBEC3D/PLSCR1/IL15/IFNA6/BIRC3/OAS1/MX2/APOBEC3C/APOBEC3G/APOBEC3F/OAS2/IFNA13/MX1/APOBEC3A/ACOD1/RSAD2/MICB/F2RL1/IFNB1/IFI6/CGAS/IRF1/IFITM3/FLNA/BST2/OAS3/TRIM6/ISG15/SLFN13/RNF135/DMBT1/TNFAIP3/FGL2/PARP9/IL23R/GBP3/CD40/IFITM2/ZBP1
GO_POSITIVE_REGULATION_OF_TRANSFERASE_ACTIVITY	GO_POSITIVE_REGULATION_OF_TRANSFERASE_ACTIVITY	165	0.258284	1.3953	0.043	0.129127	0.0879989	1285	tags=43%, list=34%, signal=30%	SAA1/HMGA2/CHI3L1/LTF/GDF15/MAGEC2/VEGFA/THBS1/NOX4/AREG/DKK1/FPR2/EREG/GPRC5A/FAM20A/VAV3/LILRA5/ITGB3/UBE2C/CDC20/PKIB/NEK2/PBK/ROR2/AURKB/TNFSF11/CCNB1/IGF2/IQGAP3/STAP1/CENPE/SOCS1/LEP/KIF14/CDK1/TPX2/ACE/NRK/CDC6/TCIM/SERINC2/CLSPN/IFNG/PDGFD/SLC11A1/CD40LG/EGFR/HGF/CKS2/S100A12/TGFB2/PLK1/TP73/CCL5/HLA-DRB1/SBK2/INSRR/ROR1/DUSP5/C5AR1/EPHA2/FGF10/GREM1/GADD45A/FPR1/TOM1L1/ITGA1/ECT2/PROK2/C…
GO_NEGATIVE_REGULATION_OF_FIBROBLAST_GROWTH_FACTOR_RECEPTOR_SIGNALING_PATHWAY	GO_NEGATIVE_REGULATION_OF_FIBROBLAST_GROWTH_FACTOR_RECEPTOR_SIGNALING_PATHWAY	10	0.522752	1.56929	0.043038	0.129127	0.0879989	853	tags=60%, list=23%, signal=47%	THBS1/SPRY1/GATA3/SPRY4/NGFR/SHISA2
GO_EMBRYONIC_PATTERN_SPECIFICATION	GO_EMBRYONIC_PATTERN_SPECIFICATION	18	0.443021	1.5788	0.0431235	0.129127	0.0879989	545	tags=39%, list=14%, signal=33%	MEOX2/WT1/GDF3/RIPPLY3/NODAL/MEOX1/SEMA3F
GO_FIBROBLAST_GROWTH_FACTOR_RECEPTOR_SIGNALING_PATHWAY	GO_FIBROBLAST_GROWTH_FACTOR_RECEPTOR_SIGNALING_PATHWAY	28	0.401233	1.61331	0.0431416	0.129127	0.0879989	1151	tags=54%, list=31%, signal=37%	OTX2/FGF3/THBS1/FGF19/SPRY1/GATA3/SPRY4/SHCBP1/NGFR/SHISA2/FGF21/FAM20C/HHIP/GALNT3/FGF10
GO_REGULATION_OF_SPROUTING_ANGIOGENESIS	GO_REGULATION_OF_SPROUTING_ANGIOGENESIS	24	0.418884	1.61542	0.0431818	0.129127	0.0879989	820	tags=46%, list=22%, signal=36%	MEOX2/SRPX2/VEGFA/THBS1/ANXA1/ITGA5/AGTR1/APELA/NGFR/IL10/HMOX1
GO_COLUMNAR_CUBOIDAL_EPITHELIAL_CELL_DEVELOPMENT	GO_COLUMNAR_CUBOIDAL_EPITHELIAL_CELL_DEVELOPMENT	11	0.507739	1.58209	0.0432099	0.129127	0.0879989	862	tags=55%, list=23%, signal=42%	HOXA5/CLRN1/BMP5/NKX3-2/TYMS/NKX6-1
GO_EXOCRINE_SYSTEM_DEVELOPMENT	GO_EXOCRINE_SYSTEM_DEVELOPMENT	14	0.480093	1.59742	0.0432173	0.129127	0.0879989	1416	tags=79%, list=38%, signal=49%	PDX1/IGF2/SNAI2/EGFR/HGF/TGFB2/FGF10/CELA1/PDGFA/NRP1/SEMA3A
GO_PITUITARY_GLAND_DEVELOPMENT	GO_PITUITARY_GLAND_DEVELOPMENT	13	0.480214	1.56752	0.0432173	0.129127	0.0879989	1173	tags=62%, list=31%, signal=43%	PITX2/OTP/PITX1/ISL1/NKX2-1/GLI1/FGF10/SIX3
GO_POSITIVE_REGULATION_OF_CELL_CYCLE	GO_POSITIVE_REGULATION_OF_CELL_CYCLE	88	0.293283	1.47844	0.0436548	0.130118	0.0886743	1046	tags=42%, list=28%, signal=31%	HMGA2/DLGAP5/EREG/E2F7/ANXA1/UBE2C/KIF23/FAM83D/NDC80/AURKB/FOSL1/PHOX2B/CCNB1/CDC25C/IGF2/CDC45/GTSE1/KIF14/E2F8/CDK1/ESPL1/FOXA1/NUSAP1/AURKA/CDC6/CD28/IL10/CDK4/DTL/GATA6/EGFR/TERT/GLI1/CKS2/TGFB2/TP73/FAP
GO_REGULATION_OF_RESPONSE_TO_BIOTIC_STIMULUS	GO_REGULATION_OF_RESPONSE_TO_BIOTIC_STIMULUS	91	0.286497	1.45099	0.0436548	0.130118	0.0886743	1910	tags=68%, list=51%, signal=34%	IL2RA/LTF/CXCL6/FCGR2B/MMP12/FPR2/EREG/MUC3A/SOCS3/PTPN22/GBP5/TREML2/PLA2G5/SOCS1/CARD16/LEP/SLAMF6/CR1/SERPING1/SLAMF8/CD36/IFNG/CLEC4C/CLEC10A/CD96/TLR8/TREML4/LY96/PYHIN1/PLSCR1/CCL5/IL15/BIRC3/APOBEC3G/APOBEC3F/LBP/FCN1/CLEC4D/CEACAM1/CLEC6A/CRTAM/TXK/NCR1/ACOD1/CD274/SH2D1A/MICB/F2RL1/IFNB1/FCER1G/CGAS/IRF1/ICAM3/MUC7/HLA-B/CLNK/KIR2DL4/IL18RAP/VSIG4/HLA-A/TRIM6/MUC12
GO_FIBROBLAST_PROLIFERATION	GO_FIBROBLAST_PROLIFERATION	21	0.42369	1.57459	0.0438293	0.13048	0.0889209	1952	tags=90%, list=52%, signal=44%	EREG/ANXA2/FN1/CCNB1/CCNA2/CDC6/NGFR/CDK4/PDGFD/EGFR/MYB/FGF10/PDGFA/S100A6/CD74/AQP1/SPHK1/E2F1/CDK6
GO_REGULATION_OF_CELL_MATRIX_ADHESION	GO_REGULATION_OF_CELL_MATRIX_ADHESION	30	0.385169	1.57368	0.0440044	0.130843	0.0891682	233	tags=23%, list=6%, signal=22%	POSTN/HOXA7/SERPINE1/PLAU/VEGFA/THBS1/MMP12
GO_REGULATION_OF_LYMPHOCYTE_DIFFERENTIATION	GO_REGULATION_OF_LYMPHOCYTE_DIFFERENTIATION	51	0.333109	1.53686	0.0441176	0.130863	0.089182	1729	tags=69%, list=46%, signal=38%	IL36B/IL2RA/ANXA1/GATA3/CCR2/CD2/SOCS1/MMP14/IL7R/CR1/CD80/CD28/SLAMF8/RUNX1/IFNG/MDK/IL15/MYB/NFKBIZ/IL7/TBX21/FOXJ1/HLA-DOA/CRTAM/LILRB2/CD74/IKZF3/ZNF683/RUNX3/IFNB1/ZAP70/FANCD2/IRF1/FANCA/RHOH
GO_SENSORY_PERCEPTION_OF_PAIN	GO_SENSORY_PERCEPTION_OF_PAIN	37	-0.212724	-1.58532	0.0441176	0.130863	0.089182	639	tags=43%, list=17%, signal=36%	PHF24/TAC1/VIP/CCK/SCN11A/TMEM100/OPRK1/SPX/DLG2/KCNA1/KCNK4/GRM1/GRIN2A/GRIN1/HTR2A/OPRM1
GO_REGULATION_OF_MUSCLE_ORGAN_DEVELOPMENT	GO_REGULATION_OF_MUSCLE_ORGAN_DEVELOPMENT	32	0.373108	1.5568	0.0442765	0.131176	0.0893952	928	tags=44%, list=25%, signal=33%	NKX2-5/SHOX2/LOX/FGF3/TBX20/DKK1/TBX1/TWIST1/CCNB1/CDK1/CENPF/HAMP/GATA6/GLI1
GO_FEMALE_SEX_DIFFERENTIATION	GO_FEMALE_SEX_DIFFERENTIATION	35	0.371972	1.58453	0.0443723	0.131278	0.0894649	1285	tags=57%, list=34%, signal=38%	PTX3/WT1/RETN/VEGFA/MMP19/EREG/STRA6/MMP14/LEP/AFP/VGF/CYP19A1/LRP2/FST/ICAM1/CCDC182/FGF10/TP63/LHX8/ANG
GO_PYRIMIDINE_CONTAINING_COMPOUND_METABOLIC_PROCESS	GO_PYRIMIDINE_CONTAINING_COMPOUND_METABOLIC_PROCESS	14	0.476136	1.58426	0.0444178	0.131278	0.0894649	1203	tags=71%, list=32%, signal=49%	DPYD/TK1/TYMS/APOBEC3B/TYMP/APOBEC3D/UPP1/APOBEC3C/APOBEC3G/APOBEC3F
GO_CANONICAL_WNT_SIGNALING_PATHWAY	GO_CANONICAL_WNT_SIGNALING_PATHWAY	58	0.320843	1.51997	0.0445135	0.131403	0.08955	966	tags=41%, list=26%, signal=31%	COL1A1/IGFBP2/NKX2-5/CTHRC1/DKK1/SDC1/ASPM/WNT16/ROR2/GATA3/ISL1/SFRP4/SNAI2/LGR6/DLX5/MDK/GPC3/DRAXIN/SOST/EGFR/IGFBP4/GLI1/CAV1/ZBED2
GO_SOMITOGENESIS	GO_SOMITOGENESIS	16	0.458302	1.59108	0.0446009	0.131503	0.0896184	476	tags=38%, list=13%, signal=33%	MEOX2/FOXB1/GDF3/DKK1/MEOX1/ROR2
GO_RESPONSE_TO_HYDROGEN_PEROXIDE	GO_RESPONSE_TO_HYDROGEN_PEROXIDE	31	0.378467	1.56179	0.0446623	0.131526	0.0896343	931	tags=45%, list=25%, signal=34%	COL1A1/HP/AREG/SDC1/ANXA1/IL6/FOSL1/CDK1/HBA1/IL10/PDGFD/HMOX1/LDHA/HGF
GO_PEPTIDE_BIOSYNTHETIC_PROCESS	GO_PEPTIDE_BIOSYNTHETIC_PROCESS	45	0.342048	1.54465	0.0451207	0.132717	0.0904459	1295	tags=53%, list=34%, signal=35%	IGF2BP3/IGF2BP2/IGF2BP1/THBS1/ZAR1/IL6/EIF3CL/RPS4Y2/NIBAN1/CARNS1/CD28/TYMS/CDK4/VIM/EGFR/BARHL2/BCL3/PLEKHN1/CCL5/EIF2S3B/GZMB/IGFBP5/ANG/RPL39L
GO_PRODUCTION_OF_MOLECULAR_MEDIATOR_INVOLVED_IN_INFLAMMATORY_RESPONSE	GO_PRODUCTION_OF_MOLECULAR_MEDIATOR_INVOLVED_IN_INFLAMMATORY_RESPONSE	22	0.41617	1.57479	0.0452489	0.132935	0.0905945	856	tags=45%, list=23%, signal=35%	IDO1/SERPINE1/IL1R2/IL6/GBP5/NOS2/LEP/SLAMF8/CD36/CD96
GO_ARACHIDONIC_ACID_METABOLIC_PROCESS	GO_ARACHIDONIC_ACID_METABOLIC_PROCESS	17	-0.308984	-1.6027	0.0454545	0.133221	0.0907893	2610	tags=94%, list=69%, signal=29%	CYP4F3/CYP4F12/PTGS2/PTGS1/ALOX5/CYP4F2/PTGES/CYP2S1/PLA2G4A/CYP4A22/FAAH/PTGDS/CYP2E1/CYP1A1/ALOX12B/CYP4A11
GO_DETECTION_OF_LIGHT_STIMULUS	GO_DETECTION_OF_LIGHT_STIMULUS	17	-0.307639	-1.59572	0.0454545	0.133221	0.0907893	847	tags=59%, list=22%, signal=46%	ATP8A2/GPR52/ASIC2/CNGB1/ARRB1/PPEF1/OPN4/RGR/RS1/GUCA1C
GO_POSITIVE_REGULATION_OF_PEPTIDE_SECRETION	GO_POSITIVE_REGULATION_OF_PEPTIDE_SECRETION	57	0.320697	1.51305	0.0455959	0.133383	0.0908996	1545	tags=58%, list=41%, signal=35%	SAA1/MMP8/CLEC5A/HCAR2/ORM1/LILRA5/S100A8/PDX1/IL6/TNFSF11/ISL1/FFAR1/OR51E2/IFNG/IL10/EGFR/NKX6-1/KCNN4/TNFRSF4/TGFB2/HLA-DRB1/HFE/PTGER4/BLK/ANG/TRH/ANKRD1/CLEC6A/CRTAM/FGG/NPY2R/F2RL1/GCG
GO_NEGATIVE_REGULATION_OF_EPITHELIAL_CELL_APOPTOTIC_PROCESS	GO_NEGATIVE_REGULATION_OF_EPITHELIAL_CELL_APOPTOTIC_PROCESS	14	0.471407	1.56852	0.0456182	0.133383	0.0908996	1467	tags=79%, list=39%, signal=48%	SERPINE1/PDX1/GATA3/MDK/HMOX1/FGF21/TERT/ICAM1/ANGPTL4/NDNF/FGG
GO_SPROUTING_ANGIOGENESIS	GO_SPROUTING_ANGIOGENESIS	40	0.351045	1.54506	0.0457934	0.133736	0.0911403	820	tags=38%, list=22%, signal=30%	ESM1/MEOX2/SRPX2/VEGFA/THBS1/E2F7/ANXA1/LOXL2/ITGA5/AGTR1/APELA/E2F8/NGFR/IL10/HMOX1
GO_REGULATION_OF_ANIMAL_ORGAN_FORMATION	GO_REGULATION_OF_ANIMAL_ORGAN_FORMATION	15	0.467766	1.57685	0.0458937	0.13387	0.0912316	553	tags=40%, list=15%, signal=34%	HOXC11/WT1/DKK1/HAND2/SPRY1/ISL1
GO_MEGAKARYOCYTE_DIFFERENTIATION	GO_MEGAKARYOCYTE_DIFFERENTIATION	30	0.382733	1.56373	0.0462046	0.134617	0.0917408	1453	tags=63%, list=39%, signal=39%	LOX/H3C7/H3C8/H4C15/THBS1/H3C11/H4C1/H3C14/RUNX1/H3C12/H3C10/H4C14/H4C13/IL11/MYL9/H4C2/H4C6/H4C3/H3C15
GO_DORSAL_VENTRAL_PATTERN_FORMATION	GO_DORSAL_VENTRAL_PATTERN_FORMATION	28	0.396693	1.59506	0.0464602	0.135049	0.0920347	1177	tags=54%, list=31%, signal=37%	HOXA2/HOXD11/EN1/HOXB2/TBX20/SP8/GSX2/CER1/FOXA1/NKX2-1/NKX6-1/GLI1/HHIP/SIX3/GREM1
GO_NEGATIVE_REGULATION_OF_HEMOPOIESIS	GO_NEGATIVE_REGULATION_OF_HEMOPOIESIS	44	0.337252	1.5101	0.0464625	0.135049	0.0920347	1825	tags=70%, list=48%, signal=37%	LTF/HOXA9/HOXB8/HOXA5/HOXA7/FCGR2B/H4C15/ANXA1/SOCS1/H4C1/RUNX1/MDK/GPR171/H4C14/H4C13/LILRB3/H4C2/TBX21/FOXJ1/H4C6/CEACAM1/H4C3/CD74/TMEM176B/RUNX3/IFNB1/H4C11/MIXL1/IRF1/TMEM176A/H4C4
GO_T_CELL_ACTIVATION_INVOLVED_IN_IMMUNE_RESPONSE	GO_T_CELL_ACTIVATION_INVOLVED_IN_IMMUNE_RESPONSE	41	0.347758	1.54195	0.0467588	0.135749	0.0925122	1559	tags=66%, list=41%, signal=39%	FCGR2B/ANXA1/LGALS3/IL6/GATA3/SLAMF6/CD80/IFNG/MDK/EOMES/SLC11A1/BCL3/ICAM1/BATF/IFNA6/MYB/NFKBIZ/PTGER4/CLEC4D/TBX21/IFNA13/CEACAM1/CD74/F2RL1/HLA-DMB/IFNB1/FCER1G
GO_POSITIVE_REGULATION_OF_STRIATED_MUSCLE_CELL_DIFFERENTIATION	GO_POSITIVE_REGULATION_OF_STRIATED_MUSCLE_CELL_DIFFERENTIATION	14	0.469406	1.56186	0.0468187	0.135763	0.0925216	780	tags=50%, list=21%, signal=40%	GDF15/SHOX2/CXCL9/TNFSF14/TBX1/MMP14/HAMP
GO_REGULATION_OF_TRANSFERASE_ACTIVITY	GO_REGULATION_OF_TRANSFERASE_ACTIVITY	214	0.24566	1.35954	0.046953	0.135992	0.0926778	1285	tags=42%, list=34%, signal=29%	SAA1/HMGA2/CHI3L1/LTF/GDF15/MAGEC2/CXCL10/VEGFA/THBS1/NOX4/FOXA2/AREG/DKK1/FPR2/EREG/GPRC5A/FAM20A/VAV3/LILRA5/ITGB3/UBE2C/CDC20/SOCS3/PTPN22/CCNB2/PKIB/NEK2/SPRY1/SOCS2/PBK/ROR2/AURKB/CDKN3/TNFSF11/SPRY4/CCNB1/CDC25C/CCNA2/IGF2/IQGAP3/STAP1/CENPE/CISH/SOCS1/DIRAS3/LEP/KIF14/CDK1/TPX2/ACE/NRK/CDC6/CDKN2C/TCIM/SERINC2/CLSPN/SLAMF8/IFNG/CDK4/PDGFD/SLC11A1/CD40LG/EGFR/HGF/CAV1/CKS2/S100A12/TGFB2/PLK…
GO_ANIMAL_ORGAN_FORMATION	GO_ANIMAL_ORGAN_FORMATION	25	0.406663	1.5847	0.0472973	0.136828	0.0932474	1182	tags=56%, list=31%, signal=39%	HOXC11/HOXA3/WT1/DKK1/HAND2/NKX3-2/SPRY1/RDH10/ISL1/LRP2/GATA6/NTF4/FGF10/TP63
GO_SKIN_DEVELOPMENT	GO_SKIN_DEVELOPMENT	103	0.276842	1.41901	0.0474747	0.13718	0.0934873	320	tags=17%, list=8%, signal=16%	HOXC13/PI3/COL3A1/COL1A1/KRT75/COL1A2/COL5A1/HOXA7/DSG2/TFAP2B/CYP27B1/COL5A2/KRT80/DKK1/EREG/LIPN/ANXA1/VDR
GO_LEUKOCYTE_ACTIVATION_INVOLVED_IN_INFLAMMATORY_RESPONSE	GO_LEUKOCYTE_ACTIVATION_INVOLVED_IN_INFLAMMATORY_RESPONSE	19	0.426672	1.54867	0.0475638	0.137276	0.0935527	1168	tags=58%, list=31%, signal=40%	MMP8/FPR2/NAMPT/IL6/TAFA3/STAP1/IFNG/TLR8/CST7/C5AR1/CTSC
GO_CYTOKINE_PRODUCTION_INVOLVED_IN_INFLAMMATORY_RESPONSE	GO_CYTOKINE_PRODUCTION_INVOLVED_IN_INFLAMMATORY_RESPONSE	14	0.467341	1.55499	0.0480192	0.138428	0.0943377	856	tags=50%, list=23%, signal=39%	IDO1/IL1R2/IL6/GBP5/NOS2/LEP/CD96
GO_POSITIVE_REGULATION_OF_CELLULAR_PROTEIN_CATABOLIC_PROCESS	GO_POSITIVE_REGULATION_OF_CELLULAR_PROTEIN_CATABOLIC_PROCESS	15	0.465326	1.56863	0.0483092	0.139101	0.0947963	1168	tags=67%, list=31%, signal=46%	CDC20/AURKA/LRP2/MSN/CAV1/PYHIN1/PLK1/ECSCR/TRIM67/CTSC
GO_FATTY_ACID_TRANSPORT	GO_FATTY_ACID_TRANSPORT	28	0.393375	1.58171	0.0486726	0.139739	0.0952312	866	tags=43%, list=23%, signal=33%	PLA2G2A/FABP5/THBS1/BDKRB2/ANXA1/NOS2/PLA2G5/TNFSF11/LEP/ACE/CD36/PLIN2
GO_REGULATION_OF_BMP_SIGNALING_PATHWAY	GO_REGULATION_OF_BMP_SIGNALING_PATHWAY	28	0.393661	1.58286	0.0486726	0.139739	0.0952312	1050	tags=54%, list=28%, signal=39%	GATA4/TFAP2B/HTRA3/GDF3/DKK1/CER1/SFRP4/FSTL1/LRP2/GPC3/FST/SOST/ITGA3/SKOR2/GDF5
GO_T_CELL_MEDIATED_IMMUNITY	GO_T_CELL_MEDIATED_IMMUNITY	35	0.366764	1.56235	0.0487013	0.139739	0.0952312	1554	tags=66%, list=41%, signal=39%	CD70/FCGR2B/CD1A/IL31RA/IL6/MYO1G/PRF1/GATA3/CCR2/IL7R/SLC11A1/CD1B/IL1R1/ICAM1/XCL1/HFE/CTSC/TBX21/CEACAM1/JAG1/RSAD2/CLC/IFNB1
GO_RESPONSE_TO_PROGESTERONE	GO_RESPONSE_TO_PROGESTERONE	18	0.436202	1.5545	0.048951	0.140292	0.095608	980	tags=56%, list=26%, signal=41%	DSG2/THBS1/GJB2/FOSL1/PTGER2/TYMS/CATSPER1/CATSPERB/CAV1/TGFB2
GO_CALCIUM_ION_TRANSMEMBRANE_IMPORT_INTO_CYTOSOL	GO_CALCIUM_ION_TRANSMEMBRANE_IMPORT_INTO_CYTOSOL	41	-0.214343	-1.65499	0.0491803	0.140458	0.0957211	644	tags=44%, list=17%, signal=37%	SLC8A2/PRKCE/GRIN2B/SLC24A2/GRIN2C/FAM155A/JPH4/SNCA/RYR2/RYR1/GRIN2A/DHRS7C/GRIN1/DRD1/HTR2C/JPH3/TRPV6/HTR2A
GO_IMPORT_ACROSS_PLASMA_MEMBRANE	GO_IMPORT_ACROSS_PLASMA_MEMBRANE	41	-0.209443	-1.61715	0.0491803	0.140458	0.0957211	781	tags=46%, list=21%, signal=37%	KCNK9/SLC1A4/SLC1A2/SLC8A2/KCNJ9/SLC15A2/SLC24A2/FXYD2/ATP1A3/FAM155A/WNK2/RGS4/SLC1A6/SLC9A2/KCNJ4/SLC12A5/KCNJ11/TRPV6/KCNJ3
GO_MEMBRANE_DOCKING	GO_MEMBRANE_DOCKING	24	-0.254478	-1.59215	0.0491803	0.140458	0.0957211	966	tags=58%, list=26%, signal=44%	PPFIA3/TUBB4A/UNC13A/TUBA4A/RAB3A/UNC13C/STXBP1/SYT1/RAB3C/SNAP25/STX1A/STX1B/KCNB1/CPLX2
GO_FEMALE_GAMETE_GENERATION	GO_FEMALE_GAMETE_GENERATION	39	0.347253	1.51534	0.0492505	0.140495	0.0957466	789	tags=38%, list=21%, signal=31%	PTX3/TNFAIP6/MMP19/EREG/ASPM/TTK/TOP2A/FOSL1/CCNB1/LEP/AFP/NCAPH/AURKA/MEIKIN/MDK
GO_REGULATION_OF_LYMPHOCYTE_MEDIATED_IMMUNITY	GO_REGULATION_OF_LYMPHOCYTE_MEDIATED_IMMUNITY	45	0.340542	1.53785	0.0493179	0.140525	0.0957665	1881	tags=76%, list=50%, signal=38%	FCGR2B/CD1A/CLCF1/IL6/GATA3/CCR2/IL7R/LEP/SLAMF6/CR1/CD28/IL10/CD96/CD1B/IL1R1/XCL1/HFE/C4BPA/TBX21/FOXJ1/CEACAM1/CRTAM/NCR1/SH2D1A/RSAD2/CLC/IFNB1/FCER1G/HLA-B/C3/CLNK/KIR2DL4/IL18RAP/HLA-A
GO_TRANSFORMING_GROWTH_FACTOR_BETA_PRODUCTION	GO_TRANSFORMING_GROWTH_FACTOR_BETA_PRODUCTION	11	0.495319	1.54339	0.0493827	0.140529	0.0957691	1283	tags=73%, list=34%, signal=48%	LUM/THBS1/GATA6/SERPINB7/TGFB2/XCL1/MYB/LRRC32
GO_REGULATION_OF_INNATE_IMMUNE_RESPONSE	GO_REGULATION_OF_INNATE_IMMUNE_RESPONSE	70	0.304165	1.47774	0.0494336	0.140529	0.0957691	1910	tags=71%, list=51%, signal=36%	FCGR2B/MMP12/FPR2/EREG/MUC3A/SOCS3/PTPN22/GBP5/TREML2/PLA2G5/SOCS1/LEP/SLAMF6/CR1/SERPING1/SLAMF8/IFNG/CLEC4C/CLEC10A/CD96/TLR8/TREML4/PYHIN1/PLSCR1/CCL5/BIRC3/LBP/FCN1/CLEC4D/CEACAM1/CLEC6A/CRTAM/TXK/NCR1/ACOD1/SH2D1A/IFNB1/FCER1G/CGAS/IRF1/ICAM3/MUC7/HLA-B/CLNK/KIR2DL4/IL18RAP/VSIG4/HLA-A/TRIM6/MUC12
GO_SEMI_LUNAR_VALVE_DEVELOPMENT	GO_SEMI_LUNAR_VALVE_DEVELOPMENT	15	0.461505	1.55575	0.0495169	0.140603	0.0958198	985	tags=60%, list=26%, signal=44%	GATA4/TBX20/TWIST1/STRA6/GATA3/SNAI2/SNAI1/TGFB2/EMILIN1
GO_HOMEOSTATIC_PROCESS	GO_HOMEOSTATIC_PROCESS	469	0.214288	1.25563	0.04995	0.141484	0.0964206	786	tags=25%, list=21%, signal=23%	SAA1/PLA2G2A/CHRNA9/CCL7/IL2RA/LTF/STC1/HOXC10/TRPM8/GATA4/POTEE/HOXA5/CLRN1/LOX/POTEI/CXCL10/RHAG/CXCL6/SCNN1B/CCN4/POTEJ/CXCL9/JCHAIN/FABP5/CXCL11/VEGFA/POTEF/H4C15/TFAP2B/MFAP2/CHRNA1/ADM/EDN2/CYP27B1/TNFSF14/NOX4/FOXA2/G0S2/CCL23/FPR2/AQP9/REG1A/CCL11/S100A9/HCAR2/BDKRB2/FAM20A/SLC34A2/SCNN1G/PRND/ANXA1/IL31RA/TNFRSF11B/HOXB6/VDR/S100A8/ITGB3/UBE2C/MCUB/RBP1/PDX1/ABCB11/SERPINA3/IL6/EBF2/STEA…
GO_REGULATION_OF_TRANSPORTER_ACTIVITY	GO_REGULATION_OF_TRANSPORTER_ACTIVITY	84	-0.206204	-2.08975	0.05	0.141484	0.0964206	1097	tags=57%, list=29%, signal=41%	ARC/CACNG8/GRM5/FXYD7/KCNC1/AKAP6/NPPA/CRHBP/CRHR1/SCN3B/HPCA/SCN2B/SHISA9/NEFL/HECW1/FGF13/KCNS1/SHISA7/PRKCE/SYNGR3/RELN/GRIA2/GRIN2B/FXYD2/RGS9/ANK3/WNK2/MAPK8IP2/KCNIP2/LRRC7/JPH4/DLG2/SNCA/KCNA1/KCNS2/RYR2/KCNC2/GRIN2A/SHANK1/CACNG2/CACNG3/SHANK2/GRIN1/KCNJ11/JPH3/OPRM1/RASGRF1/PON1
GO_RESPONSE_TO_STARVATION	GO_RESPONSE_TO_STARVATION	19	-0.276383	-1.53386	0.05	0.141484	0.0964206	187	tags=32%, list=5%, signal=30%	SSTR3/UCN3/CARTPT/SSTR2/SSTR1/MYOD1
GO_VESICLE_MEDIATED_TRANSPORT_TO_THE_PLASMA_MEMBRANE	GO_VESICLE_MEDIATED_TRANSPORT_TO_THE_PLASMA_MEMBRANE	12	-0.355958	-1.53375	0.0502793	0.142111	0.0968478	491	tags=50%, list=13%, signal=44%	ANK3/STXBP6/CPLX1/SNAP25/STX1B/ARHGAP44
GO_LONG_CHAIN_FATTY_ACID_TRANSPORT	GO_LONG_CHAIN_FATTY_ACID_TRANSPORT	20	0.422907	1.55389	0.0508083	0.143442	0.0977543	866	tags=45%, list=23%, signal=35%	PLA2G2A/FABP5/THBS1/BDKRB2/ANXA1/PLA2G5/ACE/CD36/PLIN2
GO_RESPONSE_TO_TYPE_I_INTERFERON	GO_RESPONSE_TO_TYPE_I_INTERFERON	28	0.388503	1.56212	0.050885	0.143493	0.0977895	2315	tags=100%, list=61%, signal=39%	MMP12/OASL/ISG20/IFNA6/OAS1/MX2/OAS2/IFNA13/XAF1/MX1/SP100/RSAD2/GBP2/IFNB1/IFI6/IRF1/IFITM3/BST2/OAS3/HLA-B/HLA-A/TRIM6/MYD88/ISG15/HLA-C/IFITM2/ZBP1/PSMB8
GO_POSITIVE_REGULATION_OF_PROTEIN_SERINE_THREONINE_KINASE_ACTIVITY	GO_POSITIVE_REGULATION_OF_PROTEIN_SERINE_THREONINE_KINASE_ACTIVITY	77	0.295919	1.46202	0.0510725	0.143821	0.098013	1213	tags=44%, list=32%, signal=31%	SAA1/HMGA2/LTF/GDF15/VEGFA/THBS1/NOX4/DKK1/FAM20A/PBK/ROR2/TNFSF11/CCNB1/IGF2/IQGAP3/CDK1/NRK/CDC6/TCIM/IFNG/PDGFD/CD40LG/EGFR/HGF/CKS2/S100A12/TP73/SBK2/DUSP5/C5AR1/FGF10/GADD45A/FPR1/ITGA1
GO_RESPONSE_TO_PURINE_CONTAINING_COMPOUND	GO_RESPONSE_TO_PURINE_CONTAINING_COMPOUND	40	0.344731	1.51727	0.0511182	0.143821	0.098013	485	tags=28%, list=13%, signal=24%	COL1A1/STC1/WT1/MMP19/NOX4/AGXT/AREG/AQP9/SDC1/PLA2G5/FOSL1
GO_ACTIVATION_OF_PROTEIN_KINASE_ACTIVITY	GO_ACTIVATION_OF_PROTEIN_KINASE_ACTIVITY	76	0.298324	1.46888	0.0512295	0.143902	0.0980682	1322	tags=49%, list=35%, signal=32%	SAA1/CHI3L1/GDF15/VEGFA/THBS1/GPRC5A/ITGB3/PBK/TNFSF11/IQGAP3/SOCS1/LEP/KIF14/CDK1/TPX2/NRK/CLSPN/SLC11A1/CD40LG/EGFR/HGF/TGFB2/TP73/CCL5/SBK2/DUSP5/C5AR1/FGF10/GREM1/GADD45A/FPR1/TOM1L1/ITGA1/ECT2/PROK2/ANG/DUSP6
GO_METHYLATION	GO_METHYLATION	33	0.370119	1.54359	0.05131	0.143902	0.0980682	805	tags=39%, list=21%, signal=31%	NNMT/PRDM13/WT1/METTL7B/H1-5/H1-3/NSUN7/GATA3/EEF1AKMT3/METTL1/H1-8/TYMS/CTCFL
GO_INTRACELLULAR_RECEPTOR_SIGNALING_PATHWAY	GO_INTRACELLULAR_RECEPTOR_SIGNALING_PATHWAY	39	0.345648	1.50833	0.0513919	0.143902	0.0980682	788	tags=38%, list=21%, signal=31%	PRAME/FABP5/CYP27B1/VDR/PTPN22/TBX1/NODAL/TWIST1/ISL1/DEFA3/LEP/FOXA1/SNAI2/RUNX1/SCGB2A1
GO_CARDIAC_MUSCLE_CELL_PROLIFERATION	GO_CARDIAC_MUSCLE_CELL_PROLIFERATION	13	0.475851	1.55328	0.0516206	0.143902	0.0980682	1034	tags=62%, list=27%, signal=45%	NKX2-5/TBX20/CCNB1/CDK1/GATA6/GLI1/TGFB2/TP73
GO_REGULATION_OF_FIBROBLAST_GROWTH_FACTOR_RECEPTOR_SIGNALING_PATHWAY	GO_REGULATION_OF_FIBROBLAST_GROWTH_FACTOR_RECEPTOR_SIGNALING_PATHWAY	16	0.448971	1.55868	0.0516432	0.143902	0.0980682	1096	tags=56%, list=29%, signal=40%	OTX2/THBS1/SPRY1/GATA3/SPRY4/NGFR/SHISA2/FAM20C/HHIP
GO_CELL_ADHESION_MEDIATED_BY_INTEGRIN	GO_CELL_ADHESION_MEDIATED_BY_INTEGRIN	30	0.380512	1.55465	0.0517052	0.143902	0.0980682	1356	tags=60%, list=36%, signal=39%	LIF/SERPINE1/PLAU/DPP4/ITGB3/ITGA5/NPNT/SNAI2/ITGA4/ITGBL1/CD3E/TGFB2/ICAM1/CCL5/EPHA2/CYP1B1/CXCL13/SKAP1
GO_RNA_SPLICING	GO_RNA_SPLICING	15	-0.335259	-1.64155	0.0517241	0.143902	0.0980682	725	tags=60%, list=19%, signal=49%	CELF5/POLR2F/CELF4/SRRM4/RBM11/RBFOX3/KHDRBS2/RBFOX1/MYOD1
GO_CARDIAC_SEPTUM_DEVELOPMENT	GO_CARDIAC_SEPTUM_DEVELOPMENT	25	0.395834	1.54251	0.0518018	0.143902	0.0980682	835	tags=44%, list=22%, signal=34%	GATA4/NKX2-5/TBX20/BMP5/TBX1/STRA6/GATA3/ISL1/DNAH11/LRP2/GATA6
GO_NEGATIVE_REGULATION_OF_PROTEIN_MATURATION	GO_NEGATIVE_REGULATION_OF_PROTEIN_MATURATION	11	0.492672	1.53514	0.0518519	0.143902	0.0980682	1092	tags=64%, list=29%, signal=45%	SERPINE1/THBS1/MAGEA3/IL1R2/CARD16/CST7/BIRC3
GO_TOLERANCE_INDUCTION	GO_TOLERANCE_INDUCTION	15	0.460092	1.55098	0.0519324	0.143902	0.0980682	1593	tags=80%, list=42%, signal=46%	IL2RA/IDO1/ICOS/CCR4/CD3E/BLK/FOXJ1/LILRB2/ACOD1/CD274/CLC/PDCD1
GO_DEVELOPMENTAL_GROWTH	GO_DEVELOPMENTAL_GROWTH	174	0.250288	1.36042	0.0519481	0.143902	0.0980682	835	tags=28%, list=22%, signal=23%	POSTN/MMP13/DMBX1/HOXD13/STC1/GATA4/NKX2-5/PTX3/HOXA5/GDF15/WT1/PHLDA2/EN1/VEGFA/TNFRSF12A/CHRNA1/ADM/TBX20/AREG/EREG/REG1A/CCL11/ANXA1/CER1/FN1/ASPM/SPP1/SPRY1/SOCS2/RDH10/STRA6/GATA3/CCNB1/IGF2/SEMA3F/LEP/CDK1/AURKA/NRK/LGR6/ITGA4/HAMP/TYMS/MDK/CDK4/CYP19A1/DRAXIN/FBLN5/GATA6
GO_DOPAMINE_METABOLIC_PROCESS	GO_DOPAMINE_METABOLIC_PROCESS	17	-0.288268	-1.49524	0.0519481	0.143902	0.0980682	1548	tags=76%, list=41%, signal=45%	GCH1/NPR1/MAOB/SLC6A3/ITGB2/CHRNB2/PDE1B/TACR3/SNCA/SNCB/GRIN2A/DRD1/HTR1A
GO_POSITIVE_REGULATION_OF_APOPTOTIC_SIGNALING_PATHWAY	GO_POSITIVE_REGULATION_OF_APOPTOTIC_SIGNALING_PATHWAY	28	0.386544	1.55425	0.0519912	0.143902	0.0980682	1182	tags=54%, list=31%, signal=37%	MMP9/TNFRSF12A/THBS1/G0S2/S100A9/S100A8/PLAUR/NGFR/ST18/CAV1/TP73/GZMB/LCK/CTSC/TP63
GO_RENAL_TUBULE_DEVELOPMENT	GO_RENAL_TUBULE_DEVELOPMENT	28	0.386921	1.55576	0.0519912	0.143902	0.0980682	586	tags=32%, list=16%, signal=27%	HOXD11/LIF/COL4A1/WT1/VEGFA/TFAP2B/HOXB7/GATA3/NPNT
GO_LEUKOCYTE_MEDIATED_CYTOTOXICITY	GO_LEUKOCYTE_MEDIATED_CYTOTOXICITY	41	0.343475	1.52296	0.0520723	0.143902	0.0980682	1881	tags=76%, list=50%, signal=38%	CXCL6/FCGR2B/CD1A/ULBP1/NOS2/PRF1/ULBP3/STAP1/IL7R/LEP/SLAMF6/CD1B/ULBP2/ICAM1/GZMB/XCL1/CTSC/KLRF2/SLAMF7/CEACAM1/CRTAM/NCR1/SH2D1A/F2RL1/CLEC2A/ELANE/HLA-B/KIR2DL4/RAB27A/IL18RAP/HLA-A
GO_POSTSYNAPTIC_SPECIALIZATION_ORGANIZATION	GO_POSTSYNAPTIC_SPECIALIZATION_ORGANIZATION	11	-0.370063	-1.50998	0.0520833	0.143902	0.0980682	1079	tags=73%, list=29%, signal=52%	LRRTM1/NTNG2/CBLN1/NRXN1/RELN/DLG2/SHANK1/SHANK2
GO_REGULATION_OF_ALPHA_BETA_T_CELL_ACTIVATION	GO_REGULATION_OF_ALPHA_BETA_T_CELL_ACTIVATION	33	0.367989	1.53471	0.0524017	0.144619	0.098557	1595	tags=70%, list=42%, signal=41%	ANXA1/PTPN22/GATA3/CCR2/SOCS1/CD80/CD28/RUNX1/IFNG/CD3E/LGALS7B/LGALS9B/XCL1/MYB/LGALS9C/NFKBIZ/HFE/TBX21/CRTAM/CD274/ZNF683/RUNX3/ZAP70
GO_INTERLEUKIN_6_PRODUCTION	GO_INTERLEUKIN_6_PRODUCTION	45	0.336648	1.52026	0.0524659	0.144634	0.098567	931	tags=42%, list=25%, signal=32%	MMP8/EREG/ORM1/SPON2/LILRA5/PTPN22/IL6/NOS2/TWIST1/IL36RN/SLAMF1/ISL1/LEP/CD36/MBP/IFNG/IL10/TLR8/HGF
GO_CELLULAR_RESPONSE_TO_INORGANIC_SUBSTANCE	GO_CELLULAR_RESPONSE_TO_INORGANIC_SUBSTANCE	61	-0.166662	-1.48666	0.0526316	0.144928	0.0987676	498	tags=33%, list=13%, signal=29%	CPNE7/ANK3/CYP1A1/TPH2/SYT1/DLG2/SNCA/SYT5/KCNA1/DMTN/SYT13/CPNE9/SYT2/RYR1/KCNC2/RASAL1/SYT4/SYT10/CPNE6/ADGRV1
GO_ALPHA_BETA_T_CELL_PROLIFERATION	GO_ALPHA_BETA_T_CELL_PROLIFERATION	15	0.458258	1.5448	0.0531401	0.146069	0.0995448	1881	tags=93%, list=50%, signal=47%	PTPN22/CCR2/CD28/CD3E/LGALS7B/LGALS9B/IL15/XCL1/LGALS9C/CD274/ELF4/ZAP70/IRF1/HLA-A
GO_VITAMIN_D_METABOLIC_PROCESS	GO_VITAMIN_D_METABOLIC_PROCESS	10	0.51086	1.53358	0.0531646	0.146069	0.0995448	900	tags=60%, list=24%, signal=46%	CYP27B1/VDR/SNAI2/IFNG/LRP2/SNAI1
GO_L_ALPHA_AMINO_ACID_TRANSMEMBRANE_TRANSPORT	GO_L_ALPHA_AMINO_ACID_TRANSMEMBRANE_TRANSPORT	13	-0.347579	-1.56501	0.0532544	0.146153	0.0996018	1993	tags=92%, list=53%, signal=44%	SLC47A1/SLC7A3/ITGB1/SLC7A7/SLC6A5/SLC25A18/SLC17A6/SLC1A4/SLC1A2/SLC17A7/RGS4/SLC1A6
GO_MESONEPHRIC_TUBULE_MORPHOGENESIS	GO_MESONEPHRIC_TUBULE_MORPHOGENESIS	19	0.419355	1.52211	0.0533643	0.146291	0.099696	1212	tags=58%, list=32%, signal=39%	HOXD11/WT1/VEGFA/HOXB7/GATA3/NPNT/GPC3/CITED1/SIX2/GREM1/OSR1
GO_SPINDLE_LOCALIZATION	GO_SPINDLE_LOCALIZATION	12	0.484258	1.53932	0.0534629	0.146398	0.0997691	1151	tags=67%, list=31%, signal=46%	CENPA/ASPM/SPRY1/NDC80/ESPL1/NUSAP1/PLK1/FGF10
GO_NEPHRON_DEVELOPMENT	GO_NEPHRON_DEVELOPMENT	43	0.338805	1.52006	0.0536278	0.146686	0.0999653	1540	tags=60%, list=41%, signal=36%	HOXD11/LIF/WT1/VEGFA/TFAP2B/ANGPT2/HOXB7/COL4A3/ENPEP/GATA3/COL4A4/NPNT/PDGFD/GPC3/SERPINB7/ITGA3/ACTA2/CITED1/SIX2/GREM1/OSR1/FOXJ1/NID1/JAG1/HOXA11/SULF1
GO_REGULATION_OF_INTRACELLULAR_SIGNAL_TRANSDUCTION	GO_REGULATION_OF_INTRACELLULAR_SIGNAL_TRANSDUCTION	396	0.217771	1.26246	0.0539461	0.147109	0.100254	1213	tags=37%, list=32%, signal=28%	SAA1/PLA2G2A/MMP9/COL3A1/CHRNA9/CHI3L1/CCL7/LTF/LIF/MMP8/GATA4/GDF15/CCL20/FGF3/FCGR2B/VEGFA/THBS1/TNFSF14/NOX4/FGF19/MAGEA3/MARCO/CCL23/AREG/DKK1/FPR2/S100A4/EREG/HAND2/CCL11/S100A9/BDKRB2/VAV3/IGFBP3/LILRA5/S100A8/PDX1/PTPN22/IL6/TBX1/CEP55/FN1/NODAL/PLAUR/ICOS/SPRY1/TWIST1/GPR174/PLA2G5/PBK/FAM83D/TRAT1/WNT16/CSF3/ROR2/AURKB/GATA3/TNFSF11/EXO1/SPRY4/P2RY10/APELA/IGF2/SECTM1/SLAMF1/IQGAP3/GBP1/…
GO_RESPONSE_TO_INTERLEUKIN_6	GO_RESPONSE_TO_INTERLEUKIN_6	14	0.462409	1.53858	0.0540216	0.147109	0.100254	1029	tags=57%, list=27%, signal=42%	CHI3L1/FOXA2/SOCS3/IL6/HAMP/ST18/ICAM1/CITED1
GO_REGULATION_OF_PEPTIDE_HORMONE_SECRETION	GO_REGULATION_OF_PEPTIDE_HORMONE_SECRETION	62	-0.170231	-1.51706	0.0540541	0.147109	0.100254	349	tags=27%, list=9%, signal=25%	CACNA1E/RBP4/SNAP25/STX1A/SSTR5/CHGA/KCNC2/KCNB1/VSNL1/UCN3/KCNJ11/HTR2C/CARTPT/RAPGEF4/ABCC8/HNF4A/GLP1R
GO_CARDIAC_SEPTUM_MORPHOGENESIS	GO_CARDIAC_SEPTUM_MORPHOGENESIS	21	0.417431	1.55133	0.0542099	0.147109	0.100254	1874	tags=86%, list=50%, signal=43%	GATA4/NKX2-5/TBX20/BMP5/TBX1/ISL1/DNAH11/LRP2/GATA6/TGFB2/NRP1/JAG1/FZD2/CCN1/FGFRL1/TBX5/FZD1/ENG
GO_NEGATIVE_REGULATION_OF_DNA_METABOLIC_PROCESS	GO_NEGATIVE_REGULATION_OF_DNA_METABOLIC_PROCESS	17	0.444031	1.55932	0.0542453	0.147109	0.100254	969	tags=53%, list=26%, signal=40%	HMGA2/H1-5/H1-3/TWIST1/GATA3/GZMA/H1-8/PARPBP/POLQ
GO_POSITIVE_REGULATION_OF_MUSCLE_CELL_DIFFERENTIATION	GO_POSITIVE_REGULATION_OF_MUSCLE_CELL_DIFFERENTIATION	17	0.44375	1.55833	0.0542453	0.147109	0.100254	780	tags=47%, list=21%, signal=37%	GDF15/SHOX2/CXCL9/TNFSF14/TBX1/SOD2/MMP14/HAMP
GO_NUCLEOSIDE_CATABOLIC_PROCESS	GO_NUCLEOSIDE_CATABOLIC_PROCESS	11	0.490669	1.5289	0.054321	0.147109	0.100254	1444	tags=82%, list=38%, signal=51%	DPYD/APOBEC3B/TYMP/APOBEC3D/UPP1/APOBEC3C/APOBEC3G/APOBEC3F/APOBEC3A
GO_PYRIMIDINE_CONTAINING_COMPOUND_CATABOLIC_PROCESS	GO_PYRIMIDINE_CONTAINING_COMPOUND_CATABOLIC_PROCESS	11	0.490669	1.5289	0.054321	0.147109	0.100254	1444	tags=82%, list=38%, signal=51%	DPYD/APOBEC3B/TYMP/APOBEC3D/UPP1/APOBEC3C/APOBEC3G/APOBEC3F/APOBEC3A
GO_PYRIMIDINE_NUCLEOSIDE_CATABOLIC_PROCESS	GO_PYRIMIDINE_NUCLEOSIDE_CATABOLIC_PROCESS	11	0.490669	1.5289	0.054321	0.147109	0.100254	1444	tags=82%, list=38%, signal=51%	DPYD/APOBEC3B/TYMP/APOBEC3D/UPP1/APOBEC3C/APOBEC3G/APOBEC3F/APOBEC3A
GO_CD4_POSITIVE_ALPHA_BETA_T_CELL_ACTIVATION	GO_CD4_POSITIVE_ALPHA_BETA_T_CELL_ACTIVATION	33	0.36214	1.51031	0.0545852	0.147662	0.100631	1532	tags=67%, list=41%, signal=40%	ANXA1/IL6/GATA3/SOCS1/SLAMF6/CD80/RUNX1/IFNG/LGALS7B/BCL3/LGALS9B/BATF/XCL1/MYB/LGALS9C/NFKBIZ/NKX2-3/PTGER4/TBX21/CD274/RSAD2/RUNX3
GO_REGULATION_OF_CELLULAR_RESPONSE_TO_TRANSFORMING_GROWTH_FACTOR_BETA_STIMULUS	GO_REGULATION_OF_CELLULAR_RESPONSE_TO_TRANSFORMING_GROWTH_FACTOR_BETA_STIMULUS	29	0.382025	1.55328	0.0549451	0.148472	0.101183	1029	tags=52%, list=27%, signal=38%	LOX/THBS1/HTRA3/ASPN/SPRY1/NPNT/VASN/HTRA4/NKX2-1/ITGA3/CAV2/CAV1/SKOR2/EMILIN1/CITED1
GO_PHOSPHATIDYLCHOLINE_METABOLIC_PROCESS	GO_PHOSPHATIDYLCHOLINE_METABOLIC_PROCESS	14	0.459186	1.52786	0.0552221	0.148834	0.101429	770	tags=43%, list=20%, signal=34%	PLA2G2A/FABP5/CHAT/PLA2G5/RAB38/PLBD1
GO_RETROGRADE_VESICLE_MEDIATED_TRANSPORT_GOLGI_TO_ENDOPLASMIC_RETICULUM	GO_RETROGRADE_VESICLE_MEDIATED_TRANSPORT_GOLGI_TO_ENDOPLASMIC_RETICULUM	14	0.460004	1.53058	0.0552221	0.148834	0.101429	540	tags=43%, list=14%, signal=37%	KDELR3/KIF23/KIF4A/KIF2C/KIF18A/CENPE
GO_TEMPERATURE_HOMEOSTASIS	GO_TEMPERATURE_HOMEOSTASIS	41	0.341839	1.51571	0.0552604	0.148834	0.101429	591	tags=32%, list=16%, signal=27%	HOXC10/TRPM8/FABP5/VEGFA/MFAP2/EDN2/G0S2/EBF2/PHOX2B/TNFSF11/CCR2/SLN/LEP
GO_NEGATIVE_REGULATION_OF_IMMUNE_EFFECTOR_PROCESS	GO_NEGATIVE_REGULATION_OF_IMMUNE_EFFECTOR_PROCESS	38	0.348922	1.5196	0.0556745	0.14968	0.102006	1902	tags=76%, list=50%, signal=38%	IL2RA/FCGR2B/IL13RA2/ANXA1/LGALS3/CCR2/IL7R/CR1/SERPING1/SLAMF8/IL10/HMOX1/CD22/CD96/TGFB2/XCL1/HFE/C4BPA/TBX21/FOXJ1/CEACAM1/MICB/IFNB1/BST2/HLA-B/KIR2DL4/VSIG4/HLA-A/FCRL3
GO_SYMPATHETIC_NERVOUS_SYSTEM_DEVELOPMENT	GO_SYMPATHETIC_NERVOUS_SYSTEM_DEVELOPMENT	10	0.508258	1.52577	0.0556962	0.14968	0.102006	1416	tags=80%, list=38%, signal=50%	TFAP2B/HAND2/PHOX2B/GATA3/SEMA3F/TP63/NRP1/SEMA3A
GO_NEGATIVE_REGULATION_OF_VIRAL_GENOME_REPLICATION	GO_NEGATIVE_REGULATION_OF_VIRAL_GENOME_REPLICATION	27	0.388327	1.54808	0.0558036	0.149805	0.102091	1789	tags=78%, list=47%, signal=41%	HMGA2/LTF/SLPI/APOBEC3B/OASL/ISG20/APOBEC3D/PLSCR1/CCL5/OAS1/APOBEC3C/APOBEC3G/APOBEC3F/OAS2/MX1/APOBEC3A/RSAD2/IFNB1/IFITM3/BST2/OAS3
GO_MACROMOLECULE_CATABOLIC_PROCESS	GO_MACROMOLECULE_CATABOLIC_PROCESS	156	0.254216	1.35945	0.056	0.150168	0.102338	1440	tags=48%, list=38%, signal=31%	CHI3L1/IGF2BP3/TIMP1/FMOD/LUM/IGF2BP2/MAGEC2/IGF2BP1/CHI3L2/FBXO39/MMP12/F8A3/ANXA2/SDC1/UBE2C/CDC20/IL6/HSPG2/NOS2/PBK/FAM83D/PTTG1/AURKB/TENT5B/CCNB1/RNASE2/KIF14/CDK1/GZMA/BUB1B/BGN/AURKA/HMMR/USP29/ADAMTS7/IFNG/IL10/FBXO17/SLC11A1/LRP2/DTL/GPC3/VIM/EGFR/LAMP3/DCN/MSN/CAV1/ISG20/PYHIN1/PLEKHN1/ASB5/PLK1/PYGL/ECSCR/FAP/TENT5A/SPATA18/HFE/TRIM67/CTSC/CDK2/TOM1L1/OAS2/C4BPA/KERA/TBX21/CELA1/CEACA…
GO_POSITIVE_REGULATION_OF_CELL_DIVISION	GO_POSITIVE_REGULATION_OF_CELL_DIVISION	25	0.391524	1.52571	0.0563063	0.150746	0.102732	806	tags=44%, list=21%, signal=35%	FGF3/VEGFA/EREG/KIF23/MACC1/AURKB/IGF2/KIF14/CDC6/MDK/PDGFD
GO_NEGATIVE_REGULATION_OF_TRANSMEMBRANE_RECEPTOR_PROTEIN_SERINE_THREONINE_KINASE_SIGNALING_PATHWAY	GO_NEGATIVE_REGULATION_OF_TRANSMEMBRANE_RECEPTOR_PROTEIN_SERINE_THREONINE_KINASE_SIGNALING_PATHWAY	34	0.363045	1.53294	0.056338	0.150746	0.102732	985	tags=50%, list=26%, signal=37%	TBX20/HTRA3/GDF3/DKK1/ASPN/CER1/SPRY1/VASN/HTRA4/LRP2/NKX2-1/FST/SOST/CAV2/CAV1/SKOR2/EMILIN1
GO_NEGATIVE_REGULATION_OF_EPITHELIAL_CELL_DIFFERENTIATION	GO_NEGATIVE_REGULATION_OF_EPITHELIAL_CELL_DIFFERENTIATION	20	0.417872	1.53539	0.056582	0.150906	0.102841	1544	tags=70%, list=41%, signal=42%	MMP9/HOXA7/VEGFA/GDF3/NODAL/SPRY1/IFNG/CAV1/CITED1/TP63/OSR1/JAG1/SPRED3/FRZB
GO_REGULATION_OF_CARTILAGE_DEVELOPMENT	GO_REGULATION_OF_CARTILAGE_DEVELOPMENT	20	0.418051	1.53605	0.056582	0.150906	0.102841	1634	tags=75%, list=43%, signal=43%	SHOX2/CCN4/NKX3-2/LOXL2/LEP/SNAI2/ADAMTS7/MDK/GDF5/SIX2/GREM1/CTSK/HOXA11/FRZB/CCN1
GO_SYNCYTIUM_FORMATION	GO_SYNCYTIUM_FORMATION	20	0.417932	1.53561	0.056582	0.150906	0.102841	194	tags=25%, list=5%, signal=24%	GDF15/ADAM12/CXCL10/CXCL9/TNFSF14
GO_INNER_EAR_MORPHOGENESIS	GO_INNER_EAR_MORPHOGENESIS	31	0.36824	1.51959	0.0566449	0.15091	0.102844	772	tags=39%, list=20%, signal=31%	CHRNA9/CLRN1/CTHRC1/HOXA1/HMX3/TBX1/ROR2/GATA3/CELSR1/HMX2/OTX1/DLX5
GO_LUNG_ALVEOLUS_DEVELOPMENT	GO_LUNG_ALVEOLUS_DEVELOPMENT	15	0.455162	1.53437	0.0567633	0.151062	0.102947	1358	tags=67%, list=36%, signal=43%	LIF/HOXA5/EDN2/STRA6/FOXA1/NKX2-1/GATA6/FGF10/IGFBP5/PDGFA
GO_B_CELL_DIFFERENTIATION	GO_B_CELL_DIFFERENTIATION	27	0.38457	1.53311	0.0569196	0.1511	0.102973	1554	tags=70%, list=41%, signal=42%	FCGR2B/CLCF1/IL6/MMP14/ITGA4/SLAMF8/IL10/CD40LG/LGALS1/BCL3/IL11/IFNA6/NKX2-3/IL7/CD79B/IFNA13/IKZF3/ONECUT1/IFNB1
GO_REGULATION_OF_PROTEIN_KINASE_ACTIVITY	GO_REGULATION_OF_PROTEIN_KINASE_ACTIVITY	176	0.245858	1.33934	0.0569431	0.1511	0.102973	1285	tags=42%, list=34%, signal=29%	SAA1/HMGA2/CHI3L1/LTF/GDF15/CXCL10/VEGFA/THBS1/NOX4/AREG/DKK1/EREG/GPRC5A/FAM20A/LILRA5/ITGB3/SOCS3/PTPN22/CCNB2/PKIB/SPRY1/PBK/ROR2/CDKN3/TNFSF11/SPRY4/CCNB1/CDC25C/CCNA2/IGF2/IQGAP3/STAP1/CENPE/SOCS1/DIRAS3/LEP/KIF14/CDK1/TPX2/ACE/NRK/CDC6/CDKN2C/TCIM/CLSPN/IFNG/CDK4/PDGFD/SLC11A1/CD40LG/EGFR/HGF/CAV1/CKS2/S100A12/TGFB2/PLK1/TP73/CCL5/SBK2/DUSP5/C5AR1/FGF10/GREM1/CDKN2A/GADD45A/FPR1/TOM1L1/ITGA…
GO_NEGATIVE_REGULATION_OF_ANTIGEN_RECEPTOR_MEDIATED_SIGNALING_PATHWAY	GO_NEGATIVE_REGULATION_OF_ANTIGEN_RECEPTOR_MEDIATED_SIGNALING_PATHWAY	10	0.50656	1.52068	0.056962	0.1511	0.102973	841	tags=60%, list=22%, signal=47%	FCGR2B/PTPN22/LGALS3/GBP1/UBASH3A/CD22
GO_CELL_AGING	GO_CELL_AGING	24	0.401092	1.5468	0.0579545	0.153093	0.104332	2085	tags=92%, list=55%, signal=41%	HMGA2/SERPINE1/NOX4/NAMPT/TWIST1/WNT16/CDK1/FOXM1/TERT/ICAM1/TP63/CDKN2A/PLA2R1/BRCA2/BCL2L12/CHEK2/CGAS/KIR2DL4/ENG/CDK6/NEK6/CHEK1
GO_HISTONE_EXCHANGE	GO_HISTONE_EXCHANGE	24	0.403593	1.55645	0.0579545	0.153093	0.104332	1386	tags=67%, list=37%, signal=42%	H4C15/CENPA/HJURP/CENPK/CENPU/H4C1/OIP5/KNL1/H4C14/H4C13/CENPM/H4C2/CENPW/H4C6/H4C3/CENPI
GO_SPINDLE_ASSEMBLY	GO_SPINDLE_ASSEMBLY	24	0.404095	1.55838	0.0579545	0.153093	0.104332	1312	tags=62%, list=35%, signal=41%	MYBL2/BIRC5/CDC20/KIF23/ASPM/NEK2/KIF4A/AURKB/TPX2/AURKA/KIFC1/PLK1/PRC1/KIF4B/CENPW
GO_CELLULAR_RESPONSE_TO_IONIZING_RADIATION	GO_CELLULAR_RESPONSE_TO_IONIZING_RADIATION	15	0.454525	1.53222	0.057971	0.153093	0.104332	1248	tags=67%, list=33%, signal=45%	HMGA2/NOX4/NAMPT/GATA3/SNAI2/HAMP/RAD51/RAD51AP1/GADD45A/ECT2
GO_SOMATIC_DIVERSIFICATION_OF_IMMUNOGLOBULINS	GO_SOMATIC_DIVERSIFICATION_OF_IMMUNOGLOBULINS	11	0.486502	1.51591	0.0580247	0.153093	0.104332	1292	tags=73%, list=34%, signal=48%	CLCF1/EXO1/CD28/IL10/CD40LG/POLQ/BATF/TBX21
GO_T_CELL_DIFFERENTIATION	GO_T_CELL_DIFFERENTIATION	80	0.295997	1.46547	0.0583419	0.153765	0.10479	1764	tags=65%, list=47%, signal=35%	IL36B/IL2RA/ANXA1/PTPN22/IL6/ITK/GATA3/CCR2/CD2/CD3D/SOCS1/IL7R/LEP/SLAMF6/CR1/CD80/CD28/RUNX1/IFNG/MDK/EOMES/CD3G/CD3E/GPR18/BCL3/IL15/BATF/MYB/LCK/NFKBIZ/NKX2-3/IL7/PTGER4/CLEC4D/CCR7/TBX21/FOXJ1/HLA-DOA/CRTAM/LILRB2/CD74/RSAD2/ZNF683/RUNX3/IFNB1/FCER1G/ZAP70/FANCD2/IRF1/FANCA/RHOH/LY9
GO_AMEBOIDAL_TYPE_CELL_MIGRATION	GO_AMEBOIDAL_TYPE_CELL_MIGRATION	108	0.269049	1.39119	0.0584089	0.153777	0.104798	553	tags=23%, list=15%, signal=20%	MMP9/PITX2/STC1/MEOX2/TIMP1/SRPX2/VEGFA/THBS1/DPP4/HAND2/ANGPT2/ANXA1/ITGB3/PDLIM1/LOXL2/CER1/TBX1/FN1/NODAL/TWIST1/PHOX2B/GATA3/APELA/SEMA3F/ISL1
GO_SIGNAL_TRANSDUCTION_BY_P53_CLASS_MEDIATOR	GO_SIGNAL_TRANSDUCTION_BY_P53_CLASS_MEDIATOR	55	0.317947	1.48957	0.0585162	0.153894	0.104878	1507	tags=60%, list=40%, signal=37%	BDKRB2/E2F7/TWIST1/AURKB/EXO1/CCNB1/CDC25C/GTSE1/E2F8/CDK1/TPX2/FOXM1/SNAI2/AURKA/BRIP1/SNAI1/E2F2/BCL3/PYHIN1/TP73/BATF/CDK2/TP63/GADD45A/PLA2R1/ANKRD1/BRCA2/RMI2/CD44/CD74/SPRED3/SP100/BCL2L12
GO_ACTION_POTENTIAL	GO_ACTION_POTENTIAL	43	-0.200832	-1.48278	0.0588235	0.154208	0.105092	1025	tags=56%, list=27%, signal=41%	CHRNB2/AKAP6/CHRNA4/SCN3B/SCN2B/SCN8A/ADRA1A/GJD2/FGF13/SLC8A2/TAC1/SCN2A/NTRK2/SCN11A/ANK3/CTNNA3/CACNA1I/KCNIP2/KCNA1/KCNAB2/RYR2/KCNB1/DRD1/KCNJ3
GO_POSITIVE_REGULATION_OF_PATHWAY_RESTRICTED_SMAD_PROTEIN_PHOSPHORYLATION	GO_POSITIVE_REGULATION_OF_PATHWAY_RESTRICTED_SMAD_PROTEIN_PHOSPHORYLATION	13	0.467528	1.52611	0.0588235	0.154208	0.105092	1155	tags=62%, list=31%, signal=43%	GDF15/GDF3/BMP5/NODAL/TTK/TGFB2/GDF5/HFE
GO_REGULATORY_T_CELL_DIFFERENTIATION	GO_REGULATORY_T_CELL_DIFFERENTIATION	13	0.468456	1.52914	0.0588235	0.154208	0.105092	789	tags=54%, list=21%, signal=43%	IL2RA/SOCS1/CR1/CD28/RUNX1/IFNG/MDK
GO_VIRAL_GENOME_REPLICATION	GO_VIRAL_GENOME_REPLICATION	38	0.347945	1.51534	0.0588865	0.154209	0.105092	1554	tags=63%, list=41%, signal=37%	HMGA2/LTF/CXCL8/TOP2A/SLPI/CD28/CXCR6/APOBEC3B/OASL/ISG20/APOBEC3D/PLSCR1/CCL5/OAS1/APOBEC3C/APOBEC3G/APOBEC3F/OAS2/NR5A2/CCL2/MX1/APOBEC3A/RSAD2/IFNB1
GO_METENCEPHALON_DEVELOPMENT	GO_METENCEPHALON_DEVELOPMENT	31	-0.212034	-1.49652	0.0595238	0.155584	0.106029	864	tags=52%, list=23%, signal=40%	ZNF365/CDK5R1/CNTN1/CBLN1/SPTBN2/KNDC1/NEUROD2/PTF1A/CDK5R2/KLHL1/LHX5/FAIM2/SSTR3/GRIN1/SSTR2/SSTR1
GO_CELL_DIFFERENTIATION_INVOLVED_IN_EMBRYONIC_PLACENTA_DEVELOPMENT	GO_CELL_DIFFERENTIATION_INVOLVED_IN_EMBRYONIC_PLACENTA_DEVELOPMENT	12	0.477509	1.51786	0.0595383	0.155584	0.106029	1170	tags=67%, list=31%, signal=46%	LIF/E2F7/SOCS3/E2F8/EOMES/SNAI1/ST14/GCM1
GO_RESPONSE_TO_STEROID_HORMONE	GO_RESPONSE_TO_STEROID_HORMONE	91	0.278196	1.40895	0.0598985	0.156359	0.106558	980	tags=36%, list=26%, signal=27%	COL1A1/STC1/IGFBP2/LOX/DSG2/THBS1/ADM/AGXT/AREG/SDC1/ANXA1/PDX1/IL6/NODAL/GJB2/SPP1/FOSL1/ISL1/DEFA3/FOXA1/PTGER2/IL1RN/OR51E2/RUNX1/TYMS/SCGB2A1/MDK/IL10/EGFR/CATSPER1/CATSPERB/CAV1/TGFB2
GO_T_CELL_APOPTOTIC_PROCESS	GO_T_CELL_APOPTOTIC_PROCESS	13	0.467344	1.52551	0.060024	0.156521	0.106668	1689	tags=85%, list=45%, signal=47%	IL2RA/IDO1/LGALS3/IL7R/FASLG/CCL5/PTCRA/CD274/CLC/PDCD1/FAS
GO_METANEPHROS_DEVELOPMENT	GO_METANEPHROS_DEVELOPMENT	27	0.382966	1.52671	0.0602679	0.15699	0.106988	1358	tags=59%, list=36%, signal=38%	HOXC11/LIF/WT1/TFAP2B/SPRY1/OSR2/RDH10/GATA3/GPC3/CITED1/SIX2/FGF10/GREM1/OSR1/FOXJ1/PDGFA
GO_REGULATION_OF_MEGAKARYOCYTE_DIFFERENTIATION	GO_REGULATION_OF_MEGAKARYOCYTE_DIFFERENTIATION	29	0.37533	1.52606	0.0604396	0.157271	0.107179	1453	tags=62%, list=39%, signal=38%	LOX/H3C7/H3C8/H4C15/THBS1/H3C11/H4C1/H3C14/RUNX1/H3C12/H3C10/H4C14/H4C13/MYL9/H4C2/H4C6/H4C3/H3C15
GO_RESPONSE_TO_ORGANOPHOSPHORUS	GO_RESPONSE_TO_ORGANOPHOSPHORUS	41	0.336535	1.49219	0.0605739	0.157454	0.107303	485	tags=27%, list=13%, signal=24%	COL1A1/STC1/WT1/MMP19/NOX4/AGXT/AREG/AQP9/SDC1/PLA2G5/FOSL1
GO_EMBRYONIC_PLACENTA_MORPHOGENESIS	GO_EMBRYONIC_PLACENTA_MORPHOGENESIS	10	0.504665	1.51499	0.0607595	0.157736	0.107496	1170	tags=70%, list=31%, signal=48%	ADM/BMP5/SOCS3/IGF2/IL10/ST14/GCM1
GO_INFLAMMATORY_RESPONSE_TO_ANTIGENIC_STIMULUS	GO_INFLAMMATORY_RESPONSE_TO_ANTIGENIC_STIMULUS	25	0.38745	1.50983	0.0608108	0.157736	0.107496	1664	tags=72%, list=44%, signal=40%	IL36B/IL2RA/FCGR2B/IL31RA/IL36RN/GATA3/CD28/IL1RN/IL10/IL36G/ICAM1/HLA-DRB1/IL5RA/CCR7/FCER1G/CXCR2/IL37/ELANE
GO_ADAPTIVE_THERMOGENESIS	GO_ADAPTIVE_THERMOGENESIS	33	0.357693	1.49177	0.0611354	0.158411	0.107956	591	tags=33%, list=16%, signal=28%	HOXC10/TRPM8/FABP5/VEGFA/MFAP2/G0S2/EBF2/PHOX2B/CCR2/SLN/LEP
GO_NEUROPEPTIDE_SIGNALING_PATHWAY	GO_NEUROPEPTIDE_SIGNALING_PATHWAY	48	-0.196436	-1.50585	0.0612245	0.158475	0.107999	1019	tags=54%, list=27%, signal=40%	RXFP3/NPBWR2/NPPA/PROKR2/GPR83/CPE/MCHR2/GALR3/TAC1/GLRA3/NPY/NPFFR1/GPR149/OPRK1/NPFFR2/SSTR5/PNOC/SSTR3/SSTR4/CARTPT/HCRTR2/SSTR2/OPRM1/NTSR2/SSTR1/PRLHR
GO_NEGATIVE_REGULATION_OF_CELLULAR_COMPONENT_MOVEMENT	GO_NEGATIVE_REGULATION_OF_CELLULAR_COMPONENT_MOVEMENT	75	0.292816	1.43588	0.0616016	0.159283	0.10855	1416	tags=51%, list=38%, signal=32%	COL3A1/STC1/MEOX2/TIMP1/DPEP1/HOXA7/SERPINE1/THBS1/DPP4/BMP5/ANGPT2/IGFBP3/NODAL/GATA3/STAP1/SEMA3F/ACTN1/SLAMF8/WDR63/CYP19A1/NKX2-1/HMOX1/DCN/GPR18/EMILIN1/APOH/FBLN1/CYP1B1/PTGER4/GREM1/GADD45A/KCNE3/IGFBP5/CXCL13/CCL2/NRP1/JAG1/SEMA3A
GO_RESPONSE_TO_ACTIVITY	GO_RESPONSE_TO_ACTIVITY	18	0.42771	1.52424	0.0617716	0.159555	0.108735	899	tags=44%, list=24%, signal=34%	POSTN/COL4A2/ANGPT2/IL6/LEP/CDK1/IL10/FGF21
GO_NEGATIVE_REGULATION_OF_STRIATED_MUSCLE_CELL_DIFFERENTIATION	GO_NEGATIVE_REGULATION_OF_STRIATED_MUSCLE_CELL_DIFFERENTIATION	10	0.503931	1.51278	0.0620253	0.160042	0.109068	236	tags=30%, list=6%, signal=28%	NKX2-5/CXCL10/DKK1
GO_POSITIVE_REGULATION_OF_CELL_SUBSTRATE_ADHESION	GO_POSITIVE_REGULATION_OF_CELL_SUBSTRATE_ADHESION	37	0.348602	1.50628	0.0620985	0.160063	0.109082	1962	tags=81%, list=52%, signal=39%	COL8A1/VEGFA/FN1/DMP1/ITGA5/NPNT/CD36/MDK/ITGA3/CD3E/EMILIN1/EGFL6/EGFLAM/CCR7/SKAP1/NDNF/NID1/NRP1/ECM2/FGG/NPY2R/DOCK5/S100A10/CCN1/FLNA/EPHA1/IQGAP1/HAS2/CDK6/AGR2
GO_POSITIVE_REGULATION_OF_CHROMATIN_ORGANIZATION	GO_POSITIVE_REGULATION_OF_CHROMATIN_ORGANIZATION	16	0.440218	1.5283	0.0622066	0.160174	0.109157	670	tags=44%, list=18%, signal=36%	LIF/VEGFA/H1-5/GATA3/CCNB1/ISL1/SNAI2
GO_REGULATION_OF_EXTRINSIC_APOPTOTIC_SIGNALING_PATHWAY	GO_REGULATION_OF_EXTRINSIC_APOPTOTIC_SIGNALING_PATHWAY	36	0.348977	1.50191	0.0622986	0.160243	0.109204	1599	tags=67%, list=42%, signal=39%	SERPINE1/TNFRSF12A/THBS1/G0S2/BMP5/CSF2/EYA4/LGALS3/SNAI2/FASLG/HMOX1/TERT/HGF/CAV1/ICAM1/FGF10/IL7/NRP1/FGG/MAL/SP100/BCL2L12/ATF3/IFI6
GO_CHROMOSOME_ORGANIZATION_INVOLVED_IN_MEIOTIC_CELL_CYCLE	GO_CHROMOSOME_ORGANIZATION_INVOLVED_IN_MEIOTIC_CELL_CYCLE	14	0.454554	1.51245	0.062425	0.160258	0.109215	1073	tags=64%, list=28%, signal=46%	BUB1/SGO1/BUB1B/NCAPH/MEIKIN/BRIP1/RAD51/TRIP13/SMC4
GO_ANION_TRANSMEMBRANE_TRANSPORT	GO_ANION_TRANSMEMBRANE_TRANSPORT	87	-0.143926	-1.40722	0.0625	0.160258	0.109215	937	tags=44%, list=25%, signal=34%	SLC6A5/GABRA3/SLC6A19/SLC25A18/SLC6A7/SLC38A8/GABRB3/SLC7A4/SLC13A2/SLC17A6/SLC1A4/SLC1A2/SLC17A7/SLC7A14/GLRA3/SLC24A2/SLC4A10/GABRA4/RGS4/SLC26A8/SLC5A8/SLC1A6/GABRG3/SLC9A2/SLC6A15/SLC32A1/SLC22A9/GABRG2/GABRA6/GABRA1/SLC12A5/SLC24A4/GABRB2/GABRA5/GABRD/SLC22A6/GABRG1/SLC6A18
GO_REGULATION_OF_PROTEIN_TARGETING	GO_REGULATION_OF_PROTEIN_TARGETING	11	-0.344569	-1.40596	0.0625	0.160258	0.109215	1464	tags=82%, list=39%, signal=50%	MICALL2/KCNE1/ITGB2/ABLIM3/HPCA/CDK5R1/ANK3/DMTN/KCNB1
GO_REGULATION_OF_COAGULATION	GO_REGULATION_OF_COAGULATION	42	0.336444	1.49732	0.0626327	0.160296	0.10924	1582	tags=62%, list=42%, signal=36%	PDPN/SERPINE1/PLAU/THBS1/FOXA2/SERPINB2/PLAT/ANXA2/PLAUR/SERPING1/THBD/CD36/CAV1/SELP/FAP/APOH/BLK/TFPI/CEACAM1/PDGFA/F3/TXK/FGG/F2RL1/FCER1G/ADAMTS18
GO_NEGATIVE_REGULATION_OF_CHEMOTAXIS	GO_NEGATIVE_REGULATION_OF_CHEMOTAXIS	19	0.414012	1.50272	0.062645	0.160296	0.10924	1416	tags=68%, list=38%, signal=43%	THBS1/DPP4/ANGPT2/STAP1/SEMA3F/SLAMF8/CYP19A1/GPR18/GREM1/CXCL13/CCL2/NRP1/SEMA3A
GO_ANTIGEN_PROCESSING_AND_PRESENTATION_OF_PEPTIDE_OR_POLYSACCHARIDE_ANTIGEN_VIA_MHC_CLASS_II	GO_ANTIGEN_PROCESSING_AND_PRESENTATION_OF_PEPTIDE_OR_POLYSACCHARIDE_ANTIGEN_VIA_MHC_CLASS_II	35	0.351868	1.4989	0.0627706	0.16045	0.109345	1624	tags=69%, list=43%, signal=39%	FCGR2B/THBS1/KIF23/KIF4A/KIF2C/KIF18A/CENPE/HLA-DQA1/IFI30/HLA-DRA/HLA-DQB1/HLA-DPA1/HLA-DRB1/HLA-DQA2/HLA-DQB2/HLA-DRB5/KIF4B/HLA-DPB1/HLA-DOA/SEC24D/CD74/HLA-DMB/FCER1G/KIF15
GO_REGULATION_OF_CELL_ADHESION_MEDIATED_BY_INTEGRIN	GO_REGULATION_OF_CELL_ADHESION_MEDIATED_BY_INTEGRIN	18	0.426662	1.5205	0.0629371	0.160598	0.109446	1356	tags=67%, list=36%, signal=43%	LIF/SERPINE1/PLAU/DPP4/SNAI2/CD3E/TGFB2/CCL5/EPHA2/CYP1B1/CXCL13/SKAP1
GO_ENDOTHELIAL_CELL_PROLIFERATION	GO_ENDOTHELIAL_CELL_PROLIFERATION	48	0.323429	1.47918	0.0629591	0.160598	0.109446	1457	tags=58%, list=39%, signal=36%	VEGFA/THBS1/CCL11/ITGB3/COL4A3/LOXL2/AGTR1/APELA/IGF2/MMP14/LEP/ITGA4/NGFR/MDK/IL10/HMOX1/PRL/CAV2/CAV1/CCL26/APOH/EPHA2/PROK2/ANG/CCL2/F3/NRP1/CCR3
GO_DNA_REPAIR	GO_DNA_REPAIR	78	0.289184	1.43059	0.0633299	0.161338	0.10995	1637	tags=60%, list=43%, signal=35%	HMGA2/H4C15/EYA4/NEIL3/TWIST1/PCLAF/PTTG1/EXO1/CDC45/ESCO2/H4C1/CDK1/FOXM1/CLSPN/BRIP1/DTL/RAD51/EGFR/PARPBP/RAD54L/POLQ/TRIP13/RAD51AP1/TP73/H4C14/UBE2T/H4C13/FGF10/CDK2/GADD45A/FANCI/GINS2/H4C2/H4C6/CHAF1B/H4C3/BRCA2/MCM2/XRCC2/RMI2/POLE2/CDCA5/H4C11/GINS4/FANCD2/CHEK2/CGAS
GO_REGULATION_OF_MYOBLAST_DIFFERENTIATION	GO_REGULATION_OF_MYOBLAST_DIFFERENTIATION	16	0.439411	1.52549	0.0633803	0.161338	0.10995	317	tags=31%, list=8%, signal=29%	CXCL10/CXCL9/TNFSF14/GDF3/IGFBP3
GO_DETECTION_OF_ABIOTIC_STIMULUS	GO_DETECTION_OF_ABIOTIC_STIMULUS	40	-0.195582	-1.46881	0.0634921	0.161455	0.11003	1035	tags=57%, list=27%, signal=42%	NOX3/PLEKHB1/ANO3/PDZD7/ATP8A2/GPR52/ASIC2/CNGB1/PHF24/TAC1/DRGX/ARRB1/PPEF1/LHFPL5/NPFFR2/KCNA1/OPN4/KCNK4/RGR/RS1/ADGRV1/HTR2A/GUCA1C
GO_NEURAL_TUBE_DEVELOPMENT	GO_NEURAL_TUBE_DEVELOPMENT	30	0.36614	1.49593	0.0638064	0.162087	0.110461	1610	tags=70%, list=43%, signal=40%	CTHRC1/EN1/ADM/FOXB1/BMP5/NODAL/TWIST1/CELSR1/ALX1/FOXA1/LRP2/TEAD2/ST14/TGFB2/STIL/EPHA2/FZD6/HES3/SHROOM3/FZD2/FOLR1
GO_EPIDERMIS_DEVELOPMENT	GO_EPIDERMIS_DEVELOPMENT	108	0.265959	1.37521	0.0644512	0.163459	0.111396	980	tags=33%, list=26%, signal=25%	PITX2/HOXC13/PI3/HOXB13/KRT75/CLRN1/HOXA7/DSG2/FABP5/CYP27B1/KRT80/GDF3/DKK1/EREG/LIPN/ANXA1/VDR/GAL/WNT16/CSTA/POU2F3/CELSR1/KRT32/SFRP4/KRT7/RUNX1/NGFR/TGM5/FST/EGFR/SNAI1/ST14/GLI1/NTF4/ZBED2/TGFB2
GO_REGULATION_OF_HISTONE_MODIFICATION	GO_REGULATION_OF_HISTONE_MODIFICATION	23	0.3969	1.51545	0.0644796	0.163459	0.111396	1196	tags=57%, list=32%, signal=39%	LIF/VEGFA/H1-5/TWIST1/GATA3/CCNB1/IGF2/ISL1/SNAI2/CTCFL/MYB/KPNA7/PAX5
GO_REGULATION_OF_CD8_POSITIVE_ALPHA_BETA_T_CELL_ACTIVATION	GO_REGULATION_OF_CD8_POSITIVE_ALPHA_BETA_T_CELL_ACTIVATION	10	0.502129	1.50737	0.064557	0.163487	0.111415	1881	tags=100%, list=50%, signal=50%	PTPN22/SOCS1/RUNX1/XCL1/HFE/CRTAM/CD274/RUNX3/IRF1/HLA-A
GO_NEGATIVE_REGULATION_OF_CANONICAL_WNT_SIGNALING_PATHWAY	GO_NEGATIVE_REGULATION_OF_CANONICAL_WNT_SIGNALING_PATHWAY	34	0.351971	1.48618	0.0650054	0.164453	0.112073	941	tags=44%, list=25%, signal=33%	IGFBP2/NKX2-5/CTHRC1/DKK1/ROR2/ISL1/SFRP4/SNAI2/MDK/GPC3/DRAXIN/SOST/IGFBP4/GLI1/CAV1
GO_PROSTATE_GLAND_DEVELOPMENT	GO_PROSTATE_GLAND_DEVELOPMENT	15	0.448047	1.51038	0.0652174	0.164772	0.112291	1182	tags=60%, list=31%, signal=41%	HOXB13/HOXD13/ANXA1/FOXA1/CYP19A1/GLI1/TNC/FGF10/TP63
GO_CELLULAR_AMINO_ACID_CATABOLIC_PROCESS	GO_CELLULAR_AMINO_ACID_CATABOLIC_PROCESS	28	0.376418	1.51353	0.0652655	0.164772	0.112291	743	tags=39%, list=20%, signal=32%	IDO1/AGXT/HGD/TDO2/BCAT1/NOS2/HDC/CARNS1/HPD/IL4I1/KMO
GO_REGULATION_OF_CD4_POSITIVE_ALPHA_BETA_T_CELL_ACTIVATION	GO_REGULATION_OF_CD4_POSITIVE_ALPHA_BETA_T_CELL_ACTIVATION	21	0.405949	1.50866	0.0657439	0.16581	0.112998	1532	tags=71%, list=41%, signal=43%	ANXA1/GATA3/SOCS1/CD80/RUNX1/IFNG/LGALS7B/LGALS9B/XCL1/MYB/LGALS9C/NFKBIZ/TBX21/CD274/RUNX3
GO_MITOTIC_CYTOKINESIS	GO_MITOTIC_CYTOKINESIS	17	0.435856	1.53061	0.0660377	0.16638	0.113387	1248	tags=65%, list=33%, signal=43%	KIF20A/CENPA/KIF23/CEP55/KIF4A/ESPL1/NUSAP1/PLK1/PRC1/KIF4B/ECT2
GO_POST_TRANSLATIONAL_PROTEIN_MODIFICATION	GO_POST_TRANSLATIONAL_PROTEIN_MODIFICATION	63	0.303944	1.4568	0.06639	0.166944	0.113771	1032	tags=44%, list=27%, signal=33%	TIMP1/IGFBP3/SOCS3/LAMB1/IL6/FN1/SPP1/SOCS2/DMP1/ESCO2/SERPINA1/CISH/AFP/VGF/LAMC1/FSTL1/RAB38/CCDC8/FBXO17/DTL/GPC3/IGFBP4/LGALS1/FAM20C/APOL1/ASB5/PRSS23/TNC
GO_REGULATION_OF_LIPID_STORAGE	GO_REGULATION_OF_LIPID_STORAGE	15	0.446501	1.50517	0.0664251	0.166944	0.113771	866	tags=53%, list=23%, signal=41%	ITGB3/IL6/MSR1/LEP/MEST/CD36/HILPDA/PLIN2
GO_SENSORY_SYSTEM_DEVELOPMENT	GO_SENSORY_SYSTEM_DEVELOPMENT	105	0.267861	1.37846	0.0664653	0.166944	0.113771	855	tags=32%, list=23%, signal=26%	PITX2/COL4A1/COL5A1/WT1/MAB21L2/COL8A1/VEGFA/TFAP2B/MFAP2/COL5A2/GDF3/SIX6/ABCB5/SPRY1/TWIST1/OSR2/AQP5/WNT16/RDH10/STRA6/PHOX2B/GATA3/ISL1/GNGT1/TULP1/IRX5/FASLG/PDE6A/SLC17A8/LCTL/FREM2/CDK4/VIM/EGFR
GO_NEGATIVE_REGULATION_OF_REPRODUCTIVE_PROCESS	GO_NEGATIVE_REGULATION_OF_REPRODUCTIVE_PROCESS	20	0.411101	1.51052	0.0669746	0.168052	0.114526	410	tags=30%, list=11%, signal=27%	LIF/TIMP1/WT1/PAEP/NODAL/TTK
GO_SKIN_EPIDERMIS_DEVELOPMENT	GO_SKIN_EPIDERMIS_DEVELOPMENT	24	0.395083	1.52363	0.0670455	0.168058	0.11453	1358	tags=62%, list=36%, signal=40%	HOXC13/DKK1/GAL/CELSR1/NGFR/FST/EGFR/SNAI1/TGFB2/FGF10/TP63/IGFBP5/FZD6/WNT10A/PDGFA
GO_REGULATION_OF_MORPHOGENESIS_OF_A_BRANCHING_STRUCTURE	GO_REGULATION_OF_MORPHOGENESIS_OF_A_BRANCHING_STRUCTURE	17	0.433688	1.52299	0.067217	0.168316	0.114706	1177	tags=59%, list=31%, signal=41%	HOXD13/SHOX2/VEGFA/HOXB7/SNAI2/MDK/HGF/SIX2/FGF10/GREM1
GO_GENITALIA_DEVELOPMENT	GO_GENITALIA_DEVELOPMENT	15	0.443922	1.49647	0.0676329	0.169185	0.115298	1182	tags=60%, list=31%, signal=41%	HOXD13/WT1/BMP5/STRA6/ROR2/CYP19A1/LRP2/FGF10/TP63
GO_SPHINGOLIPID_METABOLIC_PROCESS	GO_SPHINGOLIPID_METABOLIC_PROCESS	23	-0.244242	-1.5068	0.0677966	0.169423	0.11546	2359	tags=91%, list=63%, signal=34%	CYP4F22/ST8SIA4/CCN1/TNFRSF1A/SPHK1/PLPP2/HEXB/SGMS2/ELOVL2/SUMF2/GLA/FA2H/ABCA2/SMPD3/B3GALT2/TNF/TLCD3B/DEGS2/PPM1L/ST8SIA3/ALOX12B
GO_HEART_GROWTH	GO_HEART_GROWTH	23	0.394541	1.50644	0.0690045	0.172266	0.117398	1034	tags=48%, list=27%, signal=35%	GATA4/NKX2-5/WT1/TBX20/CCNB1/CDK1/HAMP/GATA6/GLI1/TGFB2/TP73
GO_POSITIVE_REGULATION_OF_HEMOPOIESIS	GO_POSITIVE_REGULATION_OF_HEMOPOIESIS	49	0.318702	1.46398	0.0691824	0.172535	0.117581	1166	tags=45%, list=31%, signal=31%	IL36B/IL2RA/LIF/HOXA5/ANXA1/CSF3/ROR2/GATA3/TNFSF11/SOCS1/MMP14/IL7R/CD80/RUNX1/IFNG/MDK/CD101/HLA-DRB1/IL15/MYB/NFKBIZ/IL7
GO_MICROTUBULE_CYTOSKELETON_ORGANIZATION	GO_MICROTUBULE_CYTOSKELETON_ORGANIZATION	130	0.254799	1.34393	0.0692771	0.172547	0.11759	1464	tags=50%, list=39%, signal=32%	CAPN6/DLGAP5/MYBL2/KIF20A/TUBA1C/GAS2L3/CENPA/BIRC5/CDC20/KIF23/SKA1/C11orf88/ASPM/TTK/NEK2/CFAP100/SPRY1/PCLAF/KIF4A/NDC80/AURKB/KIF2C/KIF18A/SGO1/CCNB1/CENPE/CFAP73/CDK1/ESPL1/SPAG17/TPX2/NUSAP1/NUF2/TUBB6/SKA3/AURKA/WEE1/CCDC8/KIFC1/WDR63/WDR62/TACC3/DRC1/MCIDAS/CNTN2/PLK1/GAS2L2/TUBA3C/STIL/FGF10/RSPH4A/CDK2/GADD45A/PRC1/KIF4B/DNAAF3/FOXJ1/CENPW/POC1A/STMND1/BRCA2/PSRC1/XRCC2/JHY/MET
GO_NEGATIVE_REGULATION_OF_APOPTOTIC_SIGNALING_PATHWAY	GO_NEGATIVE_REGULATION_OF_APOPTOTIC_SIGNALING_PATHWAY	51	0.315453	1.4554	0.0693277	0.172547	0.11759	1507	tags=57%, list=40%, signal=35%	MMP9/GATA4/SERPINE1/THBS1/MAGEA3/BMP5/CSF2/BDKRB2/EYA4/PDX1/LGALS3/PLAUR/SOD2/SNAI2/FASLG/HMOX1/SNAI1/TERT/HGF/DDIAS/ICAM1/FGF10/IL7/NRP1/CD44/CD74/FGG/EPO/BCL2L12
GO_NEGATIVE_REGULATION_OF_CELLULAR_RESPONSE_TO_TRANSFORMING_GROWTH_FACTOR_BETA_STIMULUS	GO_NEGATIVE_REGULATION_OF_CELLULAR_RESPONSE_TO_TRANSFORMING_GROWTH_FACTOR_BETA_STIMULUS	19	0.409798	1.48742	0.0696056	0.172723	0.11771	1550	tags=74%, list=41%, signal=44%	HTRA3/ASPN/SPRY1/VASN/HTRA4/NKX2-1/CAV2/CAV1/SKOR2/EMILIN1/SLC2A10/SPRED3/ONECUT1/TGFB1I1
GO_POSITIVE_REGULATION_OF_ORGANELLE_ORGANIZATION	GO_POSITIVE_REGULATION_OF_ORGANELLE_ORGANIZATION	101	0.271552	1.38943	0.069697	0.172723	0.11771	721	tags=30%, list=19%, signal=25%	MMP9/LIF/VEGFA/NOX4/DLGAP5/H1-5/EREG/CSF2/CCL11/ANXA2/SDC1/ANXA1/UBE2C/PKIB/PLAUR/NEK2/PLA2G5/CSF3/AURKB/GATA3/CCNB1/IGF2/STAP1/ISL1/ESPL1/NUSAP1/GPR65/SNAI2/AURKA/CD28
GO_POSITIVE_REGULATION_OF_WNT_SIGNALING_PATHWAY	GO_POSITIVE_REGULATION_OF_WNT_SIGNALING_PATHWAY	31	0.361927	1.49354	0.0697168	0.172723	0.11771	1151	tags=52%, list=31%, signal=36%	COL1A1/CCN4/DKK1/ASPM/ROR2/DEPDC1B/SFRP4/LGR6/DLX5/GPC3/EGFR/TERT/CAV1/ZBED2/PLEKHA4/FGF10
GO_ATP_DEPENDENT_CHROMATIN_REMODELING	GO_ATP_DEPENDENT_CHROMATIN_REMODELING	25	0.382845	1.49189	0.0698198	0.172723	0.11771	1386	tags=64%, list=37%, signal=41%	H4C15/CENPA/HJURP/CENPK/CENPU/H4C1/OIP5/KNL1/H4C14/H4C13/CENPM/H4C2/CENPW/H4C6/H4C3/CENPI
GO_MYOBLAST_DIFFERENTIATION	GO_MYOBLAST_DIFFERENTIATION	25	0.381593	1.48701	0.0698198	0.172723	0.11771	317	tags=28%, list=8%, signal=26%	CXCL10/CXCL9/TNFSF14/PITX1/GDF3/SDC1/IGFBP3
GO_POSITIVE_REGULATION_OF_PROTEIN_CATABOLIC_PROCESS	GO_POSITIVE_REGULATION_OF_PROTEIN_CATABOLIC_PROCESS	25	0.382367	1.49003	0.0698198	0.172723	0.11771	1249	tags=60%, list=33%, signal=40%	CDC20/AURKA/IFNG/LRP2/DTL/GPC3/MSN/CAV1/PYHIN1/ASB5/PLK1/ECSCR/TRIM67/CTSC/C4BPA
GO_CELLULAR_RESPONSE_TO_EXTRACELLULAR_STIMULUS	GO_CELLULAR_RESPONSE_TO_EXTRACELLULAR_STIMULUS	40	0.332509	1.46348	0.0702875	0.173704	0.118378	1155	tags=48%, list=31%, signal=33%	POSTN/COL1A1/MAP1LC3C/CYP27B1/FOXA2/VDR/NAMPT/UCN2/FOSL1/LEP/SNAI2/ITGA4/BRIP1/HMOX1/ICAM1/TNC/IL15/UPP1/HFE
GO_RDNA_HETEROCHROMATIN_ASSEMBLY	GO_RDNA_HETEROCHROMATIN_ASSEMBLY	21	0.40144	1.4919	0.0703576	0.173704	0.118378	1453	tags=67%, list=39%, signal=41%	H3C7/H3C8/H4C15/H3C11/H4C1/H3C14/H3C12/H3C10/H4C14/H4C13/H4C2/H4C6/H4C3/H3C15
GO_EPITHELIAL_TUBE_FORMATION	GO_EPITHELIAL_TUBE_FORMATION	28	0.372165	1.49643	0.0707965	0.174612	0.118997	1610	tags=71%, list=43%, signal=41%	CTHRC1/ADM/BMP5/NODAL/TWIST1/GATA3/CELSR1/ALX1/LRP2/TEAD2/ST14/TGFB2/STIL/FGF10/GREM1/OSR1/FZD6/SHROOM3/FZD2/FOLR1
GO_POSITIVE_REGULATION_OF_LEUKOCYTE_APOPTOTIC_PROCESS	GO_POSITIVE_REGULATION_OF_LEUKOCYTE_APOPTOTIC_PROCESS	11	0.480257	1.49646	0.0716049	0.176429	0.120235	1593	tags=82%, list=42%, signal=47%	IDO1/HCAR2/ANXA1/IL10/CCL5/CDKN2A/BLK/CD274/PDCD1
GO_OLFACTORY_LOBE_DEVELOPMENT	GO_OLFACTORY_LOBE_DEVELOPMENT	12	0.465036	1.47821	0.0716889	0.17646	0.120256	793	tags=50%, list=21%, signal=40%	UNCX/FEZF1/GSX2/KIF14/DLX5/EOMES
GO_IRON_ION_HOMEOSTASIS	GO_IRON_ION_HOMEOSTASIS	17	0.427893	1.50264	0.071934	0.176886	0.120546	820	tags=47%, list=22%, signal=37%	LTF/RHAG/STEAP3/STEAP1/HAMP/IFNG/SLC11A1/HMOX1
GO_REGULATION_OF_TYPE_2_IMMUNE_RESPONSE	GO_REGULATION_OF_TYPE_2_IMMUNE_RESPONSE	13	0.458382	1.49626	0.0720288	0.176942	0.120585	1554	tags=77%, list=41%, signal=45%	IDO1/ANXA1/IL6/GATA3/CCR2/XCL1/TBX21/CD74/RSAD2/IFNB1
GO_UTERUS_DEVELOPMENT	GO_UTERUS_DEVELOPMENT	10	0.4919	1.47667	0.0721519	0.177067	0.12067	980	tags=60%, list=26%, signal=45%	HOXA9/HOXA10/STRA6/GATA3/CYP19A1/TGFB2
GO_TRANSITION_METAL_ION_HOMEOSTASIS	GO_TRANSITION_METAL_ION_HOMEOSTASIS	27	0.373398	1.48857	0.0725446	0.177854	0.121206	820	tags=41%, list=22%, signal=32%	LTF/RHAG/S100A9/PRND/S100A8/STEAP3/STEAP1/HAMP/IFNG/SLC11A1/HMOX1
GO_REGULATION_OF_SENSORY_PERCEPTION	GO_REGULATION_OF_SENSORY_PERCEPTION	12	-0.336812	-1.45125	0.0726257	0.177875	0.12122	587	tags=58%, list=16%, signal=49%	VIP/CCK/SCN11A/TMEM100/SPX/GRM1/OPRM1
GO_REGULATION_OF_CELLULAR_PROTEIN_CATABOLIC_PROCESS	GO_REGULATION_OF_CELLULAR_PROTEIN_CATABOLIC_PROCESS	28	0.367424	1.47737	0.0730088	0.178636	0.121739	1168	tags=54%, list=31%, signal=37%	F8A3/ANXA2/CDC20/PBK/AURKA/LRP2/LAMP3/MSN/CAV1/PYHIN1/PLK1/ECSCR/HFE/TRIM67/CTSC
GO_RESPONSE_TO_CORTICOSTEROID	GO_RESPONSE_TO_CORTICOSTEROID	50	0.3158	1.45753	0.0731452	0.178791	0.121845	855	tags=36%, list=23%, signal=28%	COL1A1/STC1/IGFBP2/ADM/AGXT/AREG/SDC1/ANXA1/PDX1/IL6/GJB2/FOSL1/ISL1/IL1RN/TYMS/MDK/IL10/EGFR
GO_CELLULAR_RESPONSE_TO_REACTIVE_OXYGEN_SPECIES	GO_CELLULAR_RESPONSE_TO_REACTIVE_OXYGEN_SPECIES	40	0.331733	1.46006	0.0734824	0.179437	0.122285	2045	tags=80%, list=54%, signal=37%	MMP9/DPEP1/ANXA1/IL6/CCNA2/SOD2/MMP3/CDK1/CD36/IL10/PDGFD/FBLN5/EGFR/HGF/MMP2/MYB/CYP1B1/CDK2/ECT2/GPR37/MET/UCP1/AQP1/NCF1/NME8/CRYGD/EZH2/SPHK1/IL18RAP/SOD3/PCNA/LCN2
GO_DOUBLE_STRAND_BREAK_REPAIR	GO_DOUBLE_STRAND_BREAK_REPAIR	47	0.32139	1.46063	0.0736067	0.179516	0.122339	2160	tags=83%, list=57%, signal=36%	HMGA2/H4C15/TWIST1/CDC45/ESCO2/H4C1/FOXM1/BRIP1/RAD51/PARPBP/RAD54L/POLQ/TRIP13/RAD51AP1/H4C14/H4C13/GINS2/H4C2/H4C6/H4C3/BRCA2/MCM2/XRCC2/RMI2/CDCA5/H4C11/GINS4/FANCD2/CHEK2/CGAS/ATP23/H4C4/EME1/TIMELESS/RBBP8/CHEK1/FANCB/GGN/PARP9
GO_MEIOSIS_I_CELL_CYCLE_PROCESS	GO_MEIOSIS_I_CELL_CYCLE_PROCESS	27	0.369939	1.47478	0.0736607	0.179516	0.122339	1013	tags=52%, list=27%, signal=38%	TOP2A/PTTG1/SGO1/CDC25C/ESPL1/AURKA/MEIKIN/BRIP1/RAD51/RAD54L/CKS2/TRIP13/MND1/PLK1
GO_MICROTUBULE_ORGANIZING_CENTER_ORGANIZATION	GO_MICROTUBULE_ORGANIZING_CENTER_ORGANIZATION	24	0.385829	1.48794	0.0738636	0.179832	0.122554	1429	tags=67%, list=38%, signal=42%	NEK2/PCLAF/NDC80/SGO1/CDK1/AURKA/WDR62/MCIDAS/PLK1/STIL/CDK2/GADD45A/FOXJ1/POC1A/BRCA2/XRCC2
GO_RESPONSE_TO_GAMMA_RADIATION	GO_RESPONSE_TO_GAMMA_RADIATION	11	0.477718	1.48854	0.0740741	0.180166	0.122782	1626	tags=82%, list=43%, signal=47%	CCL7/CXCL10/NOX4/GATA3/RAD51/BRCA2/XRCC2/FANCD2/CHEK2
GO_REGULATION_OF_ANTIGEN_PROCESSING_AND_PRESENTATION	GO_REGULATION_OF_ANTIGEN_PROCESSING_AND_PRESENTATION	10	0.486611	1.46079	0.0746835	0.181469	0.12367	1459	tags=80%, list=39%, signal=49%	FCGR2B/THBS1/SLC11A1/HFE/CCR7/HLA-DOA/LILRB2/CD74
GO_REGULATION_OF_GENERATION_OF_PRECURSOR_METABOLITES_AND_ENERGY	GO_REGULATION_OF_GENERATION_OF_PRECURSOR_METABOLITES_AND_ENERGY	16	0.431445	1.49784	0.0751174	0.182303	0.124238	786	tags=50%, list=21%, signal=40%	PHLDA2/PGK2/NOS2/CCNB1/IGF2/CDK1/CAVIN3/IFNG
GO_REGULATION_OF_OSTEOBLAST_DIFFERENTIATION	GO_REGULATION_OF_OSTEOBLAST_DIFFERENTIATION	36	0.340231	1.46427	0.075188	0.182303	0.124238	1209	tags=50%, list=32%, signal=34%	LTF/HOXA2/CTHRC1/CCN4/AREG/HAND2/IL6/TWIST1/CLIC1/NPNT/SNAI2/GLI1/HGF/FAM20C/CITED1/GREM1/TP63/IGFBP5
GO_ESTABLISHMENT_OF_RNA_LOCALIZATION	GO_ESTABLISHMENT_OF_RNA_LOCALIZATION	12	0.457076	1.45291	0.0753341	0.182303	0.124238	127	tags=25%, list=3%, signal=24%	IGF2BP3/IGF2BP2/IGF2BP1
GO_MULTICELLULAR_ORGANISMAL_RESPONSE_TO_STRESS	GO_MULTICELLULAR_ORGANISMAL_RESPONSE_TO_STRESS	27	-0.207694	-1.39002	0.0754717	0.182303	0.124238	706	tags=44%, list=19%, signal=36%	ADCYAP1R1/TAC1/NEUROD2/RELN/CCK/KIAA0319/MAPK8IP2/DRD1/BRINP1/HTR2C/HTR1A/GABRA5
GO_NEURAL_RETINA_DEVELOPMENT	GO_NEURAL_RETINA_DEVELOPMENT	27	-0.200267	-1.34032	0.0754717	0.182303	0.124238	901	tags=48%, list=24%, signal=37%	NEUROD4/ATP8A2/SOX8/SLC17A7/ATOH7/PTF1A/NTRK2/CALB1/RAB11FIP4/RS1/HCN1/IGFN1/USH1C
GO_REGULATION_OF_PROTEIN_LOCALIZATION_TO_CELL_SURFACE	GO_REGULATION_OF_PROTEIN_LOCALIZATION_TO_CELL_SURFACE	10	-0.36161	-1.44618	0.0754717	0.182303	0.124238	1417	tags=80%, list=38%, signal=50%	CD247/TYROBP/ABCA12/ABCA2/ERBB4/MAP1A/TNF/KCNAB2
GO_EOSINOPHIL_CHEMOTAXIS	GO_EOSINOPHIL_CHEMOTAXIS	11	0.47301	1.47387	0.0765432	0.184248	0.125564	1056	tags=64%, list=28%, signal=46%	CCL7/CCL11/LGALS3/CCL13/CCL26/CCL5/CCL1
GO_NEGATIVE_REGULATION_OF_CARTILAGE_DEVELOPMENT	GO_NEGATIVE_REGULATION_OF_CARTILAGE_DEVELOPMENT	11	0.475397	1.48131	0.0765432	0.184248	0.125564	1544	tags=82%, list=41%, signal=48%	CCN4/NKX3-2/LEP/SNAI2/ADAMTS7/GDF5/GREM1/CTSK/FRZB
GO_PROTEIN_PEPTIDYL_PROLYL_ISOMERIZATION	GO_PROTEIN_PEPTIDYL_PROLYL_ISOMERIZATION	11	0.475151	1.48054	0.0765432	0.184248	0.125564	1002	tags=64%, list=27%, signal=47%	PPIAL4D/PPIAL4F/PPIAL4E/PPIAL4A/PPIAL4C/FKBP9/PPIC
GO_AMINOGLYCAN_BIOSYNTHETIC_PROCESS	GO_AMINOGLYCAN_BIOSYNTHETIC_PROCESS	25	0.378533	1.47509	0.0765766	0.184248	0.125564	887	tags=40%, list=24%, signal=31%	GALNT5/FMOD/LUM/HS3ST3B1/SDC1/HSPG2/HS3ST3A1/BGN/GPC3/DCN
GO_TELOMERE_CAPPING	GO_TELOMERE_CAPPING	14	0.442184	1.47129	0.0768307	0.18436	0.12564	1375	tags=71%, list=36%, signal=46%	H4C15/PKIB/NEK2/AURKB/H4C1/H4C14/H4C13/H4C2/H4C6/H4C3
GO_ARTERY_MORPHOGENESIS	GO_ARTERY_MORPHOGENESIS	22	0.39002	1.47583	0.0769231	0.18436	0.12564	474	tags=32%, list=13%, signal=28%	COL3A1/VEGFA/HOXA1/TFAP2B/HAND2/TBX1/STRA6
GO_CHOLESTEROL_EFFLUX	GO_CHOLESTEROL_EFFLUX	13	-0.331546	-1.49282	0.0769231	0.18436	0.12564	2111	tags=92%, list=56%, signal=41%	APOC2/CES1/SOAT2/APOB/APOA2/NPC2/ABCA12/ABCA2/ABCG4/APOC3/ABCG8/PON1
GO_REGULATION_OF_POSTTRANSCRIPTIONAL_GENE_SILENCING	GO_REGULATION_OF_POSTTRANSCRIPTIONAL_GENE_SILENCING	29	0.359887	1.46327	0.0769231	0.18436	0.12564	1488	tags=62%, list=39%, signal=38%	H3C7/H3C8/H4C15/H3C11/IL6/H4C1/H3C14/H3C12/EGFR/H3C10/TERT/H4C14/H4C13/H4C2/H4C6/H4C3/H3C15/LIN28B
GO_MUSCLE_CELL_DEVELOPMENT	GO_MUSCLE_CELL_DEVELOPMENT	36	0.337734	1.45352	0.0773362	0.18517	0.126192	300	tags=22%, list=8%, signal=21%	GATA4/NKX2-5/SHOX2/LOX/VEGFA/ALPK2/ADM/SDC1
GO_T_CELL_SELECTION	GO_T_CELL_SELECTION	17	0.422079	1.48223	0.0778302	0.186172	0.126875	1764	tags=82%, list=47%, signal=44%	IL6/GATA3/CD3D/SLAMF6/CD28/CD3G/CD3E/IL15/BATF/CCR7/TBX21/CD74/ZAP70/LY9
GO_CD8_POSITIVE_ALPHA_BETA_T_CELL_ACTIVATION	GO_CD8_POSITIVE_ALPHA_BETA_T_CELL_ACTIVATION	13	0.454709	1.48426	0.0780312	0.186471	0.127079	1881	tags=92%, list=50%, signal=46%	PTPN22/SOCS1/RUNX1/EOMES/GPR18/XCL1/HFE/CRTAM/CD274/RUNX3/IRF1/HLA-A
GO_REGULATION_OF_PROTEIN_CATABOLIC_PROCESS	GO_REGULATION_OF_PROTEIN_CATABOLIC_PROCESS	50	0.312358	1.44164	0.0783699	0.186999	0.127438	1168	tags=48%, list=31%, signal=34%	TIMP1/F8A3/ANXA2/CDC20/NOS2/PBK/FAM83D/AURKA/IFNG/IL10/LRP2/DTL/GPC3/EGFR/LAMP3/MSN/CAV1/PYHIN1/ASB5/PLK1/ECSCR/HFE/TRIM67/CTSC
GO_REGULATION_OF_TRANSCRIPTION_REGULATORY_REGION_DNA_BINDING	GO_REGULATION_OF_TRANSCRIPTION_REGULATORY_REGION_DNA_BINDING	10	0.48258	1.44869	0.078481	0.186999	0.127438	786	tags=50%, list=21%, signal=40%	LIF/HAND2/TWIST1/GATA3/IFNG
GO_SALIVARY_GLAND_DEVELOPMENT	GO_SALIVARY_GLAND_DEVELOPMENT	10	0.483549	1.4516	0.078481	0.186999	0.127438	1416	tags=80%, list=38%, signal=50%	SNAI2/EGFR/HGF/TGFB2/FGF10/PDGFA/NRP1/SEMA3A
GO_SMOOTH_MUSCLE_CELL_PROLIFERATION	GO_SMOOTH_MUSCLE_CELL_PROLIFERATION	42	0.326643	1.4537	0.0785563	0.186999	0.127438	1400	tags=55%, list=37%, signal=35%	MMP9/CCN4/THBS1/EREG/IGFBP3/NAMPT/IL6/SOD2/PTGIR/IFNG/IL10/PDGFD/HMOX1/EGFR/TERT/MMP2/CCL5/IL15/MYB/IGFBP5/ANG/NPR3/P2RY6
GO_TELOMERE_ORGANIZATION	GO_TELOMERE_ORGANIZATION	35	0.339249	1.44514	0.0790043	0.187751	0.127951	1500	tags=60%, list=40%, signal=36%	H3C7/H3C8/H4C15/H3C11/PKIB/NEK2/AURKB/EXO1/H4C1/H3C12/RAD51/H3C10/TERT/H4C14/H4C13/H4C2/H4C6/H4C3/BRCA2/POLE2/SP100
GO_TISSUE_HOMEOSTASIS	GO_TISSUE_HOMEOSTASIS	71	0.291241	1.4189	0.0791367	0.187751	0.127951	496	tags=24%, list=13%, signal=21%	LTF/POTEE/CLRN1/POTEI/POTEJ/JCHAIN/VEGFA/POTEF/NOX4/TNFRSF11B/ITGB3/SERPINA3/IL6/LYZ/SPP1/TNFSF11/CCR2
GO_PRODUCTION_OF_MOLECULAR_MEDIATOR_OF_IMMUNE_RESPONSE	GO_PRODUCTION_OF_MOLECULAR_MEDIATOR_OF_IMMUNE_RESPONSE	67	0.297458	1.43988	0.0792181	0.187751	0.127951	2270	tags=85%, list=60%, signal=34%	FCGR2B/CLCF1/IL13RA2/SPON2/IL31RA/PTPN22/IL6/KLK3/GATA3/CCR2/EXO1/IL7R/CD28/CD36/IL10/SLC11A1/HMOX1/CD40LG/CD22/CD96/HLA-DQB1/POLQ/TNFRSF4/TGFB2/IL1R1/HLA-DRB1/BATF/XCL1/HFE/TBX21/GAPT/CD74/RSAD2/F2RL1/CLC/IFNB1/FCER1G/CGAS/ELANE/BST2/CLNK/KIR2DL4/IL18RAP/HLA-A/TRIM6/FCRL3/TCIRG1/JAK3/FGL2/TLR2/SCIMP/MZB1/TFRC/LACC1/B2M/TNFRSF14/CD40
GO_NITRIC_OXIDE_MEDIATED_SIGNAL_TRANSDUCTION	GO_NITRIC_OXIDE_MEDIATED_SIGNAL_TRANSDUCTION	13	0.453348	1.47982	0.0792317	0.187751	0.127951	1514	tags=77%, list=40%, signal=46%	VEGFA/THBS1/PDX1/NOS2/SPINK1/CD36/EGFR/FPR1/NDNF/NPY2R
GO_REGULATION_OF_GLUCOSE_METABOLIC_PROCESS	GO_REGULATION_OF_GLUCOSE_METABOLIC_PROCESS	18	0.417531	1.48796	0.0792541	0.187751	0.127951	1556	tags=72%, list=41%, signal=43%	PHLDA2/FOXA2/IGFBP3/IGF2/LEP/TFF3/IGFBP4/RUBCNL/SLC45A3/ENPP1/FBP1/GCG/SERPINA12
GO_NEGATIVE_REGULATION_OF_ENDOTHELIAL_CELL_APOPTOTIC_PROCESS	GO_NEGATIVE_REGULATION_OF_ENDOTHELIAL_CELL_APOPTOTIC_PROCESS	10	0.482283	1.4478	0.0797468	0.188737	0.128623	1715	tags=90%, list=46%, signal=49%	SERPINE1/GATA3/FGF21/TERT/ICAM1/ANGPTL4/NDNF/FGG/ANGPT1
GO_REGULATION_OF_POSITIVE_CHEMOTAXIS	GO_REGULATION_OF_POSITIVE_CHEMOTAXIS	11	0.468108	1.4586	0.0802469	0.18968	0.129266	420	tags=36%, list=11%, signal=32%	CXCL8/VEGFA/ANGPT2/CCR4
GO_ALPHA_AMINO_ACID_METABOLIC_PROCESS	GO_ALPHA_AMINO_ACID_METABOLIC_PROCESS	39	0.329683	1.43866	0.0802998	0.18968	0.129266	743	tags=33%, list=20%, signal=27%	IDO1/DPEP1/NOX4/AGXT/HGD/TDO2/BCAT1/NOS2/HDC/CARNS1/HPD/IL4I1/KMO
GO_REGULATION_OF_STRESS_ACTIVATED_PROTEIN_KINASE_SIGNALING_CASCADE	GO_REGULATION_OF_STRESS_ACTIVATED_PROTEIN_KINASE_SIGNALING_CASCADE	47	0.31641	1.438	0.0809674	0.190997	0.130163	980	tags=40%, list=26%, signal=30%	MMP8/FCGR2B/VEGFA/FGF19/DKK1/HAND2/PTPN22/PBK/WNT16/ROR2/TNFSF11/SLAMF1/LEP/FOXM1/NRK/CD40LG/EGFR/HGF/TGFB2
GO_DNA_REPLICATION_INITIATION	GO_DNA_REPLICATION_INITIATION	10	0.477076	1.43217	0.0810127	0.190997	0.130163	1462	tags=80%, list=39%, signal=49%	GMNC/CDC45/ORC1/CDC6/MCM10/CDK2/MCM2/POLE2
GO_POSITIVE_REGULATION_OF_NEURAL_PRECURSOR_CELL_PROLIFERATION	GO_POSITIVE_REGULATION_OF_NEURAL_PRECURSOR_CELL_PROLIFERATION	17	0.418648	1.47018	0.0813679	0.191473	0.130487	928	tags=47%, list=25%, signal=36%	OTP/DMRTA2/VEGFA/ASPM/MDK/LRP2/RASSF10/GLI1
GO_INTERLEUKIN_10_PRODUCTION	GO_INTERLEUKIN_10_PRODUCTION	22	0.38517	1.45748	0.081448	0.191473	0.130487	1097	tags=50%, list=29%, signal=36%	MMP8/IDO1/FCGR2B/LILRA5/IL6/CD28/CD40LG/PDCD1LG2/HGF/HLA-DRB1/XCL1
GO_POSITIVE_REGULATION_OF_INTERFERON_GAMMA_PRODUCTION	GO_POSITIVE_REGULATION_OF_INTERFERON_GAMMA_PRODUCTION	22	0.385062	1.45707	0.081448	0.191473	0.130487	1881	tags=82%, list=50%, signal=41%	PTPN22/CCR2/CD2/ISL1/SLAMF6/SLC11A1/TLR8/CD3E/BCL3/IL1R1/HLA-DPA1/HLA-DPB1/CRTAM/TXK/CD276/CD14/HMHB1/HLA-A
GO_MALE_SEX_DIFFERENTIATION	GO_MALE_SEX_DIFFERENTIATION	49	0.311314	1.43004	0.081761	0.192025	0.130864	835	tags=35%, list=22%, signal=27%	HOXD13/HOXA9/GATA4/WT1/BMP5/HOXA10/SDC1/SRY/ASPM/ROR2/KIF18A/GATA3/MMP14/BRIP1/LRP2/NKX2-1/GATA6
GO_NEURAL_TUBE_FORMATION	GO_NEURAL_TUBE_FORMATION	21	0.396892	1.47499	0.0818916	0.192148	0.130948	1610	tags=76%, list=43%, signal=44%	CTHRC1/ADM/BMP5/NODAL/TWIST1/CELSR1/ALX1/LRP2/TEAD2/ST14/TGFB2/STIL/FZD6/SHROOM3/FZD2/FOLR1
GO_DEVELOPMENT_OF_PRIMARY_FEMALE_SEXUAL_CHARACTERISTICS	GO_DEVELOPMENT_OF_PRIMARY_FEMALE_SEXUAL_CHARACTERISTICS	30	0.353416	1.44395	0.0825083	0.193161	0.131638	1062	tags=47%, list=28%, signal=34%	PTX3/WT1/RETN/VEGFA/MMP19/EREG/MMP14/LEP/AFP/VGF/CYP19A1/FST/ICAM1/CCDC182
GO_BONE_GROWTH	GO_BONE_GROWTH	11	0.467	1.45515	0.082716	0.193161	0.131638	833	tags=45%, list=22%, signal=36%	MMP13/STC1/CER1/LEP/FBLN5
GO_HOMOLOGOUS_CHROMOSOME_SEGREGATION	GO_HOMOLOGOUS_CHROMOSOME_SEGREGATION	11	0.466458	1.45346	0.082716	0.193161	0.131638	1013	tags=64%, list=27%, signal=47%	PTTG1/SGO1/ESPL1/MEIKIN/BRIP1/TRIP13/PLK1
GO_POSITIVE_REGULATION_OF_OXIDOREDUCTASE_ACTIVITY	GO_POSITIVE_REGULATION_OF_OXIDOREDUCTASE_ACTIVITY	11	0.466476	1.45351	0.082716	0.193161	0.131638	921	tags=55%, list=24%, signal=41%	EDN2/CYP27B1/VDR/AGTR1/IFNG/TERT
GO_PYRIDINE_CONTAINING_COMPOUND_METABOLIC_PROCESS	GO_PYRIDINE_CONTAINING_COMPOUND_METABOLIC_PROCESS	11	0.466735	1.45432	0.082716	0.193161	0.131638	743	tags=45%, list=20%, signal=37%	NNMT/IDO1/NAMPT/AOX1/KMO
GO_REGULATION_OF_REACTIVE_OXYGEN_SPECIES_METABOLIC_PROCESS	GO_REGULATION_OF_REACTIVE_OXYGEN_SPECIES_METABOLIC_PROCESS	41	0.322481	1.42988	0.0828905	0.193385	0.13179	1546	tags=59%, list=41%, signal=35%	HP/MMP8/PTX3/THBS1/NOX4/FPR2/AGTR1/LEP/MMP3/FOXM1/CD36/IFNG/IL10/FBLN5/EGFR/CAV1/ICAM1/CYP1B1/GADD45A/RAC2/ACOD1/BST1/F2RL1/UCP1
GO_COGNITION	GO_COGNITION	101	-0.316999	-3.7098	0.0833333	0.19405	0.132243	751	tags=55%, list=20%, signal=46%	SLC1A4/PRKCZ/PAK6/FGF13/NRXN1/GALR3/SLC8A2/TAC1/SHISA7/SLC17A7/NEUROD2/SCN2A/VIP/PAK5/PDE1B/RELN/CCK/GRIN2B/NTRK2/CAMK4/SLC24A2/PLCB1/RTL4/NRXN3/CALB1/TAFA2/MAPK8IP2/CUX2/SHC3/HRH3/ATP8A1/JAKMIP1/JPH4/NRGN/TBR1/NPAS4/SNAP25/KCNK4/CHRM1/GRIN2A/CPEB3/SHANK1/SLC12A5/SYT4/SHANK2/GRIN1/DRD1/BRINP1/CNTNAP2/SLC2A4/JPH3/HTR2A/DRD5/GABRA5/RASGRF1/GLP1R
GO_REGULATION_OF_CATION_TRANSMEMBRANE_TRANSPORT	GO_REGULATION_OF_CATION_TRANSMEMBRANE_TRANSPORT	97	-0.152633	-1.69995	0.0833333	0.19405	0.132243	684	tags=37%, list=18%, signal=31%	FGF13/KCNS1/SHISA7/PRKCE/RELN/GRIA2/GRIN2B/FXYD2/RGS9/ANK3/WNK2/RGS4/MAPK8IP2/KCNIP2/LRRC7/JPH4/DLG2/SNCA/KCNA1/KCNAB2/KCNS2/KCNIP3/RYR2/KCNC2/GRIN2A/SHANK1/CACNG2/DHRS7C/CACNG3/SHANK2/GRIN1/KCNJ11/DRD1/JPH3/OPRM1/RASGRF1
GO_ALPHA_AMINO_ACID_CATABOLIC_PROCESS	GO_ALPHA_AMINO_ACID_CATABOLIC_PROCESS	26	0.36644	1.4494	0.0837054	0.194732	0.132708	743	tags=38%, list=20%, signal=31%	IDO1/AGXT/HGD/TDO2/NOS2/HDC/CARNS1/HPD/IL4I1/KMO
GO_PLATELET_DEGRANULATION	GO_PLATELET_DEGRANULATION	52	0.306898	1.42036	0.0840336	0.195311	0.133103	1687	tags=63%, list=45%, signal=36%	TIMP1/SERPINE1/F13A1/VEGFA/THBS1/ORM1/RARRES2/ITGB3/SERPINA3/FN1/TAGLN2/IGF2/SERPINA1/SERPING1/ACTN1/CD36/HGF/TGFB2/SELP/APOH/BLK/PPBP/ISLR/PDGFA/FGG/CFD/TMSB4X/FCER1G/MMRN1/CTSW/PROS1/VWF/SRGN
GO_MONOSACCHARIDE_METABOLIC_PROCESS	GO_MONOSACCHARIDE_METABOLIC_PROCESS	43	0.322447	1.44667	0.084122	0.195331	0.133117	1556	tags=60%, list=41%, signal=36%	PHLDA2/FABP5/TFAP2B/FOXA2/PGK2/IGFBP3/PDX1/HK3/IGF2/LEP/G6PC2/FBP2/TFF3/IGFBP4/RUBCNL/OAS1/SLC45A3/UGT2B17/ENPP1/UGT2B7/RPEL1/FBP1/ONECUT1/ATF3/GCG/SERPINA12
GO_CHROMATIN_REMODELING_AT_CENTROMERE	GO_CHROMATIN_REMODELING_AT_CENTROMERE	26	0.365636	1.44621	0.0848214	0.196594	0.133977	1386	tags=62%, list=37%, signal=39%	H4C15/CENPA/HJURP/CENPK/CENPU/H4C1/OIP5/KNL1/H4C14/H4C13/CENPM/H4C2/CENPW/H4C6/H4C3/CENPI
GO_AMINO_ACID_IMPORT	GO_AMINO_ACID_IMPORT	10	-0.347259	-1.38878	0.0849057	0.196594	0.133977	2464	tags=90%, list=65%, signal=31%	SLC47A1/SLC7A3/ITGB1/SLC6A5/SLC1A4/SLC1A2/SLC17A7/RGS4/SLC1A6
GO_RESPONSE_TO_MINERALOCORTICOID	GO_RESPONSE_TO_MINERALOCORTICOID	10	-0.355618	-1.42221	0.0849057	0.196594	0.133977	1393	tags=80%, list=37%, signal=51%	MAOB/CYBA/HTR1B/NEFL/STAR/NPAS4/CSN1S1/UCN3
GO_DNA_TEMPLATED_TRANSCRIPTION_INITIATION	GO_DNA_TEMPLATED_TRANSCRIPTION_INITIATION	35	0.334762	1.42603	0.0854978	0.197779	0.134785	1375	tags=57%, list=36%, signal=37%	NKX2-5/H4C15/VDR/TWIST1/FOSL1/CCNB1/H4C1/CDK1/TEAD4/TEAD3/CDK4/TEAD2/E2F2/H4C14/H4C13/H4C2/CAVIN1/NR5A2/H4C6/H4C3
GO_CELLULAR_RESPONSE_TO_CAMP	GO_CELLULAR_RESPONSE_TO_CAMP	16	0.427251	1.48328	0.0856808	0.198016	0.134946	245	tags=25%, list=7%, signal=23%	STC1/WT1/NOX4/AQP9
GO_CHEMOKINE_PRODUCTION	GO_CHEMOKINE_PRODUCTION	23	0.381255	1.45571	0.0859729	0.198241	0.1351	1211	tags=57%, list=32%, signal=39%	CXCL6/S100A9/S100A8/IL6/TWIST1/SNAI2/MBP/IFNG/IL10/HMOX1/EPHA2/IL7/LBP
GO_HETEROTYPIC_CELL_CELL_ADHESION	GO_HETEROTYPIC_CELL_CELL_ADHESION	23	0.381486	1.4566	0.0859729	0.198241	0.1351	1693	tags=74%, list=45%, signal=41%	DSG2/ITGB3/ITGA5/CD2/ITGA4/IL1RN/MBP/IL10/CD58/RNASE10/LCK/SKAP1/LILRB2/CD44/FGG/ITGA7/CD200R1
GO_BILE_ACID_AND_BILE_SALT_TRANSPORT	GO_BILE_ACID_AND_BILE_SALT_TRANSPORT	10	0.473455	1.4213	0.0860759	0.198241	0.1351	1357	tags=70%, list=36%, signal=45%	ABCC3/AQP9/ABCB11/SLC10A6/SLC10A4/SLCO1B1/CEACAM1
GO_EAR_DEVELOPMENT	GO_EAR_DEVELOPMENT	75	0.284859	1.39686	0.0862423	0.198241	0.1351	772	tags=32%, list=20%, signal=26%	CHRNA9/HOXA2/CLRN1/CTHRC1/HOXA1/BMP5/NKX3-2/HMX3/TBX1/GJB2/TWIST1/OSR2/RDH10/STRA6/ROR2/PHOX2B/GATA3/CELSR1/CCNA2/HMX2/OTX1/SLC17A8/FREM2/DLX5
GO_RESPONSE_TO_ACID_CHEMICAL	GO_RESPONSE_TO_ACID_CHEMICAL	33	0.342498	1.4284	0.0862445	0.198241	0.1351	336	tags=21%, list=9%, signal=19%	COL3A1/COL1A1/COL1A2/COL4A1/VEGFA/COL5A2/PDX1
GO_REGULATION_OF_RESPONSE_TO_CYTOKINE_STIMULUS	GO_REGULATION_OF_RESPONSE_TO_CYTOKINE_STIMULUS	40	0.324612	1.42872	0.086262	0.198241	0.1351	2310	tags=90%, list=61%, signal=35%	MMP12/IL1R2/SOCS3/IL6/IL36RN/STAP1/SOCS1/CARD16/CASP4/IL1RN/RUNX1/IFNG/CAV1/IL1R1/H2BC11/CCL5/BIRC3/IL7/TXK/CD74/CASP1/F2RL1/ANGPT1/TNFRSF1A/SPHK1/CXCR4/TRIM6/GFI1/CD300LF/CASP8/TNFAIP3/TLR2/PARP9/IFNGR2/ECM1/ZBP1
GO_ORGAN_GROWTH	GO_ORGAN_GROWTH	44	0.320077	1.43319	0.0865892	0.198808	0.135486	1166	tags=43%, list=31%, signal=30%	MMP13/STC1/GATA4/NKX2-5/WT1/TBX20/CER1/CCNB1/LEP/CDK1/HAMP/CYP19A1/FBLN5/GATA6/GLI1/TGFB2/TP73/FGF10/IL7
GO_POSITIVE_REGULATION_OF_SMOOTH_MUSCLE_CELL_MIGRATION	GO_POSITIVE_REGULATION_OF_SMOOTH_MUSCLE_CELL_MIGRATION	19	0.401438	1.45708	0.087007	0.19958	0.136012	1572	tags=68%, list=42%, signal=40%	POSTN/CCN4/NOX4/S100A11/MDK/PDGFD/TERT/CCL5/IGFBP5/NRP1/P2RY6/ADAMTS1/DOCK5
GO_CELLULAR_OXIDANT_DETOXIFICATION	GO_CELLULAR_OXIDANT_DETOXIFICATION	23	0.37845	1.445	0.0871041	0.199617	0.136037	863	tags=43%, list=23%, signal=34%	HP/GPX8/S100A9/PXDNL/SOD2/HBG1/HBA1/CD36/FBLN5/ALOX5AP
GO_POSITIVE_REGULATION_OF_DNA_METABOLIC_PROCESS	GO_POSITIVE_REGULATION_OF_DNA_METABOLIC_PROCESS	33	0.341413	1.42387	0.0873362	0.199963	0.136273	1177	tags=48%, list=31%, signal=34%	WT1/NOX4/CLCF1/EYA4/IL6/PKIB/NEK2/AURKB/FOXM1/CD28/RAD51/EGFR/HGF/FGF10/CDK2/GREM1
GO_MORPHOGENESIS_OF_AN_EPITHELIAL_FOLD	GO_MORPHOGENESIS_OF_AN_EPITHELIAL_FOLD	11	0.460173	1.43388	0.0876543	0.200132	0.136388	1182	tags=64%, list=31%, signal=44%	HOXD13/BMP5/NODAL/RDH10/EGFR/FGF10/TP63
GO_MYELOID_CELL_DEVELOPMENT	GO_MYELOID_CELL_DEVELOPMENT	11	0.462328	1.44059	0.0876543	0.200132	0.136388	495	tags=36%, list=13%, signal=32%	LTF/RHAG/ANXA2/TNFSF11
GO_POSITIVE_REGULATION_OF_CD4_POSITIVE_ALPHA_BETA_T_CELL_ACTIVATION	GO_POSITIVE_REGULATION_OF_CD4_POSITIVE_ALPHA_BETA_T_CELL_ACTIVATION	11	0.46141	1.43773	0.0876543	0.200132	0.136388	1142	tags=64%, list=30%, signal=44%	ANXA1/SOCS1/CD80/IFNG/XCL1/MYB/NFKBIZ
GO_MEMBRANE_INVAGINATION	GO_MEMBRANE_INVAGINATION	20	0.392776	1.44318	0.0877598	0.200187	0.136426	537	tags=35%, list=14%, signal=30%	FCGR2B/IGLL5/THBS1/MARCO/MSR1/AURKB/STAP1
GO_OVULATION_CYCLE_PROCESS	GO_OVULATION_CYCLE_PROCESS	16	0.423956	1.47184	0.0880282	0.200613	0.136716	595	tags=38%, list=16%, signal=32%	PTX3/RETN/MMP19/EREG/LEP/AFP
GO_REGULATION_OF_CELLULAR_EXTRAVASATION	GO_REGULATION_OF_CELLULAR_EXTRAVASATION	15	0.425821	1.43546	0.0881643	0.200713	0.136784	1172	tags=67%, list=31%, signal=46%	CCR2/XG/ITGA4/MDK/PDGFD/SELP/IL1R1/ICAM1/PLVAP/PTGER4
GO_PHAGOCYTOSIS	GO_PHAGOCYTOSIS	85	0.277551	1.39153	0.0882353	0.200713	0.136784	815	tags=33%, list=22%, signal=26%	PTX3/FCGR2B/IGLL5/THBS1/MARCO/FPR2/VAV3/SPON2/ANXA1/ITGB3/MSR1/MYO1G/CD93/PLA2G5/CCR2/RAB34/SLAMF1/STAP1/FCN3/LEP/IL2RB/SIRPG/FCGR3A/TULP1/CD36/IFNG/CD3G/SLC11A1
GO_GLIOGENESIS	GO_GLIOGENESIS	91	0.268991	1.36233	0.0883249	0.200731	0.136797	1222	tags=45%, list=32%, signal=31%	LIF/CLCF1/AREG/FPR2/S100A9/ANXA1/S100A8/LAMB1/GSX2/IL6/ROR2/PHOX2B/CCR2/STAP1/MMP14/CDK1/OPALIN/CDKN2C/GPR157/IFNG/MDK/LRP2/NKX2-1/VIM/EGFR/NKX6-1/TERT/NCMAP/TGFB2/CNTN2/TP73/LAMC3/ROR1/MAG/MYB/C5AR1/FGF10/SLC45A3/GCM1/SH3TC2/BACE2
GO_NEURONAL_ACTION_POTENTIAL	GO_NEURONAL_ACTION_POTENTIAL	11	-0.332826	-1.35804	0.0885417	0.201038	0.137006	858	tags=64%, list=23%, signal=49%	SCN8A/SCN2A/SCN11A/ANK3/CACNA1I/KCNA1/DRD1
GO_RESPONSE_TO_ESTROGEN	GO_RESPONSE_TO_ESTROGEN	26	0.363861	1.43919	0.0892857	0.202537	0.138027	1029	tags=46%, list=27%, signal=34%	IGFBP2/CYP27B1/SLC34A2/TNFRSF11B/GAL/GATA3/MMP14/HMOX1/GATA6/LDHA/CAV1/CITED1
GO_PANCREAS_DEVELOPMENT	GO_PANCREAS_DEVELOPMENT	22	0.38287	1.44878	0.0893665	0.202537	0.138027	1516	tags=68%, list=40%, signal=41%	FOXA2/BMP5/ANXA1/PDX1/NKX3-2/IL6/IGF2/ISL1/GATA6/NKX6-1/FGF10/NR5A2/CELA1/MET/ONECUT1
GO_STRIATED_MUSCLE_CELL_APOPTOTIC_PROCESS	GO_STRIATED_MUSCLE_CELL_APOPTOTIC_PROCESS	10	0.471042	1.41405	0.0898734	0.203218	0.138491	789	tags=50%, list=21%, signal=40%	GATA4/NKX2-5/HAND2/GNGT1/MDK
GO_REGULATION_OF_LEUKOCYTE_DIFFERENTIATION	GO_REGULATION_OF_LEUKOCYTE_DIFFERENTIATION	78	0.27975	1.38392	0.0898876	0.203218	0.138491	1902	tags=67%, list=50%, signal=34%	IL36B/IL2RA/LTF/LIF/HOXA7/FCGR2B/ANXA1/ROR2/GATA3/TNFSF11/CCR2/CD2/SOCS1/MMP14/IL7R/CR1/CD80/CD28/SLAMF8/RUNX1/IFNG/MDK/CD101/HLA-DRB1/IL15/LILRB3/MYB/NFKBIZ/IL7/TBX21/FOXJ1/HLA-DOA/CEACAM1/CRTAM/LILRB2/CD74/IKZF3/TMEM176B/IL20/ZNF683/RUNX3/IFNB1/ZAP70/FANCD2/IRF1/FANCA/RHOH/HLA-B/TMEM176A/OCSTAMP/TNFRSF18/FCRL3
GO_AORTIC_VALVE_DEVELOPMENT	GO_AORTIC_VALVE_DEVELOPMENT	12	0.449129	1.42765	0.0899149	0.203218	0.138491	985	tags=58%, list=26%, signal=43%	GATA4/TBX20/TWIST1/GATA3/SNAI2/SNAI1/EMILIN1
GO_ESTABLISHMENT_OF_MITOTIC_SPINDLE_LOCALIZATION	GO_ESTABLISHMENT_OF_MITOTIC_SPINDLE_LOCALIZATION	11	0.457453	1.4254	0.0901235	0.203502	0.138685	1151	tags=64%, list=31%, signal=44%	CENPA/SPRY1/NDC80/ESPL1/NUSAP1/PLK1/FGF10
GO_G_PROTEIN_COUPLED_RECEPTOR_SIGNALING_PATHWAY_COUPLED_TO_CYCLIC_NUCLEOTIDE_SECOND_MESSENGER	GO_G_PROTEIN_COUPLED_RECEPTOR_SIGNALING_PATHWAY_COUPLED_TO_CYCLIC_NUCLEOTIDE_SECOND_MESSENGER	102	-0.181284	-2.17192	0.0909091	0.205088	0.139766	410	tags=30%, list=11%, signal=28%	GRM4/GRM3/GNAL/CRHR2/RXFP1/HRH3/MC4R/CHRM4/GABBR1/SSTR5/HTR6/GPR6/CHGA/CHRM1/SSTR3/HTR5A/SSTR4/UCN3/GPR26/FSHR/DRD1/HTR1E/GLP2R/HTR2C/SSTR2/HTR1A/HTR2A/OPRM1/DRD5/SSTR1/GLP1R
GO_ALPHA_BETA_T_CELL_DIFFERENTIATION	GO_ALPHA_BETA_T_CELL_DIFFERENTIATION	34	0.336963	1.42281	0.0910076	0.205122	0.139789	1764	tags=71%, list=47%, signal=38%	ANXA1/IL6/ITK/GATA3/SOCS1/SLAMF6/CD80/RUNX1/IFNG/EOMES/GPR18/BCL3/BATF/MYB/NFKBIZ/NKX2-3/PTGER4/TBX21/RSAD2/ZNF683/RUNX3/ZAP70/IRF1/LY9
GO_POSITIVE_REGULATION_OF_DNA_REPLICATION	GO_POSITIVE_REGULATION_OF_DNA_REPLICATION	11	0.457284	1.42487	0.091358	0.205723	0.140199	1169	tags=64%, list=31%, signal=44%	EREG/E2F7/E2F8/CDK1/EGFR/GLI1/CDK2
GO_MIDBRAIN_DEVELOPMENT	GO_MIDBRAIN_DEVELOPMENT	27	0.36006	1.4354	0.0926339	0.208405	0.142026	236	tags=22%, list=6%, signal=21%	OTX2/POTEE/EN1/H2BS1/FOXB1/DKK1
GO_SOMITE_DEVELOPMENT	GO_SOMITE_DEVELOPMENT	18	0.409362	1.45885	0.0932401	0.209577	0.142825	476	tags=33%, list=13%, signal=29%	MEOX2/FOXB1/GDF3/DKK1/MEOX1/ROR2
GO_REGULATION_OF_RECEPTOR_SIGNALING_PATHWAY_VIA_STAT	GO_REGULATION_OF_RECEPTOR_SIGNALING_PATHWAY_VIA_STAT	45	0.313191	1.41433	0.0933893	0.209721	0.142923	1190	tags=49%, list=32%, signal=34%	LIF/CLCF1/CSF2/IL31RA/SOCS3/IL6/SOCS2/ISL1/SOCS1/IL7R/LEP/IFNG/IL10/PRL/CAV1/BCL3/CCL5/IL15/IFNA6/IL22RA2/CYP1B1/GADD45A
GO_REGULATION_OF_NATURAL_KILLER_CELL_MEDIATED_IMMUNITY	GO_REGULATION_OF_NATURAL_KILLER_CELL_MEDIATED_IMMUNITY	13	0.444038	1.44943	0.0936375	0.210086	0.143172	1881	tags=92%, list=50%, signal=46%	LEP/SLAMF6/CD96/CEACAM1/CRTAM/NCR1/SH2D1A/HLA-B/CLNK/KIR2DL4/IL18RAP/HLA-A
GO_SOMATIC_RECOMBINATION_OF_IMMUNOGLOBULIN_GENE_SEGMENTS	GO_SOMATIC_RECOMBINATION_OF_IMMUNOGLOBULIN_GENE_SEGMENTS	10	0.469007	1.40794	0.0949367	0.212807	0.145026	1292	tags=70%, list=34%, signal=46%	CLCF1/EXO1/CD28/IL10/CD40LG/BATF/TBX21
GO_OUTFLOW_TRACT_MORPHOGENESIS	GO_OUTFLOW_TRACT_MORPHOGENESIS	25	0.366981	1.43007	0.0957207	0.214369	0.146091	1874	tags=80%, list=50%, signal=40%	PITX2/NKX2-5/VEGFA/TBX20/HAND2/TBX1/TWIST1/ISL1/LRP2/GATA6/TGFB2/NRP1/JAG1/NPY2R/FZD2/FOLR1/FOXC2/ELN/FZD1/ENG
GO_REGULATION_OF_LEUKOCYTE_MEDIATED_IMMUNITY	GO_REGULATION_OF_LEUKOCYTE_MEDIATED_IMMUNITY	66	0.289102	1.39563	0.0958763	0.214522	0.146195	2282	tags=83%, list=61%, signal=33%	CXCL6/FCGR2B/CD1A/CLCF1/IL13RA2/IL6/NOS2/GATA3/CCR2/STAP1/IL7R/LEP/SLAMF6/CR1/CD28/IL10/HMOX1/ADGRE2/CD96/CD1B/IL1R1/ICAM1/XCL1/HFE/C4BPA/RAC2/BLK/TBX21/FOXJ1/CEACAM1/CRTAM/NCR1/SH2D1A/RSAD2/F2RL1/CLC/IFNB1/FCER1G/BST2/HLA-B/C3/CLNK/KIR2DL4/IL18RAP/HLA-A/VAMP8/JAK3/CD1C/SCIMP/IL23R/PIK3R6/TFRC/B2M/CD40/CD300A
GO_NEURON_MIGRATION	GO_NEURON_MIGRATION	49	0.302787	1.39087	0.0964361	0.215383	0.146782	889	tags=37%, list=24%, signal=28%	COL3A1/VEGFA/TBX20/TLX3/FEZF1/ASPM/CCR4/TWIST1/CCKAR/PHOX2B/GATA3/CELSR1/OLIG3/MDK/NKX2-1/NKX6-1/ITGA3/BARHL2
GO_REGULATION_OF_EPITHELIAL_CELL_DIFFERENTIATION	GO_REGULATION_OF_EPITHELIAL_CELL_DIFFERENTIATION	49	0.302826	1.39105	0.0964361	0.215383	0.146782	1544	tags=55%, list=41%, signal=33%	MMP9/LIF/HOXA7/SERPINE1/VEGFA/CYP27B1/GDF3/VDR/NODAL/SPRY1/GATA3/SFRP4/RUNX1/IFNG/NKX6-1/CAV1/ZBED2/CITED1/TP63/OSR1/FOXJ1/CEACAM1/CTSK/JAG1/SPRED3/IL20/FRZB
GO_LIMBIC_SYSTEM_DEVELOPMENT	GO_LIMBIC_SYSTEM_DEVELOPMENT	30	-0.193563	-1.38038	0.0967742	0.215942	0.147163	833	tags=50%, list=22%, signal=39%	CDK5R1/NEFL/ANXA3/FGF13/RELN/NEUROD6/CDK5R2/LHX5/TBR1/KCNA1/SLC32A1/HTR5A/FEZF2/DRD1/CNTNAP2
GO_REGULATION_OF_LIPID_METABOLIC_PROCESS	GO_REGULATION_OF_LIPID_METABOLIC_PROCESS	91	0.265773	1.34603	0.0974619	0.217039	0.147911	941	tags=36%, list=25%, signal=28%	FABP5/ADM/CYP27B1/FGF19/G0S2/BMP5/FPR2/HCAR2/VAV3/ANXA1/RARRES2/VDR/SOCS3/ABCB11/SERPINA3/TWIST1/SOCS2/GAL/RDH10/AGTR1/CISH/SOCS1/LEP/SNAI2/RAB38/CD36/IFNG/CDK4/PLIN2/FGF21/SNAI1/CHRM5/CAV1
GO_POSITIVE_REGULATION_OF_MORPHOGENESIS_OF_AN_EPITHELIUM	GO_POSITIVE_REGULATION_OF_MORPHOGENESIS_OF_AN_EPITHELIUM	10	0.467363	1.40301	0.0974684	0.217039	0.147911	789	tags=50%, list=21%, signal=40%	LIF/VEGFA/HOXB7/GATA3/MDK
GO_RESPONSE_TO_COLD	GO_RESPONSE_TO_COLD	11	0.455242	1.41851	0.0975309	0.217039	0.147911	189	tags=27%, list=5%, signal=26%	TRPM8/CXCL10/ADM
GO_METAL_ION_HOMEOSTASIS	GO_METAL_ION_HOMEOSTASIS	198	0.22948	1.2616	0.0979021	0.217441	0.148184	822	tags=27%, list=22%, signal=23%	SAA1/CHRNA9/CCL7/LTF/STC1/TRPM8/CXCL10/RHAG/SCNN1B/CXCL9/CXCL11/TFAP2B/ADM/EDN2/CYP27B1/CCL23/FPR2/REG1A/CCL11/S100A9/BDKRB2/FAM20A/SCNN1G/PRND/VDR/S100A8/MCUB/STEAP3/CCR4/GPR174/TNFSF11/CCR2/CXCR3/P2RY10/AGTR1/XCR1/CCL13/PTGER2/PTGIR/GPR65/STEAP1/CCR8/FASLG/FFAR1/GPR157/CXCR6/F2RL2/CD36/HAMP/IFNG/SLC11A1/HMOX1/BDKRB1/CD52
GO_MUSCLE_ORGAN_MORPHOGENESIS	GO_MUSCLE_ORGAN_MORPHOGENESIS	25	0.366551	1.4284	0.097973	0.217441	0.148184	379	tags=24%, list=10%, signal=22%	COL3A1/LIF/NKX2-5/SHOX2/TBX20/TBX1
GO_STRIATED_MUSCLE_CONTRACTION	GO_STRIATED_MUSCLE_CONTRACTION	40	0.321836	1.4165	0.0979766	0.217441	0.148184	190	tags=18%, list=5%, signal=17%	STC1/GATA4/NKX2-5/DSG2/MYBPH/CHRNA1/STAC
GO_ENDOCRINE_PANCREAS_DEVELOPMENT	GO_ENDOCRINE_PANCREAS_DEVELOPMENT	14	0.429433	1.42886	0.0984394	0.218271	0.14875	862	tags=50%, list=23%, signal=39%	FOXA2/BMP5/ANXA1/PDX1/IL6/GATA6/NKX6-1
GO_REGULATION_OF_ADAPTIVE_IMMUNE_RESPONSE	GO_REGULATION_OF_ADAPTIVE_IMMUNE_RESPONSE	49	0.302382	1.38901	0.0985325	0.218281	0.148757	1559	tags=59%, list=41%, signal=35%	FCGR2B/CD1A/CLCF1/ANXA1/IL6/GATA3/CCR2/IL7R/CR1/CD80/CD28/IL10/SLC11A1/CD48/CD1B/IL1R1/XCL1/NFKBIZ/HFE/C4BPA/TBX21/FOXJ1/SKAP1/CEACAM1/CD274/RSAD2/CLC/IFNB1/FCER1G
GO_ELECTRON_TRANSPORT_CHAIN	GO_ELECTRON_TRANSPORT_CHAIN	20	0.389149	1.42986	0.0993072	0.219652	0.149691	937	tags=45%, list=25%, signal=34%	IDO1/C15orf48/NOX4/LOXL2/CCNB1/CDK1/AOX1/CYP19A1/NDUFA4L2
GO_NEGATIVE_REGULATION_OF_CELL_CYCLE_G1_S_PHASE_TRANSITION	GO_NEGATIVE_REGULATION_OF_CELL_CYCLE_G1_S_PHASE_TRANSITION	27	0.354982	1.41515	0.0993304	0.219652	0.149691	1190	tags=56%, list=32%, signal=38%	E2F7/CCNB1/CDC25C/GTSE1/E2F8/CDK1/AURKA/CDKN2C/WEE1/CDK4/SUSD2/GPNMB/CDK2/CDKN2A/GADD45A
GO_SOMATIC_DIVERSIFICATION_OF_IMMUNE_RECEPTORS	GO_SOMATIC_DIVERSIFICATION_OF_IMMUNE_RECEPTORS	12	0.445906	1.4174	0.0996355	0.220041	0.149956	1292	tags=67%, list=34%, signal=44%	CLCF1/EXO1/CD28/IL10/CD40LG/POLQ/BATF/TBX21
GO_NEGATIVE_REGULATION_OF_IMMUNE_RESPONSE	GO_NEGATIVE_REGULATION_OF_IMMUNE_RESPONSE	45	0.310572	1.40251	0.0996852	0.220041	0.149956	1357	tags=51%, list=36%, signal=33%	COL3A1/IL2RA/FCGR2B/MMP12/IL13RA2/ANXA1/LGALS3/CCR2/IL7R/CR1/SERPING1/SLAMF8/IL10/HMOX1/CD96/TGFB2/HLA-DRB1/XCL1/HFE/C4BPA/TBX21/FOXJ1/CEACAM1
GO_REGULATION_OF_HYDROLASE_ACTIVITY	GO_REGULATION_OF_HYDROLASE_ACTIVITY	299	0.215575	1.22916	0.0999001	0.220318	0.150145	1161	tags=36%, list=31%, signal=27%	MMP9/PI3/CCL7/LTF/COL6A3/TIMP1/PTX3/DPEP1/CCL20/SERPINE1/SPOCD1/PCOLCE/VEGFA/TFPI2/DEPDC1/TFAP2B/THBS1/TNFSF14/MAGEA3/CCL23/SERPINB2/CCL11/S100A9/ANXA2/SPINK8/BIRC5/VAV3/ANXA1/IGFBP3/S100A8/SERPINH1/SERPINA3/LGALS3/ITK/COL4A3/FN1/NODAL/PLAUR/CFAP100/SPRY1/CST2/RARRES1/PLA2G5/SH2D4A/SERPINA5/PTTG1/ITIH1/CSTA/AGTR1/IQGAP3/SERPINA1/CFAP73/DEPDC1B/CARD16/CCL18/NPNT/SPINK1/SLPI/TNFAIP8/GZMA/CCL13/NCAP…
GO_POSITIVE_REGULATION_OF_NEURON_PROJECTION_DEVELOPMENT	GO_POSITIVE_REGULATION_OF_NEURON_PROJECTION_DEVELOPMENT	72	-0.15386	-1.49021	0.1	0.220341	0.15016	670	tags=38%, list=18%, signal=31%	NEURL1/L1CAM/PAK3/RELN/CDKL5/NTRK2/ISLR2/PLK5/RIMS1/CUX2/LRRC7/SYT1/CPNE9/RIMS2/SYT2/PACSIN1/TRPC5/CPEB3/SHANK1/RASAL1/FUT9/SYT4/SHANK2/NEGR1/CPNE6/SERPINI1/ALKAL1
GO_CELLULAR_RESPONSE_TO_TOXIC_SUBSTANCE	GO_CELLULAR_RESPONSE_TO_TOXIC_SUBSTANCE	26	0.359148	1.42055	0.100446	0.221126	0.150696	863	tags=42%, list=23%, signal=33%	HP/GPX8/S100A9/PXDNL/SOD2/ADH4/HBG1/HBA1/CD36/FBLN5/ALOX5AP
GO_DETECTION_OF_VISIBLE_LIGHT	GO_DETECTION_OF_VISIBLE_LIGHT	13	-0.3254	-1.46515	0.100592	0.221161	0.15072	847	tags=62%, list=22%, signal=48%	ATP8A2/GPR52/CNGB1/PPEF1/OPN4/RGR/RS1/GUCA1C
GO_NEURAL_PRECURSOR_CELL_PROLIFERATION	GO_NEURAL_PRECURSOR_CELL_PROLIFERATION	39	0.320776	1.3998	0.100642	0.221161	0.15072	1173	tags=46%, list=31%, signal=32%	OTP/DMRTA2/IGF2BP1/VEGFA/MELK/ASPM/TAFA3/KIF14/TEAD3/SHCBP1/FABP7/MDK/LRP2/RASSF10/GLI1/HHIP/C5AR1/SIX3
GO_AMINOGLYCAN_METABOLIC_PROCESS	GO_AMINOGLYCAN_METABOLIC_PROCESS	43	0.312714	1.403	0.101998	0.223787	0.152509	1060	tags=40%, list=28%, signal=29%	GALNT5/CHI3L1/FMOD/LUM/CHI3L2/HS3ST3B1/SDC1/HSPG2/ITIH1/HS3ST3A1/BGN/HMMR/GPC3/DCN/HGF/B3GNT7/IL15
GO_RESPONSE_TO_MONOSACCHARIDE	GO_RESPONSE_TO_MONOSACCHARIDE	41	0.314811	1.39587	0.102019	0.223787	0.152509	1041	tags=41%, list=28%, signal=30%	GATA4/COL6A2/THBS1/NOX4/FOXA2/ANGPT2/PDX1/NAMPT/COL4A3/LEP/NKX6-1/GJD3/FGF21/LDHA/LGALS1/ICAM1/HLA-DRB1
GO_REGULATION_OF_HEART_GROWTH	GO_REGULATION_OF_HEART_GROWTH	18	0.403202	1.4369	0.102564	0.224274	0.152841	1034	tags=50%, list=27%, signal=36%	NKX2-5/WT1/TBX20/CCNB1/CDK1/HAMP/GATA6/GLI1/TP73
GO_LYMPHOCYTE_COSTIMULATION	GO_LYMPHOCYTE_COSTIMULATION	21	0.384572	1.42921	0.102653	0.224274	0.152841	1633	tags=71%, list=43%, signal=41%	TNFSF14/DPP4/ICOS/CD80/CD28/CD40LG/PDCD1LG2/CD3E/CAV1/LGALS1/LCK/CCR7/CD274/PDCD1/CD5
GO_NATURAL_KILLER_CELL_ACTIVATION	GO_NATURAL_KILLER_CELL_ACTIVATION	21	0.385358	1.43213	0.102653	0.224274	0.152841	1554	tags=71%, list=41%, signal=42%	ULBP1/PTPN22/ULBP3/CD2/LEP/ULBP2/IL15/IFNA6/KLRF2/SLAMF7/IFNA13/NCR1/ZNF683/ELF4/IFNB1
GO_REGULATION_OF_CARDIAC_MUSCLE_TISSUE_DEVELOPMENT	GO_REGULATION_OF_CARDIAC_MUSCLE_TISSUE_DEVELOPMENT	21	0.384731	1.4298	0.102653	0.224274	0.152841	1177	tags=52%, list=31%, signal=36%	NKX2-5/FGF3/TBX20/DKK1/CCNB1/CDK1/HAMP/GATA6/GLI1/TP73/GREM1
GO_B_CELL_ACTIVATION	GO_B_CELL_ACTIVATION	63	0.288927	1.38483	0.102697	0.224274	0.152841	1595	tags=59%, list=42%, signal=34%	CD70/FCGR2B/IGLL5/CLCF1/VAV3/IL6/EXO1/MMP14/IL7R/CD28/ITGA4/SLAMF8/IL10/CD40LG/CD22/LGALS1/TNFRSF4/BCL3/BATF/IL11/IFNA6/NKX2-3/IL7/BLK/CD79B/AHR/TBX21/GAPT/FOXJ1/IFNA13/CD74/IKZF3/BST1/ONECUT1/IFNB1/BANK1/ZAP70
GO_KIDNEY_MORPHOGENESIS	GO_KIDNEY_MORPHOGENESIS	26	0.357399	1.41364	0.103795	0.226469	0.154337	1310	tags=54%, list=35%, signal=35%	HOXD11/LIF/WT1/VEGFA/HOXB7/GATA3/NPNT/GPC3/CITED1/SIX2/FGF10/GREM1/OSR1/FOXJ1
GO_POSITIVE_REGULATION_OF_TRANSMEMBRANE_RECEPTOR_PROTEIN_SERINE_THREONINE_KINASE_SIGNALING_PATHWAY	GO_POSITIVE_REGULATION_OF_TRANSMEMBRANE_RECEPTOR_PROTEIN_SERINE_THREONINE_KINASE_SIGNALING_PATHWAY	28	0.351776	1.41445	0.103982	0.226678	0.154479	1214	tags=50%, list=32%, signal=34%	GATA4/GDF15/THBS1/GDF3/BMP5/NODAL/TTK/NPNT/GPC3/TGFB2/CITED1/GDF5/HFE/SLC2A10
GO_POSITIVE_REGULATION_OF_ORGAN_GROWTH	GO_POSITIVE_REGULATION_OF_ORGAN_GROWTH	14	0.426634	1.41955	0.104442	0.227115	0.154777	1166	tags=57%, list=31%, signal=40%	WT1/TBX20/CCNB1/CDK1/HAMP/GATA6/GLI1/IL7
GO_NEUROBLAST_PROLIFERATION	GO_NEUROBLAST_PROLIFERATION	16	0.41674	1.44679	0.10446	0.227115	0.154777	400	tags=31%, list=11%, signal=28%	OTP/DMRTA2/VEGFA/ASPM/TAFA3
GO_REGULATION_OF_PROTEIN_MATURATION	GO_REGULATION_OF_PROTEIN_MATURATION	16	0.417194	1.44836	0.10446	0.227115	0.154777	1092	tags=56%, list=29%, signal=40%	SERPINE1/THBS1/MAGEA3/IL1R2/CARD16/MMP14/CNTN2/CST7/BIRC3
GO_PROTEIN_CONTAINING_COMPLEX_REMODELING	GO_PROTEIN_CONTAINING_COMPLEX_REMODELING	10	0.46474	1.39513	0.105063	0.228225	0.155534	512	tags=30%, list=14%, signal=26%	PLA2G2A/PLA2G5/AGTR1
GO_EOSINOPHIL_MIGRATION	GO_EOSINOPHIL_MIGRATION	13	0.436729	1.42557	0.105642	0.228675	0.15584	1349	tags=69%, list=36%, signal=45%	CCL7/CCL11/LGALS3/CCL13/CCL26/CCL5/CCL1/PTGER4/CCL2
GO_NEGATIVE_REGULATION_OF_ADAPTIVE_IMMUNE_RESPONSE	GO_NEGATIVE_REGULATION_OF_ADAPTIVE_IMMUNE_RESPONSE	13	0.435918	1.42293	0.105642	0.228675	0.15584	1554	tags=77%, list=41%, signal=45%	FCGR2B/IL7R/CR1/XCL1/HFE/C4BPA/TBX21/FOXJ1/CEACAM1/IFNB1
GO_NEGATIVE_REGULATION_OF_INNATE_IMMUNE_RESPONSE	GO_NEGATIVE_REGULATION_OF_INNATE_IMMUNE_RESPONSE	13	0.436218	1.42391	0.105642	0.228675	0.15584	2130	tags=100%, list=57%, signal=44%	MMP12/CR1/SERPING1/SLAMF8/CD96/CEACAM1/ACOD1/HLA-B/KIR2DL4/VSIG4/HLA-A/NMI/TNFAIP3
GO_RNA_LOCALIZATION	GO_RNA_LOCALIZATION	13	0.435441	1.42137	0.105642	0.228675	0.15584	127	tags=23%, list=3%, signal=22%	IGF2BP3/IGF2BP2/IGF2BP1
GO_POSITIVE_REGULATION_OF_BLOOD_PRESSURE	GO_POSITIVE_REGULATION_OF_BLOOD_PRESSURE	14	-0.29612	-1.38892	0.106509	0.230145	0.156842	1384	tags=71%, list=37%, signal=45%	CYBA/ADRA1D/TBXA2R/CNR1/ADRA1A/SPX/TACR3/CARTPT/DRD5/GLP1R
GO_VISUAL_BEHAVIOR	GO_VISUAL_BEHAVIOR	14	-0.291458	-1.36705	0.106509	0.230145	0.156842	695	tags=57%, list=18%, signal=47%	SLC1A2/PDE1B/CCK/TAFA2/OPN4/GRIN2A/GRIN1/DRD1
GO_NEGATIVE_REGULATION_OF_TRANSMEMBRANE_TRANSPORT	GO_NEGATIVE_REGULATION_OF_TRANSMEMBRANE_TRANSPORT	28	0.350427	1.40903	0.108407	0.234016	0.15948	1212	tags=50%, list=32%, signal=34%	MMP9/FABP5/THBS1/TWIST1/TCAF2/SLN/LEP/KCNE4/HAMP/KCNE1B/CAV1/KCNE3/ENPP1/OSR1
GO_FILOPODIUM_ASSEMBLY	GO_FILOPODIUM_ASSEMBLY	10	-0.33768	-1.35047	0.108491	0.234016	0.15948	2500	tags=60%, list=66%, signal=20%	VSTM5/NEURL1/DNM3/PPP1R16B/DMTN/ARHGAP44
GO_REGULATION_OF_MULTI_ORGANISM_PROCESS	GO_REGULATION_OF_MULTI_ORGANISM_PROCESS	23	0.365283	1.39473	0.108597	0.234041	0.159497	681	tags=35%, list=18%, signal=29%	TIMP1/VEGFA/ANXA2/PAEP/NODAL/APELA/SPINK1/AURKA
GO_ALPHA_BETA_T_CELL_ACTIVATION_INVOLVED_IN_IMMUNE_RESPONSE	GO_ALPHA_BETA_T_CELL_ACTIVATION_INVOLVED_IN_IMMUNE_RESPONSE	22	0.375247	1.41993	0.109729	0.236272	0.161017	1292	tags=59%, list=34%, signal=39%	ANXA1/IL6/GATA3/SLAMF6/CD80/IFNG/EOMES/BCL3/BATF/MYB/NFKBIZ/PTGER4/TBX21
GO_PEPTIDE_METABOLIC_PROCESS	GO_PEPTIDE_METABOLIC_PROCESS	70	0.282032	1.3702	0.110196	0.23707	0.161561	1319	tags=47%, list=35%, signal=31%	IGF2BP3/DPEP1/IGF2BP2/IGF2BP1/THBS1/ZAR1/IL6/EIF3CL/ENPEP/ANPEP/RPS4Y2/NIBAN1/ACE/CARNS1/CD28/TYMS/IFNG/CDK4/VIM/EGFR/BARHL2/BCL3/PLEKHN1/AEBP1/CCL5/EIF2S3B/CGA/GZMB/IGFBP5/BACE2/ANG/RPL39L/CPA3
GO_NEGATIVE_REGULATION_OF_COAGULATION	GO_NEGATIVE_REGULATION_OF_COAGULATION	25	0.362031	1.41078	0.11036	0.237217	0.161661	1681	tags=68%, list=45%, signal=38%	SERPINE1/PLAU/THBS1/SERPINB2/PLAT/ANXA2/PLAUR/SERPING1/THBD/FAP/APOH/TFPI/CEACAM1/PDGFA/FGG/ADAMTS18/PROS1
GO_REGULATION_OF_PLASMA_LIPOPROTEIN_PARTICLE_LEVELS	GO_REGULATION_OF_PLASMA_LIPOPROTEIN_PARTICLE_LEVELS	20	0.386098	1.41864	0.110855	0.238071	0.162244	899	tags=40%, list=24%, signal=31%	PLA2G2A/ANXA2/MSR1/PLA2G5/AGTR1/CD36/HMOX1/FGF21
GO_SENSORY_PERCEPTION_OF_MECHANICAL_STIMULUS	GO_SENSORY_PERCEPTION_OF_MECHANICAL_STIMULUS	63	0.284453	1.36338	0.110996	0.238166	0.162309	409	tags=21%, list=11%, signal=19%	COL1A1/CHRNA9/PAX3/CLRN1/HOXA1/EPYC/OTOR/BIRC5/EYA4/COL4A3/TBX1/CEACAM16/GJB2
GO_CELLULAR_RESPONSE_TO_ESTRADIOL_STIMULUS	GO_CELLULAR_RESPONSE_TO_ESTRADIOL_STIMULUS	12	-0.323597	-1.39431	0.111732	0.239537	0.163242	187	tags=33%, list=5%, signal=32%	SSTR3/SSTR2/SSTR1/MYOD1
GO_CELLULAR_AMINO_ACID_METABOLIC_PROCESS	GO_CELLULAR_AMINO_ACID_METABOLIC_PROCESS	44	0.308088	1.37951	0.111932	0.239758	0.163393	743	tags=32%, list=20%, signal=26%	IDO1/DPEP1/NOX4/AGXT/HGD/TDO2/BCAT1/NOS2/DPYD/HDC/CARNS1/HPD/IL4I1/KMO
GO_PROSTATE_GLAND_MORPHOGENESIS	GO_PROSTATE_GLAND_MORPHOGENESIS	10	0.458286	1.37576	0.112658	0.241102	0.164309	1182	tags=60%, list=31%, signal=41%	HOXB13/HOXD13/FOXA1/TNC/FGF10/TP63
GO_CELL_MIGRATION_INVOLVED_IN_SPROUTING_ANGIOGENESIS	GO_CELL_MIGRATION_INVOLVED_IN_SPROUTING_ANGIOGENESIS	20	0.384411	1.41245	0.113164	0.241974	0.164903	308	tags=25%, list=8%, signal=23%	MEOX2/SRPX2/VEGFA/THBS1/ANXA1
GO_POSITIVE_REGULATION_OF_PROTEIN_LOCALIZATION_TO_NUCLEUS	GO_POSITIVE_REGULATION_OF_PROTEIN_LOCALIZATION_TO_NUCLEUS	17	0.397846	1.39713	0.114387	0.244376	0.166541	1013	tags=53%, list=27%, signal=39%	LIF/GTSE1/LEP/CDK1/NGFR/IFNG/TERT/PYHIN1/PLK1
GO_SIGNAL_TRANSDUCTION_INVOLVED_IN_CELL_CYCLE_CHECKPOINT	GO_SIGNAL_TRANSDUCTION_INVOLVED_IN_CELL_CYCLE_CHECKPOINT	19	0.390315	1.41671	0.114849	0.24493	0.166918	1190	tags=58%, list=32%, signal=40%	E2F7/CCNB1/CDC25C/GTSE1/E2F8/CDK1/AURKA/DTL/PLK1/CDK2/GADD45A
GO_DNA_METHYLATION_OR_DEMETHYLATION	GO_DNA_METHYLATION_OR_DEMETHYLATION	16	0.406088	1.40981	0.115023	0.24493	0.166918	1444	tags=69%, list=38%, signal=43%	WT1/GATA3/H1-8/CTCFL/APOBEC3B/APOBEC3D/APOBEC3C/APOBEC3G/APOBEC3F/ZFP57/APOBEC3A
GO_DNA_MODIFICATION	GO_DNA_MODIFICATION	16	0.406088	1.40981	0.115023	0.24493	0.166918	1444	tags=69%, list=38%, signal=43%	WT1/GATA3/H1-8/CTCFL/APOBEC3B/APOBEC3D/APOBEC3C/APOBEC3G/APOBEC3F/ZFP57/APOBEC3A
GO_SUBSTRATE_ADHESION_DEPENDENT_CELL_SPREADING	GO_SUBSTRATE_ADHESION_DEPENDENT_CELL_SPREADING	28	0.34424	1.38415	0.115044	0.24493	0.166918	789	tags=36%, list=21%, signal=28%	POSTN/PDPN/ITGB3/LAMB1/FN1/GBP1/KIF14/LAMC1/ITGA4/MDK
GO_RECEPTOR_SIGNALING_PATHWAY_VIA_STAT	GO_RECEPTOR_SIGNALING_PATHWAY_VIA_STAT	49	0.294971	1.35497	0.115304	0.24527	0.16715	1190	tags=47%, list=32%, signal=33%	LIF/CLCF1/CSF2/IL31RA/SOCS3/IL6/SOCS2/CCR2/ISL1/SOCS1/IL7R/LEP/IFNG/IL10/PRL/CAV1/BCL3/CCL5/IL15/IFNA6/IL22RA2/CYP1B1/GADD45A
GO_NUCLEOBASE_CONTAINING_SMALL_MOLECULE_CATABOLIC_PROCESS	GO_NUCLEOBASE_CONTAINING_SMALL_MOLECULE_CATABOLIC_PROCESS	12	0.438394	1.39353	0.115431	0.245329	0.16719	1444	tags=75%, list=38%, signal=46%	DPYD/APOBEC3B/TYMP/APOBEC3D/UPP1/APOBEC3C/APOBEC3G/APOBEC3F/APOBEC3A
GO_REGULATION_OF_DNA_RECOMBINATION	GO_REGULATION_OF_DNA_RECOMBINATION	22	0.372169	1.40829	0.116516	0.247232	0.168486	2270	tags=95%, list=60%, signal=38%	CLCF1/H1-5/H1-3/IL7R/CD28/H1-8/IL10/RAD51/PARPBP/POLQ/RAD51AP1/TBX21/RMI2/CGAS/KPNA2/H1-4/TIMELESS/CHEK1/FANCB/TFRC/CD40
GO_ANATOMICAL_STRUCTURE_HOMEOSTASIS	GO_ANATOMICAL_STRUCTURE_HOMEOSTASIS	112	0.250421	1.30277	0.116583	0.247232	0.168486	498	tags=21%, list=13%, signal=19%	LTF/POTEE/CLRN1/LOX/POTEI/POTEJ/JCHAIN/VEGFA/POTEF/H4C15/CHRNA1/NOX4/TNFRSF11B/ITGB3/SERPINA3/IL6/LYZ/PKIB/NEK2/SPP1/AURKB/TNFSF11/CCR2/EXO1
GO_REGULATION_OF_ERBB_SIGNALING_PATHWAY	GO_REGULATION_OF_ERBB_SIGNALING_PATHWAY	20	0.381653	1.40231	0.116628	0.247232	0.168486	424	tags=30%, list=11%, signal=27%	MMP9/AREG/EREG/GPRC5A/PLAUR/SPRY1
GO_POSITIVE_REGULATION_OF_INTERLEUKIN_1_PRODUCTION	GO_POSITIVE_REGULATION_OF_INTERLEUKIN_1_PRODUCTION	18	0.395452	1.40927	0.117716	0.24912	0.169773	1001	tags=44%, list=27%, signal=33%	SAA1/ORM1/LILRA5/IL6/ISL1/IFNG/TLR8/PYHIN1
GO_POSITIVE_REGULATION_OF_CARDIOCYTE_DIFFERENTIATION	GO_POSITIVE_REGULATION_OF_CARDIOCYTE_DIFFERENTIATION	10	0.45597	1.36881	0.117722	0.24912	0.169773	1177	tags=60%, list=31%, signal=41%	GATA4/NKX2-5/HAMP/GATA6/TGFB2/GREM1
GO_POSITIVE_REGULATION_OF_DEFENSE_RESPONSE	GO_POSITIVE_REGULATION_OF_DEFENSE_RESPONSE	101	0.255074	1.30512	0.118182	0.249879	0.17029	1270	tags=43%, list=34%, signal=29%	PLA2G2A/MMP8/IDO1/SERPINE1/CCN4/MMP12/FPR2/EREG/S100A9/LILRA5/S100A8/MUC3A/IL6/TAFA3/GBP5/PLA2G5/TNFSF11/CCR2/AGTR1/STAP1/OSMR/SLAMF6/CD28/IFNG/MDK/CLEC4C/CLEC10A/EGFR/TLR8/S100A12/PYHIN1/PLSCR1/CCL5/CCL1/IL15/NFKBIZ/CTSC/PTGER4/LBP/FCN1/C2CD4A/CLEC4D/CCR7
GO_POSITIVE_REGULATION_OF_MOLECULAR_FUNCTION	GO_POSITIVE_REGULATION_OF_MOLECULAR_FUNCTION	406	0.204221	1.18626	0.118881	0.251141	0.171151	1216	tags=36%, list=32%, signal=27%	SAA1/MMP9/HMGA2/CHI3L1/CCL7/LTF/HOXA3/MMP8/GDF15/MAGEC2/CCL20/CTHRC1/PCOLCE/VEGFA/DEPDC1/THBS1/STAC/EDN2/CYP27B1/NOX4/CCL23/AREG/DKK1/FPR2/EREG/HAND2/GPRC5A/CCL11/S100A9/ANXA2/FAM20A/VAV3/VDR/LILRA5/S100A8/ITGB3/UBE2C/CDC20/PDX1/IL6/ITK/COL4A3/EBF2/FN1/NODAL/PKIB/PLAUR/NEK2/NOS2/TWIST1/GUCA2A/PLA2G5/PBK/GAL/CSF3/ROR2/AURKB/FOSL1/GATA3/TNFSF11/CCR2/CCNB1/AGTR1/IL1RAP/IGF2/IQGAP3/STAP1/CENPE/ISL1/D…
GO_NEGATIVE_REGULATION_OF_MEGAKARYOCYTE_DIFFERENTIATION	GO_NEGATIVE_REGULATION_OF_MEGAKARYOCYTE_DIFFERENTIATION	10	0.455383	1.36705	0.118987	0.25115	0.171157	1825	tags=90%, list=48%, signal=47%	H4C15/H4C1/H4C14/H4C13/H4C2/H4C6/H4C3/H4C11/H4C4
GO_MAINTENANCE_OF_CELL_NUMBER	GO_MAINTENANCE_OF_CELL_NUMBER	29	0.340283	1.38356	0.11978	0.252306	0.171945	392	tags=24%, list=10%, signal=22%	HMGA2/LIF/IGF2BP1/ELF5/LOXL2/ASPM/NODAL
GO_DNA_BIOSYNTHETIC_PROCESS	GO_DNA_BIOSYNTHETIC_PROCESS	30	0.339431	1.38681	0.119912	0.252306	0.171945	969	tags=43%, list=26%, signal=32%	LOX/NOX4/PKIB/NEK2/PCLAF/AURKB/TK1/CENPF/TYMS/DTL/TERT/HGF/POLQ
GO_POSITIVE_REGULATION_OF_STRESS_ACTIVATED_PROTEIN_KINASE_SIGNALING_CASCADE	GO_POSITIVE_REGULATION_OF_STRESS_ACTIVATED_PROTEIN_KINASE_SIGNALING_CASCADE	38	0.315948	1.37599	0.119914	0.252306	0.171945	692	tags=32%, list=18%, signal=26%	MMP8/FCGR2B/VEGFA/FGF19/DKK1/HAND2/WNT16/ROR2/TNFSF11/SLAMF1/LEP/NRK
GO_OLIGODENDROCYTE_DEVELOPMENT	GO_OLIGODENDROCYTE_DEVELOPMENT	16	-0.264126	-1.31707	0.12	0.252306	0.171945	2778	tags=88%, list=74%, signal=23%	MYRF/PLP1/NKX6-2/ASPA/TLR2/LPAR1/FA2H/LYN/ABCA2/PRDM8/HES5/HDAC11/WASF3/TPPP
GO_PEPTIDYL_LYSINE_METHYLATION	GO_PEPTIDYL_LYSINE_METHYLATION	14	0.421542	1.40261	0.120048	0.252306	0.171945	2012	tags=93%, list=53%, signal=43%	H1-5/H1-3/GATA3/EEF1AKMT3/CTCFL/MYB/KPNA7/PAX5/GCG/EZH2/H1-4/GFI1/DYDC1
GO_REGULATION_OF_PEPTIDYL_LYSINE_ACETYLATION	GO_REGULATION_OF_PEPTIDYL_LYSINE_ACETYLATION	12	0.436092	1.38621	0.120292	0.252387	0.172	670	tags=42%, list=18%, signal=34%	LIF/TWIST1/GATA3/ISL1/SNAI2
GO_REGULATION_OF_PROTEIN_ACETYLATION	GO_REGULATION_OF_PROTEIN_ACETYLATION	12	0.436092	1.38621	0.120292	0.252387	0.172	670	tags=42%, list=18%, signal=34%	LIF/TWIST1/GATA3/ISL1/SNAI2
GO_NEGATIVE_REGULATION_OF_HORMONE_SECRETION	GO_NEGATIVE_REGULATION_OF_HORMONE_SECRETION	15	-0.274577	-1.34443	0.12069	0.253006	0.172422	495	tags=47%, list=13%, signal=41%	ACVR1C/STXBP5L/CHGA/KCNB1/VSNL1/KCNJ11/CARTPT
GO_CELL_DIFFERENTIATION_INVOLVED_IN_KIDNEY_DEVELOPMENT	GO_CELL_DIFFERENTIATION_INVOLVED_IN_KIDNEY_DEVELOPMENT	18	0.391624	1.39563	0.122378	0.255822	0.17434	1415	tags=61%, list=38%, signal=38%	MMP9/LIF/WT1/GATA3/ACTA2/CITED1/SIX2/GREM1/OSR1/FOXJ1/JAG1
GO_EPITHELIAL_CELL_DIFFERENTIATION_INVOLVED_IN_KIDNEY_DEVELOPMENT	GO_EPITHELIAL_CELL_DIFFERENTIATION_INVOLVED_IN_KIDNEY_DEVELOPMENT	18	0.391624	1.39563	0.122378	0.255822	0.17434	1415	tags=61%, list=38%, signal=38%	MMP9/LIF/WT1/GATA3/ACTA2/CITED1/SIX2/GREM1/OSR1/FOXJ1/JAG1
GO_CHLORIDE_TRANSPORT	GO_CHLORIDE_TRANSPORT	45	-0.175997	-1.3156	0.122449	0.255822	0.17434	1039	tags=49%, list=28%, signal=36%	GRM5/ANO3/GABRB1/GABRA3/GABRB3/SLC1A4/CA7/SLC17A7/GLRA3/SLC4A10/GABRA4/SLC26A8/GABRG3/GABRG2/GABRA6/PRKG2/GABRA1/SLC12A5/GABRB2/GABRA5/GABRD/GABRG1
GO_PHOSPHOLIPASE_C_ACTIVATING_G_PROTEIN_COUPLED_RECEPTOR_SIGNALING_PATHWAY	GO_PHOSPHOLIPASE_C_ACTIVATING_G_PROTEIN_COUPLED_RECEPTOR_SIGNALING_PATHWAY	48	-0.170175	-1.30454	0.122449	0.255822	0.17434	291	tags=25%, list=8%, signal=23%	GNG13/GRM1/CHGA/CHRM1/CCKBR/DRD1/HTR2C/HCRTR2/HTR2A/OPRM1/DRD5/NTSR2
GO_MYELOID_LEUKOCYTE_DIFFERENTIATION	GO_MYELOID_LEUKOCYTE_DIFFERENTIATION	60	0.284223	1.34961	0.122661	0.255968	0.17444	1559	tags=53%, list=41%, signal=32%	MMP9/LTF/LIF/HOXA7/CCN4/VEGFA/CSF2/ANXA2/IL31RA/CSF3/ROR2/GATA3/TNFSF11/RUNX1/IFNG/GPC3/CD101/FAM20C/HLA-DRB1/IL15/BATF/LILRB3/EPHA2/NKX2-3/CCR7/CEACAM1/BATF3/UBD/CD74/IL20/F2RL1/FCER1G
GO_REGULATION_OF_BIOMINERALIZATION	GO_REGULATION_OF_BIOMINERALIZATION	24	0.35552	1.37106	0.122727	0.255968	0.17444	441	tags=29%, list=12%, signal=26%	LTF/CYP27B1/MGP/ASPN/TWIST1/DMP1/OSR2
GO_STRIATED_MUSCLE_CELL_PROLIFERATION	GO_STRIATED_MUSCLE_CELL_PROLIFERATION	15	0.410108	1.38249	0.123188	0.256712	0.174947	1034	tags=53%, list=27%, signal=39%	NKX2-5/TBX20/CCNB1/CDK1/GATA6/GLI1/TGFB2/TP73
GO_POSITIVE_REGULATION_OF_REACTIVE_OXYGEN_SPECIES_METABOLIC_PROCESS	GO_POSITIVE_REGULATION_OF_REACTIVE_OXYGEN_SPECIES_METABOLIC_PROCESS	26	0.348046	1.37664	0.123884	0.257943	0.175786	855	tags=38%, list=23%, signal=30%	MMP8/PTX3/THBS1/NOX4/FPR2/AGTR1/LEP/CD36/IFNG/EGFR
GO_CD4_POSITIVE_ALPHA_BETA_T_CELL_CYTOKINE_PRODUCTION	GO_CD4_POSITIVE_ALPHA_BETA_T_CELL_CYTOKINE_PRODUCTION	10	0.45403	1.36298	0.124051	0.258071	0.175874	1554	tags=80%, list=41%, signal=47%	IL31RA/IL6/GATA3/IL1R1/XCL1/TBX21/RSAD2/IFNB1
GO_METANEPHROS_MORPHOGENESIS	GO_METANEPHROS_MORPHOGENESIS	11	0.441012	1.37417	0.124691	0.259008	0.176512	1310	tags=64%, list=35%, signal=42%	LIF/WT1/CITED1/SIX2/FGF10/GREM1/FOXJ1
GO_APOPTOTIC_CELL_CLEARANCE	GO_APOPTOTIC_CELL_CLEARANCE	20	0.378888	1.39215	0.124711	0.259008	0.176512	1352	tags=60%, list=36%, signal=39%	THBS1/MARCO/ANXA1/ITGB3/CCR2/FCN3/CD36/FCN1/RAC2/C2/CCL2/XKR8
GO_REGULATION_OF_IMMUNOGLOBULIN_PRODUCTION	GO_REGULATION_OF_IMMUNOGLOBULIN_PRODUCTION	19	0.384165	1.39438	0.12529	0.25999	0.177181	1097	tags=53%, list=29%, signal=37%	FCGR2B/CLCF1/IL13RA2/IL6/CD28/IL10/CD40LG/CD22/TNFRSF4/XCL1
GO_NEGATIVE_REGULATION_OF_CYTOKINE_SECRETION	GO_NEGATIVE_REGULATION_OF_CYTOKINE_SECRETION	11	0.43721	1.36232	0.12716	0.263649	0.179675	1687	tags=82%, list=45%, signal=45%	FCGR2B/FN1/TNFRSF4/PTGER4/LRRC32/F2RL1/NLRP12/IL37/SRGN
GO_POSITIVE_REGULATION_OF_RECEPTOR_SIGNALING_PATHWAY_VIA_STAT	GO_POSITIVE_REGULATION_OF_RECEPTOR_SIGNALING_PATHWAY_VIA_STAT	34	0.324006	1.3681	0.127844	0.264755	0.180428	1160	tags=47%, list=31%, signal=33%	LIF/CLCF1/CSF2/IL31RA/SOCS3/IL6/ISL1/SOCS1/IL7R/LEP/IFNG/IL10/PRL/CCL5/IL15/CYP1B1
GO_ENDOCARDIAL_CUSHION_DEVELOPMENT	GO_ENDOCARDIAL_CUSHION_DEVELOPMENT	16	0.398621	1.38388	0.127934	0.264755	0.180428	980	tags=50%, list=26%, signal=37%	GATA4/TBX20/BMP5/TWIST1/ISL1/SNAI2/SNAI1/TGFB2
GO_REGULATION_OF_CELL_DIVISION	GO_REGULATION_OF_CELL_DIVISION	48	0.294057	1.34485	0.128017	0.264755	0.180428	1382	tags=52%, list=37%, signal=33%	FGF3/VEGFA/EREG/KIF20A/E2F7/KIF23/ASPM/MACC1/AURKB/IGF2/KIF14/E2F8/AURKA/CDC6/MDK/PDGFD/SUSD2/TGFB2/PLK1/TP63/PRC1/ECT2/PPBP/PDGFA/BRCA2
GO_REGULATION_OF_LIPID_LOCALIZATION	GO_REGULATION_OF_LIPID_LOCALIZATION	47	0.295548	1.34319	0.128286	0.265088	0.180656	941	tags=38%, list=25%, signal=29%	RETN/THBS1/ANXA2/ITGB3/ABCB11/IL6/MSR1/SPP1/GAL/TNFSF11/AGTR1/LEP/MEST/CD36/HILPDA/CYP19A1/PLIN2/CAV1
GO_ORGANELLE_ASSEMBLY	GO_ORGANELLE_ASSEMBLY	122	0.241177	1.26688	0.128773	0.265737	0.181098	2199	tags=74%, list=58%, signal=32%	NKX2-5/GMNC/MAP1LC3C/DLGAP5/MYBL2/CSF2/CENPA/BIRC5/SDC1/CDC20/KIF23/C11orf88/ASPM/NEK2/CFAP100/CENPK/PLA2G5/KIF4A/AURKB/IL1RAP/RAB34/CENPE/TEKT1/CFAP73/CDK1/SPAG17/TPX2/AURKA/CENPF/RAB38/KIFC1/WDR63/WDR62/KNL1/MSN/RAB32/DRC1/MCIDAS/PLK1/LDB3/STIL/RSPH4A/CDK2/PRC1/KIF4B/DNAAF3/FOXJ1/CENPW/POC1A/ANKRD1/KRT8/JHY/ONECUT1/RSPH1/CFAP54/CHEK2/PLK4/HYDIN/CFAP43/ANLN/CAPN3/NME8/CFAP52/EHD2/ZMYND10/DNAH17/…
GO_MESODERM_MORPHOGENESIS	GO_MESODERM_MORPHOGENESIS	22	0.362631	1.3722	0.128959	0.265737	0.181098	1146	tags=50%, list=30%, signal=35%	HMGA2/TBX20/DKK1/ITGB3/NODAL/APELA/EOMES/ITGA3/SNAI1/SIX2/EPHA2
GO_NEGATIVE_REGULATION_OF_SUPRAMOLECULAR_FIBER_ORGANIZATION	GO_NEGATIVE_REGULATION_OF_SUPRAMOLECULAR_FIBER_ORGANIZATION	30	-0.186676	-1.33126	0.129032	0.265737	0.181098	2869	tags=97%, list=76%, signal=23%	KANK4/SPTA1/EMILIN1/TMSB15A/MET/TMSB10/TMSB4X/CAPG/FRMD7/AVIL/F11R/SPEF1/TACSTD2/SCIN/GMFG/SVIL/STMN2/TMEFF2/TMOD2/SPTBN4/TUBB4A/SPTBN2/FGF13/CAMSAP3/SPTB/CARMIL2/SNCA/DMTN/SHANK1
GO_ORGANOPHOSPHATE_ESTER_TRANSPORT	GO_ORGANOPHOSPHATE_ESTER_TRANSPORT	30	-0.177419	-1.26525	0.129032	0.265737	0.181098	2888	tags=80%, list=77%, signal=19%	APOC2/GJB1/MTTP/ANO9/OSBPL10/PRELID2/ATP8B1/ABCB4/XKR7/APOA2/NPC2/ABCA12/ANO3/CALHM1/XKR5/G6PC/SLC25A41/SLC25A18/ATP9A/ATP8A2/APOC3/ABCG8/ATP8A1/SLC25A48
GO_POSITIVE_REGULATION_OF_AXONOGENESIS	GO_POSITIVE_REGULATION_OF_AXONOGENESIS	18	0.386112	1.37599	0.129371	0.266211	0.181421	386	tags=28%, list=10%, signal=25%	SHOX2/VEGFA/TNFRSF12A/CHODL/FN1
GO_HEART_VALVE_DEVELOPMENT	GO_HEART_VALVE_DEVELOPMENT	22	0.361692	1.36864	0.13009	0.267245	0.182126	985	tags=45%, list=26%, signal=34%	GATA4/SHOX2/TBX20/TWIST1/STRA6/GATA3/SNAI2/SNAI1/TGFB2/EMILIN1
GO_POSITIVE_REGULATION_OF_CELLULAR_AMIDE_METABOLIC_PROCESS	GO_POSITIVE_REGULATION_OF_CELLULAR_AMIDE_METABOLIC_PROCESS	22	0.36177	1.36894	0.13009	0.267245	0.182126	1043	tags=50%, list=28%, signal=36%	THBS1/IL6/NIBAN1/CD28/IFNG/CDK4/VIM/BARHL2/BCL3/CCL5/EIF2S3B
GO_NEGATIVE_REGULATION_OF_ACTIN_FILAMENT_DEPOLYMERIZATION	GO_NEGATIVE_REGULATION_OF_ACTIN_FILAMENT_DEPOLYMERIZATION	11	-0.316663	-1.29209	0.130208	0.267264	0.182138	1323	tags=73%, list=35%, signal=47%	SCIN/SVIL/TMOD2/SPTBN4/SPTBN2/SPTB/CARMIL2/DMTN
GO_REGULATION_OF_PEPTIDYL_TYROSINE_PHOSPHORYLATION	GO_REGULATION_OF_PEPTIDYL_TYROSINE_PHOSPHORYLATION	93	0.258156	1.30901	0.130346	0.267324	0.182179	1177	tags=42%, list=31%, signal=30%	LIF/VEGFA/NOX4/CLCF1/AREG/EREG/CSF2/GPRC5A/IL31RA/LILRA5/ITGB3/SOCS3/IL6/CSF3/ITGA5/IGF2/STAP1/ISL1/SOCS1/SPINK1/LEP/ACE/CD80/CD36/IFNG/PDGFD/EGFR/CD3E/HGF/CAV1/ICAM1/CCL5/IL15/ENPP2/IL11/IL22RA2/FGF10/IL7/GREM1
GO_FC_RECEPTOR_MEDIATED_STIMULATORY_SIGNALING_PATHWAY	GO_FC_RECEPTOR_MEDIATED_STIMULATORY_SIGNALING_PATHWAY	14	0.414468	1.37907	0.130852	0.267674	0.182418	1559	tags=71%, list=41%, signal=42%	FCGR2B/VAV3/MYO1G/FCGR3A/CD3G/FCGR2A/PLSCR1/BLK/MYH2/FCER1G
GO_HEMATOPOIETIC_STEM_CELL_DIFFERENTIATION	GO_HEMATOPOIETIC_STEM_CELL_DIFFERENTIATION	14	0.415991	1.38414	0.130852	0.267674	0.182418	1115	tags=57%, list=30%, signal=40%	HOXB4/MEOX1/GATA3/ACE/RUNX1/TP73/BATF/MYB
GO_INTERLEUKIN_8_PRODUCTION	GO_INTERLEUKIN_8_PRODUCTION	30	0.334255	1.36566	0.130913	0.267674	0.182418	1530	tags=60%, list=41%, signal=36%	CHI3L1/SERPINE1/ANXA1/PTPN22/IL6/NOS2/CD2/LEP/IL10/CD58/TLR8/BCL3/LBP/FCN1/F3/CD74/TMSB4X/F2RL1
GO_INTERLEUKIN_1_PRODUCTION	GO_INTERLEUKIN_1_PRODUCTION	35	0.315238	1.34286	0.130952	0.267674	0.182418	1001	tags=40%, list=27%, signal=30%	SAA1/ORM1/ANXA1/LILRA5/IL6/GBP5/ISL1/CARD16/FFAR1/CD36/IFNG/IL10/TLR8/PYHIN1
GO_VESICLE_ORGANIZATION	GO_VESICLE_ORGANIZATION	63	-0.148136	-1.35597	0.131579	0.268731	0.183138	626	tags=35%, list=17%, signal=30%	SLC17A7/DNM3/RAB3A/UNC13C/PTPRN/PRRT2/STXBP6/STXBP1/SYT1/CPLX1/SNCA/SYP/SNAP25/STX1A/SYT13/STX1B/HOOK1/CPLX2/SYT4/SLC2A4/ANXA8L1/F5
GO_MUSCLE_CELL_APOPTOTIC_PROCESS	GO_MUSCLE_CELL_APOPTOTIC_PROCESS	18	0.385608	1.37419	0.131702	0.268759	0.183157	820	tags=44%, list=22%, signal=35%	GATA4/NKX2-5/HAND2/GNGT1/SOD2/IFNG/MDK/HMOX1
GO_BASEMENT_MEMBRANE_ORGANIZATION	GO_BASEMENT_MEMBRANE_ORGANIZATION	13	0.419501	1.36934	0.132053	0.269252	0.183493	1491	tags=69%, list=40%, signal=42%	COL4A1/MMP11/LAMB1/NID2/CAV2/CAV1/HPN/NID1/LAMB4
GO_POSITIVE_REGULATION_OF_CANONICAL_WNT_SIGNALING_PATHWAY	GO_POSITIVE_REGULATION_OF_CANONICAL_WNT_SIGNALING_PATHWAY	23	0.355069	1.35573	0.132353	0.269599	0.18373	1151	tags=52%, list=31%, signal=36%	COL1A1/ASPM/ROR2/SFRP4/LGR6/DLX5/GPC3/EGFR/CAV1/ZBED2/PLEKHA4/FGF10
GO_CELLULAR_ALDEHYDE_METABOLIC_PROCESS	GO_CELLULAR_ALDEHYDE_METABOLIC_PROCESS	12	0.43052	1.3685	0.132442	0.269599	0.18373	1160	tags=58%, list=31%, signal=41%	AGXT/BMP5/RDH10/ADH4/ALDH1A3/ALDH3A1/CYP1B1
GO_REGULATION_OF_CARDIOCYTE_DIFFERENTIATION	GO_REGULATION_OF_CARDIOCYTE_DIFFERENTIATION	15	0.404649	1.36408	0.13285	0.270206	0.184143	1177	tags=53%, list=31%, signal=37%	GATA4/NKX2-5/DKK1/HAMP/GATA6/EGFR/TGFB2/GREM1
GO_MAMMARY_GLAND_MORPHOGENESIS	GO_MAMMARY_GLAND_MORPHOGENESIS	11	0.433266	1.35003	0.133333	0.270964	0.18466	1209	tags=64%, list=32%, signal=43%	AREG/CCL11/VDR/CAV1/EPHA2/FGF10/IGFBP5
GO_RECEPTOR_MEDIATED_ENDOCYTOSIS	GO_RECEPTOR_MEDIATED_ENDOCYTOSIS	86	0.261445	1.31383	0.13401	0.272003	0.185368	407	tags=19%, list=11%, signal=17%	SAA1/HP/CXCL8/SERPINE1/JCHAIN/FCGR2B/VEGFA/ADM/CD163/MARCO/DKK1/FPR2/ANXA2/ITGB3/HSPG2/MSR1
GO_REGULATION_OF_INTRINSIC_APOPTOTIC_SIGNALING_PATHWAY	GO_REGULATION_OF_INTRINSIC_APOPTOTIC_SIGNALING_PATHWAY	29	0.333018	1.35402	0.134066	0.272003	0.185368	960	tags=41%, list=25%, signal=31%	MMP9/MAGEA3/S100A9/BDKRB2/S100A8/PDX1/PLAUR/SOD2/SNAI2/SNAI1/CAV1/DDIAS
GO_T_CELL_CYTOKINE_PRODUCTION	GO_T_CELL_CYTOKINE_PRODUCTION	17	0.388222	1.36333	0.134434	0.272341	0.185598	1881	tags=82%, list=50%, signal=41%	IL31RA/IL6/GATA3/CCR2/SLC11A1/IL1R1/XCL1/HFE/TBX21/RSAD2/CLC/IFNB1/IL18RAP/HLA-A
GO_POSITIVE_REGULATION_OF_CELL_CYCLE_G1_S_PHASE_TRANSITION	GO_POSITIVE_REGULATION_OF_CELL_CYCLE_G1_S_PHASE_TRANSITION	13	0.419236	1.36848	0.134454	0.272341	0.185598	1151	tags=62%, list=31%, signal=43%	ANXA1/FAM83D/CDC45/CDC6/EGFR/TERT/GLI1/FGF10
GO_REGULATION_OF_T_HELPER_1_TYPE_IMMUNE_RESPONSE	GO_REGULATION_OF_T_HELPER_1_TYPE_IMMUNE_RESPONSE	10	0.448422	1.34615	0.135443	0.274119	0.18681	1097	tags=60%, list=29%, signal=43%	ANXA1/CCR2/CD80/SLC11A1/IL1R1/XCL1
GO_CEREBELLAR_CORTEX_DEVELOPMENT	GO_CEREBELLAR_CORTEX_DEVELOPMENT	13	-0.310466	-1.39791	0.136095	0.275211	0.187554	1051	tags=69%, list=28%, signal=50%	SEZ6L/ZNF365/CBLN1/SPTBN2/KNDC1/NEUROD2/KLHL1/LHX5/FAIM2
GO_NEGATIVE_REGULATION_OF_WOUND_HEALING	GO_NEGATIVE_REGULATION_OF_WOUND_HEALING	26	0.33993	1.34454	0.137277	0.276967	0.188751	1681	tags=65%, list=45%, signal=36%	SERPINE1/PLAU/THBS1/SERPINB2/PLAT/ANXA2/PLAUR/SERPING1/THBD/FAP/APOH/TFPI/CEACAM1/PDGFA/FGG/ADAMTS18/PROS1
GO_REGULATION_OF_CYCLIN_DEPENDENT_PROTEIN_KINASE_ACTIVITY	GO_REGULATION_OF_CYCLIN_DEPENDENT_PROTEIN_KINASE_ACTIVITY	26	0.340262	1.34585	0.137277	0.276967	0.188751	1190	tags=54%, list=32%, signal=37%	CCNB2/CDKN3/CCNB1/CDC25C/CCNA2/DIRAS3/CDC6/CDKN2C/CDK4/EGFR/CKS2/PLK1/CDKN2A/GADD45A
GO_NEGATIVE_REGULATION_OF_RESPONSE_TO_BIOTIC_STIMULUS	GO_NEGATIVE_REGULATION_OF_RESPONSE_TO_BIOTIC_STIMULUS	20	0.372331	1.36806	0.137413	0.276967	0.188751	2150	tags=90%, list=57%, signal=39%	IL2RA/LTF/MMP12/CARD16/CR1/SERPING1/SLAMF8/CD96/CEACAM1/ACOD1/MICB/HLA-B/KIR2DL4/VSIG4/HLA-A/NMI/TNFAIP3/FGL2
GO_REGULATION_OF_NOTCH_SIGNALING_PATHWAY	GO_REGULATION_OF_NOTCH_SIGNALING_PATHWAY	20	0.372707	1.36944	0.137413	0.276967	0.188751	1415	tags=60%, list=38%, signal=38%	POSTN/DLK1/GSX2/MMP14/TCIM/EGFR/MAGEA1/TGFB2/FGF10/TP63/DLX2/JAG1
GO_HEMATOPOIETIC_PROGENITOR_CELL_DIFFERENTIATION	GO_HEMATOPOIETIC_PROGENITOR_CELL_DIFFERENTIATION	29	0.330588	1.34414	0.138462	0.278695	0.189929	1115	tags=45%, list=30%, signal=32%	KRT75/HOXB3/HOXB4/TOP2A/MEOX1/GATA3/ESCO2/ACE/RUNX1/FST/TP73/BATF/MYB
GO_VASCULAR_ENDOTHELIAL_GROWTH_FACTOR_PRODUCTION	GO_VASCULAR_ENDOTHELIAL_GROWTH_FACTOR_PRODUCTION	16	0.394741	1.37041	0.138498	0.278695	0.189929	553	tags=38%, list=15%, signal=32%	GATA4/IL6/NODAL/CCR2/ADAMTS3/ISL1
GO_INORGANIC_ANION_TRANSPORT	GO_INORGANIC_ANION_TRANSPORT	58	-0.149295	-1.31029	0.138889	0.279254	0.19031	223	tags=19%, list=6%, signal=18%	GABRG2/GABRA6/PRKG2/GABRA1/SLC12A5/GABRB2/CCT8L2/GABRA5/GABRD/SLC22A6/GABRG1
GO_ENDOCRINE_PROCESS	GO_ENDOCRINE_PROCESS	28	0.337171	1.35573	0.139381	0.279622	0.19056	748	tags=36%, list=20%, signal=29%	RETN/EDN2/HCAR2/ENPEP/GAL/GATA3/AGTR1/LEP/ACE/OR51E2
GO_PHOSPHATIDYLINOSITOL_METABOLIC_PROCESS	GO_PHOSPHATIDYLINOSITOL_METABOLIC_PROCESS	28	0.335204	1.34782	0.139381	0.279622	0.19056	574	tags=29%, list=15%, signal=24%	PLA2G2A/CWH43/FPR2/SOCS3/SOCS2/PLA2G5/CISH/SOCS1
GO_REGULATION_OF_PRODUCTION_OF_MOLECULAR_MEDIATOR_OF_IMMUNE_RESPONSE	GO_REGULATION_OF_PRODUCTION_OF_MOLECULAR_MEDIATOR_OF_IMMUNE_RESPONSE	49	0.287658	1.32138	0.139413	0.279622	0.19056	2270	tags=84%, list=60%, signal=34%	FCGR2B/CLCF1/IL13RA2/SPON2/PTPN22/IL6/GATA3/CCR2/CD28/CD36/IL10/HMOX1/CD40LG/CD22/CD96/TNFRSF4/TGFB2/IL1R1/XCL1/HFE/TBX21/CD74/RSAD2/F2RL1/CLC/IFNB1/FCER1G/CGAS/BST2/CLNK/KIR2DL4/HLA-A/TRIM6/FCRL3/JAK3/SCIMP/MZB1/TFRC/B2M/TNFRSF14/CD40
GO_MOLTING_CYCLE	GO_MOLTING_CYCLE	29	0.329865	1.3412	0.13956	0.279684	0.190602	1358	tags=55%, list=36%, signal=36%	HOXC13/DKK1/GAL/CELSR1/NGFR/FST/EGFR/SNAI1/TERT/TGFB2/FGF10/TP63/IGFBP5/FZD6/WNT10A/PDGFA
GO_POSITIVE_REGULATION_OF_MUSCLE_TISSUE_DEVELOPMENT	GO_POSITIVE_REGULATION_OF_MUSCLE_TISSUE_DEVELOPMENT	16	0.39439	1.36919	0.139671	0.279684	0.190602	928	tags=50%, list=25%, signal=38%	SHOX2/TBX20/TBX1/CCNB1/CDK1/HAMP/GATA6/GLI1
GO_GLOMERULUS_DEVELOPMENT	GO_GLOMERULUS_DEVELOPMENT	22	0.356146	1.34765	0.140271	0.280657	0.191266	1961	tags=82%, list=52%, signal=39%	WT1/ANGPT2/COL4A3/ENPEP/COL4A4/PDGFD/SERPINB7/ACTA2/OSR1/FOXJ1/NID1/JAG1/SULF1/ANGPT1/FOXC2/IQGAP1/PROM1/WWTR1
GO_NAD_BIOSYNTHETIC_PROCESS	GO_NAD_BIOSYNTHETIC_PROCESS	10	0.446098	1.33917	0.140506	0.28067	0.191275	343	tags=30%, list=9%, signal=27%	NNMT/IDO1/NAMPT
GO_PYRIDINE_CONTAINING_COMPOUND_BIOSYNTHETIC_PROCESS	GO_PYRIDINE_CONTAINING_COMPOUND_BIOSYNTHETIC_PROCESS	10	0.446098	1.33917	0.140506	0.28067	0.191275	343	tags=30%, list=9%, signal=27%	NNMT/IDO1/NAMPT
GO_CD4_POSITIVE_ALPHA_BETA_T_CELL_DIFFERENTIATION	GO_CD4_POSITIVE_ALPHA_BETA_T_CELL_DIFFERENTIATION	27	0.338662	1.35009	0.140625	0.280679	0.191281	1532	tags=63%, list=41%, signal=38%	ANXA1/IL6/GATA3/SOCS1/SLAMF6/CD80/RUNX1/IFNG/BCL3/BATF/MYB/NFKBIZ/NKX2-3/PTGER4/TBX21/RSAD2/RUNX3
GO_CYTOKINE_PRODUCTION_INVOLVED_IN_IMMUNE_RESPONSE	GO_CYTOKINE_PRODUCTION_INVOLVED_IN_IMMUNE_RESPONSE	38	0.30646	1.33467	0.141328	0.281853	0.192081	2269	tags=87%, list=60%, signal=35%	SPON2/IL31RA/IL6/GATA3/CCR2/CD36/IL10/SLC11A1/HMOX1/CD96/TGFB2/IL1R1/XCL1/HFE/TBX21/CD74/RSAD2/F2RL1/CLC/IFNB1/FCER1G/BST2/CLNK/KIR2DL4/IL18RAP/HLA-A/TRIM6/JAK3/TLR2/SCIMP/LACC1/B2M/TNFRSF14
GO_REGULATION_OF_B_CELL_MEDIATED_IMMUNITY	GO_REGULATION_OF_B_CELL_MEDIATED_IMMUNITY	14	0.408565	1.35943	0.141657	0.28228	0.192372	1310	tags=64%, list=35%, signal=42%	FCGR2B/CLCF1/CR1/CD28/IL10/XCL1/C4BPA/TBX21/FOXJ1
GO_EPIBOLY	GO_EPIBOLY	12	0.427812	1.35989	0.142163	0.28283	0.192747	473	tags=33%, list=13%, signal=29%	COL5A1/PDPN/MMP12/ITGA5
GO_NEGATIVE_REGULATION_OF_CD4_POSITIVE_ALPHA_BETA_T_CELL_ACTIVATION	GO_NEGATIVE_REGULATION_OF_CD4_POSITIVE_ALPHA_BETA_T_CELL_ACTIVATION	12	0.427665	1.35942	0.142163	0.28283	0.192747	1532	tags=75%, list=41%, signal=45%	ANXA1/RUNX1/LGALS7B/LGALS9B/XCL1/LGALS9C/TBX21/CD274/RUNX3
GO_INTERLEUKIN_2_PRODUCTION	GO_INTERLEUKIN_2_PRODUCTION	17	0.382733	1.34405	0.142689	0.283524	0.193219	815	tags=47%, list=22%, signal=37%	ANXA1/GATA3/CCR2/GBP1/CD80/CD28/RUNX1/SLC11A1
GO_POSITIVE_REGULATION_OF_CATALYTIC_ACTIVITY	GO_POSITIVE_REGULATION_OF_CATALYTIC_ACTIVITY	317	0.208011	1.19093	0.142857	0.283524	0.193219	1151	tags=35%, list=31%, signal=27%	SAA1/HMGA2/CHI3L1/CCL7/LTF/GDF15/MAGEC2/CCL20/PCOLCE/VEGFA/DEPDC1/THBS1/EDN2/CYP27B1/NOX4/CCL23/AREG/DKK1/FPR2/EREG/GPRC5A/CCL11/S100A9/FAM20A/VAV3/VDR/LILRA5/S100A8/ITGB3/UBE2C/CDC20/ITK/COL4A3/FN1/NODAL/PKIB/NEK2/NOS2/GUCA2A/PLA2G5/PBK/ROR2/AURKB/TNFSF11/CCNB1/AGTR1/IGF2/IQGAP3/STAP1/CENPE/DEPDC1B/SOCS1/CCL18/NPNT/LEP/KIF14/CDK1/TPX2/ACE/CCL13/NCAPH/GPR65/CR1/NRK/CDC6/TCIM/XCL2/SERINC2/FASLG/CL…
GO_SYNAPSE_ORGANIZATION	GO_SYNAPSE_ORGANIZATION	119	-0.328062	-3.8812	0.142857	0.283524	0.193219	1097	tags=69%, list=29%, signal=50%	ARC/CDH8/LRRTM1/ERBB4/SEZ6L/GRM5/CHRNB2/VSTM5/CAMK2B/PPFIA3/TNF/ADGRB3/NTNG2/SLIT1/IL1RAPL1/SLITRK1/BSN/NEFH/ZNF365/PPFIA2/CDK5R1/NEFL/CNKSR2/WASF3/GABRB3/SRCIN1/UNC13A/ERC2/ASIC2/CBLN1/SPTBN2/KIF1A/FGF13/NEURL1/NRXN1/L1CAM/SLC8A2/PAK3/SHISA7/SLITRK5/NEUROD2/LINGO2/SYN1/DNM3/RELN/CDKL5/GRIN2B/RAB3A/NTRK2/LRFN2/UNC13C/FRMPD4/SEMA4A/ANK3/C1QL3/CAMKV/CBLN4/CUX2/NGEF/CDH9/DLG2/SNCA/SNCB/LRFN5/SLITRK4…
GO_PROTEIN_PROCESSING	GO_PROTEIN_PROCESSING	61	0.273006	1.30157	0.143154	0.283558	0.193243	1792	tags=62%, list=48%, signal=33%	HP/SERPINE1/PLAU/THBS1/MAGEA3/PLAT/IL1R2/ENPEP/KLK3/C1R/ADAMTS3/CARD16/MMP14/ACE/KLK2/C1RL/CNTN2/AEBP1/CST7/CGA/ADAMTS2/APOH/BIRC3/BACE2/HPN/CPA3/KLK6/F3/FGG/DHH/CASP1/BCL2L12/MYRF/ATP23/SRGN/CES1/COMP/CPXM2
GO_POSITIVE_T_CELL_SELECTION	GO_POSITIVE_T_CELL_SELECTION	12	0.424284	1.34868	0.143378	0.283558	0.193243	1764	tags=83%, list=47%, signal=44%	IL6/CD3D/SLAMF6/CD3G/CD3E/BATF/TBX21/CD74/ZAP70/LY9
GO_REGULATION_OF_DNA_DAMAGE_RESPONSE_SIGNAL_TRANSDUCTION_BY_P53_CLASS_MEDIATOR	GO_REGULATION_OF_DNA_DAMAGE_RESPONSE_SIGNAL_TRANSDUCTION_BY_P53_CLASS_MEDIATOR	12	0.42519	1.35155	0.143378	0.283558	0.193243	1479	tags=75%, list=39%, signal=46%	TWIST1/SNAI2/SNAI1/PYHIN1/PLA2R1/ANKRD1/CD44/CD74/SPRED3
GO_REGULATION_OF_JUN_KINASE_ACTIVITY	GO_REGULATION_OF_JUN_KINASE_ACTIVITY	12	0.425268	1.3518	0.143378	0.283558	0.193243	837	tags=50%, list=22%, signal=39%	DKK1/PTPN22/ROR2/TNFSF11/NRK/CD40LG
GO_REGULATION_OF_WOUND_HEALING	GO_REGULATION_OF_WOUND_HEALING	56	0.279605	1.31543	0.143451	0.283558	0.193243	308	tags=20%, list=8%, signal=18%	PDPN/SERPINE1/CCN4/PLAU/TNFRSF12A/THBS1/FOXA2/SERPINB2/PLAT/ANXA2/ANXA1
GO_NEGATIVE_REGULATION_OF_CELL_DEVELOPMENT	GO_NEGATIVE_REGULATION_OF_CELL_DEVELOPMENT	93	0.255272	1.29438	0.143585	0.283594	0.193267	559	tags=22%, list=15%, signal=19%	POSTN/COL3A1/LBX1/LTF/HOXA2/VEGFA/DKK1/CCL11/TLX3/IL6/PAEP/ASPM/NODAL/SPP1/PHOX2B/ISL2/STAP1/SEMA3F/ISL1/GBP1
GO_ENDOCARDIAL_CUSHION_MORPHOGENESIS	GO_ENDOCARDIAL_CUSHION_MORPHOGENESIS	13	0.415889	1.35755	0.145258	0.286669	0.195363	980	tags=54%, list=26%, signal=40%	TBX20/BMP5/TWIST1/ISL1/SNAI2/SNAI1/TGFB2
GO_MESENCHYME_MORPHOGENESIS	GO_MESENCHYME_MORPHOGENESIS	18	0.376942	1.34331	0.145688	0.287286	0.195783	980	tags=50%, list=26%, signal=37%	TBX20/BMP5/ACTG2/TWIST1/ISL1/SNAI2/ACTA2/SNAI1/TGFB2
GO_NEGATIVE_REGULATION_OF_EXTRINSIC_APOPTOTIC_SIGNALING_PATHWAY	GO_NEGATIVE_REGULATION_OF_EXTRINSIC_APOPTOTIC_SIGNALING_PATHWAY	28	0.331726	1.33383	0.146018	0.287706	0.19607	1166	tags=50%, list=31%, signal=35%	SERPINE1/THBS1/BMP5/CSF2/EYA4/LGALS3/SNAI2/FASLG/HMOX1/TERT/HGF/ICAM1/FGF10/IL7
GO_REGULATION_OF_MEIOTIC_CELL_CYCLE	GO_REGULATION_OF_MEIOTIC_CELL_CYCLE	14	0.406552	1.35273	0.146459	0.288344	0.196504	515	tags=36%, list=14%, signal=31%	LIF/CDC20/ASPM/TTK/CDC25C
GO_POSITIVE_REGULATION_OF_CYTOKINE_BIOSYNTHETIC_PROCESS	GO_POSITIVE_REGULATION_OF_CYTOKINE_BIOSYNTHETIC_PROCESS	16	0.391162	1.35799	0.147887	0.290773	0.19816	820	tags=44%, list=22%, signal=34%	THBS1/EREG/IL6/CCR2/CD80/IFNG/HMOX1
GO_ADHERENS_JUNCTION_ORGANIZATION	GO_ADHERENS_JUNCTION_ORGANIZATION	14	-0.27291	-1.28005	0.147929	0.290773	0.19816	830	tags=57%, list=22%, signal=45%	CADM2/CDH12/CDH7/CAMSAP3/CDH20/CDH9/CDH22/CDH18
GO_BRANCHING_INVOLVED_IN_BLOOD_VESSEL_MORPHOGENESIS	GO_BRANCHING_INVOLVED_IN_BLOOD_VESSEL_MORPHOGENESIS	10	0.441488	1.32533	0.148101	0.290879	0.198232	201	tags=30%, list=5%, signal=28%	COL4A1/VEGFA/TBX20
GO_EPIDERMAL_CELL_DIFFERENTIATION	GO_EPIDERMAL_CELL_DIFFERENTIATION	76	0.264756	1.3036	0.148566	0.291558	0.198695	320	tags=17%, list=8%, signal=16%	PITX2/PI3/KRT75/CLRN1/HOXA7/DSG2/CYP27B1/KRT80/GDF3/EREG/LIPN/ANXA1/VDR
GO_CELLULAR_RESPONSE_TO_ENDOGENOUS_STIMULUS	GO_CELLULAR_RESPONSE_TO_ENDOGENOUS_STIMULUS	327	0.206675	1.18457	0.148851	0.29167	0.198771	1037	tags=32%, list=28%, signal=25%	POSTN/OTX2/COL3A1/COL1A1/STC1/IGFBP2/GATA4/COL1A2/FMOD/COL4A1/GDF15/CXCL8/WT1/LOX/COL4A2/FGF3/FCGR2B/TFAP2B/THBS1/NOX4/COL5A2/FGF19/HTRA3/GDF3/BMP5/DKK1/FPR2/AQP9/REG1A/ANXA1/RARRES2/SOCS3/PTPN22/NAMPT/UCN2/ASPN/CER1/TBX1/NODAL/GJB2/SPRY1/SOCS2/ROR2/PHOX2B/GATA3/SPRY4/AGTR1/CCNA2/IGF2/ISL1/SOCS1/DEFA3/NPNT/LEP/CASP4/FOXA1/VASN/SFRP4/PTGER2/SNAI2/CDC6/SHCBP1/FSTL1/ITGA4/OR51E2/ADAMTS7/BRIP1/DLX5/R…
GO_CELL_DEATH_IN_RESPONSE_TO_OXIDATIVE_STRESS	GO_CELL_DEATH_IN_RESPONSE_TO_OXIDATIVE_STRESS	13	0.41426	1.35223	0.14886	0.29167	0.198771	1464	tags=69%, list=39%, signal=42%	GATA4/MELK/SOD2/MMP3/IL10/HGF/CYP1B1/GPR37/MET
GO_POSITIVE_REGULATION_OF_JNK_CASCADE	GO_POSITIVE_REGULATION_OF_JNK_CASCADE	27	0.332212	1.32438	0.15067	0.294981	0.201028	837	tags=37%, list=22%, signal=29%	MMP8/FCGR2B/FGF19/DKK1/WNT16/ROR2/TNFSF11/SLAMF1/NRK/CD40LG
GO_PEPTIDYL_PROLINE_MODIFICATION	GO_PEPTIDYL_PROLINE_MODIFICATION	16	0.388838	1.34992	0.151408	0.296165	0.201834	1987	tags=88%, list=53%, signal=42%	PPIAL4D/PPIAL4F/PPIAL4E/PPIAL4A/PPIAL4C/P4HA3/FKBP9/PPIC/P3H2/FKBP10/PPIAL4H/P4HA2/PRDX4/P3H1
GO_MOVEMENT_IN_HOST_ENVIRONMENT	GO_MOVEMENT_IN_HOST_ENVIRONMENT	53	0.279501	1.30071	0.151515	0.296165	0.201834	2434	tags=89%, list=65%, signal=32%	PTX3/CXCL8/CLEC5A/DPP4/ITGB3/ANPEP/ITGA5/SLAMF1/FCN3/CDK1/CR1/CD80/EGFR/CAV2/CAV1/LGALS1/TNFRSF4/ICAM1/HLA-DRB1/EPHA2/CCR5/MOG/FCN1/GPR15/NECTIN4/CD74/MET/IFITM3/CLDN1/SIGLEC1/KRT6A/CXCR4/TRIM6/VAMP8/F11R/SLC52A1/ITGB1/EFNB2/TFRC/CHMP4C/TNFRSF14/FUCA2/ITGA2/IFITM2/CD209/HS3ST5/PPIA
GO_RESPONSE_TO_INTERLEUKIN_12	GO_RESPONSE_TO_INTERLEUKIN_12	12	0.418416	1.33002	0.151883	0.296649	0.202164	912	tags=50%, list=24%, signal=38%	SERPINB2/ANXA2/SOD2/IFNG/IL10/MSN
GO_REGULATION_OF_LIPID_BIOSYNTHETIC_PROCESS	GO_REGULATION_OF_LIPID_BIOSYNTHETIC_PROCESS	49	0.284537	1.30704	0.15304	0.298561	0.203467	2006	tags=73%, list=53%, signal=35%	FABP5/ADM/CYP27B1/FGF19/BMP5/FPR2/ANXA1/VDR/RDH10/LEP/SNAI2/RAB38/IFNG/CDK4/SNAI1/CGA/SLC45A3/IGFBP7/CEACAM1/PDGFA/CD74/DHH/SERPINA12/CCN1/MALRD1/APOC2/AVPR1A/DKKL1/PTGS2/CES1/TNFRSF1A/C3/SPHK1/GFI1/APOB/AVIL
GO_PROTEIN_LOCALIZATION_TO_NUCLEUS	GO_PROTEIN_LOCALIZATION_TO_NUCLEUS	39	0.303925	1.32626	0.153105	0.298561	0.203467	1784	tags=67%, list=47%, signal=35%	COL1A1/LIF/MMP12/GTSE1/LEP/CDK1/NUP62CL/CD36/NGFR/IFNG/TERT/BCL3/PYHIN1/RGPD5/PLK1/KPNA7/SIX2/SIX3/ECT2/SP100/GBP2/ANGPT1/PTGS2/FLNA/CHP2/KPNA2
GO_REGULATION_OF_CELLULAR_CARBOHYDRATE_METABOLIC_PROCESS	GO_REGULATION_OF_CELLULAR_CARBOHYDRATE_METABOLIC_PROCESS	23	0.347263	1.32593	0.153846	0.299768	0.20429	1585	tags=65%, list=42%, signal=38%	PHLDA2/FOXA2/IGFBP3/IGF2/LEP/TFF3/IGFBP4/RUBCNL/SLC45A3/ENPP1/P2RY6/FBP1/GCG/SERPINA12/HRH1
GO_POSITIVE_REGULATION_OF_PEPTIDYL_TYROSINE_PHOSPHORYLATION	GO_POSITIVE_REGULATION_OF_PEPTIDYL_TYROSINE_PHOSPHORYLATION	75	0.262595	1.28769	0.154004	0.299839	0.204338	1177	tags=41%, list=31%, signal=29%	LIF/VEGFA/NOX4/CLCF1/AREG/EREG/CSF2/IL31RA/LILRA5/ITGB3/SOCS3/IL6/CSF3/ITGA5/IGF2/STAP1/ISL1/LEP/ACE/CD80/CD36/IFNG/CD3E/HGF/ICAM1/CCL5/IL15/ENPP2/IL11/FGF10/GREM1
