# Supplementary material for: Prognostic significance and multivariate modeling of COL4A family genes and HMGA2 in glioma
Source: Front Pharmacol. 2025 Apr 25;16:1591932. doi: 10.3389/fphar.2025.1591932 (PMC12062008; doi:10.3389/fphar.2025.1591932)
Supplement: Supplementary file 2 [file DataSheet4.zip]

Archive with 6 entries (6 files):
- COL4A2[ENSG00000134871]-lncRNA_COL4A2.xlsx
- COL4A3[ENSG00000169031]-lncRNA_COL4A3.xlsx
- COL4A4[ENSG00000081052]-lncRNA_COL4A4.xlsx
- COL4A5[ENSG00000188153]-lncRNA_COL4A5.xlsx
- COL4A6[ENSG00000197565]-lncRNA_COL4A6.xlsx
- COL4A1[ENSG00000187498]-lncRNA_-COL4A1.xlsx
