# Supplementary material for: Prognostic significance and multivariate modeling of COL4A family genes and HMGA2 in glioma
Source: Front Pharmacol. 2025 Apr 25;16:1591932. doi: 10.3389/fphar.2025.1591932 (PMC12062008; doi:10.3389/fphar.2025.1591932)
Supplement: Supplementary file 5 [file DataSheet2.zip]

Archive with 6 entries (6 files):
- Figure S5.tif
- figure S1.pdf
- figure S2.pdf
- figure S4.pdf
- figure S6.pdf
- Figure S3.tif
