# Supplementary material for: Prognostic significance and multivariate modeling of COL4A family genes and HMGA2 in glioma
Source: Front Pharmacol. 2025 Apr 25;16:1591932. doi: 10.3389/fphar.2025.1591932 (PMC12062008; doi:10.3389/fphar.2025.1591932)
Supplement: Supplementary file 6 [file DataSheet5.zip]

Archive with 1 entries (1 files):
- CGGA_RNAseq_Control_20.txt
