# Supplementary material for: Prognostic significance and multivariate modeling of COL4A family genes and HMGA2 in glioma
Source: Front Pharmacol. 2025 Apr 25;16:1591932. doi: 10.3389/fphar.2025.1591932 (PMC12062008; doi:10.3389/fphar.2025.1591932)
Supplement: Supplementary file 6 [file DataSheet5.zip › CGGA_RNAseq_Control_20.txt]

gene_name	N489	N491	N494	N499	N505	N508	N509	N512	N530	N548	N557	N562	N573	N577	N588	N593	N597	N609	N775	N877
A1BG	12.06	15.36	31.26	22.16	15.37	18.3	18.08	9.07	32.25	13.74	50.55	37.48	71.88	15.97	38.56	55	47.36	48.08	36.38	12.84
A1BG-AS1	2.64	2.91	3.05	3.21	4.69	3.55	4.54	4.05	2.89	2.79	3.8	2.79	2.77	5.21	3.22	2.01	2.02	3.13	5.45	2.24
A1CF	0	0.02	0	0	0	0	0	0.04	0	0	0	0	0	0	0	0	0	0.01	0	0
A2M	98.49	69.6	64.79	56.24	53.95	165.25	55.03	118.38	127.52	102.47	109.04	68.35	118.72	43.84	140.13	117.03	143.03	172.23	92.56	63.33
A2M-AS1	0.46	0.48	0.63	0.78	0.76	0.97	0.42	0.65	0.96	0.55	0.67	0.64	0.4	0.72	0.46	0.77	0.64	0.97	0.74	0.71
A2ML1	2.85	1.71	1.2	1.09	1.06	1.59	1.35	2.97	1.52	0.9	2.05	0.78	0.46	1.55	0.9	0.51	0.2	6.48	1.79	0.86
A2ML1-AS1	0	0	0	0	0	0	0	0	0	0	0	0	0	0	0	0	0	0	0	0
A2ML1-AS2	0	0	0	0	0	0	0	0	0	0	0	0	0	0	0	0	0	0	0	0
A2MP1	0.3	0.12	0.07	0.07	0.1	0	0.24	0.15	0.44	0.07	0.23	0.01	0.16	0.31	0.03	0.08	0.32	0.22	0.07	0.13
A3GALT2	0	0.12	0.23	0.11	0.11	0	0	0	0.13	0.06	0.05	0	0	0.11	0	0.06	0.16	0.05	0	0
A4GALT	2.38	1.95	4.73	1.48	0.74	2.02	2.19	4.69	2.37	2	5.59	2.77	2.01	2.24	5.61	1.1	2.66	1.32	1.87	1.15
A4GNT	0	0.02	0	0	0	0.04	0.09	0	0	0.02	0.06	0	0.03	0	0	0	0	0.09	0	0
AAAS	22.35	16.37	23.72	15.92	18.78	36.37	16.85	14.34	30.86	20.38	26.46	21.38	30.98	18.94	33.14	25.69	25.27	25.82	22.56	15.37
AACS	13.65	15.03	13.26	17.59	16.21	5.02	20.43	16.2	5.48	10.01	9.92	10.19	7.29	19.19	6.34	4.69	4.41	4.85	18.1	13.44
AACSP1	0.05	0.08	0.03	0.03	0.1	0.05	0.2	0.06	0.03	0.05	0.05	0.14	0.03	0.1	0.02	0	0.03	0	0.01	0.09
AADAC	0.15	0	0	0	0	0	0	0	0	0	0	0	0	0	0	0	0	0.05	0	0
AADACL2	0	0	0	0	0	0	0	0	0	0	0	0	0	0	0	0	0	0	0	0
AADACL3	0	0	0	0	0	0	0	0	0	0	0	0	0	0.01	0	0	0	0	0	0
AADACL4	0	0	0	0	0	0	0	0	0	0	0	0	0	0	0	0	0	0	0	0
AADAT	10.39	10.12	7.4	7.3	8.35	7.68	7.46	7.36	9.27	9.24	8.14	7.19	7.15	7.61	7.82	6.83	5.8	5.94	8.19	7.47
AAED1	2.71	2.19	3.88	2.47	3.24	8.22	2.16	2.61	4.81	3.33	4.34	2.53	3.7	2.08	8.74	4.48	4.45	5.64	3.94	1.71
AAGAB	15.66	16.64	13.78	19.25	21.74	13.49	21.76	17.09	11.23	11.31	14.96	12.18	13.35	22.31	19.58	10.71	9.84	16.11	22.88	14.05
AAK1	9.37	8.72	7.13	10.27	16.4	0.56	14.29	18.35	2.49	7.17	3.04	4.52	1.52	13.87	0.65	1.06	1.11	0.91	5.19	9.65
AAMDC	19.58	19.36	36.1	18.6	16.41	45.32	13.6	13.69	39.92	26.9	47.39	39.86	69.41	13.31	56.94	61.32	56.36	48.79	36	12.93
AAMP	62.02	58.92	75.85	63.39	60.53	87.11	76.28	48.74	59.76	50.56	82.45	71.04	99.13	66.78	67.46	72.38	76.58	89.33	93.65	48.25
AANAT	0.55	0.38	0.59	0.57	0.28	0.59	0.28	0.27	0.25	0.57	0.53	1.36	0.53	0.8	0.17	0.88	1.99	1.07	1.43	0.9
AAR2	10.94	8.44	11.02	8.93	11.63	17.07	8.71	8.06	14.3	11.06	17.36	11.96	15.81	9.22	17.45	17.84	17.98	17.45	13.14	8.31
AARD	0.41	0.69	0.43	0.31	0.57	0.08	0.54	0.18	0.44	0.67	0.33	0.46	0.22	0.51	0.06	0.11	0.19	0.13	0.29	0.57
AARS	45.99	53.7	76.33	79.87	72.88	72.84	86.74	63.33	56.14	62.7	64.31	60.29	66.69	86.05	85.28	59.27	62.32	70.87	86.6	46.98
AARS2	5.55	4.37	4.77	4.78	5.52	4.28	5.14	5.2	4.01	4.45	5.37	4.22	3.24	5.89	4.54	2.78	2.8	3.83	4.67	4.44
AARSD1	28.69	25.32	28.58	30.05	27.41	25.47	33.9	23.43	14.57	19.67	31.56	26.8	39.6	32.22	29.6	24.26	25.64	28.62	45.34	22.85
AASDH	3.48	2.9	3.18	2.56	3.42	58.47	3.04	3.61	2.72	2.87	9.99	2.87	2.58	2.92	3.05	3.3	3.27	4.68	3.34	2.58
AASDHPPT	32.02	31.92	25.66	30.69	42.75	22.09	37.88	33.15	23.13	28.67	22.38	29.73	15.62	39.02	19.37	18.59	20.15	19.37	25.91	30.26
AASS	8.08	6.12	5.27	4.13	10.62	27.49	3.85	5.24	14.89	9.19	6.49	7.15	3.69	5.3	6.71	6.26	8.11	6.46	2.89	6.94
AATF	16.46	11.64	16.91	11.59	13.91	33.47	11.94	9.63	18.92	14.34	22.32	22.47	21.45	11.98	27.44	78.04	22.6	21.14	19.14	9.7
AATK	42.28	58.47	116.61	75.49	113.05	60	64.33	32.79	196.96	114.68	99.5	133.69	178.63	55.01	91.04	198.58	240.98	138.77	116.49	85.51
AATK-AS1	0.03	0.03	0	0.08	0.05	0.05	0.1	0.04	0.14	0.19	0.02	0.03	0.23	0.05	0	0.06	0	0.05	0.14	0.03
AB015752.3	0.11	0	0	0.44	0.2	0	0	0	0.24	0.11	0.2	0.23	0.35	0	0.1	0.36	0.1	0	0	0.12
AB019438.66	0	0	0	0	0	0	0	0	0	0	0	0	0	0	0	0	0	0	0	0
AB019440.1	0	0	0	0	0	0	0	0	0	0	0	0	0	0	0	0	0	0	0	0
AB019440.50	0	0	0	0	0	0	0	0	0	0	0	0	0	0	0	0	0	0	0	0
AB019441.29	0	0	0	0	0	0	0	0	0	0	0	0	0	0	0	0	0.18	0	0	0
ABAT	140.32	88.63	50.19	71.52	113.57	69.47	102.94	129.13	33.66	103.6	54.05	66.14	22.29	113.55	30.78	18.79	23.34	65.85	48.59	69.43
ABC12-47043100G14.2	0	0	0	0	0	0	0	0	0	0	0	0	0	0	0	0	0	0	0	0
ABC7-42389800N19.1	19.82	9.99	16.9	22.28	5.27	8.76	11.52	5.45	23.48	3.89	26.8	29.27	28.55	15.11	13.16	21.22	24.48	26.29	34.23	10.52
ABC7-43041300I9.1	0	0.23	0	0	0.21	0	0	2.22	0	1.12	0	0.39	0.33	0	0	0.26	3.11	0	0	0
ABCA1	4.71	2.05	1.49	0.76	2.55	26.48	1.8	2.07	3.86	3.92	3.1	2.13	3.46	1.66	6.85	1.4	3.1	5.58	2.36	1.33
ABCA10	0.62	1.23	0.7	0.68	1.12	0.29	1.64	1.62	1.27	1.04	0.61	0.87	0.89	1.08	0.41	0.43	0.42	0.24	0.75	0.76
ABCA11P	4.46	4.13	2.43	2.64	4.71	2.36	3.47	5.26	2.66	3.4	3.91	3.34	2.38	2.78	2.97	3.42	3.31	4.59	3.31	3.34
ABCA12	0.05	0.01	0.04	0	0.03	0	0.01	0.05	0.01	0.01	0.04	0.01	0	0.07	0.03	0	0	0.03	0.02	0.06
ABCA13	0.06	0	0.01	0	0.06	0.02	0.03	0	0.11	0.07	0.12	0.19	0.02	0.01	0.4	0.02	0.04	0.15	0.04	0
ABCA17P	1.79	1.07	1.1	1.28	0.89	0.24	1.28	1.3	0.84	0.56	1.44	0.85	2.61	1.07	1	0.66	0.59	1.31	2.17	0.72
ABCA2	83.88	124.58	322.89	174.24	186.84	151.54	128.14	59.86	400.81	186.41	328.4	317.34	796.17	152.31	239.57	598.06	767.76	447.09	376.43	179.11
ABCA3	22.46	16.84	16.28	19.25	24.91	17.18	22.76	22.15	13.42	16.53	20.96	14.21	15.53	20.44	17.17	11.73	12.11	14.66	21.41	17.03
ABCA4	0.29	0.24	0.09	0.48	0.13	0.16	0.18	0.37	0.25	0.17	0.39	0.02	0.06	0.24	0.12	0.06	0.16	0.22	0.29	0.39
ABCA5	6.21	7.2	7.78	8.25	10.12	3.73	8.99	12.39	6.67	6.92	7.16	6.39	6.01	9.54	7.06	6.99	6.89	5.72	7.82	7.68
ABCA6	1.34	0.19	2.03	1.21	0.53	5.3	0.31	0.55	1.02	2.77	1.05	3.08	0.29	1.82	1.9	5.85	1.38	1.77	0.54	0.82
ABCA7	3.9	2.8	5.25	3.18	1.3	2.11	5.92	5.73	2.4	3.05	8.23	3.55	3.75	3.89	4.38	3.48	3.68	6.36	5.64	2.06
ABCA8	11.6	11.96	24.54	17.43	29.55	26.3	13.01	5.56	69.08	42.11	16.84	38.1	19.81	19.35	22.34	42.31	50.57	25.96	16.54	27.56
ABCA9	1.89	1.04	1.07	1.08	0.79	0.8	1.38	3	1.16	1.05	0.75	1.32	0.49	1.5	0.51	0.68	0.53	0.35	0.63	0.84
ABCA9-AS1	0	0	0	0	0	0	0	0	0	0	0	0	0	0	0	0	0	0	0	0
ABCB1	9.32	8.87	10.11	9.61	7.01	6.02	9.55	15.05	7.21	12.41	10.81	8.57	5.78	11.25	9.16	6.03	11.23	5.81	5.96	10.49
ABCB10	5.26	4.34	3.4	4.04	4.92	4.65	4.36	4.28	3.64	4.12	3.78	3.73	2.61	4.98	4.21	3.27	3.81	3.24	3.43	3.87
ABCB10P1	0.05	0.11	0	0.03	0.15	0.03	0.07	0.01	0.02	0.09	0.02	0.06	0	0.07	0	0	0	0	0.02	0.04
ABCB10P3	0	0.02	0	0	0.1	0	0.03	0.01	0	0	0	0	0	0.03	0	0	0	0.02	0	0
ABCB10P4	0.15	0	0	0	0	0	0	0	0	0.07	0	0	0	0	0	0	0	0	0	0
ABCB11	0	0.02	0	0.04	0	0.05	0	0.02	0	0	0.02	0	0.03	0.01	0	0.01	0.02	0.02	0	0
ABCB4	0.27	0.12	0.63	0.1	0.28	0.88	0.42	0.35	0.18	0.73	0.58	0.35	0.48	0.16	0.56	0.27	0.53	0.3	0.27	0.24
ABCB5	0.07	0	0	0.06	0.01	0.04	0.02	0.05	0	0	0	0.01	0	0	0.04	0	0	0	0	0
ABCB6	15	13.35	13.56	11.6	12.13	25.1	14.27	10.67	7.82	9.39	17.38	11.43	13	13.5	9.59	8.81	9.4	14.67	20.09	8.01
ABCB7	7.78	5.13	4.73	4.02	6.49	14.61	4.23	4.47	8.72	6.7	6.87	4.79	5.95	4.92	8.66	7.04	5.83	6.94	4.66	3.52
ABCB8	14.81	13.35	13.69	14.21	15.7	13.99	14.9	14.4	16.4	10.98	23.67	14.39	19.38	16.52	15.36	14.79	11.94	19.18	17.12	11.13
ABCB9	8.5	7.16	9.5	8.44	7.73	15.03	12.25	12.35	4.83	4.81	7.64	6.66	5.06	8.97	4.6	6.11	4.67	6.07	9.56	7.2
ABCC1	2.92	1.59	1.79	1.68	2.55	5.92	2.23	2.32	1.71	1.38	1.88	1.21	0.96	2.09	3.72	1.82	1.55	2.17	1.3	1.83
ABCC10	4.92	5.09	4.45	3.79	3.84	5.68	5.59	5.03	6.48	4.07	9.78	3.39	6.26	5.57	7.64	6.23	6.34	5.32	6.68	4.1
ABCC11	0.38	0.35	0.26	0.29	0.35	0.27	0.17	0.22	0.5	0.18	0.53	0.21	0.48	0.33	0.34	0.23	0.11	0.57	0.34	0.25
ABCC12	0.87	1.11	0.68	0.62	1.59	0.01	1.25	1.3	0.04	0.73	0.65	0.51	0.08	1.05	0.07	0	0.03	0.15	1.04	0.85
ABCC13	0.03	0	0	0	0.06	0.12	0	0	0.26	0	0	0	0.24	0	0	0	0	0.3	0.16	0
ABCC2	0.08	0.11	0.09	0.05	0.1	0.2	0.04	0.03	0.18	0.11	0.12	0.05	0.03	0.05	0.11	0.12	0.13	0.06	0.11	0.09
ABCC3	0.3	0.23	0.49	0.16	0.06	5.88	0.75	1.07	0.34	0.18	0.93	0.3	0.09	0.56	3.2	0.02	0.64	0.93	0.64	0.61
ABCC4	3.49	1.83	2.04	1.28	1.87	2.57	0.85	1.94	2.41	3.05	2.59	2.17	1.42	1	3.35	3.16	2.94	4.92	1.31	2.29
ABCC5	22.87	16.95	14.68	12.69	19.3	17.39	19.49	19.74	18.59	16.56	16.58	16.88	16.29	20.19	12.65	13.4	16.91	16.8	18.13	16.32
ABCC5-AS1	0	0	0	0	0	0	0	0	0	0	0	0	0	0	0	0	0	0	0	0
ABCC6	1.36	0.57	0.83	0.4	0.52	1.1	0.64	0.62	0.65	0.29	0.85	0.3	1.14	0.31	1.55	0.81	0.45	1.79	0.73	0.75
ABCC6P1	1.01	1.02	0.69	0.28	0.75	0.2	0.6	0.61	0.33	0.91	1.93	0.03	0.79	0.5	2.22	0.1	0.39	1.23	0.7	0.3
ABCC6P2	1.2	0.72	1.06	0.38	0.47	0.91	0.21	0.73	0.38	0.4	1.56	0.54	0.74	0.07	1.46	0.17	0	0.78	0.82	0
ABCC8	21.3	5.81	10.14	7.46	6.62	1.29	12.27	9.34	3.07	6.82	9.35	6.35	8.8	9.86	2.96	5.87	3.89	3.64	10.67	6.79
ABCC9	3.24	2.55	1.4	1.1	1.69	0.9	1.97	3.39	2.29	1.66	1.44	1.23	0.55	1.93	2.42	0.78	0.48	2.96	1.22	1.72
ABCD1	2.38	1.25	1.96	1.64	1.94	5.59	1.61	1.78	2.75	2.16	3.81	1.92	4.35	1.23	4.26	2.71	3.21	3.96	2.44	1.41
ABCD1P2	0	0	0	0	0	0	0	0	0	0	0	0	0	0	0	0	0	0	0	0
ABCD1P3	0	0	0	0	0	0	0	0	0	0	0	0	0	0	0	0	0	0	0	0
ABCD1P4	0	0	0	0	0	0	0	0	0	0	0	0	0	0	0	0	0	0	0	0
ABCD1P5	0	0	0	0	0	0	0	0	0	0	0	0	0	0	0	0	0	0	0	0
ABCD2	3.1	4.27	2.52	2.71	4.48	3.52	3.45	5.29	0.55	2.89	2.27	2.66	0.71	4.13	1.07	0.2	0.32	1.79	1.81	2.39
ABCD3	16.15	16.91	14.69	13.49	21.31	35.36	13.57	15.61	22.94	18.21	18.47	18.03	14.62	14.08	22.98	18.3	19.33	23.51	14.14	16.83
ABCD4	20.48	22.24	24.19	18.08	20.39	69.67	18.89	16.66	37.6	22.65	30.02	23.05	31.36	16.7	51.18	40.27	40.98	35.64	32.67	21.75
ABCE1	17.92	15.14	15.07	12.45	23.41	22.12	13.47	14.23	23.34	20.69	13.78	15.98	12.39	14.8	19.67	15.68	17.16	13.36	11.25	13.92
ABCF1	16.72	15	15.14	16.09	17.31	26.34	16.34	14.27	16.47	16.26	19.12	16.07	16.95	15.94	24.27	19.73	20.31	23.69	18.29	13.01
ABCF2	17.46	14.51	15.45	17.64	19.18	26.59	18.85	17.92	15.2	16.27	16.88	14.49	13.75	19.16	20.86	13.51	15.21	16.84	18.97	12.94
ABCF2P1	0	0.02	0	0	0.02	0.04	0	0	0	0.02	0	0	0	0	0	0	0.04	0	0	0.05
ABCF2P2	0	0	0	0	0	0	0	0	0	0	0	0	0	0	0	0	0	0	0	0
ABCF3	24.98	21.72	28.26	25.39	25.65	32.22	31.4	23.18	20.42	20.57	37.85	21.34	36.93	26.84	29.08	28.9	35.52	30.42	38.63	21.29
ABCG1	12.58	9.02	7.01	8.92	13.92	11.33	6.42	6.86	19.65	21.18	13.58	13.7	14.17	8.24	8.11	12.45	22.03	21.67	14.92	15.12
ABCG2	18.74	19.14	11.79	10.73	18.32	12.67	12.44	38.9	13.41	26.41	11.93	13.18	8.41	11.88	14.91	9.84	8.5	7.61	6.02	10.46
ABCG4	3.17	3.17	3.81	4.05	4.97	0.04	6.13	4.41	0.41	1.8	1.79	2.13	0.8	4.74	0.23	0.09	0.11	0.4	2.99	2.9
ABCG5	0.13	0.07	0.02	0.09	0.07	0.02	0.07	0.08	0	0.05	0.04	0.07	0.07	0.05	0	0.03	0.01	0.01	0.08	0.02
ABCG8	0.26	0.19	0.04	0.21	0.18	0	0.16	0.16	0.03	0.14	0.06	0.06	0	0.23	0	0	0	0.01	0.06	0.12
ABHD1	1.31	1.26	2.35	1.29	0.92	0.71	1.11	1.09	1.16	1.11	1.46	1.1	1.13	0.99	1.04	0.84	1.1	3.67	2.07	1.86
ABHD10	20.13	17.06	17.67	17.42	21.8	17.3	19.53	15.72	15.09	17.17	15.06	16.26	15.34	19.74	15.15	17.92	14.35	18.31	16.83	15.62
ABHD11	12.19	13.35	12.2	12.89	9.5	10.8	11.47	10.4	12.17	8.97	20.27	11.75	21.27	13.62	25.49	23.28	14.92	27.5	19.71	13.13
ABHD12	65.53	68.01	91.03	81.69	69.63	67.19	85.06	61.54	86.38	55.41	77.97	83.56	114.23	71.53	101.78	135.34	89.78	98.37	96.22	58.23
ABHD12B	4.1	4.05	1.91	5.63	3.82	1.44	4.96	3.92	2.56	4.09	3.21	3.29	2.08	4.87	5.63	4.16	4.71	4.51	5.39	3.01
ABHD13	3.74	3.24	3.25	3.93	4.72	4.23	3.78	4.56	3.11	3.99	3.18	2.91	2.08	3.51	3.51	2.51	2.43	2.7	2.81	3.65
ABHD14A	44.79	37.27	46.77	46.18	42.35	18.12	59.46	45.16	23.64	26.46	41.21	31.21	44.97	47.1	23.01	28.35	20.14	25.24	68.73	27.21
ABHD14A-ACY1	0.96	1.86	1.97	2.23	1.66	1.05	1.5	0.61	2.05	0.77	3.68	1.42	1.45	1.54	1.98	1.17	0.97	2.52	1.39	1.79
ABHD14B	11.2	7.73	7.56	5.76	6.19	14.42	6.68	8.61	10.17	6.77	13.97	8.81	18.35	8.22	15.58	12.4	13.76	14.15	11.95	4.89
ABHD15	2.17	1.85	2.37	1.79	1.43	4.02	1.52	1.84	2.72	1.71	3.3	2.34	3.3	1.54	4.36	2.74	2.95	3.99	2.25	1.76
ABHD16A	23.77	21.6	30.88	26	26.01	39.11	28.44	22.7	22.16	19.98	29.33	22.43	26.85	23.96	41.22	32.86	21.83	28.71	34.71	16.5
ABHD16B	3.04	2.92	2.28	2.59	2.21	2.35	2.51	1.74	2.28	2.96	4.52	1.92	4.85	1.26	2.84	1.88	1.78	4.76	1.42	1.82
ABHD17A	90.17	112.5	153.18	135.85	103.7	107.56	128.9	115.64	128.72	93.9	154.68	140.15	209.27	106.63	157.12	212.93	162.34	117.98	137.39	91.03
ABHD17AP1	0	0	0	0	0	0	0	0	0	0	0	0	0	0	0	0	0	0	0	0
ABHD17AP2	0.2	0.52	0.3	0.25	0.19	0.4	0.19	0.46	0.39	0.05	0.46	0.33	0.79	0.23	0.42	0.85	0.39	0.24	0.36	0.11
ABHD17AP3	0	0.04	0.12	0.04	0.07	0.15	0.04	0.1	0	0.01	0.03	0.17	0.17	0	0.04	0.17	0.22	0.11	0.16	0
ABHD17AP4	0.05	0.06	0.11	0.05	0	0.05	0.3	0.4	0	0.21	0.15	0.11	0.06	0.35	0	0	0	0.05	0	0.29
ABHD17AP5	0	0	0	0	0	0	0.05	0	0.06	0	0	0.11	0	0.05	0.05	0	0.05	0	0	0
ABHD17AP6	0.47	0.22	0.17	0.95	0.37	0.04	0.91	0.47	0.24	0.35	0.43	0.61	0	0.98	0.08	0.34	0.29	0.37	0.31	0.38
ABHD17B	16.42	20.06	25.8	26.5	36.3	24.71	18.33	10.44	66.29	32.91	23.36	43.28	46.94	24.97	26.71	66.85	65.54	32.94	28.38	30.81
ABHD17C	11.34	10.47	7.57	9.79	7.9	11.13	9.32	8.91	8.03	8	13.21	7.29	8.34	9.3	9.28	5.22	3.84	10.83	10.07	6.79
ABHD2	25.01	14.89	8.49	9.79	18.15	15.57	12.75	18.95	7.39	16.07	9.88	7.96	4.75	13.54	8.71	3.15	5.18	8.16	8.17	13.31
ABHD3	12.38	9.15	7.31	4.98	7.8	8.99	7.34	7.27	7.83	6.88	10.97	7.34	5.64	6.88	17.91	5.14	6.6	9.41	5.53	5.02
ABHD4	31.37	9.63	12.98	7.46	14.75	28.59	8.04	8.84	16.55	19.91	24.39	12.86	22.29	11.74	36.37	17.43	15.81	33.52	19.47	7.23
ABHD5	9.6	5.71	5.53	4.79	7.7	10.12	4.4	5.51	11.88	10.33	6.6	7.57	3.99	5.24	16.47	14.05	8.31	11.06	4.99	7.05
ABHD6	18.88	16.52	24.66	20.59	25.58	15.05	23.24	12.33	33.94	20.01	22.11	23.77	28.02	19.8	26.72	40.02	34.99	20.16	25.77	17.6
ABHD8	38.66	48.85	47.87	50.9	40.26	20.88	70.95	59.27	11.65	26.91	34.61	34.34	25.89	53.18	17.9	8.46	7.22	17.05	60.84	36.33
ABI1	31.12	28.59	18.68	23.51	36.42	34.31	24.57	33.7	22.03	28.09	22.36	20.17	13.28	26.59	21.49	16.46	16.88	17.96	17.87	20.47
ABI2	53.51	48.26	26.37	36.17	70.8	49.54	45.58	58.45	30.63	62.63	23.29	33.09	12.69	53.01	21.54	15	16.43	25.96	23.03	49.23
ABI3	3.92	2.92	4.65	4.93	2.88	16.93	2.44	2.63	9.19	7.61	7.88	6.24	9.37	2.38	11.94	15.88	21.14	22.51	8.88	4.53
ABI3BP	8.78	1.49	1.82	1.99	1.98	15.52	0.78	2.52	4.47	0.99	2.77	0.98	1.21	1.2	3.76	3.6	1.37	5.26	2.04	1.81
ABL1	18.06	13.09	17.29	12.05	20.45	33.74	13.69	10.09	26.45	23.32	18.93	18.95	16.06	11.86	24.18	19.67	24.35	18.2	12.01	13.49
ABL2	4.54	2.83	2.59	2.59	4.59	4.62	2.94	4.08	3.37	5.62	2.29	2.52	1.85	3.85	2.25	1.88	2.64	2.63	2.75	3.4
ABLIM1	43.51	31.4	20.25	22.75	31.13	15.46	28.28	41.51	18.14	27.56	21.67	21.02	13.17	30.03	15.08	11.65	11.46	10.89	15.82	18.48
ABLIM2	18.25	19.35	29.54	33.93	24.02	3	41.63	35.39	5.01	14.59	14.1	17.68	10.91	28.93	4.27	6.9	6.37	5.35	29.23	20.67
ABLIM3	11.89	9.94	8.81	10.25	10.91	3.31	10.29	10.28	7.45	9.24	6.08	5.99	7.17	8.95	8.76	9.67	6.59	4.69	8.77	7.86
ABO	0.29	0.1	0.2	0.1	0.1	0.03	0.24	0.34	0.11	0.2	0.14	0	0	0.33	0.03	0	0	0.05	0.05	0.66
ABR	75.29	86.79	74.36	98.57	97.18	40.48	118.17	121.11	44.38	70.47	73.85	70.49	44.93	100.17	39.61	41.35	37.49	74.88	89.84	89.79
ABRA	0.12	0.15	0.01	0.07	0.01	0	0.05	0.09	0	0	0.04	0	0	0.1	0	0.02	0.01	0	0.06	0.02
ABRACL	7.9	8.88	11.05	12.55	10.14	7.35	16.97	8.98	4.54	7.13	11.89	8.92	10.39	15.13	16.01	7.75	7.41	18.12	18.21	9.42
ABT1	7.18	6.91	8.07	7.02	6.63	9.93	7.82	7.23	7.3	6.38	8.84	7.86	8.77	6.84	9.44	8.38	9.06	10.72	9.39	5.49
ABT1P1	0	0	0	0	0	0	0	0	0	0	0	0	0	0	0	0	0	0	0	0.27
ABTB1	27.37	36.14	37.87	38.81	33.31	32.42	52.51	41.64	22.37	22.76	34.03	35.22	38.08	43.2	20.93	29.69	41.44	28.6	48.58	25.67
ABTB2	6	4.44	7.17	5.53	5.93	8.16	5.31	3.04	9.38	8.3	5.69	7.2	8.58	2.92	8.84	10.05	8.94	6.13	5.01	4.88
AC000003.1	0	0	0	0	0	0	0	0	0	0	0	0	0	0	0	0	0	0	0	0
AC000003.2	0	0	0	0	0	0	0	0	0.06	0	0	0	0	0	0	0	0.08	0	0	0.03
AC000029.1	0	0	0	0	0	0	0	0	0	0	0	0	0	0	0	0	0	0	0	0
AC000032.2	0.15	0.66	0	0	0	0	0.92	0	0	0	0	0.16	0	0.43	0	0.49	0.31	3.19	1.28	0.87
AC000036.4	0	0.02	0	0	0.02	0.02	0	0.02	0	0	0	0	0.04	0.04	0	0.06	0.06	0.04	0	0
AC000041.8	0	0	0	0	0	0	0	0	0	0	0	0	0	0	0	0	0	0	0	0
AC000067.1	0	0	0	0	0	0	0	0	0	0	0	0	0	0	0	0	0	0	0	0
AC000068.10	1.18	0.37	0	0	0.5	0.54	0	0.43	0.38	0.36	0	0	0.19	0.31	0.16	0	0.16	0.16	0.52	0
AC000068.5	0.45	0.63	0.22	0.04	0.14	0.39	0.18	0.26	0.38	0.44	0.33	0.4	0.17	0.35	0.24	0	0.27	0.12	0.29	0.18
AC000068.9	0.26	1.31	0.59	0	1.06	1.87	1.09	2.8	0	0.89	0	1.23	0	0.99	0	0	0.44	0	0	0
AC000077.2	0	0	0	0	0	0	0	0	0	0	0	0	0	0	0	0	0	0	0	0
AC000078.5	0.47	0.17	0.56	0.41	0.15	0.33	0.08	0.74	0.18	0.08	0.07	0.09	0	0.3	0.07	0	0.08	0.15	0	0.18
AC000081.2	0	0	0	0	0	0	0	0	0	0	0	0	0	0	0	0	0	0	0	0
AC000089.3	0	0	0	0.06	0	0	0	0	0	0	0	0	0	0	0	0	0.06	0.06	0	0.07
AC000095.9	0	0	0.06	0	0	0.45	0	0	0	0	0	0	0	0	0.01	0	0	0	0	0
AC000099.1	0	0.02	0	0	0	0	0	0	0	0	0	0	0	0	0	0	0	0	0	0
AC000110.1	0	0	0	0	0	0	0	0	0	0	0	0	0	0	0	0	0	0	0	0
AC000111.3	0	0	0	0	0	0	0	0	0	0	0	0	0	0	0	0	0	0	0	0
AC000111.4	0	0	0	0	0	0	0	0	0	0	0	0	0	0	0	0	0	0	0	0
AC000111.5	0	0	0	0	0	0	0	0	0	0	0	0	0	0	0	0	0	0	0	0
AC000111.6	0	0	0	0	0	0	0	0	0	0	0	0	0	0	0	0	0	0	0	0
AC000120.7	0.47	0.27	0.16	0.04	0.25	0.62	0.11	0.43	0.11	0.28	0.45	0.57	0.4	0.19	0.26	0.81	0.2	0.28	0.39	0.38
AC000123.4	0.39	0.43	0	0	0.13	0.69	0.52	0.67	0.45	0.14	0.25	0.29	0.15	0.37	0.12	0.44	0.26	0.64	1.08	0.14
AC000124.1	0	0	0	0	0	0	0	0	0	0	0	0	0	0	0	0	0	0	0	0
AC000362.1	0	0	0	0	0	0	0	0	0	0	0	0	0	0	0	0	0	0	0	0
AC000367.1	0	0	0	0	0	0	0	0	0	0	0	0	0	0.02	0	0	0	0	0	0
AC000370.2	0	0	0	0	0	0	0	0	0	0	0	0	0	0	0	0	0	0	0	0
AC000374.1	0	0	0	0	0	0	0	0	0	0	0	0	0	0	0	0	0	0	0	0
AC000403.1	0	0	0	0	0	0	0	0	0	0	0	0	0	0	0	0	0	0	0	0
AC002044.4	0	0	0	0	0	0	0	0	0	0	0	0	0	0	0	0	0	0	0	0
AC002055.4	22.26	18.43	21.38	18.3	21.26	27.48	23.67	18.36	26.13	21.25	27.5	22.88	26.69	17.48	35.62	36.12	22	29.55	33.43	17.08
AC002056.3	0	0	0	0	0	0.07	0	0	0	0.14	0	0	0	0	0	0	0.07	0	0	0.07
AC002056.5	0	0	0	0	0	0	0	0	0	0	0	0	0	0	0	0	0	0	0	0
AC002059.10	0.78	0	0	0	0.46	0.82	0.15	0	0.18	0.17	0.74	0.69	1.37	0.57	0.29	0.35	1.2	0.75	0.16	0.17
AC002064.4	0	0	0	0	0	0	0	0	0	0	0	0	0	0	0	0	0	0	0	0
AC002064.5	0.07	0.3	0	0	0	0	0.07	0	0	0	0	0	0	0	0	0	0	0	0.07	0
AC002066.1	0.08	0	0	0	0	0	0	0.13	0	0	0	0	0	0	0	0	0	0	0	0
AC002066.2	0	0	0	0	0	0	0	0	0	0	0	0	0	0	0	0	0	0	0	0
AC002069.5	0	0	0	0	0	0.03	0	0.02	0	0	0	0	0	0	0	0	0	0	0	0
AC002069.6	0	0	0	0	0	0	0	0	0	0	0	0	0	0	0	0	0	0	0	0
AC002070.1	0	0	0	0	0	0	0	0	0	0	0	0	0	0	0	0	0	0	0	0
AC002075.3	0	0	0	0	0	0	0	0	0	0	0	0	0	0	0	0	0	0	0	0
AC002075.4	0	0	0	0	0	0	0	0	0	0	0	0	0	0	0	0	0	0	0	0
AC002076.10	0	0	0.13	0	0	0	0	0	0	0.27	0	0	0	0	0	0	0	0	0	0
AC002115.5	0	0	0	0	0	0	0	0	0	0	0	0	0	0	0	0	0	0	0	0
AC002115.9	0	0	0	0.23	0	0	0	0	0.25	0	0	0	0	0	0	0	0	0	0	0
AC002116.7	0	0	0	0	0	0.09	0	0	0.1	0.09	0.08	0	0.1	0	0.33	0.5	0.17	0	0.09	0
AC002116.8	1.05	0.8	1.57	1.68	0.75	1.23	1.84	1.93	1.83	1.14	2	0.62	4.02	1.06	2.77	2.06	2.52	3.08	2.43	0.45
AC002117.1	0	0	0	0	0	0	0	0	0	0	0	0	0	0	0	0	0.63	0	0.22	0
AC002127.2	0	0	0	0	0	0	0	0	0	0	0	0	0	0	0	0	0	0	0	0
AC002127.4	0	0	0	0	0	0	0	0	0	0	0	0	0	0	0	0	0	0	0	0
AC002128.4	0	0.31	0.15	0	0.07	0	0.29	0.31	0.08	0	0	0.16	0	0	0.07	0.25	0	0	0	0.08
AC002128.5	0	0	0	0	0	0	0	0.16	0	0	0	0	0	0	0	0	0	0	0	0.1
AC002306.1	0	0	0	0	0	0	0	0	0	0	0	0	0	0	0	0	0	0.1	0	0
AC002310.10	0	0.08	0	0	0.07	0	0	0	0	0	0	0.08	0.41	0	0	0	0.07	0.07	0	0
AC002310.12	1.07	1.63	0.99	0.95	0.96	1.38	0.86	0.71	0.9	1.27	2.31	0.96	2.42	0.91	2.48	1.76	1.34	1.1	1.18	0.92
AC002310.13	0	0	0	1.05	0	0	0	0	0	0	0	0	0	0	0	0	0	0	0	0
AC002310.17	0	0	0	0	0	0	0	0	0	0	0	0	0	0	0	0	0	0	0	0
AC002310.7	0	0	0	0	0.06	0.3	0.1	0.39	0.06	0.06	0.09	0.13	0.1	0.06	0.06	0	0.07	0.09	0.15	0.06
AC002314.4	0	0	0	0	0	0	0	0	0	0	0	0	0	0	0	0	0	0	0	0
AC002331.1	0	0	0	0	0	0	0	0	0	0	0	0	0	0	0	0	0	0	0	0
AC002365.1	0.09	0.28	0	0	0.25	0	0	0	0	0	0	0.29	0	0	0	0	0	0	0	0.1
AC002366.3	0	0	0	0	0	0	0	0	0	0.04	0	0.04	0	0	0	0	0	0	0	0
AC002368.4	0.27	0	0	0	0	0	0	0	0	0	0	0	0	0	0	0	0	0	0	0
AC002383.2	0	0	0	0	0	0	0	0	0	0	0	0	0	0	0	0	0	0	0	0
AC002386.1	0	0	0	0	0	0	0	0	0	0	0	0	0	0	0	0	0	0	0	0
AC002395.1	0	0	0	0	0	0	0	0	0	0	0	0	0	0	0	0	0	0	0	0
AC002398.11	0.72	1.15	1.05	0.98	0.6	1.42	0.75	0.38	0.77	0	2.44	1.26	2.19	0.86	0.92	0.99	2.16	1.51	1.81	0.46
AC002398.12	0	0	0.22	0.22	0	0	0.21	0	0	0	0	0	0.14	0.34	0.33	0.14	0	0	0	0.11
AC002398.13	0.2	0	0	0	0.07	0	0	0	0	0	0	0	0	0	0	0	0.39	0.3	0	0
AC002398.5	0.1	0.22	0.09	0.12	0.1	0.09	0.29	0.24	0.06	0.02	0.11	0.11	0.1	0.15	0.1	0.4	0.16	0.27	0.13	0.08
AC002398.9	0.4	0.23	0.66	0	0.59	0.31	0.32	0.33	0	0	0.7	0	1.54	0.39	1.84	0	0.88	0.33	1.47	0
AC002400.1	0.07	0.15	0	0	0.14	0	0.14	0.06	0	0	0	0	0.08	0	0	0	0	0	0	0.08
AC002401.1	0	0	0	0	0	0	0	0	0	0	0	0	0	0	0	0	0	0	0	0
AC002429.4	0	0	0	0	0	0	0	0	0	0	0	0	0	0	0	0	0	0	0	0
AC002429.5	0.9	0.71	0.16	0.28	0.34	0.3	0.32	0.39	0.3	0.51	0.55	0.52	0.16	0.34	0.69	0.4	0.24	0.6	0.26	0.34
AC002451.1	0	0	0	0	0.01	0	0	0	0	0	0	0	0	0	0.04	0	0	0	0	0
AC002451.3	2.63	0.42	4.2	0.93	4.16	0.79	5.17	1.58	3.96	3.33	2.78	0.92	5.43	0.11	1.14	4.15	3.67	4.04	1.26	1.55
AC002454.1	0	0	0	0.25	0.23	14.26	0.84	0.53	0.26	0.25	0.67	0	0.25	0.18	1.95	0.25	0.66	0.22	3.04	0.63
AC002456.2	0.57	0.87	2.41	0	0.53	0.86	0	0.15	0.81	0.77	2.96	0	0.44	0.16	1.6	1.79	1.54	2.2	3.21	1.15
AC002463.3	0	0	0	0	0	0	0	0	0	0	0	0	0	0	0	0	0	0	0	0
AC002465.2	0	0	0	0	0	0	0	0	0	0	0	0	0	0	0	0	0	0	0	0
AC002467.7	2.94	1.89	4.14	3.94	3.93	3.99	3.92	2.32	5.11	6.72	5.98	2.91	8.1	3.43	6.18	5.99	4.42	7.47	4.52	4
AC002472.1	0	0	0	0	0	0	0	0	0	0	0	0	0	0	0	0	0	0	0	0
AC002472.11	0	0	0	0	0	0	0	0.09	0	0	0	0	0	0	0	0	0	0	0	0
AC002472.13	0.03	0.02	0.02	0.01	0.11	0.07	0	0.01	0.04	0.02	0.02	0.03	0	0.05	0.01	0.03	0.01	0.63	0.09	0
AC002477.1	0	0	0	0	0	0	0	0	0	0	0	0	0	0	0	0	0	0	0	0
AC002480.2	0	0	0	0	0	0	0	0	0	0	0	0	0	0	0	0	0	0	0	0
AC002480.3	0.22	0.26	0.27	0.38	0.17	0.45	0.13	0.31	0.43	0.45	0.34	0.42	0.17	0.21	0.39	0.65	0.59	1.28	0.39	0.26
AC002480.4	0	0	0	0	0	0	0	0.1	0	0	0	0	0	0.11	0.11	0.13	0.11	0	0	0
AC002480.5	0.07	0.17	0.09	0.08	0.29	0.37	0.13	0.09	0	0.25	0.23	0.28	0.04	0	0.1	0.52	0.11	0.36	0.21	0.4
AC002485.1	0	0	0	0	0	0	0	0	0	0	0	0	0	0	0	0	0	0	0	0
AC002486.2	0	0	0	0	0	0	0	0	0	0	0	0	0	0	0	0	0	0	0	0
AC002486.3	0	0	0	0	0	0	0	0	0	0	0	0	0	0	0	0	0	0	0	0
AC002511.1	0	0	0	0	0	0	0	0	0.01	0	0	0	0	0	0	0	0	0	0	0
AC002511.2	0	0	0.36	0.19	0	0	0.35	0	0	0	0.34	0	0.59	0.16	0	0	0.69	0.17	0	0.19
AC002511.3	0.04	0.05	0.05	0.14	0	0	0.04	0	0.2	0.09	0.08	0.15	0.15	0.17	0.04	0	0.04	0.09	0.09	0.05
AC002519.6	0	0	0	0	0	0	0	0	0	0	0	0	0	0	0	0	0	0	0	0.13
AC002519.8	0.05	0.01	0.04	0.03	0.02	0	0	0	0.01	0.01	0.02	0	0	0.01	0	0.02	0.04	0	0	0.04
AC002523.1	0	0	0	0	0	0	0	0	0	0	0	0	0	0	0	0	0	0	0	0
AC002539.1	0	0	0	0	0	0	0	0	0	0	0	0	0	0	0	0	0	0	0	0
AC002539.2	0	0	0	0	0	0	0	0	0	0	0	0	0	0	0	0	0	0	0	0
AC002542.2	0	0	0	0	0	0	0	0	0	0	0	0	0	0	0	0	0	0	0	0
AC002543.2	0.02	0.02	0	0	0	0	0.02	0.08	0	0.02	0	0	0	0	0	0.02	0	0	0.02	0
AC002550.5	0	0	0	0	0	0	0	0	0	0.09	0	0	0	0	0	0	0	0	0	0
AC002551.1	0	0	0	0	0	0	0	0	0	0	0	0	0	0	0	0	0.1	0	0	0
AC002553.1	0	0	0	0	0	0	0	0	0	0	0	0	0	0	0	0	0	0	0	0
AC002553.4	0	0	0	0	0	0	0	0	0	0	0	0	0	0	0	0	0	0	0	0
AC002558.1	0	0	0	0	0	0	0	0	0	0	0	0	0	0	0	0	0	0	0	0
AC002978.1	0	0	0	0	0	0	0	0	0	0	0	0	0	0	0	0	0	0	0	0
AC002979.1	0	0	0	0	0	0	0	0	0	0	0	0	0	0	0	0	0	0	0	0
AC002981.1	0	0	0	0	0	0	0	0	0	0	0	0	0	0	0	0	0	0	0	0
AC002984.2	0.54	0	0.73	0	0.18	0	0	0	0	0	0	0.4	0	0.16	0	0	0.35	0.69	0	0
AC002985.3	0	0	0	0	0	0.26	0	0	0	0	0	0	0	0	0	0	0	0	0	0
AC002992.1	0	0	0	0	0	0	0	0	0	0	0	0	0	0	0	0	0	0	0	0
AC002994.1	0	0	0	0	0	0	0	0	0	0	0	0	0	0	0	0	0.17	0	0	0
AC003001.1	0	0	0	0	0	0	0	0	0	0	0	0	0	0	0	0	0	0	0	0
AC003002.4	0	0	0	0	0	0	0	0	0	0	0	0	0	0	0	0	0	0	0	0
AC003002.6	0.11	0.7	0.14	2.16	0.75	0.57	1.37	0.51	1	0.77	1.56	0.49	0.68	0.79	0.22	0.7	1.07	1.99	0.76	1.56
AC003003.5	0.11	0.08	0.02	0.14	0.09	0.63	0.06	0.05	0.3	0.22	0.27	0.38	0.02	0.11	0.12	0.23	0.61	0.2	0.2	0.14
AC003005.2	1.72	0	0.24	0.14	0.94	0.98	0.83	0.82	0.95	0.64	0.11	0.67	0.13	0.45	1.33	0.41	0.39	0.39	0	0.53
AC003005.4	0.41	0.28	0	0.32	0.24	0.48	0	0	2.42	0.41	0.64	0.98	0	0	0.24	0.13	0	0	0	0.66
AC003006.1	0	0	0	0	0	0	0	0	0	0	0	0	0	0	0	0	0	0	0	0
AC003006.7	0	0.37	0	0	0	0.51	0	0.39	0.24	0.54	0.64	0	0	0.61	1.04	0.35	0	0	0.21	0
AC003009.1	0	0	0	0	0	0	0	0	0	0	0	0	0	0	0	0	0	0	0	0
AC003009.2	0	0	0	0	0	0	0	0	0	0	0	0	0	0	0	0	0	0	0	0
AC003029.1	0	0	0	0	0	0	0	0	0	0	0	0	0	0	0	0	0	0	0	0
AC003035.1	0	0	0	0	0	0	0	0	0	0	0	0	0	0	0	0	0	0	0	0
AC003043.1	0	0	0	0	0	0	0	0	0	0	0	0	0	0	0	0	0	0	0	0
AC003045.1	0	0	0	0	0	0	0	0	0	0	0	0	0	0	0	0	0	0	0	0
AC003051.1	0	0	0	0	0	0	0	0	0	0	0	0	0	0	0	0	0	0	0	0.21
AC003075.4	1.51	0.93	0.97	0.42	1.51	0.95	0.68	1.72	0.41	2.11	1.14	2.3	1.96	1.03	1.16	2.11	1.8	1.2	0.65	1.01
AC003079.1	0	0	0	0	0	0	0	0	0	0	0	0	0	0	0	0	0	0	0	0
AC003080.4	0	0	0	0	0	0	0.13	0.06	0.15	0	0	0	0	0	0	0	0.13	0.06	0	0
AC003084.2	0	0	0	0	0	0	0	0	0	0	0	0	0	0	0	0	0	0	0	0
AC003087.4	0	0	0	0	0	0	0	0	0	0	0	0	0	0	0	0	0	0	0	0
AC003088.1	0	0	0	0	0	0	0	0	0	0	0.54	0	0	0	0	0	0	0	0	0
AC003090.1	0.83	0.43	0.46	0.44	1.1	0.48	0.53	0.71	0.18	0.35	0.14	0.5	0.21	0.26	0.24	0.19	0.3	3.04	0.83	0.41
AC003092.1	0	0	0	0	0	0	0	0	0	0	0	0	0	0	0.08	0	0	0	0	0
AC003092.2	0	0	0	0	0	0	0	0	0	0	0	0	0	0	0	0	0	0	0	0
AC003101.1	0	0	0	0	0	0	0	0	0	0	0	0	0	0	0	0	0	0	0	0
AC003102.1	0	0.02	0	0	0	0	0	0	0.06	0.05	0	0	0.1	0	0.01	0	0.01	0.08	0.13	0
AC003102.3	0.95	0.77	0.5	0.59	0.64	0.15	1.05	0.98	0.36	0.49	0.87	0.54	0.5	1	0.17	0.24	0.21	0.66	0.7	0.6
AC003104.1	0	0.18	0.11	0	0	0.31	0.05	0.05	0	0.39	0.16	0	0	0.05	0.16	0.06	0.06	0.13	0	0
AC003658.1	0	0	0	0	0	0	0	0	0	0	0	0	0	0	0	0	0	0	0	0
AC003664.1	0	0	0	0	0	0	0	0	0	0	0	0	0	0	0	0	0	0	0	0
AC003665.1	1.93	2.12	1.76	1.22	2.58	1.91	1.25	2.05	1.74	1.87	2.18	0.88	1.22	2.14	1.58	2.18	1.93	1.93	1.01	1.7
AC003666.1	0	0	0	0	0	0	0	0	0	0	0	0	0	0	0	0	0	0	0	0
AC003681.1	0	0	0	0	0	0	0	0	0	0	0	0	0	0	0	0	0	0	0	0
AC003682.16	0	0	0	0	0	0	0	0	0	0	0	0	0	0	0	0	0	0	0	0
AC003682.17	0.07	0.14	0	0.07	0.06	0	0.33	0.17	0	0.21	0	0.07	0.08	0.13	0.06	0	0	0	0	0.07
AC003956.1	0	0	0	0	0	0.4	0	0	0	0	0	0	1.12	0	0.31	1.89	0.33	0	0.35	0
AC003958.2	0	0	0	0	0	0	0	0	0	0	0	0	0	0.01	0.03	0	0	0	0	0
AC003958.6	0	0	0	0	0	0	0	0	0	0	0	0	0	0	0	0	0	0	0	0
AC003968.1	0	0	0	0	0	0	0	0	0	0	0	0	0	0	0	0	0	0	0	0
AC003973.1	0	0.1	0	0	0.33	0.08	0	0	0	0.12	0	0	0	0	0	0	0	0	0	0
AC003973.4	0	0	0	0	0	0	0	0	0	0	0	0	0	0	0	0	0	0	0	0
AC003973.5	0	0	0	0	0	0	0	0	0	0	0	0	0	0	0	0	0	0	0	0
AC003973.6	0	0	0	0	0	0	0	0	0	0	0	0	0	0	0	0.08	0.11	0	0	0
AC003984.1	0	0	0	0	0	0	0	0	0	0	0	0	0	0	0	0	0	0.01	0	0
AC003985.1	0	0	0	0	0	0	0	0	0	0	0	0	0	0	0	0	0	0	0	0
AC003986.5	0.07	0	0.11	0.03	0.15	0	0.06	0	0	0	0	0	0	0.03	0.08	0	0	0	0	0.27
AC003986.6	0.07	0.05	0	0	0.02	0.07	0.02	0.04	0	0.02	0.17	0	0	0	0.04	0.05	0.02	0	0.05	0.03
AC003986.7	0	0	0	0	0	0	0	0	0	0	0	0	0	0	0.07	0	0	0	0	0
AC003988.1	0	0	0	0	0	0	0	0	0	0	0	0	0	0	0	0	0	0	0	0
AC003989.3	0	0	0	0	0	0	0	0	0	0	0	0	0	0	0	0	0	0	0	0
AC003989.4	0	0	0	0	0	0	0	0	0	0	0	0	0	0	0	0	0	0	0	0
AC003991.3	0.14	0	0	0	0	0.15	0	0.06	0.07	0	0.24	0	0	0	0.21	0.25	0	0.27	0.08	0
AC004000.1	0	0	0	0	0	0	0	0	0	0	0	0	0	0	0	0	0	0	0	0
AC004004.2	0	0	0	0	0	0	0	0	0	0	0	0	0	0	0	0	0	0	0	0
AC004006.2	0	0	0	0	0	0	0	0	0	0	0	0	0	0	0	0	0	0	0	0
AC004009.3	0	0	0	0	0	0	0	0	0	0	0	0	0	0	0	0	0	0	0	0
AC004012.1	0	0	0	0	0.24	0.26	0	0	0	0	0	0.14	0.27	0	0.11	0	0	0	0	0
AC004014.3	0	0	0	0	0	0	0	0	0	0	0	0	0	0	0	0	0	0	0	0
AC004014.4	0	0	0	0	0	0	0	0	0	0	0	0	0	0	0	0	0	0	0	0
AC004016.1	0	0	0	0	0	0	0	0	0	0	0	0	0	0	0	0	0	0	0	0
AC004016.2	0	0	0	0	0	0	0	0	0	0	0	0	0	0	0	0	0	0	0	0
AC004017.1	3.49	0	0	0	1.91	6.66	0	6.06	0	0	0	0	0	1.29	1.49	0	0	3.47	0	0
AC004019.10	0	0	0.08	0	0.04	0	0	0	0	0	0	0	0	0	0.04	0	0.04	0	0	0
AC004019.13	1.83	0.97	1.09	0.7	0.28	0.3	0.55	1.34	0.78	0.58	0.56	0.37	0.07	0.51	0.2	0.22	0.27	0.39	0.56	0.57
AC004019.18	0.51	0.65	2.16	1.47	0.02	3.3	1.02	0.29	1.27	0	2.72	1.17	5.78	0.4	1.32	5.65	4.73	3.29	2.62	0.49
AC004022.7	0	0	0	0	0	0	0	0	0	0	0	0	0	0	0	0	0	0	0	0
AC004022.8	0.04	0	0	0	0	0	0	0	0	0.04	0	0.05	0	0	0	0	0	0.04	0	0
AC004041.2	0.19	0.21	0	0.81	0	0	0.19	0.16	0.22	0	0	0	0	0	0.17	0	0	0	0.76	0.41
AC004051.2	0	0	0	0.02	0.06	0.02	0	0.08	0	0.04	0	0.02	0	0.02	0	0	0	0	0	0.07
AC004052.1	0	0	0	0	0	0	0	0	0	0	0	0	0	0	0	0	0	0	0	0
AC004053.1	0	0.03	0.01	0.04	0.06	0	0.04	0.06	0	0.01	0	0.13	0	0.05	0	0.07	0	0	0.01	0.06
AC004054.1	0	0	0	0	0	0	0	0	0	0	0	0	0	0	0	0	0	0	0	0
AC004057.1	200.55	83.66	176.96	117.69	220.36	368.25	108.39	95.98	128.78	235.19	288.76	290.51	243.99	57.84	118.1	209.83	296.53	290.69	116.77	106.04
AC004062.2	0	0	0	0	0	0	0	0	0	0	0	0	0	0	0	0	0	0	0	0
AC004063.1	0	0	0	0	0	0	0	0	0	0	0	0	0	0	0	0	0	0	0	0
AC004066.2	0	0	0	0	0	0	0	0	0	0	0	0	0	0	0	0	0.06	0	0	0
AC004066.3	0	0	0	0	0	0	0	0	0	0	0	0	0	0	0	0	0	0	0	0
AC004067.5	0.76	0.32	0.31	0.16	0.44	0.78	0.07	0.19	0.85	0.08	0.92	0.59	1.28	0.14	0.86	1.47	0.37	1.55	0.47	0.25
AC004069.1	0	0	0	0	0	0	0	0	0	0	0	0	0	0	0	0	0	0	0	0
AC004069.2	0.35	0.37	0.71	0.36	0.11	0	0.23	0.1	0	0.61	0.98	0.13	0.65	0	0.22	0.13	0.34	0.22	0.24	0.13
AC004070.1	0	0	0	0	0	0	0	0	0	0	0	0	0	0	0	0	0	0	0	0
AC004074.3	0	0	0	0	0	0.21	0	0	0	0.21	0.18	0.22	0	0.17	0.35	0	0.19	0	0	0.21
AC004074.4	0	0	0	0	0	0	0	0	0	0	0	0	0	0	0	0	0	0	0	0
AC004076.7	0	0	0.27	0	0.44	0.19	0	0	0	0.15	0	0	0	0	0	0	0	0	0	0
AC004076.9	1.38	0.86	0.13	0.92	0.75	0.99	0.34	0.34	0.23	1.16	0.09	0.98	0	0	1.07	0.66	0.26	0.33	0.13	0.63
AC004079.1	0	0	0	0	0	0	0	0	0	0	0	0	0	0	0	0	0	0	0	0
AC004112.4	0	0.24	0.23	0	0	0.12	0	0	0	0	0	0	0	0.1	0	0	0	0	0	0
AC004112.5	0	0	0	0.27	0	0	0	0	0	0	0	0	0	0	0	0	0	0	0	0
AC004112.7	0.04	0.08	0	0	0	0	0	0	0.04	0	0	0.04	0	0	0	0	0	0	0	0
AC004125.3	0	0	0	0	0	0	0	0	0	0	0	0	0	0	0	0	0	0	0	0
AC004129.7	0	0	0	0	0	0	0	0	0	0	0	0	0	0	0	0	0	0	0	0
AC004129.9	0	0	0	0	0	0	0	0	0	0	0	0	0	0	0	0	0	0	0	0
AC004156.3	0.24	0.19	0.29	0.04	0	0	0.1	0	0.11	0.08	0	0.04	0.07	0.02	0.02	0.02	0	0.1	0.09	0.07
AC004158.2	0.91	0.55	0.45	0.6	1.1	0.72	0.41	0.69	2.05	1.71	0.78	0.48	0.08	1.09	0.45	0.43	0.81	0.34	0.4	1.25
AC004158.3	8.82	6.08	7.85	6.09	10.49	4.88	4.45	2.83	12.95	17.13	5.75	7.78	4.6	6.55	5.36	8.43	9.34	5.56	5.1	6.67
AC004159.1	0	0	0	0	0	0	0	0	0	0	0	0	0	0	0	0	0	0	0	0
AC004160.4	0	0	0.11	0	0	0	0	0	0	0	0	0	0	0	0	0	0	0	0.11	0
AC004166.6	0.05	0.05	0.02	0.05	0.25	0.24	0.14	0.03	0.02	0.07	0.32	0.1	0.11	0.09	0	0.11	0.07	0	0.07	0.08
AC004221.2	0.74	0.12	0.06	0	0.82	0.29	0.28	0.39	0	0.18	0.16	0.13	0.06	0.55	0.05	0	0.11	0.22	0.24	0.45
AC004231.2	0.12	0.06	0.43	0	0	0	0	0.2	0	0.06	0.33	0.27	0.14	0.23	0.17	0.07	0.06	0	0.06	0
AC004237.1	0	0	0	0	0	0.29	0	0	0	0	0	0	0	0	0	0	0	0	0	0
AC004257.1	0	0	0	0	0	0	0	0	0	0	0	0	0	0	0	0	0	0	0	0
AC004257.3	0.58	1.75	0.89	1.7	1.57	4.63	4.21	1.62	0.5	0.62	1.52	1.8	2.76	3.51	1.36	0.66	1.28	3.25	3.75	1.43
AC004381.6	2.07	2.51	1.07	1.9	2.3	0.87	1.49	2.09	1.38	1.94	3.37	0.64	0.79	1.93	3.63	1.56	0.89	2.25	2.22	1.59
AC004381.7	0	0	0	0	0	0	0	0	0	0	0	0	0	0	0	0	0	0	0	0
AC004383.3	0	0	0	0	1.95	0	0	0.78	0	0	0.99	0	0	1.42	0.78	0.95	0	0	0	0
AC004386.3	0	0	0	0	0	0	0	0	0	0	0	0	0	0	0	0	0	0	0	0
AC004386.4	0	0	0	0	0	0	0	0	0	0	0	0	0	0	0	0	0	0	0	0
AC004410.3	0.26	0	0	0	0	0	0	0	0	0	0	0	0	0	0	0	0	0	0	0
AC004447.2	12.7	9.89	14.04	13.47	10.87	20.59	14.63	10.26	8.62	7.9	16.22	9.15	14.65	12.24	15.9	11.27	11.44	18.27	16.84	8.68
AC004448.2	0.13	0.42	0	0	0	0.27	0.26	0	0	0.27	0.12	0	0	0	0	0	0	0.88	0.13	0.57
AC004448.5	0.23	0	0.31	0.35	0.09	0.61	0.3	0.06	0	0.06	0.18	0	0.17	0.21	0.07	0	0	0.07	0.1	0
AC004449.6	0.2	0.43	0.4	0.84	0	1.26	0.59	0	0.45	0.21	0	0.22	0	1.24	0	0.65	0.19	1.13	0.99	0.63
AC004453.8	1.97	2.44	1.71	3.15	1.38	3.7	1.39	0.96	1.59	3.56	2.66	2.82	3.45	1.02	3.13	5.03	3.42	4.66	2.31	1.39
AC004458.1	0	0	0	0	0	0	0	0	0	0	0	0	0	0	0	0	0	0	0	0
AC004460.1	0	0	0	0	0	0	0	0	0	0	0	0	0	0	0	0	0	0	0	0
AC004461.4	0	0	0	0	0	0	0	0	0	0	0	0	0	0	0	0	0	0	0	0
AC004463.6	0.7	0.35	0.68	0.65	0.51	1.96	0.49	0.38	0.5	0.49	0.39	0.62	1.44	0.71	0.43	0.68	0.72	0.87	0.83	0.76
AC004466.1	3.16	2.87	5.93	3.03	4.21	5.29	5.66	2.82	6.46	4.07	4.68	6.68	15.63	4.75	5.34	9.22	10.58	6.99	7.68	4.08
AC004471.10	0.05	0.31	0.03	0.13	0.17	0.16	0.26	0.17	0.03	0.14	0.12	0.27	0.18	0.13	0.28	0.17	0.26	0.1	0.22	0.09
AC004471.9	0	0.22	0	0.11	0.1	0	0	0.09	0	0	0	0	0	0	0.19	0.24	0	0.1	0.11	0.23
AC004485.3	0	0	0.13	0	0.25	0	0	0	0	0	0	0	0	0	0	0	0	0	0	0
AC004490.1	0.01	0.06	0.19	0.16	0.11	0.07	0.22	0.09	0.07	0.04	0.12	0	0	0.12	0.03	0	0.01	0.05	0.18	0.05
AC004492.1	0	0	0	0	0	0	0	0	0	0	0	0	0	0	0	0	0	0	0	0
AC004510.3	0	0	0	0	0	0	0	0	0	0	0	0	0	0	0	0	0	0	0	0
AC004520.1	0	0	0	0	0	0	0	0	0	0	0	0	0	0	0	0	0	0	0	0
AC004528.1	0	0	0	0	0	0	0	0	0	0	0	0	0	0	0	0	0	0	0	0
AC004528.4	0	0	0	0	0	0	0	0	0	0	0	0	0	0	0	0	0	0	0	0
AC004535.2	0	0	0	0	0	0	0	0	0	0	0	0	0	0	0	0	0	0	0	0
AC004538.3	0.34	0.06	0.16	0.06	0	0.04	0.06	0.58	0	0.06	0.03	0.14	0	0.37	0	0.06	0.04	0.2	0.2	0
AC004540.4	24.6	18.3	4.59	4.9	10.96	0.3	7.27	3.84	1.08	9.85	15.35	4.06	4.65	3.23	27.89	0.97	0.93	1.9	4.95	4.65
AC004540.5	7.45	4.48	2.01	3.83	2.46	0.11	3.97	2.87	0.57	2.4	3.95	2.51	1.19	2.46	6.5	0.91	1.21	1.33	3.93	4.01
AC004543.1	0	0	0	0	0	0	0	0	0	0	0	0	0	0	0	0	0	0	0	0
AC004543.2	0	0	0	0	0	0	0	0	0	0	0	0	0	0	0	0	0	0	0	0
AC004549.6	0	0.12	0	0	0	0	0	0	0.06	0	0	0	0	0	0	0	0	0	0	0
AC004552.1	0	0	0	0	0	0	0	0	0	0	0	0	0	0	0	0	0	0	0	0
AC004562.1	0.08	0.1	0.17	0	0	0	0	0.15	0	0.17	0.32	0.1	0.29	0.17	0.65	0.19	0.27	0.68	1.02	0
AC004593.3	0	0.07	0	0	0.06	0	0	0	0	0	0	0	0	0	0	0	0	0	0	0.28
AC004595.1	0	0	0	0	0	0	0	0	0	0	0	0	0	0	0	0	0	0	0	0
AC004603.4	0.12	0.63	0.88	0.96	1.26	0.52	0.4	0.39	2.48	1.54	0.68	3.09	1.39	0.88	1.37	1.73	2.55	1.95	0.98	1.35
AC004609.1	0	0	0	0	0	0	0	0	0	0	0	0	0	0	0	0	0	0	0	0
AC004623.2	0.44	0	0	0	0	0	0.41	0	0	0	0	0	0	0.76	0	0	0	0	0	0
AC004637.1	0	0	0	0	0	0	0	0	0	0	0	0	0	0	0	0	0	0	0	0
AC004655.1	0	0	0	0	0	0	0	0	0	0	0	0	0	0	0	0	0	0	0	0
AC004656.1	0	0	0	0	0	0	0	0	0	0	0	0	0	0	0	0	0	0	0	0
AC004673.1	0	0	0	0	0	0	0	0	0	0	0	0	0	0	0	0	0	0	0	0
AC004691.5	0	0	0	0	0	0	0	0	0	0.12	0	0	0	0	0	0	0	0	0	0
AC004692.4	0	0	0	0	0	0	0	0	0	0	0	0	0	0	0	0	0	0	0	0
AC004692.5	0	0	0	0	0.2	0	0	0	0	0	0	0	0	0	0	0	0	0	0	0
AC004699.1	0	0	0	0	0	0	0	0	0	0	0	0	0	0	0	0	0	0	0	0
AC004702.2	0	0	0	0	0	0	0	0	0	0	0	0	0	0	0	0	0	0	0	0
AC004706.1	0.6	0.96	2.14	2.53	0.33	2.81	0.18	1.62	0	0.61	0	1.28	0	0	1.88	1.74	2.43	2.52	0.67	0.76
AC004744.3	0	0	0	0	0	0	0	0	0	0	0	0	0	0	0	0	0	0	0	0
AC004745.1	0	0	0	0	0	0	0	0	0	0	0	0	0	0	0	0	0	0	0	0
AC004769.1	0	0	0	0	0	0	0	0	0	0	0	0	0	0	0	0	0	0	0	0
AC004771.1	0.27	0.31	0.11	0.93	0.69	0.11	0.09	0.57	0	0.31	0	0	0	0.08	0.18	0	0.16	0.08	0.09	0.61
AC004775.5	0	0	0	0	0.07	0.07	0.13	0.06	0	0.28	0	0.37	0.15	0	0.06	0.15	0.07	0.26	0	0
AC004791.2	0	0	0	0	0	0	0	0	0	0	0	0	0.2	0.16	0	0	0.17	0	0	0
AC004797.1	5.16	2.3	3.37	3.98	4.05	9.49	3.79	2.39	4.71	3.48	4.16	4.3	4.97	3.72	9.06	5.71	4.73	6.52	4.11	4.14
AC004812.1	0	0	0	0	0	0	0	0	0	0	0	0	0	0	0	0	0	0	0	0
AC004817.1	0.39	0	0	0.64	0	0	0.2	0.67	0	0	0.38	0	0	0.18	0	0.22	0	0	0.2	0
AC004824.1	0	0	0	0	0	0	0	0	0	0	0	0	0	0	0	0	0	0	0	0
AC004824.2	0	0	0	0	0	0	0	0	0	0	0	0	0	0	0	0	0	0	0	0
AC004832.1	0	0	0	0	0	0	0	0	0	0	0	0	0	0	0	0	0	0.07	0	0
AC004837.3	0	0	0.32	0	0	0.07	0	0.04	0	0	0	0.19	0.18	0	0	0.16	0	0	0	0
AC004837.4	0	0	0	0	0	0	0	0	0	0	0	0	0	0	0	0	0	0	0	0
AC004837.5	0	0	0	0	0	0	0	0	0	0	0	0.08	0	0	0.27	0	0	0	0	0
AC004840.8	0.38	0	0	0	0	0	0	0.08	0	0	0	0.11	0	0	0	0	0	0	0	0
AC004840.9	1.58	1.2	1.18	0.72	0.74	0.85	1.03	0.92	0.78	0.96	0.99	0.66	1.2	0.86	0.96	1.38	1.18	1.2	1.21	0.91
AC004851.1	0	0	0	0	0	0	0	0	0	0	0	0	0	0	0	0	0	0	0	0
AC004854.4	62.69	1.34	0	0	2.32	0	0	0	0	0	0	0	0	0	0	0	0	0	0	0
AC004854.5	0	0	0	0	0	0	0	0	0	0	0	0	0	0	0	0	0	0	0	0
AC004862.6	0	0	0.27	0.09	0.12	0	0	0.07	0	0	0	0	0	0	0	0	0.04	0	0	0.1
AC004866.1	0	0	0	0	0	0	0	0	0	0	0	0	0	0	0	0	0	0	0	0
AC004866.3	0	0	0	0	0	0	0	0	0	0	0	0	0	0	0	0	0	0	0	0
AC004869.2	0	0	0	0	0	0	0	0	0	0	0	0	0	0	0	0	0	0	0	0
AC004869.3	0	0	0	0	0	0	0	0	0	0	0	0	0	0	0	0	0	0	0	0
AC004870.3	0	0	0	0	0	0	0	0	0	0	0	0	0	0	0	0	0	0	0	0
AC004870.4	0.15	0	0	0	0	0	0.15	0	0	0	0.21	0.08	0	0.06	0.07	0.09	0	0.58	0.08	0
AC004870.5	0.05	0	0	0	0	0	0	0	0.06	0	0	0	0.12	0	0	0	0	0	0.11	0.12
AC004875.1	0	0	0	0	0	0	0	0	0	0	0	0	0	0	0	0	0	0	0	0
AC004878.2	0.06	0	0	0	0	0	0	0.17	0	0	0	0	0	0.06	0	0	0	0	0	0
AC004878.3	0	0.61	0.91	1.63	3.01	1.3	1.37	1.28	0.72	0.22	0.9	0.57	0.92	1.81	1.19	2.63	0.8	0.35	2.83	0.48
AC004878.5	0.11	0	0.12	0	0.05	0.27	0.05	0	0	0	0	0	0	0	0	0	0	0.08	0	0
AC004878.6	0	0	0	0	0.06	0	0.05	0	0.1	0	0.12	0.12	0	0	0	0	0.22	0	0.12	0.13
AC004878.7	0	0	0	0	0	0	0	0	0	0	0	0	0	0	0	0	0	0	0	0
AC004878.8	0	0	0	0	0	0	0	0	0	0	0	0	0	0	0	0	0	0	0	0
AC004889.1	0	0	0	0	0	0	0	0	0	0	0	0	0	0	0	0	0	0	0	0
AC004893.10	0	0.06	0	0.09	0.03	0	0.06	0.07	0.07	0	0	0	0.07	0.06	0.06	0.1	0	0	0	0.03
AC004893.11	2.64	1.97	1.52	1.81	2.32	4.26	0.79	1.21	1.7	1.61	3.13	2.64	3.39	1.75	2.65	2.45	3.77	2.19	2.69	1.02
AC004895.1	0	0	0	0	0	0	0	0	0	0	0	0	0	0	0	0	0	0	0	0
AC004895.4	0	0	0	0	0	0	0.13	0	0	0.13	0.23	0	0	0.12	0.12	0.14	0	0	0	0
AC004899.1	0.51	0.22	0.09	0.01	0.17	0	0.14	0.14	0.01	0.46	0.05	0.21	0.01	0.08	0.33	0.11	0.26	1.46	0.18	0.05
AC004899.3	0.07	0	0	0	0.02	0	0.05	0.06	0	0.12	0	0.03	0	0	0.07	0.13	0.05	0.25	0	0.03
AC004901.1	0	0	0	0	0	0	0	0	0	0	0	0	0	0	0	0	0	0	0	0
AC004906.3	0	0	0	0	0	0	0	0	0	0	0	0.06	0	0	0	0	0.19	0	0	0
AC004911.2	0	0	0	0	0	0	0	0.09	0	0	0	0	0	0	0	0	0.16	0	0	0
AC004917.1	0	0	0	0	0	0	0	0	0	0	0	0	0	0	0	0	0	0	0	0
AC004920.2	0	0	0	0	0	0	0	0	0	0	0	0	0	0	0	0	0	0	0	0
AC004920.3	0	0	0	0	0	0	0	0	0	0	0	0	0	0	0	0	0	0	0	0
AC004924.1	0	0	0	0	0	0	0	0	0	0	0	0	0	0	0	0	0	0	0	0
AC004938.5	0	0	0	0	0	0	0	0	0	0	0	0	0	0	0	0	0	0	0	0
AC004941.3	0	0.01	0	0	0.02	0	0.03	0	0	0	0	0	0	0	0	0	0	0.02	0	0
AC004941.5	0	0	0	0	0	0	0	0	0	0	0	0	0	0	0	0	0	0	0	0
AC004943.1	0	0	0	0	0	0	0	0	0	0	0	0	0	0	0	0	0	0	0	0
AC004945.1	0	0	0	0	0	0	0.04	0	0	0	0	0	0	0	0	0.11	0	0	0	0
AC004947.2	0.01	0.03	0.03	0	0	0	0	0	0	0.22	0	0.04	0	0	0.01	0.02	0	0.05	0	0.03
AC004951.5	0	0	0	0	0	0	0	0.05	0	0	0	0	0	0	0	0	0	0	0	0
AC004951.6	0.25	0.22	0.04	0.02	0.1	0.19	0.22	0.28	0.23	0.06	0.28	0.18	0.21	0.18	0.24	0.1	0.18	0.36	0.04	0.14
AC004967.7	0	0	0.18	0	0	0	0	0	0	0	0.52	0	0	0.16	0	0	0	0.17	0	0
AC004969.1	0	0	0	0	0	0	0	0	0	0	0	0	0	0	0	0	0	0	0	0
AC004980.1	0	0	0	0	0	0	0	0	0	0	0	0	0	0	0	0	0	0	0	0
AC004980.10	0.28	0.31	0.43	0.3	0	0.45	0.14	0.36	0.16	0.45	0	0	0.63	0	0.13	0.48	0	0	0	0.46
AC004980.11	0.06	0	0	0	0.06	0	0	0	0	0	0	0	0	0	0	0	0	0	0	0
AC004980.7	2.39	3.98	2.71	2.38	3.61	2.37	2.86	2.18	3.12	2.5	2.54	3.57	3.1	3	3.86	2.26	2.91	2.87	2.49	2.27
AC004980.8	0	0	0	0	0	0	0	0	0	0	0	0	0	0	0	0	0	0	0	0
AC004980.9	0	0	0	0	0	0	0	0	0	0	0	0	0	0	0	0	0	0	0	0
AC004985.12	0	0.04	0	0	0	0	0	0	0	0	0	0	0	0	0	0	0	0	0	0
AC004987.10	0.08	0	0	0	0	0	0	0	0	0	0	0	0	0	0	0	0	0	0	0
AC004987.9	0.08	0.19	0.11	0.23	0.06	0.07	0.2	0.1	0.08	0.09	0.1	0.15	0.08	0.09	0.02	0.04	0.07	0.09	0.02	0
AC004988.1	0	0	0	0	0	0	0	0	0.02	0	0	0	0	0.02	0.02	0	0	0	0	0
AC005000.1	0	0	0	0	0	0	0	0	0	0	0	0	0	0	0	0	0	0	0	0.05
AC005000.2	0	0	0	0	0	0	0	0	0	0	0	0	0	0	0	0	0	0	0	0
AC005003.1	2.85	2.63	1.58	2.47	3.18	1.05	2.31	2.54	2.17	2.76	1.66	2.25	1.24	2.53	0.95	1.07	1.26	1.37	1.3	2.39
AC005007.3	0	0	0	0	0	0	0	0	0	0	0	0	0	0	0	0	0	0	0	0
AC005008.2	0	0	0	0	0	0	0	0	0	0	0	0	0	0	0	0	0	0	0	0
AC005008.3	0	0	0	0	0	0	0	0	0	0	0	0	0	0	0	0	0	0	0	0
AC005009.1	0	0	0	0	0	0	1.55	0	0	0	0	0	1.42	0	0	0	0	0	1.32	0
AC005009.2	0.16	0	0.5	0.11	0.3	0	0	0.31	0.39	0.2	0.48	0.11	0.18	0.1	0.22	0	0.15	0.23	0.16	0
AC005013.1	11.29	6.36	5.49	3.87	7	20.8	5.15	9.01	4.9	8.8	1.69	4.55	0.81	7.85	10.35	3.45	0.7	9.06	0.75	7.47
AC005013.5	0	0	0	0.11	0	0.11	0	0	0	0.11	0	0.11	0	0	0.1	0.12	0	0.1	0	0
AC005014.5	0.06	0.06	0.06	0.01	0.01	0	0.02	0.06	0.01	0.02	0	0.03	0	0.06	0.01	0	0	0	0.03	0.07
AC005017.2	0	0	0	0	0	0	0	0	0	0	0	0	0	0	0	0	0	0	0	0
AC005019.2	0	0	0	0	0	0	0	0	0	0	0	0	0	0	0	0	0	0	0	0
AC005019.3	0	0	0	0	0	0	0	0	0	0	0	0	0	0	0	0	0	0	0	0
AC005020.1	0	0	0	0	0	0	0	0	0	0	0	0	0	0	0	0	0	0	0	0
AC005022.1	0	0.07	0	0	0	0	0	0	0	0	0	0.08	0	0	0	0	0	0.03	0	0
AC005027.3	0	0	0	0	0	0	0	0	0	0	0	0	0	0	0	0	0	0	0	0
AC005029.1	0	0.01	0	0	0	0	0.02	0	0	0	0	0	0	0	0.02	0	0.01	0	0	0
AC005033.6	0	0	0	0	0	0	0	0	0	0	0	0	0	0	0	0	0	0	0	0
AC005034.2	0	0	0	0	0	0	0	0	0	0	0	0	0	0	0	0	0	0	0	0
AC005034.3	0	0	0	0	0	0	0	0	0	0	0	0	0	0	0	0	0	0	0	0
AC005037.1	0	0	0	0	0	0	0	0	0	0	0	0.04	0	0	0	0.08	0.07	0	0	0
AC005037.2	0	0	0	0	0	0	0	0	0	0	0	0	0	0	0	0	0	0	0	0
AC005037.3	0	0	0.3	0	0.29	0	0	0.25	0	0.64	0.28	0	0.83	0.41	0.69	0.17	0.15	0.29	0	0.16
AC005037.4	0	0	0.14	0	0	0	0	0	0	0	0	0	0	0	0	0	0	0	0	0
AC005037.6	0	0	0	0	1.64	0	0	0	0	0	0	0	0	0	0	0	0	0	0	0
AC005040.3	0	0	0	0	0	0	0	0	0	0	0	0	0	0	0	0	0	0	0	0
AC005041.11	0	0	0	0	0	0	0	0	0	0	0	0	0	0	0	0	0	0	0	0
AC005041.17	0	0	0	0	0	0.24	0	0	0.26	0	0	0	0.49	0	0.2	0	0	0.21	0	0
AC005042.2	0	0	0	0	0	0	0	0	0	0	0	0.07	0	0.06	0.12	0	0	0	0.06	0
AC005042.3	0	0	0	0	0	0	0	0	0	0	0	0	0	0	0	0	0	0	0	0
AC005042.4	0.78	0.29	0.71	0.54	0.94	0.7	0.7	0.43	1.28	1.4	1.37	0.81	0.4	0.88	0.86	1.76	1.52	0.7	0.75	0.42
AC005042.5	0	0	0	0	0	0	0	0	0	0	0	0	0	0	0	0	0	0	0	0
AC005048.1	0	0	0	0	0	0	0	0	0	0	0	0	0	0	0	0	0	0	0	0
AC005062.2	0.56	0.61	0	0	0.06	0.07	0.27	0.49	0.12	0.13	0.51	0.63	0	0	0	0	0	0	0	0.59
AC005071.1	0	0	0	0	0	0	0	0	0	0	0	0	0	0	0	0	0	0	0	0
AC005076.5	1.28	2.67	1.86	1.41	1.26	0.87	0.77	0.7	0.96	1.16	6.74	1.01	4.37	1.25	1.79	2.77	3.55	3.56	3.36	1.68
AC005077.12	0.02	0	0.02	0	0	0	0	0.05	0.02	0	0	0	0	0	0	0	0	0	0	0.02
AC005077.14	0.06	0.02	0.03	0.24	0.11	0.01	0.06	0.31	0.08	0.02	0.07	0.04	0.06	0.05	0.07	0.01	0.05	0.01	0.15	0.03
AC005077.5	0	0	0	0	0	0	0	0	0	0	0	0	0	0	0	0	0	0	0	0
AC005077.7	0	0	0	0	0	0	0	0	0	0	0	0	0	0	0	0	0	0	0	0
AC005077.8	0	0	0	0	0	0	0	0	0	0	0	0	0	0	0	0	0	0	0	0
AC005077.9	0	0	0	0	0	0	0	0	0	0	0	0	0	0	0	0	0	0	0	0
AC005082.1	0	0	0	0	0	0	0	0	0	0	0	0	0	0	0	0	0	0	0	0
AC005082.12	0.52	0.33	0.06	0.38	0.77	1.02	0.38	0.29	1.13	0.31	0.29	0.35	1.01	0.53	0.16	1.4	1.52	0.62	0.73	0.53
AC005083.1	0	0	0	0	0.28	0	0	0	0.23	0	0.08	0.18	0.09	0.08	0.08	0	0.32	0.08	0.09	0
AC005086.1	0	0	0	0	0	0	0	0	0	0	0	0	0	0	0	0	0	0	0	0
AC005086.2	0	0	0	0	0	0	0	0	0	0	0	0	0	0	0	0	0	0	0	0
AC005086.3	0	0	0	0	0	0	0	0	0	0	0	0	0	0	0	0	0	0	0	0
AC005086.4	0	0	0	0	0	0	0	0	0	0	0	0	0	0	0	0	0	0	0	0
AC005088.1	0	0	0	0	0	0	0	0	0	0	0	0	0	0	0	0	0	0	0	0
AC005094.2	0	0	0	0	0	0	0	0	0	0	0	0	0	0	0	0	0	0	0	0
AC005102.1	0	0	0	0	0	0	0	0	0	0	0	0	0	0	0	0	0	0	0	0
AC005104.3	0.56	0.41	0.56	0	0	0.79	0.56	0.63	0	0.4	0.35	0.21	0	0.34	0.51	0	0.18	0.36	0	0.4
AC005105.2	0	0	0	0	0	0	0	0	0	0	0	0	0.07	0	0	0	0	0	0	0
AC005150.1	0	0	0	0	0	0	0	0	0	0	0	0	0	0	0	0	0	0	0	0.1
AC005152.2	11.67	10.72	7.06	4.65	6.09	12.32	6.5	6.58	5.64	7.16	13.3	11.37	17.25	10.62	9.42	11.16	8.7	12.74	10.33	3.25
AC005152.3	0	0	1.97	0	0	0	0	0	0.46	0	0	0	1.65	0	0	0	0.74	1.13	0.38	0.4
AC005154.6	23.41	28.61	27.79	32.4	18.62	19.12	23.45	20.25	41.46	35.48	20.47	29.91	15.51	17.82	32.52	51.47	34.99	37.2	26.55	32.82
AC005154.7	0.93	1.4	1.15	0.97	1.18	0.93	1.12	0.9	1.62	1.2	1.24	1.01	0.91	0.71	0.98	2.69	1.49	1.48	1.39	1.62
AC005154.8	0.57	0	1.44	0.63	0	0	0	0.48	0.99	0	0.84	0	0	0	0.51	0	0.27	0	0	0.9
AC005159.1	0	0	0	0	0	0	0	0	0	0	0	0	0	0	0	0	0	0	0	0
AC005160.3	0	0	0	0	0	0	0	0	0	0	0	0	0	0	0	0	0	0	0	0
AC005161.1	0	0	0	0	0	0	0	0	0	0	0	0	0	0	0	0	0	0	0	0
AC005162.4	0	0	0	0	0	0	0	0	0	0	0	0	0	0	0	0	0	0	0	0
AC005162.5	0	0	0	0	0	0	0	0	0	0	0	0	0	0	0	0	0	0	0	0
AC005176.1	0	0	0	0	0	0	0	0	0	0	0	0	0	0	0	0	0	0	0	0
AC005176.2	0	0	0	0	0	0	0	0	0	0	0	0	0	0	0	0	0	0	0	0
AC005176.3	0	0	0	0	0	0	0	0	0	0	0	0	0	0	0	0	0	0	0	0
AC005178.1	0	0	0	0	0	0	0	0	0	0	0	0	0	0	0	0	0	0	0	0
AC005189.6	0	0	0	0	0	0	0	0	0	0	0	0	0	0	0	0	0	0	0	0
AC005195.1	0	0	0	0	0	0	0	0	0	0	0	0	0	0	0	0	0	0	0	0
AC005197.2	0.24	0.17	0	0.16	0.46	0.33	0.46	0.13	0	0.49	0	0.52	0	0.15	0.37	0.36	0.23	0.46	0.08	0.26
AC005215.1	0	0	0	0	0	0	0	0	0	0	0	0	0	0	0	0	0	0	0	0
AC005220.3	0.51	0.31	0.12	0	0.13	1.16	0.18	0.32	0.76	0.73	0.16	0	0.63	0.18	0.17	0.07	0.06	0.59	0.12	0.13
AC005224.2	0.44	0.46	0.24	0.69	0.2	0.5	0.38	0.49	0.26	0.24	0.41	0.29	0.06	0.73	0.47	0.18	0.18	0.48	0.47	0.12
AC005229.1	0	0	0	0	0	0	0	0	0	0	0	0	0	0	0	0	0	0	0	0
AC005229.5	0	0	0	0	0	0	0	0	0	0	0	0	0	0	0	0	0	0	0	0
AC005229.7	0	0	0	0	0	0	0	0	0	0	0	0	0.49	0	0	0	0	0	0	0
AC005235.1	0.11	0.34	0.06	0.09	0.24	0.04	0.11	0.14	0.02	0.1	0.01	0.03	0	0.19	0	0	0	0	0.05	0.08
AC005237.2	0	0	0	0	0	0	0	0	0	0	0	0	0	0	0	0	0	0	0	0
AC005237.4	0	0	0.11	0	0	0.23	0	0	0	0	0	0	0.13	0	0	0	0	0	0.23	0.12
AC005251.4	0	0	0	0	0	0	0	0	0	0	0	0	0	0	0	0	0	0	0	0
AC005253.2	1.47	1.31	1.31	0.98	1.37	2.47	0.98	1.06	1.49	1.42	1.84	1.06	1.15	1.58	1.15	1.2	1.52	1.45	0.98	1.41
AC005253.4	1.84	0.98	3.42	0.94	1.92	2.61	1.14	0.79	1.58	0.48	1.59	0.76	2.18	1.71	2.51	2.31	4.43	3.27	1.38	1.68
AC005255.3	0	0	0.49	0	0.32	0	0	0.27	0	0	0	0.18	0	0.3	0	0	0	0.62	0	0
AC005255.5	0	0.05	0	0	0	0	0	0	0	0	0	0	0	0	0	0	0	0	0	0
AC005255.6	0	0	0	0	0	0	0	0	0	0	0	0	0	0	0	0	0	0	0	0
AC005256.1	0	0	0	0	0	0	0	0	0	0	0	0	0	0	0	0	0	0	0	0
AC005262.2	0	0	0	0	0	0	0	0	0	0	0	0	0	0	0	0	0	0	0	0
AC005262.3	0	0	0	0	0	0.27	0	0	0	0	0	0	0	0	0	0	0	0	0	0
AC005262.4	0	0	0	0	0	0	0	0	0	0	0	0	0	0	0	0	0	0	0	0
AC005264.2	0	0	0.05	0.02	0	0	0	0	0.02	0	0	0	0.02	0.02	0.09	0	0.02	0	0	0
AC005276.1	0	0	0	0	0	0	0	0	0	0	0	0	0	0	0	0	0	0	0	0
AC005280.1	0.56	0.63	2.1	0.3	1.4	0.56	1.64	2.24	1.17	0	1.14	1.91	0	2.12	0	0	0.55	0.88	1.13	1.17
AC005281.1	0	0	0	0	0	0.08	0	0	0	0	0	0	0	0	0	0	0	0.33	0	0
AC005281.2	0	0	0	0	0	0	0	0	0	0	0	0	0	0	0	0	0	0.05	0	0
AC005284.1	0	0	0	0	0	0	0	0	0	0	0	0	0	0	0	0	0	0	0	0
AC005288.1	0	0	0	0	0	0	0	0	0	0	0	0	0	0	0	0	0	0	0	0
AC005300.5	0	0	0.3	0	0	0.67	0	0.25	0	0	0	0	0	0	0	0	0	0	0	0
AC005301.8	0	0	0	0.03	0.03	0	0.13	0	0	0	0	0	0	0	0	0	0	0	0	0
AC005304.1	0	0	0	0	0	0	0	0	0	0	0	0	0	0	0	0	0	0	0	0
AC005306.3	2.6	1.4	1.07	0.78	1.01	2.85	0.94	1.4	1.58	1.65	1.08	0.64	4.38	1.07	2.52	5.69	3.98	3.04	0.94	1.41
AC005307.1	0.1	0	0	0	0	0	0.07	0	0	0	0	0	0	0.02	0	0	0	0	0	0
AC005307.3	0.02	0	0.01	0.05	0.01	0	0.06	0.02	0.25	0	0.01	0	0	0.05	0	0	0.01	0	0	0.01
AC005324.6	0	0	0	0.13	0	0	0.12	0	0	0	0	0	0	0	0	0	0	0	0	0
AC005324.7	0	0	0	0	0	0	0	0	0	0	0	0	0	0	0	0	0	0	0	0
AC005326.2	0	0	0	0	0	0	0	0	0	0	0	0	0	0	0	0	0	0	0	0
AC005329.7	1.32	0.68	1.65	0.54	2	0.81	0.56	0.5	1.6	1.03	0.97	1.94	2.43	0.56	1.7	2.77	2.36	2	2.18	1.47
AC005330.2	3.76	5.06	2.24	2.95	1.92	1.09	4.28	3.41	1.42	1.88	3.55	2.13	4.6	5.37	0.7	2.69	2.71	2.6	4.89	3.15
AC005336.4	1.08	1.46	0.55	0.38	1.1	1.72	0.72	1.3	0.72	0.42	0.37	0.52	0.08	0.95	0.61	0.19	0.07	0.46	0.04	1.22
AC005336.5	0	0.05	0	0	0.19	0	0	0.04	0	0	0	0	0	0	0	0	0	0	0.05	0.05
AC005339.2	0	0	2.8	0	0	0	0	0	0	0	2.18	1.56	2.11	0	1.37	0.06	0.75	0	0.52	0
AC005351.1	0	0	0	0	0	0	0	0	0	0	0	0	0	0	0	0	0	0	0	0
AC005355.1	0	0	0	0	0	0	0	0	0	0	0	0	0	0.07	0	0	0	0	0	0
AC005355.2	0.08	0	0	0	0	0	0	0	0	0.04	0	0	0	0.08	0.04	0	0.04	0.04	0	0
AC005356.1	0	0.97	2.54	2.42	0.86	0	0.43	0.36	0	1.45	0	0	0.88	1.06	0	1.34	0	2.41	1.63	0.43
AC005357.1	0	0	0	0	0	0	0	0	0	0	0	0	0	0	0	0	0	0	0	0
AC005358.1	0	0.02	0	0	0	0	0	0	0	0	0	0.03	0	0	0	0	0.03	0	0	0.03
AC005358.3	0	0	0	0	0	0	0	0	0	0	0	0	0	0	0	0	0	0	0	0
AC005363.9	0.51	0	0	0	0.44	0	0.47	1.02	0	0	0	2.36	0	0	0	0	0	0	0	0
AC005370.1	0	0	0	0	0	0	0	0	0	0	0	0	0	0	0	0	0	0	0	0
AC005375.1	0	0	0	0	0	0	0	0	0	0	0	0	0	0	0	0	0	0	0	0
AC005387.2	0	0	0	0	0	0	0	0	0	0	0	0	0	0.17	0	0	0.36	0	0	0
AC005387.3	0	0	0	0	0	0	0	0	0	0	0	0	0	0	0	0	0	0	0	0
AC005391.2	0	0	0	0	0	0	0	0	0	0	0	0	0	0	0	0	0	0	0	0
AC005392.13	0	0	0	0	0	0	0	0	0	0	0	0	0	0	0	0	0	0	0	0
AC005394.1	0	0	0	0	0	0	0	0	0	0	0	0	0	0	0	0	0	0	0	0
AC005399.1	0	0	0	0	0	0	0	0	0	0	0	0	0	0	0	0	0	0	0	0
AC005477.1	0.02	0	0	0	0	0	0	0	0	0	0.02	0	0	0	0	0	0	0	0	0
AC005481.5	0.01	0.03	0	0.03	0.02	0.04	0.01	0.03	0	0.03	0.02	0.01	0	0.05	0.01	0	0.01	0.02	0.03	0
AC005484.5	0.03	0.05	0	0	0.04	0.03	0.05	0.02	0.02	0	0	0.02	0.02	0.01	0.07	0.04	0.03	0	0	0
AC005487.2	0.08	0.09	0.17	0	0	0.09	0	0	0	0	0.31	0	0	0.16	0	0	0.08	0.88	0.34	0
AC005488.1	0	0	0	0	0	0	0	0	0	0	0	0	0	0	0	0	0	0	0	0
AC005488.11	0	0	0	0	0	0	0	0	0	0	0	0	0	0	0	0	0	0	0	0
AC005493.1	0	0	0	0	0	0	0	0	0	0	0	0	0	0	0	0	0	0	0	0
AC005498.3	1.15	5.97	3.35	3.37	1.4	0.88	0.34	1.6	2.24	1.5	1.39	4.78	5.67	1.66	7.2	11.04	5.01	5.02	0.81	1.49
AC005498.4	0.99	0.54	0	0.35	0.16	0	0.33	0.14	0	0.18	0.78	0	0.36	0.3	0.3	0.18	0.64	0	0.84	0
AC005513.1	0	0	0	0	0	0	0	0	0	0	0	0	0	0	0	0	0	0	0	0
AC005517.3	0	0.48	0.6	0	0.43	1.4	1.02	0.62	0.33	1.41	0.42	0.33	0.33	0.68	0	0.49	0	0.28	0	0.64
AC005518.2	0.04	0	0.16	0.32	0.07	0	0	0	0.04	0.12	0.04	0.26	0.27	0	0	0	0.08	0.11	0.41	0.04
AC005519.4	1.73	1.35	1.62	0.8	1.85	3.82	1.1	0.96	2.3	1.89	1.55	1.65	1.31	0.92	2.85	2.98	1.97	1.67	1.58	1.81
AC005522.6	0	0	0	0	0	0	0.4	0	0	0	0	0	0	0.33	0	0	0	0	0	0
AC005522.7	0	0	0	0	0	0	0	0	0	0	0	0	0	0	0	0	0	0	0	0
AC005523.2	0.21	0.19	1.61	0	1.24	0	0	0.1	0	0.19	0	0	3.12	0.78	0	2.91	0.04	0	4	0
AC005523.3	0.64	0.71	0.65	0.46	0.85	0.23	0.65	0.18	0.74	0.47	1.65	0.72	2.1	0.38	1.96	0.47	0.21	0.83	0.22	0
AC005532.5	0.32	0	0	0	0.09	0	0.16	0.14	0.36	0	0	0.09	0	0.09	0.4	0.53	0	0.09	0.26	0
AC005534.6	0.39	0.43	0.2	0	1.35	0	0.2	0.33	0	0.42	0	0	0	0	0.18	0	0.19	0.19	0	0.63
AC005534.8	0.07	0	0	0	0	0	0	0	0.16	0.07	0	0	0	0	0	0.08	0	0.07	0.07	0
AC005537.2	0	0.04	0	0.07	0.03	0	0	0.03	0	0.1	0	0	0	0	0	0	0	0	0	0.04
AC005538.5	0	0	0	0	0	0	0	0	0	0	0	0	0	0	0	0	0	0	0	0
AC005539.2	0	0	0	0	0	0	0	0	0	0	0	0	0	0	0	0	0	0	0	0
AC005540.3	0.06	0.07	0.44	0	0.08	0.12	0.06	0.12	0.25	0.22	0.2	0.07	0.18	0.12	0	0	0	0.05	0	0.16
AC005544.1	1.13	0	0	1.08	1.04	0.64	0.06	0	0.62	1.03	0	0	0	0	0	0	0	0	0	0
AC005546.2	0	0	0	0	0	0	0	0	0	0	0	0	0	0	0	0	0	0	0	0
AC005549.1	0	0	0	0	0	0	0	0	0	0	0	0	0	0	0	0	0	0	0	0
AC005549.2	0	0	0	0	0	0	0	0	0	0	0	0	0	0	0	0	0	0	0	0
AC005549.3	0	0	0	0	0	0	0	0	0	0	0	0	0	0	0	0	0	0	0	0
AC005550.3	0.02	0	0	0	0	0	0	0	0.01	0	0	0	0.01	0	0.15	0	0	0	0	0.03
AC005550.4	0	0	0	0	0.3	0	0	0.07	0.69	0.16	1.84	0.08	0.26	0	0.36	0.09	0	3.64	1.35	0.17
AC005550.5	0	0	0	0	0	0	0	0	0	0	0	0	0	0	0	0	0	0	0	0
AC005559.2	2.57	0	5.37	0	0	0	2.59	1.81	0	0	14.06	6.5	49.56	2.08	14.01	15.3	14.03	9.88	26.77	1.55
AC005559.3	0.06	0.13	0.03	0.03	0.03	0	0.12	0.08	0.29	0.17	0.09	0.07	0	0.16	0.09	0	0.16	0	0.44	0.07
AC005562.1	0.89	2.13	0.81	1.2	1.59	2.48	1.03	1.23	0.91	1.71	1.58	0.42	1.58	0.88	2.71	0.8	0.43	2.55	0.64	1.29
AC005588.2	0	0	0	0	0	0	0	0	0	0	0	0	0	0	0	0	0	0	0	0
AC005592.1	0.12	0.04	0.1	0.07	0.08	0	0.08	0.14	0.07	0.05	0	0.07	0.04	0.39	0.02	0.02	0.03	0.1	0.07	0
AC005592.2	0.48	0.14	0	0.76	0	0.25	1.41	0.75	0	0.25	0	0	0.4	0.67	0.56	0	0	0.23	0	0.45
AC005592.3	0.1	0.05	0.02	0.05	0.14	0	0.23	0.14	0.05	0.07	0.04	0.03	0.19	0.23	0.11	0	0	0.09	0	0.16
AC005594.3	0.12	0.12	0.09	0.06	0.05	0.1	0.06	0.03	0.18	0.05	0.16	0.05	0.23	0.06	0.14	0.18	0.26	0.15	0.09	0.05
AC005597.1	0	0	0	0	0	0	0	0	0	0	0	0	0	0	0	0	0	0	0	0
AC005606.1	0	0	0	0	0	0	0	0	0	0	0	0	0	0	0	0	0	0	0	0
AC005606.14	0	0	0	0.95	0	0	0	0	0	0	0	0	0	0	0	0	0	0	0.25	0
AC005606.15	0.34	0	0	0.21	0.32	0.34	0.16	0	0.19	0.17	0.16	0	0.71	0.75	0.88	0.2	0.35	0.35	0.18	0
AC005609.1	0.15	0.16	0.15	0	0.2	0.04	0.1	0.13	0.17	0.18	0.14	0	0.06	0.15	0	0	0	0	0.05	0.06
AC005609.2	0	0	0	0	0	0	0.07	0.13	0	0	0	0	0	0	0	0	0	0	0	0
AC005614.3	0.02	0.01	0	0.02	0	0	0.01	0.02	0	0	0	0.02	0	0	0.03	0	0	0	0	0.01
AC005614.5	0	0.48	0	0	0	0	1.03	0.52	0	0	0	0.24	0	0	0	0	0	0	0	0
AC005616.1	0	0	0	0	0	0	0	0	0	0	0	0	0	0	0	0	0	0	0	0
AC005616.2	0	0	0	0	0	0	0	0	0	0	0	0	0	0	0	0	0	0	0	0
AC005618.1	1.26	1.33	0.91	2.02	1.72	1.65	0.16	0.39	0.76	3.38	0.29	0.43	0.34	0.83	0.77	0.86	0.38	1.37	0.32	1.44
AC005618.6	3.01	1.13	0.85	0.61	0.92	0.6	0.43	0.49	1.09	1.97	0.87	0.7	0.64	1.33	1.31	0.7	0.63	2.5	1.07	1.21
AC005621.1	0	0	0	0	0	0	0	0	0	0	0	0	0	0	0	0	0	0	0	0
AC005624.2	0	0	0	0	0	0	0	0	0	0	0	0	0	0	0	0	0	0	0	0
AC005625.1	0	0	0	0	0	0	0	0	0	0	0	0	0	0	0	0	0	0	0	0
AC005626.3	0	0	0	0	0	0	0	0	0	0	0	0	0	0	0	0	0	0	0	0
AC005631.1	0	0	0	0	0	0	0	0	0	0	0	0	0	0	0	0	0	0	0	0
AC005682.5	0.43	0.08	0.17	0.12	0	0.55	0	0.37	0.3	0	0.09	0.22	0	0.14	0.57	0.34	0.24	0.76	0.62	0.16
AC005682.6	0	0	0	0.03	0	0.06	0	0	0	0	0.05	0	0.03	0	0.03	0.06	0.03	0.05	0	0
AC005682.7	0	0	0	0	0	0	0	0.12	0	0	0	0	0	0	0	0	0	0	0	0
AC005682.8	0	0	0	0	0	0	0	0	0	0	0	0	0	0	0	0.09	0	0	0	0.27
AC005686.1	0	0	0	0	0	0	0	0	0	0	0	0	0	0	0	0	0	0	0	0
AC005701.1	0	0	0	0	0	0	0	0	0	0	0	0	0	0	0	0	0	0	0	0
AC005702.1	0	0	0	0	0	0	0	0	0	0	0	0	0	0	0	0	0	0	0	0
AC005702.2	0	0	0	0	0	0	0	0	0	0	0	0	0	0	0	0	0	0	0	0
AC005702.3	0	0	0	0	0	0	0	0	0	0	0	0	0	0	0	0	0	0	0	0
AC005702.4	0	0	0	0	0	0	0	0	0	0	0	0	0	0	0	0	0	0	0	0
AC005703.2	0	0	0	0	0	0	0	0	0	0	0	0	0	0	0	0	0	0	0	0
AC005703.3	0	0	0	0	0	0	0	0	0	0.02	0	0	0	0.02	0	0	0	0	0	0.1
AC005722.4	0	0.05	0	0.05	0	0	0	0	0	0	0.09	0	0.11	0.05	0	0.11	0.05	0.23	0.05	0.16
AC005725.1	0	0	0	0	0	0	0	0	0	0	0	0	0	0	0	0	0	0	0	0
AC005730.2	0	0	0	0	0	0	0	0	0	0	0	0	0	0	0	0	0	0	0	0
AC005740.3	1.75	0.29	0.41	0.14	0.13	0	0.53	0.11	0	1.22	1.77	0.15	1.79	0.25	0.36	0.75	0.26	0.78	0.41	0.44
AC005740.4	0	0	0	0	0	0	0	0	0	0	0	0	0	0	0	0	0	0	0	0
AC005740.5	0	0	0	0	0	0	0	0	0	0	0	0	0	0	0	0	0	0	0	0
AC005740.6	0.24	0.1	0.34	0	0.28	0.63	0.23	0.12	0.32	0.25	0.44	0.11	0.54	0.28	0.23	0.11	0.33	0.33	0.05	0.32
AC005741.2	0	0	0	0	0	0	0	0	0	0	0	0	0	0	0	0	0	0	0	0
AC005754.7	1.46	0.11	0.74	0	0.1	0	0.1	0.27	0	0.22	0	0.23	0	0.39	1.66	0.12	0	1.21	0.32	0
AC005754.8	1.07	0.65	0.22	0.46	0.35	0.07	0.49	0.29	0.14	0.32	0.43	0.22	0.12	0.3	0.71	0.19	0.11	1.13	0.73	0.25
AC005757.6	0	0	0	0	0	0	0	0	0	0	0	0	0.53	0.15	0	0	0	0	0	0
AC005757.7	0.07	0	0.04	0	0	0.08	0.12	0.01	0	0	0	0	0.2	0.16	0.09	0	0	0.12	0	0
AC005758.1	0	0	0	0	0	0	0	0	0	0	0	0	0	0	0	0	0	0	0	0
AC005772.2	0	0	0	0	0	0	0	0	0	0	0	0	0	0	0	0	0	0	0	0
AC005775.2	0.31	0.23	0.28	0.08	0.07	0.08	0.14	0.13	0.31	0.23	0	0.59	0.45	0.08	0.08	0.18	0.14	0.69	0.24	0
AC005776.1	0	0	0	0	0	1.1	0	0	0	0	0	0	0	1.39	0	0	0	0	0	0.89
AC005777.3	0	0	0	0	0	0	0	0	0	0	0	0	0	0	0	0	0	0	0	0
AC005779.1	0	0	0	0	0	0	0	0	0	0	0	0	0	0	0	0	0	0	0	0
AC005779.2	0	0	0.12	0	0	0	0	0	0	0	0	0	0	0	0	0	0	0	0	0
AC005780.1	0	0	0	0	0	0	0	0	0	0	0	0	0	0	0	0	0	0	0	0
AC005783.1	0	0	0	0	0	0	0	0	0	0	0	0	0	0	0	0	0	0	0	0
AC005785.2	0.12	0.2	0.37	0.31	0.09	0.18	0.3	0.34	0.22	0.4	0.22	0.25	0.44	0.18	0.31	0.49	0.26	0.2	0.42	0.37
AC005786.3	0	0	0	0	0	0	0	0	0	0	0	0	0	0	0	0	0	0	0	0
AC005786.5	0	0	0.31	0	0	0	0	0	0	0	0	0	0	0	0	0	0	0	0	0
AC005786.7	1.16	0	0	0	0	0	0	0	0	0	0	0	9.73	0	0	0	0	5.02	0	0
AC005789.11	2.71	1.79	0.94	1.63	2	1.68	2.91	2.34	0.72	1.44	2.09	2.28	2	2.92	1.89	0.53	0.59	1.33	1.27	1.53
AC005789.9	0	0	0	0	0	0	0	0	0	0	0	0	0	0	0	0	0	0	0	0
AC005794.1	0	0	0	0	0	0	0	0	0	0	0	0	0	0	0	0	0	0	0	0
AC005795.1	0	0	0.07	0	0	0.07	0	0	0	0	0	0	0	0.07	0.06	0	0	0	0	0.15
AC005808.3	0	0	0	0	0	0	0	0	0	0	0	0	0	0	0	0	0	0	0	0
AC005822.1	0.04	0	0.04	0.04	0	0.13	0.13	0.11	0.14	0.13	0.04	0	0.05	0.08	0.04	0.15	0.17	0.29	0.09	0.1
AC005831.1	0	0	0	0	0	0	0	0	0	0	0	0	0	0	0	0	0	0	0	0
AC005838.2	0	0	0	0	0	0	0	0	0	0	0	0	0	0	0	0	0	0	3.91	0
AC005841.1	0.15	0.05	0	0.05	0.24	0.1	0.05	0	0.11	0.05	0.05	0.32	0.28	0.42	0	0.06	0	0.19	0	0.05
AC005863.1	0	0	0	0	0.03	0	0	0.01	0	0	0.02	0	0	0	0.06	0	0	1.22	0.15	0.04
AC005863.2	0	0	0	0	0	0	0	0	0	0	0	0	0	0	0	0	0	0	0	0
AC005884.1	0	0.17	0	0	0	0	0	0	0	0	0	0.18	0	0	0	0	0	0	0	0
AC005926.1	0	0	0	0	0	0	0	0	0	0	0	0	0	0	0	0	0	0	0	0
AC005932.1	0.05	0.11	0.53	0.26	0.15	0.87	0.14	0.3	1.21	0.39	0.37	0.64	0.81	0.38	0.38	0.27	0.84	0.15	0.06	0
AC005943.4	0.37	0.66	0.25	0	0	0.64	0	0	0.55	0.26	0.12	0.41	0.55	0.23	0.46	0.14	0.24	0.24	1.01	0.4
AC005943.5	1.94	1.53	1.42	1.24	1.58	1.24	2.05	1.75	0.76	1.55	1.59	2.11	1.48	1.3	1.99	0.69	1.16	2.12	1.73	0.9
AC005944.2	0	9.39	0	2.13	4.28	1.22	1.54	1.85	1.18	2.67	9.41	1.44	8.32	8.83	0.79	1.11	0	0	2.38	1.55
AC005954.3	0	0	0	0	0	0	0	0	0	0	0	0	0	0	0	0	0	0	0	0
AC005954.4	0	0	0	0	0	0	0	0	0	0	0	0	0	0	0	0	0.11	0	0	0
AC006000.5	0	0	0	0	0	0	0	0	0	0	0	0	0	0	0	0	0	0	0	0
AC006001.1	0	0	0	0	0	0	0	0	0	0.14	0	0	0	0	0	0	0	0.13	0	0.14
AC006003.3	0	0	0	0	0	0	0	0	0	0	0	0	0	0	0	0	0	0	0	0.1
AC006004.1	0	0	0	0	0	0	0	0	0	0	0	0	0	0	0	0	0	0	0	0
AC006007.1	0.08	0	0	0	0	0	0	0	0	0	0	0	0	0	0	0	0	0	0	0
AC006011.4	4.46	4.34	4.88	8.47	6.01	14.45	5.37	4.36	6.8	4.74	9.47	6.3	16.17	0.83	13.6	13.83	9.3	8.55	6.03	3.96
AC006014.1	0	0	0	0	0	0	0	0	0	0	0	0	0	0	0	0	0	0	0	0
AC006014.10	0	0.17	0	0.03	0.25	0.09	0.02	0.05	0.14	0.1	0.12	0.14	0.13	0.03	0.06	0.08	0.12	0	0.07	0.15
AC006014.7	0.26	0.83	0.39	0.13	0.65	0.8	0.25	0.11	0	0.95	0.24	0.28	0	0.26	0.24	0	0	0	0.13	0.14
AC006014.8	0.14	0.05	0	0	0	0.14	0.09	0	0	0	0	0.05	0.28	0	0.14	0	0	0	0.15	0.05
AC006019.3	0.03	0	0	0	0	0	0.01	0	0	0	0.03	0	0	0	0	0	0	0	0	0
AC006019.4	0.02	0	0.01	0	0.03	0	0.02	0.01	0	0.01	0	0	0	0.01	0.01	0.04	0.01	0	0	0.01
AC006022.4	0	0	0	0	0	0	0	0	0	0	0	0	0	0	0	0	0	0	0	0
AC006023.8	0	0	0	0	0	0	0	0	0	0	0	0	0	0	0	0	0	0.03	0	0
AC006024.4	0.07	0.05	0	0	0.04	0.02	0.04	0	0	0	0.04	0	0	0	0.31	0.06	0.11	0.25	0.05	0.03
AC006026.1	0	0	0	0	0	0	0	0	0	0	0	0	0	0	0	0	0	0	0	0
AC006026.10	0	0	0	0	0	0	0.03	0	0	0	0.03	0	0	0	0	0	0	0.03	0	0
AC006026.12	0	0	0	0	0	0	0	0	0	0	0	0	0	0	0	0	0	0	0	0
AC006026.13	0	0	0	0	0	0	0	0	0	0	0	0	0	0	0	0	0	0	0	0
AC006026.9	0	0	0	0	0	0	0	0	0	0	0	0	0	0	0	0	0	0	0	0
AC006028.11	0.24	0	0.24	0	0	0.26	0	0	0	0	0	0	0	0	0	0	0	0	0	0
AC006033.22	0.2	0.22	0	0	0	0	0	0	0	0	0	0	0	0	0	0	0	0.39	0	0
AC006035.1	0	0	0	0	0	0	0	0	0	0	0	0	0	0	0	0	0	0	0	0
AC006037.2	0	0	0	0	0	0	0	0	0	0	0	0	0	0	0	0	0	0	0	0
AC006041.1	0	0	0	0	0	0	0	0	0	0	0	0	0	0	0	0	0	0	0	0
AC006042.6	0.64	0.41	0	0	0.12	0	0.38	0.32	0.14	0	0	0	0	0.24	0	0	0	0	0	0
AC006042.7	0	0	0	0	0	0	0	0	0	0	0	0	0	0	0	0	0.11	0	0	0
AC006042.8	0.38	0.23	0	0.03	0.11	0.06	0	0.09	0	0.14	0	0	0.06	0	0.13	0.06	0.03	0.11	0.03	0.03
AC006045.3	0	0	0	0	0	0	0	0	0	0	0	0	0	0	0	0	0	0	0	0
AC006050.2	0	0	0.15	0	0	0	0	0	0	0.09	0	0.47	0.5	0.06	0	0	0	0	0	0
AC006070.12	0	0	0	0	0	0	0	0	0	0	0	0	0	0	0	0	0	0	0	0
AC006076.1	0	0	0	0	0	0	0	0	0	0	0	0	0	0	0	0	0	0	0	0
AC006077.4	0	0	0	0	0	0	0	0	0	0	0	0	0	0	0	0	0	0	0	0
AC006080.1	0	0	0	0	0	0	0	0	0	0	0	0	0	0	0	0	0	0	0	0
AC006111.1	0.64	0.09	0.34	0.15	0.14	0.34	0.26	0.18	0.07	0.22	0.48	0.29	0.07	0.34	0.27	0.22	0.33	0.18	0.53	0.46
AC006115.1	0	0	0	0	0	0	0	0	0	0	0	0	0	0	0	0	0	0	0	0
AC006115.3	1.77	1.73	1.39	1.48	2.31	0.75	2.23	1.97	1.1	2.21	0.75	1.3	1.37	2.28	2.88	0.78	1.33	1.09	1.8	2.13
AC006115.6	0	0	0	0	0	0	0	0	0	0	0	0	0	0	0	0	0	0	0	0
AC006116.1	0	0	0	0	0	0	0	0	0	0	0	0	0	0	0	0	0	0	0	0
AC006116.12	0	0	0	0	0	0	0	0	0.4	0	0	0	0	0	0.16	0	0	0	0	0
AC006116.13	0	0.1	0	0	0	0.05	0	0	0.05	0	0.13	0.05	0.05	0.04	0.13	0.05	0.05	0.04	0	0.2
AC006116.14	0	0	0	0	0	0	0	0	0	0	0.33	0	0	0	0	0	0	0	0	0
AC006116.15	0.12	0.12	0.12	0.08	0.04	0.16	0.12	0	0.09	0.04	0.04	0.04	0.27	0	0.11	0.14	0.35	0.35	0.21	0
AC006116.17	0.37	0.19	0.26	0.04	0	0.13	0.43	0.11	0.2	0.31	0.09	0.36	0.12	0.22	0.31	0.09	0.28	0.33	0.41	0.19
AC006116.19	0.34	0.12	0	0	0	0	0	0	0.13	0	0	0	0	0	0.1	0	0	0	0	0.12
AC006116.20	0.1	0	0.12	0	0	0.13	0.24	0	0	0	0.29	0	0	0	0	0.1	0	0.23	0	0.26
AC006116.21	0	0	0	0	0.17	0	0	0	0	0	0.16	0	0	0	0	0	0	0	0	0
AC006116.22	0.05	0.09	0.04	0.04	0.02	0.11	0.05	0.09	0.04	0.02	0.13	0.11	0.14	0.07	0.12	0.06	0.09	0.03	0.04	0
AC006116.24	1.3	0.59	1.71	0.28	0.4	1.96	0	1.29	0.86	2.47	0.28	0.36	0.31	0.96	0.36	0.89	0.63	0.6	0.5	0.52
AC006116.27	3.66	1.04	0.61	0.58	1.88	3.63	1.87	2.68	2.95	3.69	0	3.8	0	4.5	2.04	0	0	0	0	1.29
AC006126.3	0.36	0	0	0	0	1	0	0	0	0.13	0	0	0	0	0	0	0.12	0.12	0	0
AC006126.4	0	0	0	0	0	0	0	0	0	0	0	0	0.19	0	1.09	0.38	0	0	0	0
AC006129.1	0.1	0.21	0.41	0	0.1	0.21	0.31	0.68	1.14	0.76	0.37	0.78	1.7	0	0	0.34	0.78	0.58	0.93	0.56
AC006129.2	1.37	1.16	1.3	0.92	0.67	1.31	0.94	0.25	3.21	0.81	0.46	2.72	1.65	0.65	1.83	5.32	2.66	6.36	1.22	0.98
AC006129.4	3.4	0.98	1.97	2.6	1.21	6.57	1.46	1.94	5.31	1.65	1.36	1.58	11.98	0.8	4.75	10.99	15.56	25.37	9.73	4.61
AC006130.1	0	0	0	0	0	0	0	0	0	0	0	0	0	0	0	0	0	0	0	0
AC006130.3	0	0	0	0	0	0	0	0	0	0	0	0.04	0	0	0	0	0	0	0	0
AC006130.4	0	0	0	0	0	0	0	0	0	0	0	0	0	0	0	0	0	0	0	0
AC006132.1	0	0.03	0.12	0.11	0.11	0	0.1	0.14	0.18	0	0.31	0.56	0.19	0	0	0.43	0.6	0.26	0.17	0.1
AC006133.3	0	0	0	0	0	0	0	0	0	0	0	0	0	0	0	0	0	0	0	0
AC006145.1	0	0	0	0	0	0	0	0	0	0	0	0	0	0	0	0	0	0	0	0
AC006150.1	0	0	0	0	0	0	0	0	0	0	0	0	0	0	0	0	0	0	0	0
AC006150.2	0	0	0	0	0	0	0	0	0	0	0	0	0	0	0	0	0	0	0	0
AC006153.3	0	0	0	0	0	0	0	0	0	0	0	0	0	0	0	0	0	0	0	0
AC006156.1	0	0	0	0	0	0	0	0	0	0	0	0	0	0	0	0	0	0	0	0
AC006156.2	0	0	0	0	0	0	0	0	0	0	0	0	0	0	0	0	0	0	0	0
AC006159.3	0	0	0	0	0	0	0	0	0	0	0	0	0	0	0	0	0.16	0	0	0
AC006159.4	0	0	0.16	0	0	0	0.08	0	0	0	0	0	0	0	0	0	0	0	0.08	0
AC006159.5	0	0	0	0	0	0	0	0	0	0	0	0	0	0	0	0	0	0	0	0
AC006160.4	0	0	0	0	0	0	0	0	0	0	0	0	0	0	0.25	0	0	0	0	0
AC006160.5	0.07	0.22	0.35	0.07	0.33	0.28	0.2	0.23	0.15	0.99	0	0.3	1.15	0.32	0.32	0.08	0.27	0.46	0.5	0.3
AC006195.2	0	0	0	0	0	0	0	0	0	0	0	0	0	0	0	0	0	0	0	0
AC006196.1	0	0	0	0	0	0	0	0	0	0	0	0	0	0	0	0	0	0	0	0
AC006227.1	0	0	0	0	0	0	0	0	0	0	0	0	0	0	0	0	0	0	0	0
AC006262.10	0	0	0	0	0	0	0	0	0	0	0	0	0	0	0	0	0	0	0	0
AC006262.4	0	0	0	0	0	0	0	0	0	0	0	0	0	0	0	0	0	0	0	0
AC006262.5	0	0	0	0	0.43	0	0.08	0	0	0.17	0	0	0	0	0	0	0	0	0	0.17
AC006262.6	0.42	0.71	0.99	1.05	0.74	0.51	0.72	0.71	0.74	1.76	0.84	1.21	1.53	1	0.56	1.29	1.15	0.78	0.67	0.62
AC006272.1	0.21	1.37	0.42	0.67	0	0.67	0	0.35	1.42	0	0	1.87	0.23	0	0.38	0	0.4	0.4	0.63	0.67
AC006272.2	0	0	0	0	0	0	0	0	0	0	0.54	0	0.26	0	0	0	0	0	0	0
AC006273.4	0	0	0	0	0	0	0.16	0	0	0	0.1	0.06	0	0	0	0	0	0	0	0
AC006273.5	0.07	0	0	0	0.14	0	0.23	0.19	0.08	0	0	0.08	0.08	0	0.2	0	0.07	0	0	0
AC006273.7	0	0	0	0	0	0	0.54	0	0	0	0	0	0	0	0	0	0	0	0	0
AC006277.2	0.06	0.27	0.2	0.27	0.06	0.13	0.19	0.83	0.15	0.07	0.3	0.5	0.66	0.12	0.06	0	0.32	0.31	0.81	0.36
AC006296.1	0	0	0	0	0	0	0	0	0	0	0	0	0	0	0	0	0	0	0	0
AC006296.2	0	0	0	0	0	0	0	0	0	0	0	0	0	0	0	0	0	0	0	0
AC006322.1	0	0	0	0	0	0	0	0	0	0	0	0	0	0	0	0	0	0	0	0
AC006326.3	0	0	0	0	0	0	0	0	0	0	0	0	0	0	0	0	0	0	0	0
AC006326.5	0	0	0	0	0	0	0	0	0	0	0	0	0	0	0	0	0	0	0	0
AC006328.1	0	0	0	0	0	0	0	0	0	0	0	0	0	0	0	0	0	0	0	0
AC006328.9	0	0	0	0	0	0	0	0	0	0	0	0	0	0	0	0	0	0	0	0
AC006335.10	0	0	0	0	0	0	0	0	0	0	0	0	0	0	0	0	0	0	0	0
AC006335.11	0	0	0	0	0	0	0	0	0	0	0	0	0	0	0	0	0	0	0	0
AC006335.2	0	0	0	0	0	0	0	0	0	0	0	0	0	0	0	0	0	0	0	0
AC006335.6	0	0	0	0	0	0	0	0	0	0	0	0	0	0	0	0.39	0	0	0	0
AC006355.3	0	0	0	0	0	0	0	0	0	0	0	0.1	0	0	0	0	0	0	0	0
AC006366.3	0	0	0	0	0	0	0	0	0	0	0	0	0	0	0	0	0	0	0	0
AC006369.2	0	0	0	0	0	0	0	0	0	0	0	0	0	0	0	0	0	0	0	0
AC006369.3	0	0	0	0	0	0	0	0	0	0	0	0	0	0	0	0	0	0	0	0
AC006371.1	0	0	0	0	0	0	0	0	0	0	0	0	0	0	0	0	0	0	0	0
AC006372.1	0.03	0.11	0.05	0	0.02	0	0.05	0	0	0	0.05	0.03	0	0.05	0	0	0	0.1	0.03	0
AC006372.4	0	0.02	0	0	0	0	0.02	0	0	0	0	0	0	0	0	0.08	0	0.09	0.01	0
AC006372.5	0	0	0	0	0	0	0	0	0	0	0	0	0	0	0	0	0	0	0	0
AC006372.6	0	0	0	2.12	0	0	0	0	0	0	0	0	0	0	0	0	0	0	0	0
AC006373.1	0	0	0	0	0	0	0	0	0	0	0	0	0	0.29	0	0	0	0	0	0
AC006377.1	0	0	0	0	0	0	0	0	0	0	0	0	0	0	0	0	0	0	0	0
AC006378.2	0	0	0	0	0	0	0	0	0	0	0	0	0	0	0	0	0	0	0	0
AC006380.1	0	0	0	0	0	0	0	0	0	0	0	0	0	0	0	0	0	0	0	0
AC006380.3	0	0	0	0	0	0	0	0	0	0	0	0	0	0	0	0	0	0	0	0
AC006390.4	0	0	0	0	0	0	0	0	0	0	0	0	0	0	0	0	0	0	0	0
AC006427.2	0	0	0	0	0	0	0	0	0	0	0	0	0	0	0	0	0	0	0	0
AC006432.1	0	0	0	0	0	0	0	0	0	0	0	0	0	0	0	0	0	0	0	0
AC006435.1	0	0	0.05	0	0	0	0	0	0	0	0	0	0	0	0	0	0	0	0	0
AC006445.6	0	0	0	0	0	0	0	0	0	0	0	0	0	0	0	0	0	0	0	0
AC006445.7	0	0.17	0	0	0	0.17	0	0	0	0	0	0	0	0	0	0	0	0	0	0
AC006445.8	0	0	0	0	0	0	0	0	0	0	0	0	0	0	0	0	0.03	0	0	0
AC006449.1	40.35	39.63	32.68	34.89	34	45.41	51.68	42.91	30.14	27.32	46.06	34.53	29.38	38.3	31.02	22.53	30.86	38.95	31.46	33.09
AC006452.1	0	0	0	0	0	0	0	0	0	0	0	0	0	0	0	0	0	0	0	0
AC006455.1	0	0	0	0	0	0	0	0	0	0	0	0	0	0	0	0	0	0	0	0
AC006458.3	0	0	0	0	0	0	0	0	0	0	0	0	0	0	0	0	0	0	0	0
AC006460.2	0	0	0	0	0	0.06	0	0.06	0.08	0	0	0	0	0	0	0	0	0	0	0
AC006461.2	0	0	0	0	0	0	0	0	0	0	0	0	0	0	0	0	0	0	0	0
AC006465.4	0.04	0	0	0	0	0	0	0	0	0	0	0	0	0.04	0	0	0	0.04	0	0
AC006466.5	2.76	2.24	0	1.13	0	1.12	0.98	0	0	2.25	0.99	1.09	0	0	0	0	0	7.1	5.14	0
AC006480.1	0	0	0	0	0	0	0	0	0	0	0	0	0	0	0	0	0	0	0	0
AC006481.1	0	0	0	0	0	0	0	0	0	0	0	0	0	0	0	0	0	0	0	0
AC006482.1	0	0	0	0	0	0	0	0	0	0	0	0	0	0	0	0	0	0	0	0
AC006483.1	0	0	0	0	0	0	0	0	0	0	0	0	0	0	0	0	0	0	0	0
AC006483.5	0	0	0	0	0	0	0	0	0	0	0	0	0	0	0	0	0	0	0	0
AC006486.1	0.1	0.16	0.23	0.07	0.23	0.05	0.3	0.04	0.06	0.14	0.11	0.09	0.23	0.27	0.23	0.1	0.14	0.07	0.33	0.14
AC006486.9	0	0.21	0	0	0	0.24	0	0.21	0	0	0.33	0	0	0.2	0	0.22	0	0	0	0
AC006487.1	0	0	0	0	0	0	0	0	0	0	0	0	0	0	0	0	0	0	0	0
AC006499.1	0	0	0	0	0	0	0	0	0	0	0	0	0	0	0	0	0	0	0	0
AC006499.2	0	0	0	0	0	0	0	0	0	0	0	0	0	0	0	0	0	0	0	0
AC006499.3	0	0	0	0	0	0	0	0	0	0	0	0	0	0	0	0	0	0	0	0
AC006499.4	0	0	0	0	0	0	0	0	0	0	0	0	0	0	0	0	0	0	0	0
AC006499.5	0	0	0	0	0	0	0	0	0	0	0	0	0	0	0	0	0	0	0	0
AC006499.6	0	0	0	0	0	0	0	0	0	0	0	0	0	0	0	0	0	0	0	0
AC006499.7	0	0	0	0	0	0	0	0	0	0	0	0	0	0	0	0	0	0	0	0
AC006499.8	0	0	0	0	0	0	0	0	0	0	0	0	0	0	0	0	0	0	0	0
AC006499.9	0	0	0	0	0	0	0	0	0	0	0	0	0	0	0	0	0	0	0	0
AC006509.4	0	0	0	0	0	0	0	0	0	0	0	0	0	0	0	0	0	0	0	0
AC006509.7	0	0	0	0	0	0	0	0	0	0	0	0	0	0	0	0	0	0	0	0
AC006534.1	0	0	0	0	0	0	0	0	0	0	0	0	0	0	0	0	0	0	0	0
AC006534.2	0	0	0	0	0	0	0	0	0	0	0	0	0	0	0	0	0	0	0	0
AC006538.1	1.85	2.13	2.01	2.87	2.04	1.19	4.28	2.69	1.23	1.31	2.55	2.31	4.15	2.75	1.74	1.62	1.86	1.37	4.11	1.98
AC006538.4	1.33	0	0	0.58	0	0	1	0.53	0.45	0.36	0	0	0	0	0	0	1.2	0	0	1.72
AC006539.1	0	0	0	0	0	0	0	0	0	0	0	0	0	0	0	0	0	0	0	0
AC006539.2	0	0	0	0	0	0	0	0	0	0	0	0	0	0	0	0	0.27	0	0	0
AC006539.3	0	0	0	0	0	0	0	0	0	0	0	0	0.12	0.1	0	0.12	0.1	0.21	0	0.24
AC006539.4	0	0	0	0	0	0	0	0	0	0	0	0	0	0	0	0	0	0	0	0
AC006547.13	1.62	2.73	2.93	1.9	2.41	2.28	3.83	3.16	1.19	1.74	2.65	2.51	7.27	3.05	2.25	3.05	1.55	1.96	2.8	1.87
AC006547.14	0.87	0.59	0.72	0.3	0.44	0.42	0.24	0.25	1.34	1.69	1.07	0.68	0.04	0.41	0.36	0.73	0.64	1.01	0.48	0.15
AC006547.15	0.46	0	0	0.15	0	0.35	0	0.12	0	0.29	0.43	0	0	0	0	0	0.14	0	0.17	0
AC006547.8	0	0	0	0	0	0	0	0	0	0	2.57	0	0	0.25	0.74	1.15	0	1.2	1.77	0
AC006548.19	0	0	0	0	0	0	0	0	0	0	0	0	0	0	0	0	0	0	0	0
AC006548.26	0	0	0	0	0	0	0	0	0	0	0	0	0	0	0	0	0.36	0	0	0
AC006552.1	0	0	0	0	0	0.1	0	0	0	0	0	0	0	0	0	0	0	0	0	0
AC006557.1	0	0	0	0	0	0	0	0	0	0	0	0	0	0	0	0	0	0	0	0
AC006926.1	0	0	0	0	0	0	0	0	0	0	0	0	0	0	0	0	0	0	0	0
AC006942.4	0.91	0.98	1.44	1.49	1.01	5.01	2.65	1.21	2.65	0.68	3.53	3.35	4.18	2.76	2.05	3.92	3.06	2.51	2	2.12
AC006946.12	0	0	0	0	0	1.13	0	0	0	0	0	0	0	0	0.43	0	0	0	0	0
AC006946.15	0.93	0.65	1.4	0.81	1.01	0.44	1.47	0.71	0.37	0.34	0.93	1.72	1.57	0.25	0.76	1.75	1.29	2.51	1.19	1.22
AC006946.16	0.59	0.21	0.47	0.72	0.46	0.09	0.72	0.37	0.31	0.27	0.89	0.43	0.66	0.7	0.29	0.65	0.51	0.32	0.81	0.71
AC006946.17	0.2	0.14	0.14	0.55	0.58	0.14	0.66	0.34	0.3	0.07	0	0.07	0.53	0.19	0.19	1.07	0.2	0.13	0.21	0.67
AC006947.1	0	0	0	0	0.44	0	0	0	0	0	0	0	0	0	0	0	0	0	0	0
AC006953.1	0	0	0	0	0	0	0	0	0	0	0	0	0	0	0	0	0	0	0	0
AC006960.5	0	0	0	0	0	0	0	0	0	0	0	0	0	0	0	0	0	0	0	0
AC006960.7	0	0	0	0	0	0	0	0	0	0	0	0	0	0	0	0	0	0	0	0
AC006967.1	0	0	0	0	0	0.33	0	0	0	0	0	0	0	0	0	0	0	0	0	0
AC006978.6	4.16	3.64	4.17	2.95	3.72	7.13	5.24	3.79	4.34	2.89	5.54	4.19	4.87	3.88	5.12	5.8	6.4	5.75	4.88	3.05
AC006987.4	0	0	0	0	0	0	0	0	0	0	0	0	0	0	0	0	0	0	0	0
AC006987.5	0	0	0	0	0	0	0	0	0	0	0	0	0	0	0	0	0	0	0	0
AC006987.6	0	0	0	0	0	0	0	0	0	0	0	0	0	0	0	0	0	0	0	0
AC006987.7	0	0	0	0	0	0	0	0	0	0	0	0	0	0	0	0	0	0	0	0
AC006988.1	0	0	0	0	0	0	0	0	0	0	0	0	0	0	0	0	0	0	0	0
AC006989.2	0	0	0	0	0	0	0	0	0	0	0	0	0	0	0	0	0	0	0	0
AC006994.1	0	0.06	0	0	0.11	0.12	0.06	0.1	0.06	0.06	0	0	0	0	0	0	0	0	0	0.06
AC006994.2	0	0	0	0	0	0	0	0	0	0	0	0	0	0.13	0.13	0	0	0	0	0
AC006994.3	0	0	0	0	0	0	0	0	0	0	0	0	0	0	0	0	0	0	0	0
AC006995.8	0.64	0.5	0.61	0.51	0.52	0.42	0.41	0.5	0.3	0.49	0.76	0.45	1.02	0.48	0.3	0.43	0.2	0.34	0.58	0.42
AC007000.10	0.3	0.64	0	0.16	0.29	0	0	0.25	0	0	0	0.17	0.66	0.14	0	0	0	0.29	0.3	0.16
AC007000.11	0	0	0	0	0	0	0	0	0	0	0	0	0	0	0	0	0	0	0	0
AC007000.12	0.9	0.21	0.3	0.45	0.44	0.8	0.48	0.69	0.71	0.3	0.31	0.86	0.17	0.94	0.15	0.62	0.44	0.43	0.3	0.44
AC007003.1	0	0	0	0	0	0	0	0	0	0	0	0	0	0	0	0	0	0	0	0
AC007009.1	2.18	0.88	4.05	3.22	2.32	0	2.2	3.06	0.2	0.43	4.58	3.35	1.31	1.99	0.33	0.22	0.77	1.35	1.42	1.93
AC007009.2	0	0	0	0	0	0	0	0	0	0	0	0	0	0	0	0	0	0	0	0
AC007014.1	0	0	0.07	0	0	0	0	0	0	0	0.13	0.08	0	0	0	0	0	0	0	0
AC007016.3	0	0	0	0	0	0	0	0	0	0	0	0	0	0	0	0	0	0	0	0
AC007025.1	0	0	0	0	0	0	0	0	0	0	0	0	0	0	0	0	0	0	0	0
AC007036.4	0.19	0.21	0.19	0	0	0	0	0.16	0	0	0	0	0	0	0	0	0	0.55	0	0.41
AC007036.5	0	0	0	0	0	0	0	0	0	0	0	0	0	0	0	0	0	0	0	0
AC007036.6	0	0.09	0.08	0.08	0.08	0	0	0.21	0	0	0	0.09	0.18	0.08	0.08	0	0.16	0.16	0	0
AC007038.7	0.22	0.18	0.24	0.05	0.21	0.5	0.15	0.44	0.4	0.14	0.33	0.32	0.29	0.35	0.1	0.49	0.41	0.27	0.16	0.21
AC007040.1	0	0	0	0	0	0	0	0	0	0	0	0	0	0	0	0	0	0	0	0
AC007040.11	0.29	0	0.01	0.02	0.02	0.03	0.03	0.08	0.01	0.01	0.03	0.02	0.04	0.06	0.02	0	0.03	0.04	0.05	0
AC007040.2	0	0	0	0	0	0	0	0	0	0	0	0	0	0	0	0	0	0	0	0
AC007040.3	0	0	0	0	0	0	0	0	0	0	0	0	0	0	0	0	0	0	0	0
AC007040.5	0	0	0	0	0.09	0	0	0	0	0.19	0	0	0	0	0	0	0	0	0	0
AC007040.6	0.03	0.04	0.21	0.04	0.3	0	0.07	0	0.08	0.11	0	0.04	0.04	0	0.16	0	0	0	0	0.12
AC007040.7	0.18	0.04	0	0.04	0.06	0.02	0.06	0	0	0.04	0.19	0.04	0.07	0.15	0.13	0	0	0.13	0.11	0.05
AC007040.8	0	0	0	0	0.1	0	0	0	0.12	0	0.2	0	0	0	0	0	0	0	0	0
AC007041.1	0	0	0	0	0	0	0	0	0	0	0	0	0	0	0	0	0	0	0	0
AC007041.2	0	0	0	0	0	0	0	0	0	0	0	0	0	0	0	0	0	0.04	0	0
AC007050.1	0	0	0	0	0	0	0	0	0	0	0	0	0	0	0	0	0	0	0	0
AC007050.17	0	0	0	0	0	0	0	0	0	0	0	0	0	0	0	0	0	0	0	0
AC007050.18	0	0.04	0	0	0	0	0	0	0	0	0	0	0	0	0	0	0	0	0	0
AC007056.1	0	0	0	0	0	0	0	0	0	0	0	0	0	0	0	0	0	0	0	0
AC007064.22	0	0	0	0	0	0	0	0	0	0	0	0	0	0	0	0	0	0	0	0
AC007064.24	0.14	0	0	0	0.27	0	0	0	0	0	0	0	0	0	0	0	0	0	0	0
AC007064.25	0	0	0	0	0	0	0	0	0	0	0	0	0	0	0	0	0	0	0	0
AC007078.4	0	0	0	0	0	0	0	0	0	0	0	0.2	0	0	0.32	0	0	0	0	0
AC007091.1	0	0	0	0	0	0	0	0	0	0	0	0	0	0	0	0	0	0	0	0
AC007092.1	2.79	2.94	3.8	3.61	4.56	1.43	3.66	4.01	1.76	2.53	1.77	1.82	2.6	2.45	0.62	0.77	1.91	0.91	2.59	3.53
AC007096.1	0	0	0	0	0	0	0	0	0	0	0	0	0	0	0	0	0	0	0	0
AC007098.1	0	0	0	0	0	0	0	0	0	0	0	0	0	0	0	0	0	0	0	0
AC007099.1	0	0	0	0	0	0	0	0	0	0	0	0	0	0	0	0	0	0	0	0
AC007099.2	0	0	0	0	0	0	0	0	0	0	0	0	0	0	0	0	0.41	0	0	0
AC007106.1	0	0	0	0	0	0	0	0	0	0	0	0	0	0	0	0	0	0	0	0
AC007114.1	0	0	0	0	0	0	0	0	0	0	0	0	0	0	0	0	0	0	0	0
AC007115.3	0	0	0	0	0	0	0	0	0	0	0	0	0	0	0	0	0	0	0	0
AC007126.1	0.01	0.02	0	0	0	0	0	0.01	0.01	0	0	0	0	0	0	0	0	0.01	0.02	0.01
AC007128.1	0.02	0	0	0.02	0.08	0	0	0	0.03	0	0.04	0.03	0	0	0.04	0	0	0	0	0
AC007131.1	0	0.1	0.17	0.11	0.05	0	0.16	0.11	0	0.02	0	0.06	0	0.11	0	0	0	0	0.12	0.04
AC007131.2	0	0	0	0	0.29	0	0	0	0	0	0	0	0	0	0	0	0	0	0	0
AC007131.3	0	0	0	0	0	0	0	0	0	0	0	0	0	0	0	0	0	0	0	0
AC007136.1	0	0	0	0	0	0	0	0	0	0	0	0	0	0	0	0	0	0	0	0
AC007161.5	0	0	0	0	0	0.07	0	0	0	0	0	0	0	0	0	0	0	0	0	0
AC007163.10	0	0	0	0	0	0	0	0	0	0	0	0	0	0.34	0	0	0	0	0	0
AC007163.11	0	0	0	0	0	0	0	0	0	0	0	0	0	0	0	0	0	0	0	0
AC007163.3	0.65	0.99	2.73	1.91	2.92	0.49	1.2	0.22	4.89	2.65	3.17	4.39	4.24	2.28	2.78	1.65	2.98	1.52	2.83	1.7
AC007163.6	0	0	0	0	0.1	0	0.05	0.05	0	0	0.1	0.06	0	0	0	0	0	0	0	0
AC007163.8	0	0.34	0.08	0.08	0	0	0	0	0	0	0.07	0.09	0	0	0.23	0.09	0.16	0	0	0.27
AC007163.9	0	0	0	0	0	0	0	0	0	0	0	0	0.08	0	0	0	0	0	0	0
AC007179.1	0	0	0	0	0	0	0	0	0	0	0	0	0	0	0	0	0	0	0	0
AC007179.2	0	0	0	0	0	0	0	0	0	0	0	0	0	0	0	0	0	0	0	0
AC007182.6	0	0	0	0	0	0	0	0.02	0	0	0	0	0	0	0.07	0	0.04	0.04	0.02	0
AC007192.6	7.5	5.07	16.42	10.64	0	1.38	17.35	0	0	0	19.53	16.94	43.2	0	5.82	9.75	12.17	13.77	53.17	0
AC007193.10	0.17	0	0	0	0	0.17	0	0	0	0	0	0	0	0	0	0	0	1.13	0	0
AC007193.6	0	0	0	1.08	0	0.53	0	0	0	0	0	0.54	0	0	0	0	0	0.44	0	0
AC007193.8	0	0	0	0	0	0	0	0	0	0	0	0	0	0	0	0	0	0	0	0
AC007193.9	0	0	0	0	0	0	0	0	0	0	0	0	0	0	0	0.01	0	0	0	0
AC007204.1	0	0	0	0	0	0	0	0	0	0	0	0	0	0	0	0	0	0	0	0
AC007204.2	0	0	0	0	0.13	0	0	0	0	0.14	0	0	0	0	0	0	0	0.06	0	0.07
AC007216.1	0	0	0	0	0	0	0	0	0	0	0	0	0	0	0	0	0	0	0	0
AC007216.2	0	0	0	0	0	0	0	0	0	0	0	0	0	0	0	0	0	0	0	0
AC007228.11	0.78	1	0.7	1.22	1.26	1.32	1.12	0.89	0.98	0.8	1.26	1.18	1.17	1.21	0.98	0.99	0.74	1	0.92	1.22
AC007228.5	0	0	0	0	0	0	0	0	0	0.14	0	0	0	0.97	0	0.15	0.38	0	0.27	0.14
AC007228.8	0	0	0	0	0	0	0	0	0	0	0	0	0	0	0	0	0	0	0	0
AC007228.9	0	0	0	0	0	0	0.04	0	0	0	0	0	0	0	0	0	0	0	0	0.14
AC007229.3	0.89	0.49	0	0.24	0	0.24	0.22	0	0	0.24	0	0	0	0.2	0	0	0.43	0.21	0	0
AC007237.2	0	0	0.29	0.15	0	0	0	0	0	0	0	0.16	0	0	0	0	0	0.14	0	0
AC007238.1	0.09	0.11	0.09	0.2	0.18	0.29	0.02	0.1	0.11	0.3	0.08	0.1	0.63	0.18	0.09	0	0.09	0.1	0.29	0
AC007241.1	0	0	0	0	0	0	0	0	0	0	0	0	0	0	0	0	0	0	0	0
AC007242.1	0	0	0	0	0	0	0	0	0	0	0	0	0	0	0	0	0	0	0	0
AC007246.3	11.22	9.37	7.99	8.3	8.76	6.9	11.66	11.65	7.6	7.42	8.21	6.96	9.61	14.42	7.34	6.16	10.13	8.53	10.1	8.13
AC007248.6	0	0	0	0	0	0	0	0	0	0	0	0	0	0	0	0	0	0	0	0
AC007248.7	0	0	0	0	0	0	0	0	0	0	0	0	0	0	0	0	0	0	0	0
AC007249.3	0.14	0	0.29	0.46	0	0	0	0.12	0	0	0.54	0	0	0	0	0	0	0	0	0
AC007250.4	0	0	0.18	0.12	0	0	0	0	0	0	0	0	0.07	0	0.11	0	0	0	0	0
AC007251.2	0	0	0	0	0	0	0	0	0	0	0	0	0	0	0	0	0	0	0	0
AC007253.1	0	0	0	0	0	0	0	0	0	0	0	0	0	0	0.05	0.12	0	0	0	0
AC007255.8	0.18	0.13	0.09	0.05	0.45	0.35	0.29	0.1	0.2	0.46	0.08	0.13	0.06	0.06	0.24	0.03	0.21	0.4	0.06	0.13
AC007256.5	0	0.03	0	0	0	0	0	0	0.01	0.01	0	0.01	0	0.03	0.03	0.06	0.01	0	0	0
AC007271.3	0	0	0	0	0	0	0	0	0	0	0	0	0	0	0	0	0	0	0	0
AC007272.1	0	0	0	0	0	0	0	0	0	0	0	0	0	0	0	0	0	0	0	0
AC007272.3	0	0	0	0	0	0	0	0	0	0	0	0	0	0	0	0	0.22	0	0	0
AC007274.2	0	0	0	0	0	0	0	0	0	0	0	0	0	0	0	0	0	0	0	0
AC007274.5	0	0	0	0	0	0	0	0	0	0	0	0	0	0	0	0	0	0	0	0
AC007276.5	2.02	1.32	2	1.49	1.93	1.55	1.34	2.06	1.15	2.64	2.34	1.44	2.25	1.46	2.15	1.42	0.92	1.8	1.94	1.99
AC007277.3	0.09	0.27	0.07	0.07	0.22	0.18	0.25	0.32	0.04	0.11	0.26	0.14	0.12	0.35	0.22	0	0	0.17	0.17	0.2
AC007278.2	0	0	0	0	0	0	0	0	0	0	0	0	0	0	0	0	0	0	0	0
AC007278.3	0	0.03	0	0	0.03	0.03	0	0.13	0	0.06	0	0	0	0	0	0	0.03	0	0.03	0
AC007279.2	0	0.18	0.12	0.12	0	0.12	0.11	0.1	0.13	0.12	0.16	0	0	0.17	0	0	0.34	0.06	0	0
AC007282.6	0	0	0	0	0	0	0.12	0.11	0	0	0	0	0.28	0	0	0	0.12	0.12	0.13	0
AC007283.4	0	0	0	0	0	0	0	18.5	0	0	0	0	0	0	0	0	0	0	0	0
AC007283.5	0	0	0	0	0	0	0.01	0	0	0	0	0	0	0.4	0	0	0	0	0	0.16
AC007285.6	0.38	0.11	0.3	0.22	0.29	0.25	0.15	0.26	0.42	0.41	0.32	0	0.06	0.35	0.15	0.23	0.3	0.09	0.06	0.1
AC007285.7	0	0	0.13	0	0	0	0.26	0	0	0	0.25	0	0	0.36	0.12	0	0.13	0	0	0
AC007292.1	0	0	0	0	0	0	0	0	0	0	0	0	0	0	0	0	0	0	0	0
AC007292.3	0.3	0.11	0.09	0.24	0.1	0.3	0.27	0.29	0.14	0.31	0.25	0.28	0.15	0.23	0.44	0.2	0.15	0.54	0.34	0.22
AC007292.4	0	0	0	0	0	0	0	0	0	0	0	0	0	0	0	0	0	0	0	0
AC007292.6	0.69	1.39	1.74	2.75	0.86	0.64	1.61	1.64	1.16	0.64	1.46	1.29	2.17	1.18	1.36	1.33	2.57	2.2	3.08	2.14
AC007292.7	0	0	1.13	0	0	0	0	0	0	0	0	0	0	0.86	0	0	0	0	0	0
AC007308.6	0.12	0.08	0.06	0.03	0.19	0.11	0.18	0.13	0.07	0.09	0.25	0.07	0.02	0.06	0.03	0.07	0	0.06	0.03	0.11
AC007308.7	0	0	0	0	0	0	0	0	0	0	0	0	0	0	0	0	0	0	0	0
AC007312.3	0	0	0	0	0	0	0	0	0	0	0	0	0	0	0	0	0	0	0	0
AC007316.3	0	0	0	0	0	0	0	0	0	0	0	0	0	0	0	0	0	0	0	0
AC007317.1	0	0	0	0	0	0	0	0	0	0	0	0	0	0	0	0	0	0	0	0
AC007318.5	0.82	0.4	1.13	1.02	0.88	0.73	0.87	0.76	0.63	0.62	0.49	0.7	0.93	0.83	0.48	0.67	0.89	0.94	0.83	0.32
AC007319.1	0	0.06	0	0	0	0	0	0.05	0	0	0.11	0.06	0	0	0	0.13	0	0	0	0
AC007322.1	0	0	0	0	0	0	0	0	0	0	0	0	0	0	0	0	0	0	0	0
AC007322.3	0	0	0	0	0	0	0	0	0	0	0	0	0	0	0	0	0	0	0	0
AC007322.5	0	0	0	0	0	0	0	0	0	0	0	0	0	0	0	0	0	0	0	0
AC007322.7	0	0	0	0	0	0	0	0	0	0	0	0	0	0	0	0	0	0	0	0
AC007326.9	0	1.49	0.17	0.18	0.84	0	0.68	1.3	0	0.37	0	0.19	0	0.78	0	0	0	0	0	0.37
AC007327.5	0	0	0	0	0	0	0	0	0	0	0	0	0	0	0	0	0	0	0	0
AC007327.6	0	0	0	0	0	0	0	0	0	0	0	0	0	0	0	0	0	0	0	0
AC007333.1	0	0	0	0	0	0	0	0	0	0	0	0	0	0	0	0	0	0	0	0
AC007339.1	0	0	0	0	0	0	0	0	0	0	0	0	0	0	0	0	0	0	0	0
AC007347.1	5.27	2.48	12.16	8.81	3.5	2.37	7.63	2.04	6.39	1.61	13.05	8.61	21.86	4.57	8.91	11.3	14.22	18.28	22.81	3.43
AC007349.4	0	0	0	0	0	0	0	0	0	0	0	0	0	0	0	0	0	0	0	0
AC007349.5	0.05	0.06	0.06	0	0	0	0	0	0	0	0	0	0	0	0	0	0	0	0	0
AC007349.7	0	0.12	0	0	0	0	0	0	0	0	0	0	0	0	0	0	0	0	0	0
AC007353.1	0	0	0	0	0	0	0	0	0	0	0	0	0	0	0	0	0	0	0	0
AC007358.1	0	0	0	0	0	0	0	0	0	0	0	0	0	0	0	0	0	0	0	0
AC007359.6	0	0	0	0	0	0	0	0	0	0	0	0	0	0	0	0	0	0	0	0.02
AC007362.1	3.77	0.88	0.98	0.37	2.61	1.07	0.97	0.73	0.82	0.81	3.64	0.78	1.07	1.07	5.67	0.47	2.05	4.52	1.97	0.67
AC007362.3	0.12	0	0	0	0	0	0	0.1	0	0	0	0	0	0	0	0	0	0	0	0
AC007364.1	0.02	0	0	0	0	0.02	0.04	0.02	0	0	0	0	0.02	0	0	0.02	0	0	0.04	0
AC007365.1	0	0	0	0	0	0	0	0	0	0.03	0	0	0	0	0.03	0	0	0	0	0
AC007365.2	0	0	0	0	0	0	0	0	0	0	0	0	0	0	0	0	0	0	0	0
AC007365.3	0.09	0	0.09	0.09	0.18	0.09	0	0.31	0	0	0.08	0.1	0	0	0.17	0.21	0	0.09	0.09	0
AC007365.4	0	0	0	0	0	0	0	0	0	0	0	0	0	0	0	0	0	0	0	0
AC007375.1	0.82	0.88	0.71	1.06	1.36	0.34	1.86	1.47	0.14	1.02	0.44	0.57	0.17	1.74	0.02	0.06	0.08	0.05	0.39	1
AC007377.1	0	0	0	0	0	0	0	0	0	0	0	0	0	0	0	0	0	0	0	0
AC007381.2	0	0	0	0	0	0	0	0	0	0	0	0	0	0	0	0	0	0	0	0
AC007381.3	0	0	0	0	0	0	0	0	0	0	0	0	0	0	0	0	0	0	0	0
AC007382.1	0	0	0	0	15.29	0	0	0	0	0	0	0	0	0	0	0	26.72	0	0	0
AC007383.3	5.86	6.05	5.38	5.08	5.78	12.68	5.31	5.04	7.5	6.19	6.72	5.34	8.3	6.95	6.11	6.87	5.85	10.49	5.81	4
AC007383.4	0	0	1.2	0.33	0	1.41	2.11	0	0.04	0	0.97	0	0	0	0.14	0	1.34	0	0	0
AC007383.6	0	0	0	0	0	0	0	0	0	0	0	0	0	0	0	0	0	0	0	0
AC007386.2	0.01	0	0.01	0.01	0	0	0	0	0	0.01	0.01	0	0	0	0	0	0	0	0.01	0
AC007386.3	0.52	0	0.21	0	0.3	0	0.1	0.09	0.59	0	0	0	0	0	0.1	0.24	0	0	0	0
AC007386.4	0	0	0	0	0	0	0	0	0	0	0	0	0	0	0.13	0	0	0	0	0
AC007387.2	0	0	0	0	0	0	0	0	0	0	0	0	0	0	0	0	0	0	0	0
AC007389.1	0	0	0	0	0.06	0	0	0	0	0.06	0	0	0	0.06	0	0	0.06	0	0	0
AC007389.2	0	0	0.68	0	0	0	0	0	0	0	0	0	1.38	0	0	0	0	0	0	0
AC007389.3	0	0	0	0	0	0	0	0	0	0	0	0	0	0	0	0	0	0	0	0
AC007389.4	0	0	0	0	0	0	0	0	0	0	0	0	0	0	0	0	0	0	0	0
AC007390.4	0	0	0	0	0	0	0	0	0	0	0.7	0	0	0	0	0	0	0	0	0
AC007390.5	21.98	25.89	16.73	18.54	20.87	12.85	25.98	23.33	11.06	10.67	19.67	15.08	27.59	28.29	15.55	24.97	19.26	18.35	24.86	18.53
AC007391.2	0	0	0	0	0	0	0	0	0	0	0	0	0	0	0	0	0	0	0	0
AC007392.3	0	0	0	0	0	0	0	0	0	0	0	0.13	0.13	0	0	0	0	0	0	0
AC007392.4	0	0	0.07	0	0	0	0.06	0	0	0	0	0	0	0	0	0	0.07	0	0	0
AC007394.3	0	0	0	0	0	0	0	0	0	0	0	0	0	0	0	0	0	0	0	0
AC007395.3	0	0	0	0	0	0	0	0	0	0	0	0	0	0	0	0	0	0	0	0
AC007395.4	0	0	0	0	0	0	0	0	0	0	0	0	0	0	0	0	0	0	0	0
AC007401.1	0	0	0	0	0	0	0	0	0	0	0	0	0	0	0	0	0	0.02	0	0
AC007401.2	0	0	0	0	0	0	0	0	0	0	0	0	0	0	0.18	0	0	0.19	0	0
AC007402.1	0	0	0	0	0	0	0	0	0	0	0	0	0	0	0	0	0	0	0	0
AC007403.1	0	0	0	0	0	0	0	0	0	0	0	0	0	0	0	0	0	0	0	0
AC007403.2	0	0	0	0	0	0	0	0	0	0	0	0	0	0	0	0	0	0	0	0
AC007403.3	0	0	0	0	0	0	0	0	0	0	0	0	0	0	0	0	0	0	0	0
AC007405.2	0.11	0.17	0.2	0	0.03	0.04	0.16	0.18	0.02	0.04	0.08	0.12	0.02	0.05	0.03	0	0.04	0.05	0.04	0.12
AC007405.4	0.15	0.06	0.1	0.04	0.18	0.1	0.13	0.06	0.02	0.08	0.09	0.04	0.09	0.16	0.04	0.04	0	0.05	0.04	0.02
AC007405.6	2.2	2.3	2.88	2.34	2.59	0.78	2.49	2.84	1.07	2.04	2.52	2.44	3.28	2.65	2.82	2.18	3.14	5.54	1.97	2.65
AC007405.8	0.52	1.14	0	0.53	0.73	1.36	0.65	0.34	0.28	1.48	0.23	0.45	0.3	0.93	0.25	0	0.11	0.13	0	0.29
AC007421.1	0	0	0	0	0	0	0	0	0	0	0	0	0	0	0	0	0	0	0	0
AC007422.1	0	0	0	0	0	0	0	0	0	0	0	0	0	0	0	0	0	0	0	0
AC007431.1	0	0	0.24	0.06	0	0	0	0	0	0.06	0.16	0	0.07	0	0.11	0	0	0.06	0	0
AC007435.1	0	0	0	0	0	0	0	0	0	0	0	0	0	0	0	0	0	0	0	0
AC007436.1	0	0	0	0	0	0	0	0	0	0	0	0	0	0	0	0	0	0	0	0
AC007450.1	0	0	0	0	0	0	0	0	0	0	0	0	0	0	0	0	0	0	0	0
AC007461.1	1.93	0.32	0.75	0.15	0.43	2.53	0.29	0.44	0.33	1.16	1.73	0.66	0.42	0.57	2.8	0	0.8	1.08	0.62	0.08
AC007461.2	0.11	0.04	0	0.02	0.04	0.06	0	0	0.04	0.08	0.02	0.02	0	0.04	0.04	0.09	0	0.05	0.04	0.06
AC007463.2	0	0	0	0	0	0	0	0	0	0	0	0	0	0	0	0	0	0	0	0
AC007464.1	0.2	0.46	0.12	0.26	0.21	0.15	0.07	0.27	0.32	0.16	0.15	0.34	0.08	0.1	0.26	0.08	0	0.23	0.14	0.06
AC007486.1	0	0	0	0	0	0	0	0	0	0	0	0	0	0	0	0	0	0	0	0
AC007528.1	0	0	0	0	0	0	0	0	0	0	0	0	0	0	0	0	0	0	0	0
AC007535.1	0	0	0	0	0	0	0	0	0	0	0	0	0	0	0	0	0	0	0	0
AC007551.1	0	0	0	0	0	0	0	0	0	0	0	0	0	0	0	0	0	0	0	0
AC007551.2	0	0.14	0	0.14	0	0	0	0	0	0	0	0	0	0	0.12	0	0	0	0	0
AC007551.3	1.63	1.26	1.21	1.59	1.08	2.97	1.22	2.35	2.67	3.11	1.01	2.07	0.92	0.87	1.3	1.5	1.93	2.2	0.88	1.57
AC007556.3	0	0	0	0	0	0	0	0	0	0	0	0	0	0	0	0	0	0	0	0
AC007557.1	0	0	0	0	0	0	0	0	0	0	0	0	0	0	0	0	0	0	0	0
AC007557.2	0	0	0	0	0	0	0	0	0	0	0	0	0	0	0	0	0	0	0	0
AC007557.3	0	0	0	0	0	0	0	0	0	0	0	0	0	0	0	0	0	0	0	0
AC007557.4	0	0	0	0	0	0	0	0	0	0	0	0	0	0	0	0	0	0	0	0
AC007559.1	0	0	0	0	0	0	0	0	0	0	0	0	0	0	0	0	0	0	0	0
AC007560.1	0	0	0	0	0	0	0	0	0	0	0	0	0	0	0	0	0	0	0	0
AC007560.2	0	0	0	0	0	0	0	0	0	0	0	0	0	0	0	0	0	0	0	0
AC007562.1	0	0	0	0	0	0	0	0	0	0	0	0	0	0	0	0	0	0	0	0
AC007563.1	0	0	0	0	0	0	0	0	0	0	0	0	0	0	0	0	0	0	0	0.01
AC007563.3	0	0	0	0	0	0	0	0	0	0	0	0	0	0.22	0	0	0	0	0	0
AC007563.4	0	0	0	0	0	0	0	0	0	0	0	0	0	0	0	0	0	0	0	0
AC007563.5	0.24	0.26	0.12	0	0	0	0	0	0.42	0.13	0.11	0	0	0.22	0	0	0	0	0	0.4
AC007566.10	3.99	4.29	3.18	4.99	3.13	4.27	2.13	1.97	6.93	8.38	3.55	4.82	2.17	3.74	2.16	4.05	1.71	2.39	4.87	4.92
AC007566.11	0	0	0	0	0	0	0.03	0	0	0	0	0	0	0	0	0	0	0	0	0
AC007567.1	0	0	0	0	0	0	0	0	0	0	0	0	0	0	0	0	0	0	0	0
AC007568.1	0	0	0	0	0	0	0	0	0	0	0	0	0	0	0	0	0	0	0	0
AC007611.1	0	0	0	0	0	0	0	0	0	0	0	0	0	0	0	0	0	0	0	0
AC007618.3	0	0	0	0	0	0	0	0	0	0	0	0	0	0	0	0	0	0	0	0
AC007620.3	6.46	6.16	1.37	1.91	7.02	14.67	2.94	4.95	8.28	8.27	10.37	4.31	3.01	4.3	8.36	4.64	7.12	6.08	2.83	4.28
AC007631.1	0	0	0	0	0	0	0	0	0	0	0	0	0	0	0	0	0	0	0	0
AC007652.1	0	0	0	0	0	0	0	0	0	0	0	0	0	0	0	0	0	0	0	0
AC007677.2	0	0	0	0	0	0	0	0	0	0	0	0	0	0	0	0	0	0	0	0
AC007679.1	0	0	0	0	0	0	0	0	0	0	0	0	0	0	0	0	0	0	0	0
AC007679.3	0	0	0	0	0	0	0	0	0	0	0	0	0	0	0	0	0	0	0	0
AC007679.4	0	0	0	0	0	0	0	0	0	0	0.42	0	0	0	0	0	0	0	0	0
AC007680.2	0	0	0	0	0	0	0	0	0	0	0	0	0	0	0	0	0	0	0	0
AC007682.1	0.04	0	0	0	0.05	0.11	0.04	0.02	0	0.01	0	0	0	0.01	0.03	0	0.02	0.01	0.01	0.01
AC007682.2	0	0	0	0	0	0	0	0	0	0	0	0	0	0	0	0	0	0	0	0
AC007682.3	0	0	0	0	0	0	0	0	0	0	0	0	0	0	0	0	0	0	0	0
AC007690.1	0.15	0.09	0.02	0.04	0.16	0.08	0.04	0.14	0.07	0.11	0.13	0	0.02	0.02	0.02	0.24	0.06	0.1	0.04	0.07
AC007731.1	0	0	0	0	0	0	0	0	0	0	0	0	0	0	0	0	0	0	0	0
AC007740.1	0	0	0	0	0	0	0	0	0	0.01	0	0	0	0	0.01	0	0	0	0	0
AC007742.3	0	0	0	0	0	0	0	0	0	0	0	0	0	0	0	0	0	0	0	0
AC007742.7	0	0	0	0	0	0	0	0	0	0	0	0	0	0	0	0	0	0	0	0
AC007743.1	1.05	1.01	0.67	0.82	1.19	0.23	0.73	1.62	0.84	0.68	0.56	0.45	0.35	1.26	0.14	1.07	0.48	0.28	0.39	0.99
AC007750.5	0.02	0.19	0.06	0.02	0.15	0	0.12	0.07	0.02	0.18	0.01	0.01	0	0.14	0.03	0.01	0	0.08	0.04	0.02
AC007773.1	0	0	0	0	0	0	0	0	0	0	0	0	0	0	0	0	0	0	0	0
AC007773.2	0	0.15	0.24	0	0	0.05	0	0	0	0.08	0.22	0	0.21	0.07	0.22	0.17	0	0.09	0.08	0.17
AC007773.3	0.11	0	0.22	0.12	0.45	0	0.34	0.1	0.13	0.04	0	0.13	0	0.26	0	0.5	0.11	0	0.15	0.09
AC007787.2	0.03	0.08	0.03	0	0.02	0	0.05	0	0.06	0	0.05	0	0	0	0.02	0.03	0	0	0	0
AC007790.4	0	0	0	0	0	0	0	0	0	0	0	0.07	0	0	0	0	0	0	0	0
AC007795.1	0	0	0	0	0	0	0	0	0	0	0	0	0	0	0	0	0	0	0	0
AC007796.1	0	0	0	0	0	0	0	0	0	0	0	0	0	0	0	0	0	0	0.12	0
AC007842.1	0	0	0	0	0	0	0	0	0	0	0	0	0	0	0	0	0	0	0	0
AC007875.2	0.76	0.85	0	0	0	0.28	0	0	0	0	0	0	0	0	0	0	0	0	0	0
AC007875.3	0	0	0	0	0	0	0	0	0	0	0	0	0	0	0	0	0	0	0	0
AC007879.1	0	0	0	0	0	0	0	0	0	0	0	0	0	0	0	0	0	0	0	0
AC007879.2	0	0	0	0	0	0	0	0.29	0	0	0.11	0	0.13	0	0	0	0	0.55	0.06	0
AC007879.3	0	0	0	0	0	0	0	0	0	0	0	0	0	0	0	0	0	0	0	0
AC007879.4	0	0.12	0.12	0.12	0.22	0	0	0	0	0	0.43	0	0.13	0	0.11	0	0.11	0.56	0	0
AC007879.5	0	0	0.25	0.26	0.12	0	0	0	0	0.25	0	0	0	0	0	0	0.36	0.24	0	0
AC007879.6	0	0	0	0	0	0	0	0	0	0	0	0	0	0	0	0	0	0	0	0
AC007879.7	0	0	0	0.14	0.04	0	0	0	0	0	0	0	0	0	0.09	0	0	0.28	0.13	0
AC007880.1	0	0	0.04	0	0	0	0.02	0.05	0.02	0	0	0	0.04	0	0.04	0	0	0.08	0.02	0
AC007881.1	0	0	0	0	0	0	0	0	0	0	0	0	0	0	0	0	0	0	0	0
AC007881.2	0	0	0	0	0	0	0	0	0	0	0	0	0	0	0	0	0	0	0	0
AC007881.4	0	0	0	0	0	0	0	0	0	0	0	0	0	0	0	0	0	0	0	0
AC007899.3	0.06	0.03	0	0	0	0	0.13	0.22	0	0	0	0	0	0	0.24	0	0.06	0.06	0	0
AC007919.1	0	0	0	0	0	0	0	0	0	0	0	0	0	0	0	0	0	0	0	0
AC007919.18	0	0	0	0	0	0	0	0	0	0	0	0	0	0	0	0	0	0	0	0
AC007919.19	0	0	0	0	0	0	0	0	0	0	0	0	0	0	0	0	0	0	0	0
AC007919.2	0	0	0	0	0	0	0	0	0	0	0	0	0	0	0	0	0	0	0	0
AC007948.1	0	0	0	0	0	0	0	0	0	0	0	0	0	0	0	0	0	0	0	0
AC007950.1	0	0	0	0.1	0	0	0	0	0	0	0	0.21	0.32	0	0	0	0	0.09	0	0.1
AC007952.1	0	0	0	0	0	0	0	0	0	0	0	0	0	0	0	0	0	0	0	0
AC007952.4	0.26	0	0	0	0.13	0.14	0	0.06	0.08	0	0.41	0	0	0	0.18	0.22	0	0	0.2	0
AC007952.5	0.38	0.35	0.82	0	0.24	0.56	0.08	0	0.19	0	0.29	0.07	0.05	0.04	0.21	0.69	0.02	0.43	0.08	0.05
AC007952.6	0.35	0.08	0.25	0.24	0.12	0.59	0	0.14	0.04	0.07	0.1	0	0.21	0.04	0.23	0.08	0.04	0.04	0.3	0.26
AC007956.1	0	0.38	0	0.49	0.54	0	0	0.17	0	0	0	0	0	0	0	0	0	0	0	0.04
AC007965.1	0	0	0	0	0	0	0	0	0	0	0	0	0	0	0	0	0	0	0	0
AC007966.1	0.58	0	0.07	0.3	0.36	0.44	0.14	0.49	0.69	0	0.33	0.54	0.29	0.46	0.17	0.08	0.43	0.63	0.15	0.2
AC007967.2	0	0	0	0	0	0	0	0	0	0	0	0	0	0	0	0	0	0	0	0
AC007967.3	0	0	0	0	0	0	0	0	0	0	0	0	0	0	0	0	0	0	0	0
AC007967.4	0	0	0	0	0	0	0	0	0	0	0	0	0	0	0	0	0	0	0	0
AC007969.4	0	0	0	0	0	0	0	0	0	0	0	0	0	0	0	0	0	0	0	0
AC007969.5	4.5	3.43	3.8	2.55	1.32	7.3	2.84	1.53	3.07	3.37	4.27	4.36	7.15	2.91	8.76	5.21	4.66	6.39	3.84	1.96
AC007970.1	0.22	0.06	0	0	0.35	0.13	0.18	0.06	0.45	0.29	0	0.22	0	0.11	0.12	0.08	0.14	0	0	0.06
AC008045.1	0	0	0	0	0	0	0	0	0	0	0	0	0	0	0	0	0	0	0	0
AC008060.5	0	0	0	0	0.16	0	0	0	0	0	0	0	0	0	0	0	0	0	0	0
AC008060.7	0.64	0.62	1.62	1.04	3.86	1.77	0.5	0.35	0.09	2.95	1.39	6.49	0.44	1.6	2.23	3.88	5.86	1.61	0.68	1.22
AC008060.8	0	0	0	0	0	0	0	0	0	0	0	0	0	0	0	0	0	0	0	0
AC008063.2	0	0	0	0	0	0	0	0.07	0	0.09	0.08	0	0	0	0	0	0	0	0	0
AC008063.3	0	0	0	0	0.09	0	0	0.16	0	0	0	0	0	0.18	0	0	0	0	0	0.1
AC008064.1	0	0	0	0	0	0	0	0	0	0	0	0	0	0	0	0	0	0	0	0
AC008065.1	0	0	0	0	0	0	0	0	0	0	0	0	0	0	0	0	0	0	0	0
AC008067.2	0	0	0	0	0	0	0.18	0	0	0	0	0	0	0	0	0	0	0	0	0
AC008069.1	0	0.57	0.22	0	0.1	0	0.11	0	0.12	0.1	0	0.24	0	0.19	0	0	0	0	1.12	0.33
AC008069.2	0	0	0	0	0	0	0	0	0	0	0	0	0	0	0	0	0	0	0	0
AC008072.1	0	0	0	0	0	0	0	0	0	0	0	0	0	0	0	0	0	0	0	0
AC008073.7	0	0.17	0	0	0	0.08	0	0.07	0	0	0	0	0	0.06	0	0	0	0	0	0
AC008073.9	0.12	0	0	0.12	0.12	0	0	0	0	0	0.11	0	0	0	0	0	0	0	0	0
AC008074.3	0.22	0.08	0.15	0	0.21	0	0.07	0.12	0	0	0	0.08	0.16	0.07	0	0.08	0	0	0.38	0
AC008074.4	0	0	0	0	0	0	0	0.09	0	0	0	0	0	0	0	0	0	0	0	0
AC008074.5	0	0	0	0	0	0	0	0	0	0	0	0	0	0	0	0.22	0	0	0	0
AC008079.9	0	0	0	0	0	0	0	0	0	0	0	0	0	0	0	0	0.02	0	0.01	0
AC008085.1	0	0	0	0	0	0	0	0	0	0	0	0	0	0	0	0	0	0	0	0
AC008088.4	0	0	0	0	0	0.06	0	0	0	0	0.27	0.13	0.13	0	0.52	0	0	0	0	0
AC008122.1	0	0	0	0	0	0	0	0	0	0	0	0	0	0	0	0	0	0	0	0
AC008132.1	0	0	0	0	0	0	0	0	0	0	0	0	0	0	0	0	0	0	0	0
AC008132.12	0.28	0	0	0	0.2	0.14	0	0	0.16	0.07	0	0	0.16	0	0.07	0	0.14	0.13	0.07	0.08
AC008132.13	0.01	0.04	0.01	0.05	0.02	0	0.07	0.01	0	0	0.02	0.01	0	0.02	0	0	0	0	0	0.01
AC008132.14	0	0	0	0.2	0	0	0.47	0	0	0	0	0	0	0	0	0	0	0	0	0
AC008147.1	0	0	0	0	0	0	0	0	0	0	0	0	0	0	0	0	0	0	0	0
AC008147.2	0	0	0	0	0	0	0	0	0	0	0	0	0	0	0	0	0	0	0	0
AC008154.4	0	0	0	0	0	0	0	0	0	0	0	0	0	0	0	0	0	0	0	0
AC008154.5	0	0	0	0	0	0	0	0	0	0	0	0	0	0	0	0	0	0	0	0
AC008155.1	0	0	0	0	0	0	0	0	0	0	0	0	0	0	0	0	0	0	0	0
AC008155.2	0	0	0	0	0	0	0	0	0	0	0	0	0	0	0	0	0	0	0	0
AC008163.4	0	0	0	0	0	0	0	0	0	0	0	0	0	0	0	0	0	0	0	0
AC008163.6	0	0	0	0	0	0	0	0	0	0	0	0	0	0	0	0	0	0	0	0
AC008166.1	0	0	0	0	0	0	0	0	0	0	0	0	0	0	0	0	0	0	0	0
AC008171.1	0	0	0	0	0	0	0	0	0	0	0	0	0	0	0	0	0	0	0	0
AC008173.1	0	0	0	0	0	0	0	0	0	0	0	0	0	0	0	0	0	0	0	0
AC008174.3	0.08	0.21	0	0	0	0.32	0.34	0	0.35	0.16	0	0	0	0.07	0.17	0.18	0.36	0.38	0.27	0
AC008175.1	0	0	0	0	0	0	0	0	0	0	0	0	0	0	0	0	0	0	0	0.02
AC008264.4	0	0.36	0	0	0	0	0	0	0	0	0	0	0	0	0	0	0	0	0	0
AC008265.2	0	0	0	0	0	0	0	0	0	0	0	0	0	0	0	0	0	0	0	0
AC008267.1	0	0	0	0	0.04	0	0	0	0.04	0.11	0	0.04	0	0	0	0	0	0	0	0.08
AC008268.1	0	0	0	0	0	0	0	0	0	0	0	0	0	0	0	0	0	0	0	0
AC008268.2	0	0	0	0	0.13	0.1	0.05	0	0.04	0	0.17	0	0	0.04	0.15	0.12	0.11	0	0	0.13
AC008269.2	0.17	0.09	0	0	0.08	0	0.17	0.15	0	0	0	0	0	0.08	0	0	0	0	0	0
AC008271.1	0	0	0	0	0	0	0	0	0	0	0	0	0	0	0	0	0	0	0	0.02
AC008277.1	0.1	0	0	0	0.14	0	0	0.03	0.04	0.15	0	0	0	0.17	0	0	0	0	0	0.23
AC008278.2	0	0	0	0	0	0	0	0	0	0	0	0	0	0	0	0	0	0	0	0
AC008278.3	0	0	0	0	0	0	0	0	0	0	0	0	0	0	0	0	0	0	0	0
AC008280.1	0	0	0	0	0	0	0	0	0	0	0	0	0	0	0	0	0	0	0	0
AC008280.3	0	0	0	0	0	0	0	0	0	0	0	0.24	0	0	0	0.26	2.7	0.43	0.47	0.98
AC008281.1	0	0	0	0	0.09	0	0	0	0	0	0	0	0	0.09	0	0	0	0	0	0
AC008372.1	0	0	0	0	0	0	0	0	0	0	0	0	0	0	0	0	0	0	0	0
AC008387.1	0	0	0	0	0	0	0	0	0	0	0	0	0	0	0	0	0	0	0	0
AC008391.1	0	0	0	0	0	0	0	0	0	0	0	0	0	0	0	0	0	0	0	0
AC008394.1	0	0	0	0	0	0	0	0	0	0	0	0	0	0	0.04	0	0	0	0	0
AC008397.1	0	0	0	0	0	0	0	0	0	0	0	0	0	0	0	0	0	0	0	0
AC008410.1	0	0	0	0	0	0	0	0	0	0	0	0	0	0	0	0	0	0	0	0
AC008427.2	0.17	0	0	0	0	0	0	0	0	0	0	0	0	0	0	0	0	0	0	0
AC008440.10	0	0	0	0	0	0	0	0	0.9	0.48	0	0.13	0	0	0	0.13	0.33	0	0	0
AC008440.5	0	0	0	0	0	0	0	0	0	0	0	0	0	0	0	0	0	0	0	0
AC008443.1	3.03	1.65	1.51	0.85	1.69	3.99	0.79	0.09	2.26	2.37	2.17	2.97	1.35	1.76	2.74	2.19	3.36	2.7	2.11	0.32
AC008498.1	0	0	0	0	0	0	0	0	0	0	0	0	0	0	0	0	0	0	0	0
AC008536.1	0	0	0	0	0	0	0	0	0	0	0	0	0	0	0	0	0	0	0	0
AC008555.1	0	0	0	0	0	0	0	0	0	0	0	0	0	0	0	0	0	0	0	0
AC008555.2	0	0	0	0	0	0	0	0	0	0	0	0	0	0	0	0	0	0	0	0
AC008565.1	0	0	0	0	0	0	0	0	0	0	0	0	0	0	0	0	0	0	0	0
AC008581.1	0	0	0	0	0	0	0	0	0	0	0	0	0	0	0	0	0	0	0	0
AC008592.3	0	0	0	0.23	0	0.46	0	0	0	0	0	0	0	0	0	0	0	0.62	0	0
AC008592.4	0	0	0	0	0.17	0	0	0	0	0	0	0	0	0	0	0	0	0	0	0
AC008592.5	0	0	0	0	0	0	0.08	0	0	0	0	0.09	0	0	0	0	0	0.14	0.09	0
AC008592.7	0	0	0	0	0	0	0	0	0	0	0	0	0	0	0	0	0	0	0	0
AC008592.8	0	0.38	0.36	0	0.23	0.12	0	0	0.79	0	0	0.78	1.17	0.87	0.44	0.4	0.8	0.11	1.45	0.26
AC008625.1	0	0	0	0	0	0	0	0	0	0	0	0	0	0	0	0	0	0	0	0
AC008671.1	0	0	0	0	0	0	0	0	0	0	0	0	0	0	0	0	0	0	0	0
AC008674.1	0	0	0	0	0	0	0	0	0	0	0	0	0	0	0	0	0	0	0	0
AC008686.1	0	0	0	0	0	0	0	0	0	0	0	0	0	0	0	0	0	0	0	0
AC008691.1	0	0	0	0	0	0	0	0	0	0	0	0	0	0	0	0	0	0	0	0
AC008694.2	0	0	0	0	0	0	0	0	0	0	0	0	0	0	0	0	0	0	0	0
AC008694.3	0	0	0	0	0	0	0	0	0	0	0	0	0	0	0	0	0	0	0	0
AC008697.1	0	0.22	0	0.05	0.18	0.03	0.09	0.17	0	0.03	0	0.21	0.2	0	0	0	0.11	0	0	0.14
AC008703.1	0	0	0.04	0	0	0	0	0	0	0	0	0	0	0	0	0	0	0	0	0
AC008703.2	0	0	0	0	0	0	0	0	0	0	0	0	0	0	0	0	0	0	0	0
AC008706.1	0	0	0	0	0	0	0	0	0	0	0	0	0	0	0	0	0	0	0	0
AC008731.1	0	0	0	0	0.97	0	0	0	0	0	0	0.95	0.9	0	0	0	0.31	0	0	0
AC008738.1	0	0	0	0	0	0	1.68	0	0	0	0	0	0.78	0	1.33	2.06	3.94	12.24	0.36	0
AC008738.2	0	0	0	0	0	0	0	0	0	0	0	0	0	0	0	0	0	0	0	0
AC008746.10	0	0	0	0	0	0.17	0	0	0	0	0	0	0	0	0	0	0	0	0	0
AC008746.12	0.26	0.57	0	0.41	0.26	0.41	0	0	0.15	0.14	1.11	0.29	0.15	0.85	0.12	0.74	1.15	0.64	0.54	0.29
AC008746.3	0.12	0.4	0	0	0	0.26	0.12	0	0.14	0.13	0.23	0	0.14	0.47	0	0.28	0.12	0.24	0	0
AC008746.5	0	0	0	0	0	0	0	0	0	0	0	0	0	5.36	0	0	0	0	0	0
AC008746.9	0	0	0	0	0	0	0	0	0	0	0	0	0	0	0	0	0	0	0	0
AC008747.1	0	0	0	0	0	0	0	0	0	0	0	0	0	0	0	0	0	0	0	0
AC008752.1	0	0	0	0	0	0	0	0	0	0	0	0	0	0	0	0	0	0	0	0
AC008752.2	0	0	0	0	0	0	0	0	0	0	0	0	0	0	0	0	0	0	0	0
AC008752.3	0	0	0	0	0	0	0	0	0	0	0	0	0	0	0	0	0	0	0	0
AC008753.3	0	0	0	0	0	0	0	0	0	0	0	0	0	0	0	0	0	0	0	0
AC008753.4	0	0	0	0	0	0	0	0	0	0	0	0	0	0	0	0	0	0	0	0
AC008753.6	0	0	0	0	0	0.2	0	0	0	0	0	0	0	0	0	0	0	0	0	0
AC008780.1	0	0	0	0	0	0	0	0	0	0	0	0	0	0	0	0	0	0	0	0
AC008781.7	0	0	0.38	0	0	0	0	0	0.42	0	0	0	0	0	0.26	0.32	0	0	0	0
AC008834.1	0	0	0	0	0	0	0	0	0	0	0	0	0	0	0	0	0	0	0	0
AC008834.2	0	0	0	0	0	0	0	0	0	0	0	0	0	0	0	0	0	0	0	0
AC008836.1	0	0	0	0	0	0	0	0	0	0	0	0	0	0	0	0	0	0	0	0
AC008850.3	0	0	0	0	0	0	0	0	0	0	0	0	0	0	0	0	0	0	0	0
AC008865.1	4.21	3.66	6.83	5.07	1.65	6.42	8.1	1.44	1.05	0	10.78	5.3	11.44	5.42	6.34	7.5	6.79	8.34	13.46	0.77
AC008869.1	0	0	0	0	0	0	0	0	0	0	0	0	0	0	0	0	0	0	0	0
AC008914.1	0	0	0	0	0	0	0	0	0	0	0	0	0	0	0	0	0	0	0	0
AC008937.2	0	0	0	0	0	0	0	0	0	0.1	0	0	0	0	0	0	0	0	0	0
AC008937.3	0.05	0.16	0	0	0	0	0	0	0	0.05	0.05	0.06	0	0.05	0	0.06	0	0	0	0
AC008938.1	0	0	0	0	0	0	0	0	0	0	0	0	0	0	0	0	0	0	0	0
AC008940.1	0	0	0	0	0	0	0	0	0	0	0	0	0	0	0	0	0	0	0	0
AC008948.1	0.07	0.34	0	0.13	0	0.23	0.4	0.15	0.19	0.28	0.46	0.1	0.06	0.58	0	0	0.07	0	0.41	0.14
AC008949.1	0	0	0	0	0	0	0	0	0	0	0	0	0	0	0	0	0	0	0	0
AC008964.1	3.77	2.18	3.78	2.84	1.95	7.82	1.7	2.36	7.3	1.91	5.93	4.25	8.19	1.83	8.98	11.16	10.14	12.52	6.23	1.78
AC008967.1	0	0	0	0	0	0	0	0	0	0	0	0	0	0	0	0	0	0	0	0
AC008982.2	0.14	0	0	0	0	0	0	0	0	0.15	0.14	0	0	0	0.13	0	0	0	0	0
AC008984.2	0	0	0	0	0	0	0	0	0	0	0	0	0	0	0	0	0	0	0	0
AC008984.5	0	0	0	0	0	0	0	0	0	0	0	0	0	0	0	0	0	0	0	0
AC008984.6	0	0	0	0	0	0.13	0	0	0	0	0	0	0	0.12	0	0.09	0.08	0	0.04	0
AC008984.7	0	0	0	0	0	0	0	0	0	0	0	0	0	0	0	0	0	0	0	0
AC008991.1	0.15	0.32	0.3	0	0	0	0	0	0	0	0	0	0	0.27	0.27	0	0.14	0	0	0.16
AC008992.1	0.18	0.2	0.55	0	0.18	0	0.91	0.15	0	0	0.87	0.41	0.2	1.16	0	0	0.35	0	0.37	0
AC009005.2	1.11	0.77	0.62	1	0.58	4.57	0.4	1.17	1.08	0.43	1.49	0.35	1.77	0.97	3.67	0.81	2.14	3.68	0.63	0.59
AC009009.1	0	0	0	0	0	0	0	0	0	0	0	0	0	0	0	0	0	0	0	0
AC009014.3	1.01	4.12	1.01	2.05	4.69	0.1	2.2	0.58	0.26	1.55	1.08	3.81	2.05	3.15	0.07	0.14	0.09	0.6	2.92	2.1
AC009035.1	0	0	0	0	0	0	0	0	0	0	0	0	0	0	0	0	0	0	0	0
AC009041.1	0	0	0	0	0.02	0	0.09	0.04	0	0	0	0	0	0	0	0	0.04	0	0	0
AC009041.2	0	0	0	0	0	0	0	0	0	0	0	0	0	0	0	0	0	0	0	0
AC009052.12	0	0	0	0	0	0	0	0	0	0	0	0	0	0	0	0	0	0	0	0
AC009060.1	0.28	0.94	1.13	0	0	0.62	0	0	0	0	0	0	0	0	0.76	0	0	0.27	0.16	0.59
AC009061.1	0.1	0.11	0.18	0.06	0.03	0.16	0.2	0.23	0.06	0.1	0.31	0.1	0	0.3	0.12	0.06	0.02	0.02	0.12	0.11
AC009065.1	0	0	0	0	0.28	0	0	0	0	0	0	0	0	0	0	0	0	0	0	0
AC009065.2	0	0	0	0	0	0	0	0	0	0	0	0	0	0	0	0	0	0	0	0
AC009065.3	0	0	0	0	0	0	0	0	0	0	0	0	0	0	0	0	0	0	0	0
AC009080.1	0	0	0	0	0	0	0	0	0	0	0	0	0	0	0	0	0	0	0	0
AC009081.1	0	0	0	0	0	0	0	0	0	0	0	0	0	0	0	0	0	0	0	0
AC009093.1	0	0.04	0.1	0.02	0	0	0.08	0.02	0.05	0	0.04	0.02	0	0.06	0.04	0.09	0.04	0.04	0.04	0.05
AC009095.4	0	0	0	0	0	0	0	0	0	0.14	0	0	0	0	0	0	0	0	0	0
AC009107.1	0	0	0	0	0	0	0.15	0	0	0	0	0	0	0	0	0	0	0	0	0
AC009110.1	0.45	0.24	0.91	0	0.11	0.35	0.11	0	0.89	0.12	0	0.75	0.88	0.11	0.95	3.17	0.55	0.65	0	0
AC009120.10	0	0.17	0	0	0.15	0	0	0	0	0	0	0	0	0	0	0	0	0.3	0	0
AC009120.3	0.47	0	0	0.34	1.55	0.34	0.47	0.54	0	0.51	0.6	0.18	0	0.87	0.29	0.35	0.31	0.46	0.32	0.86
AC009120.4	0.25	0.77	0.06	0	0	0	0.06	0.18	0.49	0.23	0	0	0.46	0.44	0	0	1.02	0.11	0.49	0.06
AC009120.5	0.93	0.72	0.13	0.14	0.39	0.42	0.39	1.13	0	0.42	0.63	0	0.15	0.86	0	0	1.42	0.51	0.14	0.44
AC009120.6	1.32	0.53	0.5	0.27	0.33	1.11	0.74	0.61	0.47	0.97	1.53	0.74	3.19	0.89	1.6	1.62	2.02	2.15	2.13	0.83
AC009120.8	0	0	0	0	0	0	0	0	0	0	0	0	0	0	0	0	0	0	0	0
AC009121.1	0	0	0	0	0	0	0	0	0	0	0	0	0	0	0	0	0	0	0	0
AC009132.1	0	0	0	0	0	0	0	0	0	0	0	0	0	0	0	0	0	0	0	0
AC009133.12	0.33	0.6	0.57	0.58	0.65	1.3	0.77	1.24	0.38	0.47	0.52	0.12	0.62	0.52	0.74	0.76	0.44	0.32	0.53	0.18
AC009133.14	0.83	0.89	0.9	1.08	0.43	1.46	1.15	0.99	0.7	0.65	1.28	0.86	1.62	0.75	2.07	0.58	0.79	1.6	1.16	0.49
AC009133.15	0	0	0	0	0	0	0	0	0.44	1.16	0	0	0	0	0	0	0	0	0	0
AC009133.17	0	0	0	0	0	0.07	0	0	0.05	0.02	0.02	0	0	0	0	0	0.02	0	0	0
AC009133.20	0	0	0	0	0	0.11	0	0	0	0	0	0	0	0	0.1	0	0	0	0	0
AC009133.21	0	0	0	0	0	0	0	0	0	0	0	0	0	0	0	0	0	0	0	0
AC009134.1	0	0	0	0	0	0	0	0	0	0	0	0	0	0	0	0	0	0	0	0
AC009142.1	0	0	0	0	0	0	0	0	0	0	0	0	0	0	0	0	0	0	0	0
AC009158.1	0	0	0	0	0	0.12	0	0	0	0.12	0	0	0	0	0	0	0	0	0	0.15
AC009159.1	0	0	0	0	0	0	0	0	0	0	0	0	0	0	0	0	0	0	0	0
AC009161.1	0	0	0	0	0	0	0	0	0	0	0	0	0	0	0	0	0	0	0	0
AC009166.5	0	0	0.3	0	0.15	0.31	0	0	0	0.16	0	0	0	0	0.27	0.33	0.29	0.14	0	0
AC009196.1	0	0	0	0	0	0	0	0	0	0	0	0	0	0	0	0	0	0	0	0
AC009227.2	0.03	0.03	0.02	0	0.09	0.02	0.06	0.04	0.16	0.02	0.01	0.03	0.04	0.03	0.03	0	0	0	0.02	0.02
AC009227.3	0	0	0	0	0	0	0	0	0	0	0	0	0	0	0	0	0	0	0	0
AC009228.1	0	0.22	0.78	1.06	0.39	0.63	0.59	0	0.9	2.55	0.75	1.51	3.44	0.18	1.26	0.65	5.48	1.89	0.99	0.42
AC009229.4	0	0.07	0.28	0.07	0.46	0	0.4	0.29	0	0	0.13	0.08	0	0.19	0	0	0	0	0.07	0.08
AC009229.5	0	0	0	0	0	0	0.45	0	0	0	0	0	0.1	0	0	0	0	0	0	0.1
AC009229.6	0	0	0	0	0	0	0	0	0	0	0	0	0	0	0	0	0	0	0	0
AC009232.2	0.04	0.03	0.02	0.04	0.1	0	0.04	0.03	0.01	0.04	0	0	0	0.1	0	0	0	0.02	0	0.07
AC009234.1	0	0	0	0	0.21	0.07	0	0	0	0	0.2	0	0	0	0	0	0	0	0	0
AC009234.2	0	0	0	0	0	0	0	0	0	0	0	0	0	0	0	0	0	0	0	0
AC009236.1	0	0	0	0	0	0	0	0	0	0	0	0	0	0	0	0	0	0.16	0	0
AC009236.2	0	0	0	0	0	0	0	0	0	0	0	0	0	0	0	0	0	0	0.24	0
AC009237.10	0	0	0	0	0	0	0	0	0.32	0	0	0	0	0	0	0	0	0	0	0.15
AC009237.11	0.29	0	0.29	0	0.57	0.63	0.29	0.73	0.99	0.32	0.28	0	0	0.25	0	0	0	0	0	0.3
AC009237.13	0	0	0	0	0	0	0	0	0	0	0	0	0	0	0	0	0	0	0	0
AC009237.14	0	0	0	0	0	0	0	0	0	0	0	0	0	0	0	0	0	0	0	0
AC009237.16	0	0	0	0	0	0	0	0	0	0	0	0	0	0	0	0	0	0	0	0
AC009237.17	0.1	0	0	0	0.1	0	0	0	0	0.22	0	0	0	0.28	0	0	0	0.1	0	0.22
AC009237.2	0	0	0	0	0	0	0	0	0	0	0	0	0	0	0	0	0	0	0	0
AC009237.4	0	0	0	0	0	0	0	0	0	0	0	0	0	0	0	0	0	0	0	0
AC009237.5	0	0	0	0	0	0	0	0	0	0	0	0	0	0	0	0	0	0	0	0
AC009237.6	0	0	0	0	0	0	0	0	0	0	0	0	0	0	0	0	0	0	0	0
AC009237.8	1.68	0.92	0.76	1.05	1.49	1.93	0.77	1.16	1.81	1.82	0.97	0.86	0.79	1.2	2.83	1.28	0.7	0.72	0.66	1.05
AC009238.6	0	0	0	0	0	0	0	0	0	0	0	0	0	0	0	0	0	0	0	0
AC009238.7	0.1	0	0	0	0.1	0	0	0	0	0.22	0	0	0	0.28	0	0	0	0.1	0	0.22
AC009238.8	0	0	0	0	0	0	0	0	0	0	0	0	0	0	0	0	0	0	0	0
AC009245.3	0.4	0.28	0.38	0.18	0.06	0.37	0.4	0.18	0.48	0.21	0.32	0.38	0.21	0.16	0.35	0.65	0.28	0.4	0.3	0
AC009262.2	0	0	0	0	0.13	0	0	0	0	0	0	0	0	0	0	0	0	0	0	0
AC009263.2	0	0	0	0	0	0	0	0	0	0	0	0	0	0	0	0	0	0	0	0
AC009274.6	0	0	0	0	0	0	0	0	0	0	0	0	0	0	0	0	0	0	0.3	0
AC009276.4	0	0	0	0	0	0	0	0	0	0	0	0	0	0	0	0	0	0	0	0
AC009297.1	0	0	0	0	0	0	0	0	0	0	0	0	0	0	0	0	0	0	0	0
AC009299.1	0	0	0	0	0	0	0	0	0	0	0	0	0	0	0	0	0	0	0	0
AC009299.2	0.15	0	0	0	0	0.21	0	0	0.08	0	0	0.09	0.14	0	0.08	0	0	0	0	0.05
AC009299.3	0.03	0.14	0.03	0	0.06	0	0	0.05	0.23	0.07	0.04	0	0	0	0.02	0.15	0.19	0.11	0.07	0.02
AC009299.4	0	0	0	0	0	0	0	0	0	0	0	0	0	0	0	0	0.07	0	0	0
AC009299.5	0	0.2	0.9	0.97	0.36	0.34	0.33	0.15	0	0	0.65	0.37	0.37	0.69	0.17	0.73	0	0	0	0.18
AC009302.2	0.26	0.58	0	0	0.52	0.29	0.26	0.22	0.3	0	0	0.89	0	0.46	0.24	0.85	0	0	0	0
AC009302.4	0	0	0	0	0.31	0	0	0	0	0	0	0.18	0	0	0	0	0	0	0	0
AC009303.1	0	0	0	0	0	0	0	0	0	0	0	0	0	0	0	0	0	0	0	0
AC009303.3	0	0	0	0	0	0	0	0	0.86	0	0	0	0	0	0	0	0	0	0	0
AC009305.1	0	0	0	0	0	0	0	0	0	0	0	0	0	0	0	0	0	0	0	0
AC009305.2	0	0	0	0	0	0	0	0	0	0	0	0	0	0	0	0	0	0	0	0
AC009310.1	0	0	0	0	0	0	0	0	0	0	0	0	0	0	0	0	0	0	0	0
AC009312.1	0	0	0	0	0	0	0	0	0	0	0	0	0	0.09	0	0	0	0	0	0
AC009313.1	0	0	0	0	0	0	0	0	0	0	0	0	0	0	0	0	0	0	0	0
AC009313.2	0	0	0	0	0	0	0	0	0	0	0	0	0	0	0	0	0	0	0	0
AC009336.1	0	0	0	0	0	0	0	0	0	0	0	0	0	0	0	0	0	0	0	0
AC009336.24	0.04	0.24	0.36	0.31	0.89	0.16	0.3	0.07	0.35	0.2	2.31	2.45	2.75	0.49	0.51	2.98	1.27	0.53	0.57	0.09
AC009362.2	0	0	0	0	0	0	0	0	0	0	0	0	0	0	0	0	0	0	0	0
AC009365.3	0	0	0	0	0	0	0	0	0	0	0	0	0	0	0	0	0	0	0	0
AC009365.4	0	0	0	0	0	0	0	0.06	0	0	0	0	0	0	0	0	0	0	0	0
AC009403.2	3.09	2.79	1.84	1.73	2.71	2.19	1.28	1.84	1.91	3.53	3.53	2.57	14.55	1.82	3.44	3.45	2.48	3.13	1.68	1.35
AC009404.2	1.87	0.84	0.53	0.69	0.53	1.61	0.45	0.42	1.08	1.16	0.43	0.71	0.44	0.33	1.22	0.39	0.8	0.86	0.68	0.92
AC009410.1	0	0	0	0	0	0	0	0	0	0	0	0	0	0	0	0	0.16	0.08	0	0
AC009411.1	0	0	0	0	0	0	0	0	0	0	0	0	0	0	0	0	0	0	0	0
AC009411.2	0	0	0	0	0	0	0	0	0	0	0	0	0	0	0	0	0	0	0	0
AC009413.2	0	0	0	0.27	0	0	0	0	0	0	0	0	0	0	0	0	0	0	0	0
AC009414.1	0	0	0	0	0	0	0	0	0	0	0	0	0	0	0	0	0	0	0	0
AC009469.1	6.26	3.35	11.92	7.13	1.51	11.57	6.13	1.86	4.41	0	10.69	8.36	20.59	5.08	14.98	27.93	15.45	16.44	15.73	2.57
AC009473.1	0.54	0.41	0.16	0.24	0.75	0.08	0.08	0.13	0.09	0.16	0.22	0.6	0.26	0.07	0.44	0.44	0.68	1.28	0.08	0.6
AC009474.1	0	0	0	0	0	0	0	0	0	0	0	0	0	0	0	0	0	0	0	0
AC009474.2	0	0	0	0	0	0	0	0	0	0	0	0	0	0	0	0	0	0	0	0
AC009477.7	0	0	0	0	0	0	0	0	0	0	0	0	0	0	0	0	0	0	0	0
AC009478.1	0	0	0	0	0	0	0	0	0	0	0	0	0	0	0	0	0	0	0	0
AC009478.2	0	0	0	0	0	0	0	0	0	0	0	0	0	0	0	0	0	0	0	0
AC009480.1	0	0	0	0	0	0	0	0	0	0	0	0	0	0	0	0	0	0	0	0
AC009480.3	0	0	0	0	0	0	0	0	0	0	0	0	0	0	0	0	0	0	0	0
AC009480.4	0	0	0	0	0	0	0	0	0	0	0	0	0	0	0	0	0	0	0	0
AC009487.4	0	0	0	0	0	0.52	0	0	0	0	0	0	0	0	0	0	0	0	0	0
AC009487.5	0	0.36	0	0.12	0.44	0	0.11	0.29	0.13	0	0	0.13	0	0.42	0	0	0	0	0	0.25
AC009492.1	0.11	0	0	0	0	0	0	0.1	0.26	0	0	0	0	0.11	0	0	0.22	0.11	0	0.12
AC009494.3	0	0	0	0	0	0	0	0	0	0	0	0	0	0	0	0	0	0	0	0
AC009495.1	0	0	0	0	0	0	0	0	0	0	0	0	0	0	0	0	0	0	0	0
AC009495.2	0.06	0.07	0.09	0	0	0.07	0	0	0	0	0.12	0.07	0	0.06	0	0	0.06	0	0	0.07
AC009495.3	0	0.15	0	0	0	0	0.14	0	0	0	0	0.15	0	0	0	0	0	0.13	0	0
AC009495.4	0	0	0.48	0	0	0	0	0	0	0	0	0	0	0	0	0	0	0	0	0
AC009498.1	0	0	0	0	0	0	0	0	0	0	0	0	0	0	0	0	0	0	0	0
AC009499.1	0	0	0	0	0	0	0	0	0	0	0	0	0	0	0	0	0	0	0	0
AC009499.2	0	0	0	0	0	0	0	0	0	0	0	0	0	0	0	0	0	0	0	0
AC009500.2	0	0	0	0	0	0	0	0	0	0	0	0	0	0	0	0	0	0	0	0
AC009501.4	2.61	2.71	1.89	1.33	0.88	2.42	1.07	2.48	1.76	1.43	2.85	2.07	2.06	3.36	3.78	0.87	0.88	5.21	3.02	1.14
AC009502.1	0	0	0	0	0	0.07	0	0	0	0	0	0	0	0	0	0	0	0.19	0	0
AC009502.4	0	0	0	0	0	0	0	0	0	0	0	0	0	0	0	0	0	0	0	0
AC009505.2	0	0	0	0	0.05	1.05	0	0	0	0	0	0	0	0	0.1	0.49	0	0	0	0
AC009505.4	0	0	0	0	0	0	0	0	0	0	0	0	0	0	0	0	0	0	0	0
AC009506.1	3.65	3.08	3.24	2.64	3.64	4.22	2.73	3.07	2.48	2.79	3.69	2.37	2.8	2.38	4.33	2.51	2.21	4.48	3.95	1.96
AC009506.2	0	0	0.05	0	0	0	0	0	0.04	0	0	0	0	0	0	0	0	0	0	0
AC009508.1	0	0	0	0	0	0	0	0	0	0	0	0	0	0	0	0	0	0	0	0
AC009517.2	0	0	0	0	0	0	0	0	0	0	0	0	0	0	0	0	0	0	0	0
AC009518.2	0	0	0	0	0	0	0	0	0	0	0	0	0	0	0.13	0	0	0	0	0
AC009518.3	0	0	0	0	0	0	0	0	0	0	0	0	0	0	0	0	0	0	0	0
AC009518.4	0	0	0	0	0	0	0	0	0	0	0	0	0	0	0	0	0	0	0	0
AC009518.8	0	0	0	0	0	0	0	0	0	0	0	0	0	0	0	0	0	0	0	0
AC009531.2	0	0	0	0	0	0	0	0	0	0	0	0	0	0	0	0	0	0	0	0
AC009541.1	0	0	0	0	0	0	0	0	0	0	0	0	0	0	0	0	0	0	0	0
AC009542.2	0.02	0	0	0.04	0.06	0.02	0	0	0.02	0.02	0.02	0	0	0	0.04	0.07	0	0	0	0.02
AC009677.1	0	0	0	0	0	0	0	0	0	0	0	0	0	0	0	0	0	0	0	0
AC009695.1	0	0	0	0	0	0	0	0	0	0	0	0	0	0	0	0	0	0	0	0
AC009779.1	0	0	0	0	0	0	0	0	0	0	0	0	0	0	0	0	0	0	0	0
AC009784.1	0	0	0	0	0	0	0	0	0	0	0	0	0	0	0	0	0	0	0	0
AC009784.3	0	0	0	0	0	0	0	0	0	0	0	0	0	0	0.18	0	0	0	0.06	0
AC009784.4	0	0	0	0	0	0	0	0	0	0	0	0	0	0	0	0	0	0	0	0
AC009800.1	0	0	0	0	0	0	0	0	0	0	0	0	0	0	0	0	0	0	0	0
AC009802.1	0	0	0	0	0	0	0	0	0	0	0	0	0	0	0	0	0	0	0	0
AC009831.1	0	0	0	0	0	0	0	0	0	0	0	0	0	0	0	0	0	0	0	0
AC009835.1	0	0	0	0	0	0	0	0	0	0	0	0	0	0	0	0	0	0	0	0
AC009878.2	0	0	0	0	0	0	0	0.08	0	0	0	0	0	0	0	0	0.13	0	0	0
AC009892.1	0	0	0	0	0	0	0	0	0	0	0	0	0	0	0	0	0	0	0	0
AC009892.10	0	0	0	0	0	0	0	0	0	0	0	0	0	0.19	0	0	0	0	0	0
AC009892.2	0	0	0	0	0	0	0	0	0	0	0	0	0	0	0	0	0	0	0	0
AC009892.5	0	0	0	0	0	0	0	0	0	0	0	0	0	0	0	0	0	0	0	0
AC009892.9	0	0	0	0	0	0	0	0	0	0	0	0	0	0	0	0	0	0	0	0
AC009941.1	0	0	0	0	0	0	0	0	0	0	0	0	0	0	0	0	0	0	0	0
AC009945.4	0	0	0	0	0	0	0	0	0	0	0	0	0	0	0	0	0	0	0	0
AC009947.2	0	0	0	0	0	0	0	0	0	0	0	0	0	0	0	0	0	0	0	0
AC009947.3	0	0	0	0	0	0	0	0	0	0	0	0	0	0	0	0	0	0	0	0
AC009947.5	0	0	0	0	0	0	0	0	0	0	0	0	0	0	0	0	0	0	0	0
AC009948.5	9.65	5.41	3.27	3.26	5.63	5.05	2.63	6.21	4.09	8	5.89	4.14	2.68	5.2	6.55	3.21	3.78	6.64	4.2	4.44
AC009948.7	0.22	0.31	0.07	0.15	0.57	0.15	0.14	0.25	0.08	0.23	0	0	0.17	0.49	0.42	0.17	0	0	0.15	0.08
AC009950.2	0.54	0.07	0.5	0.06	0.63	1.17	0.4	0.81	1.47	0.72	0.1	0.78	0.75	0.22	0.2	0.54	1.26	0.35	0.34	0.43
AC009951.1	0.01	0.03	0.04	0	0.05	0.02	0.02	0.01	0.07	0	0.01	0.03	0.14	0.02	0.02	0.04	0.07	0.07	0.05	0.07
AC009951.2	0	0	0	0	0	0	0	0	0	0	0	0	0	0	0	0	0	0	0	0
AC009955.8	0	0	0	0	0	0	0	0	0	0	0	0	0	0	0	0	0	0	0	0
AC009960.1	0	0	0	0	0	0	0	0	0	0	0	0	0	0	0	0	0	0	0	0
AC009960.2	0	0	0	0	0	0	0	0	0	0	0	0	0	0	0	0	0	0	0	0
AC009960.3	0	0	0	0	0	0	0	0.13	0	0	0	0	0	0	0	0	0	0	0	0
AC009960.4	0	0	0	0	0.08	0	0	0	0	0	0	0	0	0.08	0	0	0	0	0	0
AC009960.5	0	0	0	0	0	0	0	0	0	0	0	0	0	0	0	0	0	0	0	0
AC009960.6	0	0	0	0	0	0	0	0	0	0	0	0	0	0	0	0	0	0	0	0
AC009960.7	0	0	0	0	0	0	0	0	0	0	0	0	0	0	0	0	0	0	0	0
AC009961.2	0	0	0	0	0	0.07	0	0	0.07	0	0	0.15	0	0.06	0	0	0.07	0	0	0
AC009961.3	1.45	0.27	0.24	0.79	0.72	0.25	0.48	0.84	0.27	1.12	0.46	0.35	0.52	1.07	0.86	0	0.46	0.46	0.03	0.25
AC009961.5	0	0	0	0	0	0	0	0	0	0	0	0	0	0	0	0	0	0	0	0
AC009963.3	0	0	0	0	0	0	0	0	0	0	0	0	0	0	0	0	0	0	0	0
AC009963.4	0	0	0	0	0	0	0	0	0	0	0	0	0	0	0	0	0	0	0	0
AC009963.5	0	0	0	0	0	0	0	0	0	0	0	0	0	0	0	0	0	0	0	0
AC009963.6	0	0	0	0	0	0	0	0	0	0	0	0	0	0	0	0	0	0	0	0
AC009965.1	0	0	0	0	0	0	0	0	0	0	0	0	0	0	0	0	0	0	0	0
AC009965.2	0	0	0	0	0	0	0	0	0	0	0	0	0	0	0	0	0	0	0	0
AC009967.3	0	0	0	0	0	0	0.06	0	0	0	0.06	0	0	0	0	0	0	0	0	0
AC009969.1	0	0	0	0	0	0	0	0	0	0	0	0	0	0	0	0	0	0	0	0
AC009970.1	0	0	0.2	0	0	0	0	0	0	0	0	0	0	0	0	0	0	0	0	0
AC009974.11	0	0	0	0	0	0	0	0	0	0	0	0	0	0	0	0	0	0	0	0
AC009977.1	0	0	0	0	0	0	0	0	0	0	0	0	0	0	0	0	0	0	0	0
AC009987.1	0	0	0	0	0	0	0	0	0	0	0	0	0	0	0	0	0	0	0	0
AC009994.2	0	0	0	0	0	0	0	0	0	0	0	0	0	0	0	0	0	0	0	0
AC009997.1	0	0	0	0	0	0	0	0	0	0	0	0	0	0	0	0	0	0	0	0
AC010082.2	0	0	0	0	0	0	0	0	0	0	0	0	0	0	0	0	0	0	0	0
AC010084.1	0.34	0	0	0	0.22	0	0	0.95	0	0.47	0	0	0	0	0.1	0	0	0	0	0
AC010086.1	0	0	0	0	0	0	0	0	0	0	0	0	0	0	0	0	0	0	0	0
AC010086.5	0	0	0	0	0	0	0	0	0	0	0	0	0	0	0	0	0	0	0	0
AC010090.1	0	0	0	0	0	0	0	0	0	0	0.66	0	0	0	0	0	0	0	0	0
AC010091.1	0	0	0	0	0	0	0	0.01	0	0	0	0	0	0	0	0	0	0	0	0
AC010091.4	0	0	0	0	0	0	0	0	0	0	0	0	0	0	0	0	0	0	0	0
AC010092.1	0	0	0	0	0	0	0	0	0	0	0	0	0	0	0	0	0	0	0	0
AC010095.5	0	0	0	0	0	0	0	0	0	0	0	0	0	0	0	0	0	0	0	0
AC010095.6	0	0	0	0	0	0	0	0	0	0	0	0	0	0	0	0	0	0	0	0
AC010095.7	0	0	0	0	0.09	0	0	0	0	0	0	0	0	0	0	0	0	0	0	0
AC010096.1	0	0	0	0	0	0	0	0	0	0	0	0	0	0	0	0	0	0	0	0
AC010096.2	0	0	0	0	0	0	0	0	0	0	0	0	0	0	0	0	0	0	0	0
AC010105.1	0	0	0	0	0	0	0	0	0	0	0	0	0	0	0	0	0	0	0	0
AC010127.3	0.03	0.13	0.16	0	0.26	0.2	0.22	0.27	0	0.36	0.07	0.05	0.63	0.06	0.11	0	0	0.03	0	0.02
AC010127.5	0	0.02	0	0	0	0	0	0	0	0	0	0	0	0	0	0	0	0	0	0
AC010132.10	0	0	0	0	0	0	0	0	0	0	0	0	0	0	0	0	0	0	0	0
AC010132.11	0	0.32	0.08	0.03	0	0	0.3	0	0.1	0	0.6	0.66	0	0	0.06	0.34	0.25	0.2	0.04	0.18
AC010136.2	0	0.12	0	0	0	0	0	0.09	0	0	0	0	0.12	0	0	0	0	0	0	0
AC010139.1	0	0	0	0	0	0	0	0	0	0	0	0	0	0	0	0	0	0	0	0
AC010141.1	0	0	0	0	0	0	0	0	0	0	0	0	0	0	0	0	0	0	0	0
AC010141.4	0	0	0	0	0	0	0	0	0	0	0	0	0	0	0	0	0	0	0	0
AC010141.6	0	0	0	0	0	0	0	0	0	0	0	0	0	0	0	0	0	0	0	0
AC010141.8	0	0	0	0	0	0	0	0	0	0	0	0	0	0	0	0	0	0	0	0
AC010145.4	0	0	0	0	0	0	0	0	0	0	0	0	0	0	0.12	0	0	0	0	0
AC010146.1	0	0	0	0	0	0	0	0	0	0	0	0	0	0	0	0	0	0	0	0
AC010146.2	0	0	0	0	0	0	0	0	0	0	0	0	0	0	0	0	0	0	0	0
AC010148.1	0	0	0	0	0	0	0	0	0	0	0.02	0	0	0	0	0	0	0.41	0	0
AC010149.4	0	0	0	0	0	0	0	0	0	0	0	0	0	0	0	0	0	0	0	0
AC010150.1	0	0	0	0	0	0	0	0	0	0.15	0	0	0	0	0	0	0	0.26	0	0
AC010150.2	0	0	0	0	0	0	0	0	0	0	0	0	0	0	0	0	0	0	0	0
AC010153.3	0	0	0	0	0	0	0	0	0	0	0	0	0	0	0	0	0	0	0	0
AC010154.2	0	0	0	0	0	0	0	0	0	0	0	0	0	0	0	0	0	0	0	0
AC010170.1	0	0	0	0	0	0	0	0	0	0	0	0	0	0	0	0	0	0	0	0
AC010196.1	0	0	0	0	0	0	0	0	0	0	0	0	0	0	0	0	0	0	0	0
AC010203.1	0	0	0	0	0	0	0	0	0	0	0	0	0	0	0	0	0	0	0	0
AC010207.1	0	0	0	0	0	0	0	0	0	0	0	0	0	0	0	0	0	0	0	0
AC010209.1	0	0	0	0	0	0	0	0	0	0	0	0	0	0	0	0	0	0	0	0
AC010226.4	2.48	1.69	2.49	4.23	2.67	6.52	2.6	2.21	5.59	2.54	6.11	3.38	4.37	2.23	6.61	6.26	6.94	9.5	3	1.65
AC010235.1	0	0	0	0	0	0	0	0	0	0	0	0	0	0	0	0	0	0	0	0
AC010240.2	0.07	0	0	0	0.03	0	0	0.12	0	0	0	0	0.04	0	0.1	0	0.03	0.07	0	0
AC010240.3	0	0	0	0	0	0	0	0	0	0	0	0	0	0	0	0	0	0	0	0
AC010243.1	0	0	0	0	0	0	0.64	0	0	0	0	0	0	0	0	0	0	0	0	0
AC010247.1	0	0	0	0	0	0	0	0	0	0	0	0	0	0	0	0	0	0	0	0
AC010295.1	0	0	0	0	0	0	0	0	0	0	0	0	0	0	0	0	0	0	0	0
AC010296.1	0	0	0	0	0	0	0	0	0	0	0	0	0	0	0	0	0	0	0	0
AC010297.1	0	0	0	0	0	0	0	0	0	0	0	0	0	0	0	0	0	0	0	0
AC010311.1	0	0	0	0	0	0	0	0	0	0	0	0	0	0	0	0	0	0	0	0
AC010319.1	0	0	0	0	0	0	0	0	0	0	0	0	0	0	0	0	0	0	0	0
AC010323.1	0	0	0	0	0	0	0	0	0	0	0	0	0	0	0	0	0	0	0	0
AC010327.1	0	0	0	0	0	0	0	0	0	0	0	0	0	0	0	0	0	0	0	0
AC010327.2	0.5	0.64	0.55	0.51	0.38	0.54	0.79	0.69	0.27	0.37	0.62	0.32	0.39	0.64	0.43	0.54	0.5	0.64	0.74	0.4
AC010329.1	0	0	0	0	0	0	0	0	0	0	0	0	0	0	0	0	0	0	0	0
AC010335.1	0	0	0	0	0	0	0.42	0	0	0	0	0	1.42	0	0	0	1.11	1.33	0.81	0
AC010336.1	0	0.05	0	0.07	0.03	0.01	0	0.03	0.01	0.04	0	0	0.03	0	0.08	0.02	0.04	0	0.05	0
AC010368.1	0	0	0	0	0	0	0	0	0	0	0	0	0	0	0	0	0	0	0	0
AC010368.2	0	0	0	0	0	0	0	0	0	0	0	0	0	0	0	0	0	0	0	0
AC010376.1	0	0	0	0	0	0	0	0	0	0	0	0	0	0	0	0	0	0	0	0
AC010422.1	0	0	0	0	0	0	0	0	0	0	0	0	0	0	0	0	0	0	0	0
AC010423.1	0	0	0.02	0	0.07	0	0	0.08	0.05	0	0	0	0.07	0.08	0	0	0	0	0.08	0
AC010441.1	8.46	9.54	9.35	10.08	2.92	13.44	5.46	11.17	9.32	8.22	7.67	4.83	6.02	4.67	14.68	5.83	7.99	10.63	8.22	6.5
AC010455.1	0	0	0	0	0	0	0	0	0	0	0	0	0	0	0	0	0	0	0	0
AC010458.1	0	0	0	0	0	0	0	0	0	0	0	0	0	0	0	0	0	0	0	0
AC010468.1	0	0	0	0	0	0	0.06	0.05	0	0	0	0	0	0	0	0.07	0	0.06	0	0.07
AC010468.2	0	0	0	0	0	0	0	0	0	0	0	0	0	0	0	0	0	0	0	0
AC010468.3	0	0	0	0	0	0	0	0	0	0	0	0	0	0	0	0	0	0	0	0
AC010492.2	0	0	0	0	0	0	0	0	0	0.11	0	0	0	0.05	0	0	0	0	0.11	0
AC010492.4	0	0	0	0	0	0	0	0	0	0	0	0	0	0	0	0	0	0	0	0
AC010492.5	0	0	0	0	0	0	0	0	0	0	0	0	0	0	0	0	0	0	0	0
AC010504.2	0.41	0.66	0.63	0.64	0.5	0.11	0.51	0.7	0.35	0.54	0.19	0.69	1.62	0.48	0.29	1.17	0.5	0.5	0.64	0.8
AC010518.3	0	0	0	0	0	0	0	0	0	0	0	0	0	0	0	0	0	0	0	0
AC010522.1	0	0	0	0	0	0	0	0	0	0	0	0	0	0	0	0	0	0	0	0
AC010524.2	0.17	0.03	0.01	0.09	0.04	0.14	0.18	0.11	0.01	0.05	0.05	0.02	0.14	0.08	0.05	0.08	0.05	0.06	0.2	0.12
AC010524.4	0	0	0	0	0	0	0	0	0	0	0	0	0	0	0	0	0	0	0	0
AC010525.1	0	0	0.08	0	0	0	0	0	0.13	0	0	0	0	0	0	0	0.41	0	0	0
AC010525.2	0	0	0	0	0	0	0	0	0	0	0	0	0	0	0	0	0	0	0	0
AC010525.4	0.37	0.41	0	0	0	0	0	0	0	0	0	0	0	0	0	0	0	0.36	0.19	0
AC010525.5	0	0	0	0	0	0	0	0	0	0	0	0	0	16.75	0	0	0	0	0	0
AC010525.6	0	0.13	0	0.38	0	0	0	0	0	0	0.11	0	0	0	0	0	0	0	0.62	0
AC010525.7	0.27	0.08	0.06	0	0.19	0.2	0.19	0.3	0.18	0.04	0.18	0.04	0	0.3	0.26	0.09	0	0.27	0.16	0.13
AC010528.1	0	0	0	0	0	0	0	0	0	0	0	0	0	0	0	0	0	0	0	0
AC010536.1	0.56	0.27	0.27	0.26	0.38	0.4	0.26	0.19	0.35	0.35	0.53	0.2	0.61	0.44	0.73	0.69	0.48	0.33	0.3	0.41
AC010543.1	0	0	0	0	0	0	0	0	0	0	0	0	0	0	0	0	0	0	0	0
AC010546.1	0	0	0	0	0	0	0	0	0	0	0	0	0	0	0	0	0	0	0	0
AC010547.9	0.65	0.53	0.73	0.49	0.95	1.01	0.63	0.4	0.58	0.98	0.4	0.76	0.29	0.6	0.43	0.16	0.23	0.45	0.36	0.71
AC010595.1	0	0	0	0	0	0	0	0	0	0	0	0	0	0	0	0	0	0	0	0
AC010609.1	0	0	0	0	0	0	0	0	0	0	0	0	0	0	0	0	0	0	0	0
AC010620.1	0	0	0	0	0	0	0	0	0	0	0	0	0	0	0	0	0	0	0	0
AC010641.1	0	0	0	0	0	0	0	0	0	0	0	0	0	0	0	0	0	0	0	0
AC010642.1	0.22	0.09	0.14	0.3	0.24	0.22	0.19	0.17	0.33	0.04	0.18	0.17	0.1	0.14	0.25	0.07	0.2	0.24	0.13	0.14
AC010642.2	0	0	0.11	0	0	0.07	0.17	0.09	0.04	0.14	0.06	0	0	0.3	0.03	0	0	0.07	0.04	0.27
AC010646.3	0	0	0	0	0	0	0	0	0	0	0	0	0	0	0	0	0	0.1	0	0
AC010649.1	0	0	0	0	0	0	0	0.19	0	0	0	0	0	0	0	0	0	0	0	0
AC010677.5	0	0	0	0	0	0	0	0	0	0	0	0	0	0	0	0	0	0	0	0
AC010723.1	0	0	0	0	0	0	0	0	0	0	0	0	0	0	0	0	0	0	0	0
AC010723.2	0	0	0	0	0	0	0	0	0	0	0	0	0	0	0	0	0	0	0	0
AC010724.1	0	0	0	0	0	0	0	0	0	0	0	0	0	0	0	0	0	0	0	0
AC010729.1	0.07	0	0	0	0	0.11	0	0	0	0	0	0	0	0	0.1	0	0	0.28	0	0
AC010729.2	0.07	0	0.23	0.16	0.02	0.32	0	0.11	0.07	0	0.18	0.07	0.64	0.09	0.3	0.21	0.04	0.94	0.14	0
AC010729.3	0	0	0	0	0	0	0	0	0	0	0	0	0	0	0	0	0	0	0	0
AC010731.2	0	0	0	0	0	0	0	0	0	0	0	0	0	0	0	0	0	0	0	0.2
AC010731.3	0	0	0	0	0	0	0	0	0	0	0	0	0	0.31	0	0	0	0	0	0
AC010731.4	0.12	0.25	0.46	0.21	0.11	0	0.35	0.16	0	0.13	0.19	0.29	0.31	0.17	0	0	0	0.03	0.47	0.07
AC010731.6	0	0	0	0	0	0	0	0	0	0	0	0	0	0	0	0	0	0	0	0
AC010733.4	0.02	0.05	0	0	0	0	0	0.5	0.26	0.38	0.11	0.03	0	0	0.11	0.13	0	0.8	0.02	0
AC010733.5	0.96	1.07	0	0.79	0	0.26	0	0.41	0.83	0	0.23	0	0	0.21	0.44	0.53	0.23	0.23	0	0
AC010733.7	0	0.33	0	0	0	0	0	0	0	0	0	0	0	0	0	0	0	0	0	0
AC010739.1	0	0	0	0	0	0	0	0	0	0	0	0	0	0	0	0	0	0	0	0
AC010740.1	0	0	0	0	0	0	0	0	0	0	0	0	0	0	0	0.09	0	0	0	0
AC010744.1	0	0	0	0	0	0	0	0	0	0	0	0	0	0	0	0	0	0	0	0
AC010745.1	0	0	0	0	0	0	0	0	0	0	0	0	0	0	0	0	0	0	0	0
AC010745.2	0	0	0	0	0	0	0	0	0	0	0	0	0	0	0	0	0	0	0	0
AC010745.3	0	0	0	0	0	0	0	0	0	0	0	0	0	0	0	0	0	0	0	0
AC010745.4	0	0	0	0	0	0	0	0	0	0	0	0	0	0	0	0	0	0	0	0
AC010746.3	0	0	0	0	0	0	0	0	0	0	0	0	0	0	0	0	0	0	0	0
AC010747.2	0	0	0	0	0	0	0	0	0	0	0	0	0	0	0	0	0	0	0	0
AC010754.1	0	0	0	0	0	0	0	0	0	0	0	0	0	0	0	0	0	0	0	0
AC010760.1	0	0	0	0	0	0	0	0	0	0	0	0	0	0	0	0	0	0	0	0
AC010761.10	0	0	0	0	0	0	0	0	0	0	0	0	0	0	0	0.98	0	0	0	0
AC010761.13	0.28	0.15	0	0	0	0	0	0	0	0	0.4	0.16	0	0.13	0	0	0.14	0	0	0.15
AC010761.14	0	0	0	0	0	0	0	0	0	0	0	0	0	0	0	0	0	0	0	0
AC010761.6	0	0	0	0	0.08	0	0	0	0	0.36	0	0	0	0	0	0	0	0	0	0.09
AC010761.8	1.09	0.44	0.42	0.43	0.35	0.69	0.46	0.89	0.64	0.48	0.87	0.11	0.89	0.25	0.89	0.36	0.57	1.22	0.66	0.17
AC010761.9	0	0.99	0	0.39	1.29	1.36	0.64	0.24	2.46	1.45	0.78	1.39	1.33	0	1.33	0.31	0.27	1.29	1.2	0.58
AC010874.1	0	0	0	0	0	0	0	0	0	0	0	0	0	0	0	0	0	0	0	0
AC010877.1	0	0	0	0	0	0	0	0	0	0	0	0	0	0	0	0	0	0	0	0
AC010878.3	0	0	0	0	0	0	0	0	0	0	0	0	0	0	0	0	0	0	0	0
AC010880.1	0	0	0	0	0	0	0	0	0	0	0	0	0	0	0	0	0	0	0	0
AC010883.5	0.49	0.55	0	0	0	0	0	0.42	0	0	0.24	0.28	0	0	0.22	0.81	1.17	0	0.49	0
AC010884.1	0.95	1.56	0.97	0.84	1.71	0.34	2.53	0.95	1.63	0.17	2.56	0.53	1.05	1.61	0	1.77	0.77	0.15	0.81	0.35
AC010884.2	0	0	0	0	0	0	0	0	0	0	0	0	0	0	0	0	0	0	0	0
AC010886.2	0	0	0	0	0	0	0	0.02	0	0	0	0	0	0	0.02	0	0	0	0	0
AC010887.1	0	0	0	0	0	0	0	0	0	0	0	0	0	0	0	0	0	0	0	0
AC010890.1	0.49	0.12	0.16	0.13	0.95	1.13	1.28	0.19	0	0.52	0	0	0.18	0.94	0.55	1.37	0.95	0.59	0.54	0.13
AC010891.2	0	0	0	0	0	0	0	0	0	0	0	0	0	0	0	0	0	0	0	0
AC010894.3	1.45	1.56	2.06	2.92	2.04	1.67	2.84	3.9	1.17	1.41	5.83	2.38	3.92	3.05	6.01	2.1	4.58	4.58	1.77	2.16
AC010894.4	0	0	0	0	0	0	0	0	0	0	0	0	0	0	0	0	0	0	0	0
AC010894.5	0	0	0	0	0	0	0	0	0	0	0	0	0	0	0	0	0	0	0	0
AC010900.2	0	0.07	0.03	0.03	0.03	0.03	0.06	0	0	0	0	0	0	0.06	0	0	0.03	0.03	0.03	0.04
AC010904.1	0	0	0	0	0	0	0	0	0	0	0	0	0	0	0	0	0	0	0	0
AC010907.2	0	0	0	0	0	0	0	0	0	0	0	0	0	0	0	0	0	0	0	0
AC010907.5	0	0	0	0	0	0	0	0.05	0	0	0	0	0	0	0	0	0.24	0	0	0.07
AC010928.1	0	0	0	0	0	0	0	0	0	0	0	0	0	0	0	0	0	0	0	0
AC010930.1	0	0	0	0	0	0	0	0	0	0	0	0	0	0	0	0	0	0	0	0
AC010967.1	0	0	0	0	0	0	0	0	0	0	0	0	0	0	0	0	0	0	0	0
AC010967.2	0	0	0	0	0	0	0	0	0	0	0	0	0	0	0.16	0	0	0	0	0
AC010967.3	0	0	0	0	0	0	0	0	0	0	0	0	0	0	0	0	0	0	0	0
AC010969.1	0	0	0	0	0	0	0	0	0	0	0	0	0	0	0	0	0	0	0	0
AC010970.1	0	0	0	0	0	0	0	0	0	0	0	0	0	0	0	0	0	0	0	0
AC010970.2	0	0	0	0	0	0	0	0	0	0	0	0	0	0	0	0	0	0	0	0
AC010971.1	0	0	0	0	0	0	0	0	0	0	0	0	0	0	0	0	0	0	0	0
AC010974.3	0	0	0	0	0	0	0	0	0	0	0	0	0	0	0	0	0	0	0	0
AC010975.1	0.08	0.52	0.17	0.25	0.63	0	0.24	0.07	0.09	0.77	0.08	0	0.18	0	0.31	0.37	0	0.63	0.17	0.09
AC010975.2	0	0	0	0	0	0	0	0	0	0	0	0	0	0	0	0	0	0	0	0
AC010976.2	0	0	0	0	0.13	0	0.07	0.17	0.1	0	0	0	0.05	0	0.08	0.08	0	0.07	0.14	0
AC010980.2	1.85	2.91	1.54	3.28	3.64	0.08	3.5	3.32	0.77	1.95	1.61	2.12	0.86	5.34	0.72	0.31	0.11	0.37	1.86	4.11
AC010982.1	0	0	0	0	0	0	0	0	0	0	0	0	0.06	0	0	0	0.11	0	0	0
AC010982.2	0	0	0	0	0	0	0	0	0	0	0	0	0	0	0	0	0	0	0	0
AC010983.1	0	0	0	0	0	0	0	0	0	0	0	0	0	0	0	0	0	0	0	0
AC010984.3	0.13	0	0	0	0	0.04	0	0	0	0	0.04	0.05	0	0.04	0	0	0	0	0.05	0
AC010984.4	0	0.04	0	0	0	0	0	0	0	0	0	0	0	0	0	0	0	0	0	0
AC010987.5	0	0	0	0	0	0	0	0	0	0	0	0	0	0	0	0	0	0	0	0
AC010987.6	0	0	0	0	0	0	0	0	0	0.07	0	0	0	0	0	0	0	0	0	0
AC010999.1	0	0	0	0	0	0	0	0	0	0	0	0	0	0	0	0	0	0	0	0
AC011073.1	0	0	0	0	0	0	0	0	0	0	0	0	0	0	0	0	0	0	0	0
AC011193.1	0	0	0	0	0	0	0	0	0	0	0	0	0	0	0	0	0	0	0	0
AC011196.3	0	0	0	0	0	0	0	0	0	0	0	0	0	0	0	0	0	0	0	0
AC011225.1	0	0	0	0	0	0	0	0	0	0	0	0	0	0	0	0	0	0	0	0
AC011233.2	0	0	0	0	0	0	0	0	0	0	0	0	0	0	0	0	0	0	0	0
AC011239.1	0	0	0	0	0.1	0	0	0	0	0	0	0	0	0	0	0	0	0	0	0
AC011242.5	0	0	0.04	0	0	0	0	0	0	0	0	0	0	0	0	0.09	0	0	0	0
AC011242.6	1.39	0.69	1.49	0.45	1.08	0.45	0.5	0.37	0.76	0.9	2.88	1.08	1.33	1.13	1.32	1.76	1.08	3.03	1	1.09
AC011243.1	0	0	0	0	0	0	0	0	0	0	0	0	0	0	0	0	0	0	0	0
AC011247.3	0	0	0	0	0	0	0	0	0	0	0	0	0	0	0	0	0	0	0	0
AC011284.3	0	0	0	0	0	0	0	0.19	0	0	0	0	0	0	0	0	0	0	0	0.12
AC011286.1	0	0	0	0	0	0	0	0	0	0	0	0	0	0	0	0	0	0	0	0
AC011288.2	0.21	0.23	0.32	0.91	0.62	0	0.35	1.32	0	0.22	0.1	0.14	0	0.72	0.2	0	0	0	0.44	0.72
AC011290.4	0	0	0	0	0	0	0	0	0	0	0	0	0	0	0	0	0	0	0	0
AC011290.5	1	0.63	0.18	0.61	0.63	0.73	0.52	0.66	0.8	0.67	0.22	0.52	0.2	0.51	0.9	0.61	0.82	0.52	0.5	0.4
AC011293.1	0	0	0	0	0	0	0	0	0	0	0	0	0	0	0	0	0	0	0	0
AC011294.3	0.14	0	0	0	0.02	0	0.02	0	0	0	0	0.02	0	0.05	0.06	0.05	0.04	0.02	0	0
AC011298.1	0	0	0	0	0	0	0	0	0	0	0	0	0	0	0	0	0	0	0	0
AC011298.2	0.19	0.36	0.1	0.05	0	0.05	0.04	0.04	0.02	0.1	0.04	0.11	0	0.19	0.09	0	0	0	0.15	0.02
AC011306.1	0	0	0	0	0	0	0	0	0	0	0	0	0	0	0	0	0	0	0	0
AC011306.2	0	0	0	0	0.05	0	0	0	0	0	0.1	0	0	0	0	0	0	0	0	0
AC011308.1	0	0	0	0	0	0	0	0	0	0	0	0	0	0	0	0	0	0	0	0
AC011313.1	0	0	0	0	0	0	0	0	0	0	0	0	0	0	0	0	0	0	0	0
AC011322.1	1.45	1.42	1.25	1.49	1.48	0.05	2.78	2.11	0.06	0.69	0.37	1.13	0.31	2.14	0.05	0	0	0	0.98	1.52
AC011330.5	0	0	0.16	0	0.55	0.17	0.51	1.05	0.74	1.83	0.19	0	0	0.88	0.15	0.02	0.12	0.05	0.04	1.32
AC011330.6	0	0	0	0	0	0	0	0	0	0	0	0	0	0	0	0	0	0	0	0
AC011343.1	0.01	0.01	0.02	0	0.02	0	0.03	0.01	0.01	0	0	0	0	0.01	0.01	0.01	0	0	0.02	0.01
AC011357.1	0	0	0	0	0	0	0	0	0	0	0	0	0	0	0	0	0	0	0	0
AC011363.1	0	0	0	0	0	0	0	0	0	0	0	0	0	0	0	0	0	0	0	0
AC011366.3	0	0	0	0	0	0	0	0	0	0	0	0.29	0	0	0	0	0	0	0	0
AC011379.1	0	0	0	0	0	0	0	0	0	0	0	0	0	0	0	0	0	0	0	0
AC011385.1	0	0.13	0.09	0	0.03	0.03	0.03	0.03	0.07	0.09	0.22	0	0.1	0	0.14	0.03	0.12	0.09	0.1	0.03
AC011385.2	0	0	0	0	0	0	0	0	0	0	0	0	0	0	0	0	0	0	0	0
AC011406.2	0.31	0	0	0	0	0	0	0	0	0	0	0	0	0	0	0	0	0	0	0
AC011407.1	0	0	0	0	0	0	0	0	0	0	0	0	0	0	0	0	0	0	0	0
AC011410.1	0	0	0	0	0	0	0	0	0	0	0	0	0	0	0	0	0	0	0	0
AC011416.1	0	0	0	0	0	0	0	0	0	0	0	0	0	0	0	0	0	0	0	0
AC011431.1	0	0	0	0	0	0	0	0	0	0	0	0	0	0	0	0	0	0	0	0
AC011431.2	0	0	0	0	0	0	0	0	0	0	0	0	0	0	0	0	0	0	0	0
AC011450.1	0	0	0	0	0	0	0	0	0	0	0	0	0	0	0	0	0	0	0	0
AC011453.1	0	0	0	0	0	0	0	0	0	0	0	0	0	0	0	0	0	0	0	0
AC011456.1	0	0	0	0	0	0	0	0	0	0	0	0	0	0	0	0	0	0	0	0
AC011465.1	0	0	0	0	0	0	0	0	0	0	0	0	0	0	0	0	0	0	0	0
AC011467.1	0	0	0	0	0	0	0	0	0	0	0	0	0	0	0	0	0	0	0	0
AC011475.1	0	0	0	0	0	0	0	0	0	0	0	0	0	0	0	0	0	0	0	0
AC011477.1	0	0	0	0	0	0	0	0	0	0	0	0	0	0	0	0	0	0	0	0
AC011478.1	0	0	0	0	0	0	0	0	0	0	0	0	0	0	0	0	0	0	0	0
AC011484.1	0	0	0	0	0	0	0	0	0	0	0	0	0	0	0	0	0	0	0	0
AC011498.1	0.04	0	0	0	0	0	0	0	0	0	0	0	0	0	0	0.02	0.04	0.02	0	0
AC011499.1	0	0	0	0	0	0	0	0	0	0	0	0	0	0	0	0	0	0	0	0
AC011500.1	0	0	0	0	0	0	0	0	0	0	0	0	0	0	0	0	0	0	0	0
AC011513.4	0	0	0	0	0	0	0	0	0	0	0	0	0	0	0	0	0	0	0	0
AC011515.2	0	0.11	0	0	0	0	0	0.09	0	0.11	0	0.12	0.47	0	0.1	0.36	0.51	1.12	0.11	0
AC011516.1	0	0	0	0	0	0	0	0	0	0	0	0	0	0	0	0	0	0	0	0
AC011516.2	2.18	1.77	2.5	2.7	1.87	0.36	2.2	3.56	0.26	1.28	3.16	2.06	0.71	3.89	0.3	0.85	0.31	0	1.15	2.8
AC011518.1	0	0	0.01	0	0.02	0	0	0.04	0	0	0	0	0	0	0.01	0	0	0	0	0
AC011518.2	0	0	0	0	0	0	0	0	0	0	0	0	0	0	0	0	0	0	0	0
AC011523.2	0	0	0	0	0	0	0	0	0	0	0	0	0	0	0	0	0	0	0	0
AC011524.1	0.24	0.39	0.49	0	0.12	0	0	0.31	0.14	0.77	0.11	0	0	0.11	0.45	0.14	0.12	0.12	0	0.27
AC011524.2	0	0	0	0	0	0	0	0	0	0	0	0	0	0	0	0	0	0	0	0
AC011524.3	0	0	0	0	0	0	0	0	0	0	0	0	0	0	0	0	0	0	0	0
AC011525.2	0	0.01	0.01	0.01	0.05	0	0.01	0	0	0	0	0.01	0	0.02	0	0	0	0	0.01	0
AC011525.4	0	0	0	0	0	0	0.02	0	0	0	0	0	0	0.01	0	0	0	0	0	0
AC011526.1	0.31	0.21	0.4	0.57	0.21	0.48	0.56	0.46	0.3	0.89	0.78	0.48	0.3	0.35	0.53	0.28	0.24	0.19	0.24	0.19
AC011530.4	0.39	0	0.33	0	0.35	0.21	0	0.17	0	0	0	0	0	0	0.18	0	0	0.76	0	0
AC011551.3	0.15	0	0	0	0	0	0	0	0	0	0	0	0.34	0	0	0	0.28	0	0	0
AC011558.5	4.09	1.53	7.72	0.3	3.88	5.19	2.03	0	0.28	8.05	0	5.97	5.93	0	12.1	12.25	13.37	3.92	5.59	2.36
AC011591.1	0	0	0	0	0	0	0	0	0	0	0	0	0	0	0	0	0	0	0	0
AC011625.1	0.13	0	0	0	0	0.26	0	0	0	0	0	0	0	0	0.12	0	0	0	0	0
AC011626.1	0	0	0	0	0	0	0	0	0	0	0	0	0	0	0	0	0	0	0	0
AC011648.1	0	0	0	0	0	0	0	0	0	0	0	0	0	0	0	0	0	0	0	0
AC011652.1	0	0	0	0	0	0	0	0	0	0	0	0	0	0	0	0	0	0	0	0
AC011652.2	0	0	0	0	0	0	0	0	0	0	0	0	0	0	0	0	0	0	0	0
AC011718.1	0	0.04	0.1	0	0	0.05	0	0.13	0	0	0	0.05	0	0	0	0	0	0	0	0
AC011718.2	0.01	0	0	0	0	0	0	0	0	0	0.01	0	0	0	0	0	0.02	0	0.01	0.02
AC011718.3	0	0	0	0	0	0	0	0	0	0	0	0	0	0	0	0	0	0	0	0
AC011737.2	1.46	3.17	3.08	1.54	1.85	4.1	1.48	2.8	3.86	1.85	1.94	1.69	5.91	1.31	5.07	6.02	5.34	6.11	3.56	1.93
AC011738.1	0	0	0	0	0	0	0	0	0	0	0	0	0	0	0	0	0	0	0	0
AC011738.4	0.04	0.01	0	0	0	0	0.01	0.04	0.01	0.01	0	0	0	0.02	0.01	0	0	0	0.05	0.01
AC011742.3	0	0	0	0	0	0	0	0	0	0	0	0	0	0	0	0	0	0	0	0
AC011742.5	0	0	0	0	0	0	0	0	0	0	0	0	0	0	0	0	0	0	0	0
AC011747.3	0	0	0	0	0	0	0	0	0.1	0	0	0	0	0.08	0	0	0	0	0	0
AC011747.4	0.02	0.01	0.02	0	0.01	0.01	0.01	0.01	0.01	0	0	0.02	0	0.02	0	0.01	0.01	0	0	0
AC011747.6	0	0	0	0	0	0	0	0	0	0	0	0	0	0	0	0	0	0	0	0
AC011747.7	4.87	4.55	2.46	1.95	3.44	4.06	1.61	2.47	5.3	14.43	0.61	1.52	0.98	4.18	0.79	1.77	1.35	1.19	1.96	3.75
AC011748.1	0	0	0	0	0	0	0	0	0	0	0	0	0	0	0	0	0	0	0	0
AC011752.1	0	0	0	0	0	0	0	0	0	0	0	0	0	0	0	0	0	0	0	0
AC011753.5	0	0	0	0	0	0	0	0	0	0	0	0	0	0	0	0	0	0	0	0
AC011753.6	0	0	0	0	0	0	0	0	0	0	0	0	0	0	0	0	0	0	0	0
AC011754.1	0	0	0	0	0	0	0	0	0	0	0	0	0	0	0	0	0	0	0	0
AC011755.1	0.06	0.02	0	0	0.02	0.02	0	0	0.06	0	0	0.04	0	0.05	0	0.04	0	0.02	0	0.02
AC011816.1	0.12	0	0.24	0	0	0	0	0	0	0.12	0	0	0	0	0	0	0	0	0	0.39
AC011891.5	0.39	0	0.4	0	0.19	0.21	0	0	0	0	0.19	0	0	0	0	0	0.57	0.19	0	0.42
AC011893.3	0	0	0	0	0	0	0	0	0	0	0	0	0	0	0	0	0	0	0	0
AC011897.1	1.79	1.35	1.33	1.52	1.57	0.43	2.3	3.04	0.76	1.27	1.22	1.05	0.45	2.34	1.12	0.63	0.55	1.39	1.39	1.13
AC011897.2	0	0	0	0	0	0	0	0	0	0	0	0	0	0	0	0	0	0	0	0
AC011899.10	0.02	0.01	0	0	0	0	0.02	0.01	0	0	0	0	0	0	0	0	0	0	0	0
AC011899.9	0.22	0.08	0.09	0.44	0.23	1.81	0.09	0.07	0.92	0.64	0.73	0.36	0.42	0.06	1.03	0.69	1.19	1.28	0.44	0.18
AC011901.2	0	0	0	0	0	0	0	0	0	0	0	0	0	0	0	0	0	0	0	0
AC011933.1	0	0	9.31	0	0	2.65	3.07	0	0.41	0	16.4	0.72	38.95	0	4.79	17.76	17.35	17.27	27.55	0
AC011933.2	0	0	0	0	0	0	0	0	0	0	0	0	0	0	0	0	0	0	0	0
AC011994.1	0	0	0	0	0	0	0	0	0	0	0	0	0	0	0	0	0	0	0	0
AC011995.1	0.43	0.8	0.32	0.89	0.41	0	0.53	1.91	0	0.34	0.5	0.36	0.12	0.3	0	0	0	0	0.22	0.24
AC011995.3	0	0	0	0	0	0	0	0	0	0	0	0	0	0	0	0	0	0	0	0
AC011997.1	0.04	0.05	0.04	0.18	0	0.04	0	0	0.1	0.04	0.08	0.09	0	0	0.08	0	0.04	0.04	0	0
AC011998.1	0	0	0	0	0	0	0	0	0	0	0	0	0	0	0	0	0	0	0	0
AC011998.2	0	0	0	0	0	0	0	0	0	0	0	0	0	0	0	0	0	0	0	0
AC011998.4	0	0	0	0	0	0	0	0	0	0	0	0	0	0	0	0	0	0	0	0
AC011999.1	0	0	0	0	0	0	0.04	0	0	0	0	0	0.15	0	0	0	0	0	0	0
AC012003.1	0	0	0	0	0	0	0	0	0	0	0	0	0	0	0	0	0	0	0	0
AC012005.2	0	0	0	0	0	0	0	0	0	0	0	0	0	0	0	0	0	0	0	0
AC012047.1	0	0	0	0	0	0	0	0	0	0	0	0	0	0	0	0	0	0	0	0
AC012050.1	0	0	0	0	0	0	0	0	0	0	0	0	0	0	0	0	0	0	0	0
AC012065.4	0	0	0	0	0	0	0	0	0	0	0	0	0	0	0	0	0	0	0	0
AC012065.5	0	0.66	0	0.33	0.3	0	0.6	0.5	0	0.33	0.29	0	0	0	0	0	0	0	0	0
AC012065.7	1.43	1.39	0.71	0.44	0.29	0.22	0.69	0.77	0.25	0.41	0.7	0.44	0.15	0.79	0.08	0.05	0.22	0.72	0.95	0.51
AC012066.1	0.08	0.16	0	0.08	0.15	0	0.38	0.07	0	0	0.07	0	0.17	0.29	0.07	0.09	0.23	0	0.24	0
AC012067.1	0	0	0	0	0	0	0	0	0	0	0	0	0	0	0	0	0	0	0	0
AC012074.1	0	0	0	0	0	0	0	0	0	0	0	0	0	0	0	0	0.3	0	0	0
AC012074.2	0	0	0	0	0	0	0	0	0	0	0	0	0	0.19	0	0	0	0	0	0
AC012075.1	0	0	0	0	0	0	0	0	0	0	0	0	0	0	0	0	0	0	0	0
AC012075.2	0	0	0	0	0	0	0	0	0	0	0	0	0	0	0	0	0	0	0	0
AC012078.2	0	0	0	0	0	0	0	0	0	0	0	0	0	0	0	0	0	0	0	0
AC012119.1	0	0	0	0	0	0	0	0	0	0	0	0	0	0	0	0	0	0	0	0
AC012123.1	0	0.02	0	0	0.02	0	0	0.02	0.08	0	0	0	0	0.07	0	0	0	0	0	0
AC012146.7	12.99	17.64	17.13	25.47	15.74	11.89	13.61	8.96	17.42	14.2	27.85	23.16	48.93	10.18	40.38	30.51	25.55	25.04	31.85	10.06
AC012150.1	0	0	0	0	0	0	0	0	0	0	0	0	0	0	0	0	0	0	0	0
AC012175.1	0	0	0	0	0	0	0	0	0	0	0	0	0	0	0	0	0	0	0	0
AC012181.1	0	0	0	0	0	0	0	0	0	0	0	0	0	0	0	0	0	0	0	0
AC012215.1	0.93	1.29	0.89	1.17	1.97	0.04	2.36	2.72	0.07	0.54	0.66	0.83	0	3.3	0.02	0.07	0.11	0.06	0.45	1.65
AC012305.1	0	0	0	0	0	0	0	0	0	0	0	0	0	0	0	0	0	0	0	0
AC012306.2	0	0	0	0	0	0	0	0	0	0	0	0	0	0	0	0	0	0	0	0
AC012307.2	0	0	0	0	0	0	0	0	0	0	0	0	0	0	0	0	0	0	0	0
AC012307.3	1.9	2.01	0.55	1.62	1.54	2.78	1.81	1.14	1.65	1.59	2.67	1.38	1.59	1.67	2.99	1.31	1.22	2.12	1.53	1.69
AC012309.5	6.37	4.49	10.51	16.88	3.58	0.56	2.71	0.77	15.23	4.7	14.27	2.41	4.91	2.43	6.22	9.23	5.62	4.93	2.04	5.75
AC012313.1	0	0	0	0	0	0	0.05	0	0	0	0	0	0	0.05	0	0	0	0	0	0
AC012314.19	0	0	0	0	0	0	0	0	0	0	0	0	0	0	0	0	0	0	0	0
AC012314.20	0	0	0	0	0	0	0	0	0	0	0	0	0	0	0	0	0	0	0	0
AC012314.8	0	0.04	0.02	0.03	0.02	0.09	0.03	0.07	0.04	0.02	0.04	0.02	0.05	0.06	0.02	0.06	0.06	0.06	0.04	0.03
AC012317.1	0.06	0.05	0	0	0.06	0.01	0.02	0.05	0	0.01	0.01	0.01	0.01	0.02	0.05	0.03	0	0.06	0	0.03
AC012318.3	3.65	2.93	1.81	1.01	2.47	1.87	2.02	2.61	9.01	2.65	3.55	2.07	1.4	4.54	2.72	5.51	1.85	2.4	1.3	5.25
AC012322.1	0	0	0	0	0	0	0	0	0	0	0	0	0	0	0	0	0	0	0	0
AC012353.1	0	0	0	0	0	0	0	0	0	0	0	0	0	0	0	0	0	0	0	0
AC012354.6	0.03	0	0	0	0	0	0	0	0	0	0.01	0	0	0	0.01	0	0	0.12	0	0.02
AC012354.8	0	0	0	0	0	0	0	0	0	0	0	0	0	0	0	0	0	0	0	0
AC012358.4	0.42	0.68	1.01	0.98	0.89	0.23	0.91	0.55	0.41	0.43	0.6	0.65	0.52	0.96	0.27	0.46	0.28	0.69	0.78	0.48
AC012358.7	0.2	0.16	0.15	0	0.1	0.26	0	0.09	0.11	0.05	0.09	0.06	0	0.15	0	0	0.05	0	0	0
AC012358.8	0.93	0.64	0.12	0.17	0.31	0.64	0.31	0.37	0.3	0.53	0.97	0.24	0.54	0.66	0.3	0.21	0.49	1.15	0.45	0.65
AC012360.1	0	0	0	0	0	0	0	0	0	0	0	0	0	0	0	0	0	0	0	0
AC012360.2	0	0	0	0	0	0	0	0	0	0	0	0	0	0	0	0	0	0	0	0
AC012360.4	0.08	0.17	0	0	0.55	0	0.16	0.41	0	0	0.23	0.18	0.55	0	0.08	0.09	0	0.08	0	0.18
AC012360.6	0.1	0.16	0.23	0.09	0.05	0	0.27	0.2	0.02	0.02	0	0	0	0.26	0	0.02	0.02	0	0.02	0.08
AC012361.1	0	0	0	0	0	0	0	0	0	0	0	0	0	0	0	0	0	0	0	0
AC012362.1	0	0	0	0	0	0	0	0	0	0	0	0	0	0	0	0	0	0	0	0
AC012362.3	0	0	0	0	0	0	0	0	0	0	0	0	0	0	0	0	0	0	0	0
AC012363.10	0	0	0	0	0	0	0	0	0	0	0	0	0.94	0	0	0	0	0	0	0
AC012363.13	0	0	0	0	0	0	0	0	0	0	0	0	0	0	0	0	0	0	0	0
AC012363.4	0	0.12	0	0	0	0.11	0	0	0	0	0	0.12	0	0.1	0	0	0	0	0	0
AC012363.7	0.08	0.09	0.08	0	0	0.09	0.08	0.28	0.09	0	0.31	0	0.28	0.08	0.08	0.19	0	0.08	0.35	0
AC012363.8	0.07	0	0.07	0	0	0.13	0	0.06	0.07	0.07	0	0.07	0.15	0.19	0	0.15	0.13	0.25	0.14	0.07
AC012365.3	0	0	0	0	0	0	0	0	0	0	0	0	0	0	0	0	0	0	0	0
AC012368.1	0	0	0.22	0.23	0	0.12	0	0	0.13	0.23	0	0	0	0.1	0.1	0	0.11	0	0	0
AC012370.2	0	0	0	0	0	0	0	0	0	0	0	0	0	0	0	0	0	0	0	0
AC012370.3	0	0	0	0	0	0	0	0	0	0	0	0	0	0	0	0	0	0	0	0
AC012379.1	0	0	0	0	0	0	0	0	0	0	0	0	0	0	0	0	0	0	0	0
AC012391.1	0	0	0	0	0	0	0	0	0	0	0	0	0	0	0	0	0	0	0	0
AC012414.1	0.08	0	0	0.08	0	0.25	0	0	0	0	0	0	0	0	0	0	0	0.15	0.17	0
AC012441.1	0	0	0	0	0	0	0	0	0	0	0	0	0	0	0	0	0	0	0	0
AC012442.5	0.61	0.23	0	0	0.79	0.66	0	0	0.23	0	0.2	0.46	0.67	0.74	0.19	0	0.56	0	0	0.44
AC012442.6	0.37	0.27	0.13	0	0	0.39	0	0.42	0.14	0.13	0.35	0.14	1.11	0	0.23	0.28	0.73	0.73	0.64	0
AC012445.1	0	0	0	0	0	0	0	0	0	0	0	0	0	0	0	0	0	0	0	0
AC012451.1	0	0	0	0	0	0	0	0	0	0	0	0	0	0	0	0	0	0	0	0
AC012454.4	0	0	0	0	0	0	0	0	0	0	0	0	0	0	0	0	0	0	0	0
AC012456.3	0.07	0	0	0.03	0	0	0.02	0	0	0	0	0	0	0	0	0	0	0	0.03	0
AC012456.4	0	0	0	0	0.22	0	0.11	0	0	0	0	0	0	0	0	0	0	0	0	0
AC012457.2	0.16	0	0	0	0	0	0	0	0	0	0	0.18	0.18	0	0	0	0	0	0	0
AC012462.1	0	0	0	0	0	0	0	0	0	0	0	0	0	0	0	0	0	0	0	0
AC012462.2	0	0	0	0	0	0	0	0	0	0	0	0	0	0	0	0	0	0	0	0
AC012462.3	0	0	0	0	0	0	0	0	0	0	0	0	0	0	0	0	0	0	0	0
AC012467.1	0	0	0	0	0	0	0	0	0	0	0	0	0	0	0	0	0	0	0	0
AC012485.1	0	0	0	0	0	0	0	0	0	0	0	0	0	0	0	0	0	0	0	0
AC012485.2	0	0	0	0	0	0	0	0	0	0	0	0	0	0	0.1	0	0	0	0	0
AC012487.2	0.11	0.24	0.23	0	0	0	0	0.1	0.24	0.24	0.72	0.25	0	0.11	0.31	0.12	0	0.41	0.46	0
AC012493.1	0	0	0	0	0	0	0	0	0	0.14	0	0	0	0	0	0	0	0	0	0
AC012493.2	0	0	0	0	0	0	0	0	0	0	0	0	0	0	0	0	0	0	0	0
AC012494.1	0	0	0	0	0	0	0	0	0	0	0	0	0	0	0	0	0	0	0	0
AC012497.2	0	0	0	0	0	0	0	0	0	0	0	0	0	0	0	0	0	0	0	0
AC012499.1	0	0	0	0	0	0	0	0	0	0	0	0	0	0	0	0	0	0	0	0
AC012501.1	0	0	0	0	0	0	0	0	0	0	0	0	0	0	0	0	0	0	0	0
AC012501.2	0	0	0	0	0	0	0	0	0	0	0	0	0	0	0	0	0	0	0	0
AC012501.3	0.06	0	0	0	0.03	0.03	0	0.03	0	0	0.03	0.07	0	0.06	0	0	0	0.03	0	0
AC012506.1	0	0	0	0	0	0	0	0	0	0	0	0	0	0	0	0	0	0	0	0
AC012506.2	0	0.06	0	0	0	0	0	0	0	0	0	0	0	0	0.05	0	0	0	0	0
AC012506.3	0	0	0	0	0	0	0	0	0	0	0	0	0	0	0	0	0	0	0	0
AC012506.4	0	0	0	0	0	0	0	0.1	0	0	0	0	0	0	0	0	0	0	0	0
AC012507.3	1.3	1.37	1.12	0.88	0.97	0.32	0.74	1.11	0.82	0.92	1.6	0.57	0.18	1.29	1.56	1.95	0.24	2.63	2.57	0.37
AC012507.4	0	0	0	0.14	0.1	0	0.29	0	0	0.1	0	0.01	0	0.24	0	0.14	0	0.05	0	0.11
AC012512.1	0	0.16	0	0	0	0.23	0.07	0	0	0	0	0.08	0	0	0	0.17	0	0.07	0.08	0.08
AC012513.4	0.04	0	0.04	0	0	0.04	0.07	0	0.17	0.04	0.07	0.08	0	0	0.04	0.04	0	0.04	0	0.13
AC012513.6	0	0	0	0	0	0	0	0	0	0	0	0	0	0	0	0	0	0	0	0
AC012531.23	0	0	0	0	0	0.02	0	0	0	0	0	0	0	0	0	0	0	0	0	0
AC012531.25	0	0	0	0	0	0.03	0	0	0	0	0	0	0	0	0.01	0	0	0	0	0
AC012564.1	0	0	0	0	0	0	0	0	0	0	0	0	0	0	0	0	0	0	0	0
AC012593.1	0.13	0.36	1.9	0.87	0.83	0.31	0.68	0.1	1.13	2.01	0.67	1.36	1.63	0.52	1.55	1.52	1.09	2.13	1.01	1.35
AC012594.1	0	0	0	0	0	0	0	0	0	0	0	0	0	0	0	0	0	0	0	0
AC012603.1	0	0	0	0	0	0	0	0	0	0	0	0	0	0	0	0	0	0	0	0
AC012613.2	0	0	0	0	0	0	0	0	0	0.01	0	0	0	0.02	0.02	0.01	0	0	0	0
AC012615.1	7.54	6.9	19.11	6.77	6.6	20.38	5.36	3.98	14.09	3.29	20.36	10.73	59.17	6.36	29.79	41.55	37.99	33.89	31.16	6.44
AC012627.1	0	0	0	0	0	0	0	0	0	0	0	0	0	0	0	0	0	0	0	0
AC012667.1	0	0	0	0	0	0	0	0	0	0	0	0	0	0	0	0	0	0	0	0
AC012668.1	0	0	0	0	0	0	0	0	0	0	0	0	0	0	0	0	0	0	0	0
AC012668.2	0	0	0	0	0	0	0	0	0	0	0	0	0	0	0	0	0	0	0.03	0
AC012668.3	0	0	0	0	0	0	0	0	0	0	0	0	0	0	0	0	0	0	0	0
AC012671.1	0	0	0	0	0	0	0	0	0	0	0	0	0	0	0	0	0	0	0	0
AC012671.2	0	0	0	0	0	0	0	0	0	0	0	0	0	0	0	0	0	0	0	0
AC012671.3	0	0	0	0	0	0	0	0	0	0	0	0	0	0	0	0	0	0	0	0
AC012671.4	0	0	0	0	0	0	0	0	0	0	0	0	0	0	0	0	0	0	0	0
AC013248.2	0	0	0	0	0	0	0	0	0	0	0	0	0	0	0	0	0	0	0	0
AC013262.1	0	0	0	0	0	0	0	0	0	0	0	0	0	0	0	0	0	0	0	0
AC013264.2	0	0	0.53	0	0	0	0	0	0	0	0	0	0	0	0.16	0	0	0	0	0
AC013267.1	0	0	0	0	0	0	0	0	0	0	0	0	0	0	0	0	0	1.48	0	0
AC013268.1	0	0	0	0	0	0	0	0	0	0	0	0	0	0	0	0	0	0	0	0
AC013268.2	2.24	2.17	4.06	4.78	6.47	0.06	5.21	5.27	0	2.38	0.9	1.86	0.34	7.46	0	0.03	0.03	0.08	2.27	4.54
AC013268.3	0	0	0	0	0	0	0	0	0	0	0	0	0	0	0	0	0	0	0	0
AC013268.4	0	0	0	0	0	0	0	0	0	0	0	0	0	0	0	0	0	0	0	0
AC013268.5	10.67	11.17	11.51	16.21	15.79	0.08	22.64	14.1	0.7	5.33	7.12	7.98	4.4	19.64	0.09	0.12	0.35	0.21	11.26	10.51
AC013269.1	0	0	0	0	0	0	0	0	0	0	0	0	0	0	0	0	0	0	0	0
AC013269.3	0	0	0	0	0	0	0	0	0	0	0	0	0	0	0	0	0	0	0	0
AC013269.4	0	0	0	0	0	0	0	0	0	0	0	0	0	0	0	0	0	0	0	0
AC013269.5	0	0	0	0	0	0	0	0	0	0	0	0	0	0	0	0	0	0	0	0
AC013271.3	0.26	0.05	0.29	0.79	0.3	0.03	0.33	0.14	0	0.04	0.02	0.14	0.32	0.49	0.16	0	0.03	0	0.28	1.09
AC013275.1	0	0	0	0	0	0	0	0	0	0	0	0	0	0	0	0	0	0	0	0
AC013275.2	0.64	0.34	0.59	1.6	0.54	0.15	1.8	1.11	0	0.72	0.22	0.63	0.13	0.33	0	0.02	0	0	0.08	0.34
AC013283.1	0	0	0	0	0	0	0	0	0	0	0	0	0	0	0	0	0	0	0	0
AC013394.2	82.77	109.01	187.74	108.3	129.88	214.82	85.32	70.59	233.4	120.81	200.91	182.59	287.26	99.65	125.48	264.47	236.85	199.26	150.92	81.74
AC013399.3	0	0	0	0	0	0	0	0	0	0	0	0	0	0	0	0	0	0	0	0
AC013401.1	0	0	0	0	0	0	0	0	0	0	0	0	0	0	0	0	0	0	0	0
AC013401.2	0	0	0	0	0	0	0	0	0	0	0	0	0	0	0	0	0	0	0	0
AC013402.1	0	0	0	0	0	0	0	0	0	0	0	0	0	0	0	0	0	0	0	0
AC013402.2	9.12	8.48	13.89	8.49	9.19	11.65	7.47	5.98	18.38	8.8	10.31	14.62	18.37	7.64	7.94	19.33	17.74	13.22	9.1	7.01
AC013402.3	0	0	0	0	0.35	0	0	0	0	0	0	0.4	0	0	0	0	0	0.17	0	0
AC013402.4	0	0	0	0	0	0	0	0	0	0	0	0	0	0	0	0	0	0	0	0
AC013402.5	0	0.36	0	0	0	0	0.11	0	0	0	0	0	0	0.1	0	0	0.43	0	0	0.12
AC013403.13	0	0	0	0	0	0	0	0	0	0	0	0	0	0	0	0	0	0	0	0
AC013404.1	0	0	0	0	0	0	0	0	0	0	0	0	0	0	0	0	0	0	0	0
AC013406.1	0	0	0	0	0	0	0	0	0	0	0	0	0	0	0	0	0	0	0	0
AC013410.1	0	0	0	0	0	0	0	0	0	0	0	0	0	0	0	0	0	0	0	0
AC013410.2	0	0	0	0	0	0	0	0	0	0	0	0	0	0	0	0	0	0	0	0
AC013429.4	0	0	0	0	0	0	0	0	0	0	0	0	0	0	0	0	0	0	0	0
AC013429.5	0	0.07	0	0	0	0	0	0	0	0	0	0	0	0	0	0	0	0	0	0
AC013436.6	0	0	0	0	0	0	0	0	0	0	0	0	0	0	0	0	0	0	0	0
AC013437.2	0	0	0	0	0	0	0	0	0	0	0	0	0	0	0	0	0	0	0	0
AC013437.4	0	0	0	0	0	0	0	0	0	0	0	0	0	0	0	0	0	0	0	0
AC013437.6	0	0	0	0	0	0	0	0	0	0	0	0	0	0	0	0	0	0	0	0
AC013437.7	0	0	0	0	0	0	0	0	0	0	0	0	0	0	0	0	0	0	0	0
AC013439.4	0	0	0	0	0	0	0	0.06	0	0	0	0	0	0	0	0	0	0	0	0
AC013442.1	0	0	0	0	0	0	0	0	0	0	0	0	0	0	0	0	0	0	0	0
AC013444.1	0	0	0	0.02	0	0	0	0	0	0	0	0	0	0	0	0	0	0	0	0
AC013444.2	0	0	0	0	0	0	0	0	0	0	0	0	0	0	0	0	0	0	0	0
AC013448.1	0	0	0	0	0	0	0	0	0	0	0	0	0	0	0	0	0	0	0	0
AC013448.2	0	0	0	0	0	0	0	0	0	0	0	0	0	0	0	0	0	0	0	0
AC013449.1	0	0	0	0	0	0	0	0	0	0	0	0	0	0	0.21	0	0.22	0	0	0
AC013460.1	0.08	0.11	0.05	0.07	0.38	0	0.05	0.2	0.09	0.33	0.23	0.28	0.06	0.2	0.1	0.06	0.15	0.03	0.53	0.04
AC013463.2	0	0	0	0	0	0	0	0	0	0	0	0	0	0	0	0	0	0	0	0
AC013467.1	0	0	0	0	0	0	0	0	0	0	0	0	0	0	0	0	0	0	0	0
AC013468.1	0	0	0	0	0	0	0	0	0	0	0	0	0	0	0	0	0	0	0	0
AC013469.1	0	0	0	0	0	0	0	0	0	0	0	0	0	0	0	0	0	0	0	0
AC013470.6	0	0	0	0	0.03	0.04	0	0	0	0	0	0	0	0	0	0	0	0	0	0
AC013470.8	0	0	0	0	0	0	0	0	0	0	0	0	0	0	0	0	0	0	0	0
AC013472.3	0	0	0.04	0.02	0	0	0	0	0.02	0	0	0	0.02	0	0	0	0	0.06	0.41	0
AC013472.4	0	0	0	0	0	0	0	0	0	0.81	0	0	0	0	0	0	0	0.65	0	0
AC013474.4	0	0	0	0	0	0.13	0	0	0	0	0.11	0	0	0	0.06	0	0	0	0	0
AC013476.1	0	0	0	0	0	0	0	0	0	0	0	0	0	0	0	0	0	0	0	0
AC013477.1	0	0	0	0	0	0	0	0	0	0	0	0	0	0	0	0	0	0	0	0
AC013480.2	0	0	0	0	0	0	0	0	0	0	0	0	0	0	0	0	0	0	0	0
AC013489.1	0	0	0	0	0	0	0	0	0	0	0	0	0	0	0	0	0	0	0	0
AC013558.1	0	0	0	0	0	0	0	0	0	0	0	0	0	0	0	0	0	0	0	0
AC013717.3	0	0	0	0	0	0	0	0	0.17	0	0	0	0	0	0	0	0	0	0	0.16
AC013718.1	0	0	0	0	0	0	0	0	0	0	0	0	0	0	0	0	0	0	0	0
AC013727.1	0	0	0	0	0	0	0	0	0	0	0	0	0	0	0	0	0	0	0	0
AC013727.2	0	0	0	0	0	0	0	0	0	0	0	0	0	0	0	0	0	0	0	0
AC013731.1	0	0	0	0	0	0	0	0	0	0	0	0	0	0	0	0	0	0	0	0
AC013733.3	0	0	0	0	0	0	0	0	0	0	0	0	0	0	0	0	0	0	0	0
AC013733.4	0	0	0	0	0	0	0	0	0	0	0	0	0	0	0	0	0	0	0	0
AC013733.5	0	0	0	0	0	0	0	0	0	0	0	0	0	0	0	0	0	0	0	0
AC013737.1	0	0	0	0	0	0	0	0	0	0	0	0	0	0	0	0	0	0	0	0
AC013751.1	0	0	0	0	0	0	0	0	0	0	0	0	0	0	0	0	0	0	0	0
AC013791.2	0	0	0	0	0	0	0	0	0	0	0	0	0	0	0	0	0	0	0	0
AC015600.1	0	0	0	0	0	0	0	0	0	0	0	0	0	0	0	0	0	0	0	0
AC015660.1	0	0	0	0	0	0	0	0	0	0	0	0	0	0	0	0	0	0	0	0
AC015688.3	0.12	0	0	0	0	0.24	0	0	0	0	0	0	0	0	0	0	0	0	0	0
AC015691.13	0	0	0	0	0	0	0	0	0	0	0	0	0	0.11	0	0	0	0.35	0	0
AC015726.1	0	0	0	0	0	0	0	0	0	0	0	0	0	0	0	0	0	0	0	0
AC015815.1	0	0	0	0	0	0	0	0	0	0	0	0	0	0	0	0	0	0	0	0
AC015815.2	0	0	0	0	0	0	0	0	0	0	0	0	0	0	0	0	0	0	0	0
AC015815.3	0	0	0	0	0	0	0	0	0	0	0	0	0	0	0	0	0	0	0	0
AC015815.4	0	0	0	0	0	0	0	0	0	0	0	0	0	0	0	0	0	0	0	0
AC015815.5	0	0	0	0	0	0	0	0	0	0	0	0	0	0	0	0	0	0	0	0
AC015815.6	0	0	0	0	0	0	0	0	0	0	0	0	0	0	0	0	0	0	0	0
AC015815.7	0	0	0	0	0	0	0	0	0	0	0	0	0	0	0	0	0	0	0	0
AC015815.8	0	0	0	0	0	0	0	0	0	0	0	0	0	0	0	0	0	0	0	0
AC015818.3	0	0	0	0	0	0.14	0.02	0	0	0	0	0	0	0	0.04	0	0.1	0	0.03	0
AC015818.5	0	0	0	0	0	0	0	0	0	0	0	0	0	0	0	0	0	0	0	0
AC015818.6	0	0	0	0	0	0	0	0	0	0	0	0	0	0	0	0	0	0	0	0
AC015820.1	0	0	0	0	0	0	0	0	0	0	0	0	0	0	0	0	0	0	0	0
AC015849.12	0	0	0	0	0	0	0	0	0	0	0	0	0	0	0	0	0	0	0	0
AC015849.13	0	0	0	0	0	0	0	0	0	0	0	0	0	0	0	0.23	0.2	0	0.21	0
AC015849.14	0	0	0	0	0	0	0	0	0	0	0	0	0	0.14	0	0	0	0	0	0
AC015849.16	0.01	0	0	0	0	0.01	0	0	0	0.01	0.02	0	0	0	0.02	0	0	0.01	0.01	0.01
AC015849.19	0	0	0	0	0	0	0	0	0	0	0	0	0	0.14	0	0	0.29	0.29	0	0
AC015849.2	0.08	0	0	0.09	0	0	0	0	0	0	0	0	0	0	0	0	0	0	0	0
AC015871.1	0	0	0	0	0	0	0	0	0	0	0	0	0	0	0	0	0	0	0	0
AC015884.1	0	0	0	0	0	0	0	0	0	0	0	0	0	0	0	0	0	0	0	0
AC015922.5	0	0	0	0	0	0	0	0	0	0	0	0	0	0	0	0	0	0	0	0
AC015922.6	0	0	0	0	0	0	0	0	0	0	0	0	0	0	0	0	0	0	0	0
AC015922.7	0	0	0	0	0	0	0	0	0	0	0	0	0	0	0	0	0	0	0	0
AC015923.1	0	0	0	0	0	0	0	0	0	0	0	0	0	0	0	0	0	0	0	0
AC015933.2	0	0	0	0	0	0	0	0	0	0	0.36	0	0.21	0	1.03	0	0.18	0.72	0	0
AC015936.3	3.55	1.12	5.93	1.86	1.29	59.52	2.04	0	9.37	0.29	16.75	2.72	11.68	1.23	5.54	15.14	16.49	6.07	7.32	0.76
AC015969.3	0	0	0	0	0	0	0	0	0	0	0	0	0	0	0	0	0	0	0	0
AC015971.1	0	0	0	0	0	0	0	0	0	0	0	0	0	0	0	0	0	0	0	0
AC015971.2	0.55	0.28	0.18	0.51	0.65	0.21	0.13	1.48	0.84	0.39	0.12	0.33	0	0.42	0.06	0.11	0.2	0.03	0.03	0.51
AC015977.5	0	0	0	0	0	0	0	0	0	0	0	0	0	0	0	0	0	0	0	0
AC015977.6	0	0	0	0	0	0	0	0	0	0	0	0	0	0	0	0	0	0	0	0
AC015987.1	0	0	0	0	0.12	0	0	0	0	0	0	0.07	0	0	0.06	0	0	0.06	0	0.07
AC015987.2	35.92	34.42	41.33	42.71	24.77	45.01	54.78	21.75	15.27	5.44	52.47	34.26	46.09	35.02	61.63	31.41	31.48	61.37	60.49	17.34
AC015989.1	0	0	0	0	0	0	0	0	0	0	0	0	0	0	0	0	0	0	0	0
AC015989.2	0	0	0	0	0	0	0	0	0	0	0	0	0	0	0	0	0.59	0	0	0
AC016113.1	0	0	0	0	0	0	0	0	0	0	0	0	0	0	0	0	0	0	0	0
AC016178.1	0	0	0	0	0	0	0	0	0	0	0	0	0	0	0	0	0	0	0	0
AC016178.2	0	0	0	0	0	0	0	0	0	0	0	0	0	0	0	0	0	0	0	0
AC016194.1	0	0	0	0	0	0	0	0	0	0	0	0	0	0	0	0	0	0	0	0
AC016251.1	0	0	0	0	0	0	0	0	0	0	0	0	0	0	0	0	0	0	0	0
AC016292.1	0	0	0	0	0	0	0	0	0	0	0	0	0	0	0	0	0	0	0	0
AC016292.3	0	0	0.23	0	0.23	0.25	0	0	0	0	0	0	0	0	0	0.25	0	0.22	0	0
AC016405.1	0	0	0	0	0	0	0	0	0	0	0	0	0	0	0	0	0	0	0	0
AC016405.2	0	0	0	0	0	0	0	0	0	0	0	0	0	0	0	0	0	0	0	0
AC016543.1	0	0	0	0	0	0	0	0	0	0	0	0	0	0	0	0	0	0	0	0
AC016553.1	0	0	0	0	0	0	0	0	0	0	0	0	0	0	0	0	0	0	0	0
AC016559.1	0	0	0	0	0	0	0	0	0	0	0	0	0	0	0	0	0	0	0	0
AC016561.1	0	0	0	0	0	0	0	0	0	0	0	0	0	0	0	0	0	0	0	0
AC016575.1	0	0	0	0	0	0	0	0	0	0	0	0	0	0	0	0	0	0	0	0
AC016582.2	0.05	0.1	0	0.02	0.02	0.21	0	0.04	0.03	0.12	0.08	0	0	0.04	0.02	0.03	0	0.16	0.05	0.05
AC016586.1	0.09	0.12	0.06	0	0	0.02	0	0.06	0	0	0.21	0.12	0	0.07	0	0	0.15	0.11	0.04	0.06
AC016597.1	0	0	0	0	0	0	0	0	0	0	0	0	0	0	0	0	0	0	0	0
AC016626.1	0	0	0	0	0	0	0	0	0	0	0	0	0	0	0	0	0	0	0	0
AC016626.2	0	0	0	0	0	0	0	0	0	0	0	0	0	0	0	0	0	0	0	0
AC016629.3	0.27	0	0.5	0.17	0.16	0.22	0.05	0.23	0.12	0.14	0.1	0.12	0	0.11	0	0	0.11	0	0	0.06
AC016629.7	15.73	0	0	0	13.55	0	0	0	0	0	17.37	0	0	0	24.69	0	0	0	0	0
AC016629.8	0.69	0.38	0.51	0.51	0.43	2	0.55	0.97	0.64	1.1	0.82	0.51	0.47	1.15	1.73	0.41	1.26	1.71	0.56	1.03
AC016644.1	0	0	0	0	0	0	0	0	0	0	0	0	0	0	0	0	0	0	0	0
AC016670.1	0	0	0	0	0	0	0	0	0	0	0	0	0	0	0	0	0	0	0	0
AC016682.1	0	0	0	0	0	0	0	0	0	0	0	0	0	0	0	0	0	0	0	0
AC016683.5	0	0	0	0	0	0	0	0	0	0	0	0	0	0	0	0	0	0	0	0
AC016683.6	5.94	1.24	4.06	11.56	8.26	14.87	23.8	2.67	2.46	2.32	6.64	1.74	7.93	2.96	13.25	11.8	0.09	14.41	9.13	8.84
[truncated: 53,524 more rows]
